# Supplementary material for: Crystal structures and hydrogen-bonding analysis of a series of benzamide complexes of zinc(II) chloride
Source: Acta Crystallogr E Crystallogr Commun. 2021 Aug 17;77(Pt 9):880–6. doi: 10.1107/S2056989021008264 (PMC8423010; doi:10.1107/S2056989021008264)
Supplement: Supplementary file 1 [file e-77-00880-sup1.cif]

##############################################################################
#                                                                            #
# This CIF contains the data in a paper accepted for publication in          #
# Acta Crystallographica Section E. It conforms to the requirements of       #
# Notes for Authors for Acta Crystallographica Section E, and has been       #
# peer reviewed under the auspices of the IUCr Commission on Journals.       #
#                                                                            #
# Full details of the Crystallographic Information File format               #
# are given in the paper "The Crystallographic Information File (CIF):       #
# a New Standard Archive File for Crystallography" by S. R. Hall, F. H.      #
# Allen and I. D. Brown [Acta Cryst. (1991), A47, 655-685].                  #
#                                                                            #
# The current version of the core CIF dictionary is obtainable from          #
# ftp://ftp.iucr.org/pub/cif_core.dic.                                       #
#                                                                            #
# Software is freely available for graphical display of the structure(s)     #
# in this CIF. For information consult the CIF software page                 #
# http://www.iucr.org/resources/cif/software.                                #
#                                                                            #
# This file may be used for bona fide research purposes within the           #
# scientific community so long as proper attribution is given to the journal # 
# article from which it was obtained.                                        #
#                                                                            #
##############################################################################
data_global
_journal_date_recd_electronic     2021-08-02
_journal_date_accepted     2021-08-10
_journal_name_full     'Acta Crystallographica, Section E'
_journal_year     2021
_journal_volume     77
_journal_issue      9
_journal_page_first     0
_journal_page_last     0
_journal_paper_category     GM
_journal_paper_doi     10.1107/S2056989021008264
_journal_coeditor_code     ZL5023
_publ_contact_author_name     'Dean H. Johnston'
_publ_contact_author_address
;
Department of Chemistry
Otterbein University
Westerville, OH 43081
;
_publ_contact_author_email     djohnston@otterbein.edu
_publ_contact_author_phone       0E9(6)
_publ_section_title
;
Crystal structures and hydrogen-bonding analysis of a series of benzamide
complexes of zinc(II) chloride
;
loop_
    _publ_author_name
    _publ_author_address
    'Tinapple, Elizabeth'
;
Department of Chemistry
Otterbein University
Westerville, OH  43081, USA
;
    'Farrar, Sam'
;
Department of Chemistry
Otterbein University
Westerville, OH  43081, USA
;
    'Johnston, Dean H.'
;
Department of Chemistry
Otterbein University
Westerville, OH  43081, USA
;
_publ_section_synopsis
;
Five new bis(arylamide)dichloridozinc(II) complexes have been prepared and
characterized. All of the complexes contain hydrogen bonds between the amide
N---H group and the amide carbonyl oxygen atoms or the chlorine atoms, forming
extended networks.
;
data_1
_chemical_name_systematic
;
Bis(benzamide-\k<i>O</i>)dichloridozinc(II)
;
_chemical_name_common     ?
_chemical_formula_moiety     'C14 H14 Cl2 N2 O2 Zn'
_chemical_formula_sum     'C14 H14 Cl2 N2 O2 Zn'
_chemical_formula_iupac     '[Zn Cl2 (C7 H7 N O)2]'
_chemical_formula_weight     378.54
_chemical_melting_point     ?
_space_group_crystal_system     monoclinic
_space_group_name_H-M_alt     'P 1 21/n 1'
_space_group_name_Hall     '-P 2yn'
loop_
    _space_group_symop_operation_xyz
    'x, y, z'
    '-x+1/2, y+1/2, -z+1/2'
    '-x, -y, -z'
    'x-1/2, -y-1/2, z-1/2'
_cell_length_a     20.6241(11)
_cell_length_b     7.3309(4)
_cell_length_c     20.6485(11)
_cell_angle_alpha     90
_cell_angle_beta     90.5320(10)
_cell_angle_gamma     90
_cell_volume     3121.8(3)
_cell_formula_units_Z     8
_cell_measurement_reflns_used     9702
_cell_measurement_theta_min     6.825
_cell_measurement_theta_max     30.498
_cell_measurement_temperature     100
_exptl_crystal_description     block
_exptl_crystal_colour     'clear light colourless'
_exptl_crystal_size_max     0.6
_exptl_crystal_size_mid     0.596
_exptl_crystal_size_min     0.354
_exptl_crystal_density_diffrn     1.611
_exptl_crystal_density_meas     ?
_exptl_crystal_density_method     ?
_exptl_crystal_F_000     1536
_exptl_absorpt_coefficient_mu     1.919
_exptl_absorpt_correction_type     multi-scan
_exptl_absorpt_process_details
;
(SADABS; Krause <i>et al.</i>,  2015)
;
_exptl_absorpt_correction_T_min     0.5575
_exptl_absorpt_correction_T_max     0.7461
_diffrn_ambient_temperature     100.04
_diffrn_source     'sealed tube'
_diffrn_radiation_type     MoK\a
_diffrn_radiation_wavelength     0.71073
_diffrn_radiation_monochromator     graphite
_diffrn_measurement_device_type     'Bruker APEXII CCD'
_diffrn_measurement_device     'three-circle diffractometer'
_diffrn_measurement_method     '\w and \f scans'
_diffrn_detector     'CCD plate'
_diffrn_detector_area_resol_mean     8
_diffrn_reflns_number     48491
_diffrn_reflns_av_R_equivalents     0.0233
_diffrn_reflns_av_unetI/netI     0.0196
_diffrn_reflns_theta_min     0.986
_diffrn_reflns_theta_max     30.661
_diffrn_reflns_theta_full     25.242
_diffrn_measured_fraction_theta_max     0.998
_diffrn_measured_fraction_theta_full     1.000
_diffrn_reflns_limit_h_min     -29
_diffrn_reflns_limit_h_max     27
_diffrn_reflns_limit_k_min     -10
_diffrn_reflns_limit_k_max     10
_diffrn_reflns_limit_l_min     -29
_diffrn_reflns_limit_l_max     29
_diffrn_standards_number     0
_diffrn_radiation_probe     x-ray
_refine_special_details
;
 Refined as a 2-component twin.
;
_reflns_number_total     9668
_reflns_number_gt     9501
_reflns_threshold_expression     'I > 2\s(I)'
_refine_ls_structure_factor_coef     Fsqd
_refine_ls_matrix_type     full
_refine_ls_R_factor_all     0.0221
_refine_ls_R_factor_gt     0.0215
_refine_ls_wR_factor_gt     0.0532
_refine_ls_wR_factor_ref     0.0534
_refine_ls_goodness_of_fit_ref     1.067
_refine_ls_restrained_S_all     1.068
_refine_ls_number_reflns     9668
_refine_ls_number_parameters     404
_refine_ls_number_restraints     8
_refine_ls_hydrogen_treatment     mixed
_refine_ls_weighting_scheme     calc
_refine_ls_weighting_details
              'w=1/[\s^2^(Fo^2^)+(0.0256P)^2^+1.2394P] where P=(Fo^2^+2Fc^2^)/3'
_atom_sites_solution_hydrogens     mixed
_atom_sites_solution_primary     dual
_atom_sites_solution_secondary     ?
_refine_ls_shift/su_max     0.002
_refine_ls_shift/su_mean     0.000
_refine_diff_density_max     0.425
_refine_diff_density_min     -0.345
_refine_ls_extinction_method     none
_refine_ls_extinction_coef     .
loop_
    _atom_type_symbol
    _atom_type_description
    _atom_type_scat_dispersion_real
    _atom_type_scat_dispersion_imag
    _atom_type_scat_source
    'C' 'C' 0.0033 0.0016
                         'International Tables Vol C Tables 4.2.6.8 and 6.1.1.4'
    'H' 'H' 0.0000 0.0000
                         'International Tables Vol C Tables 4.2.6.8 and 6.1.1.4'
    'N' 'N' 0.0061 0.0033
                         'International Tables Vol C Tables 4.2.6.8 and 6.1.1.4'
    'O' 'O' 0.0106 0.0060
                         'International Tables Vol C Tables 4.2.6.8 and 6.1.1.4'
    'Cl' 'Cl' 0.1484 0.1585
                         'International Tables Vol C Tables 4.2.6.8 and 6.1.1.4'
    'Zn' 'Zn' 0.2839 1.4301
                         'International Tables Vol C Tables 4.2.6.8 and 6.1.1.4'
_computing_data_collection
;
<i>BIS</i> (Bruker, 2020)
;
_computing_cell_refinement
;
SAINT  (Bruker, 2020)
;
_computing_data_reduction
;
SAINT (Bruker, 2020)
;
_computing_structure_solution
;
SHELXT (Sheldrick, 2015a)
;
_computing_structure_refinement
;
<i>SHELXL2018/3</i> (Sheldrick, 2015b)
;
_computing_molecular_graphics
;
CrystalMaker (Palmer, 2020)
;
_computing_publication_material
;
<i>OLEX2</i> (Dolomanov <i>et al.</i>,  2009) and publCIF (Westrip,
2010)
;
loop_
    _atom_site_type_symbol
    _atom_site_label
    _atom_site_fract_x
    _atom_site_fract_y
    _atom_site_fract_z
    _atom_site_u_iso_or_equiv
    _atom_site_adp_type
    _atom_site_calc_flag
    _atom_site_occupancy
    _atom_site_disorder_assembly
    _atom_site_disorder_group
    Zn Zn1A 0.62741(2) 0.74478(4) 0.34018(2) 0.01179(4) Uani d 1 . .
    Cl Cl1A 0.69397(2) 0.97842(5) 0.36146(2) 0.01636(7) Uani d 1 . .
    Cl Cl2A 0.66272(2) 0.47923(6) 0.37699(2) 0.02204(9) Uani d 1 . .
    O O1A 0.53865(6) 0.78998(17) 0.36973(6) 0.0163(2) Uani d 1 . .
    O O2A 0.61465(6) 0.73870(17) 0.24363(6) 0.0163(2) Uani d 1 . .
    N N1A 0.48113(7) 0.8093(2) 0.27621(8) 0.0217(3) Uani d 1 . .
    H H1AA 0.5138(10) 0.785(4) 0.2536(12) 0.033 Uiso d 1 . .
    H H1AB 0.4458(10) 0.824(3) 0.2534(11) 0.033 Uiso d 1 . .
    N N2A 0.71341(7) 0.8269(2) 0.21095(7) 0.0189(3) Uani d 1 . .
    H H2AA 0.7218(12) 0.869(3) 0.2497(9) 0.028 Uiso d 1 . .
    H H2AB 0.7417(10) 0.851(3) 0.1825(10) 0.028 Uiso d 1 . .
    C C1A 0.42560(7) 0.8246(2) 0.37895(8) 0.0138(3) Uani d 1 . .
    C C2A 0.36411(9) 0.7932(2) 0.35252(10) 0.0188(3) Uani d 1 . .
    H H2A 0.359316 0.761280 0.308143 0.023 Uiso calc 1 . .
    C C3A 0.30976(9) 0.8092(3) 0.39175(11) 0.0251(4) Uani d 1 . .
    H H3A 0.267689 0.788739 0.374069 0.030 Uiso calc 1 . .
    C C4A 0.31709(9) 0.8548(3) 0.45663(10) 0.0257(4) Uani d 1 . .
    H H4A 0.279853 0.865296 0.483113 0.031 Uiso calc 1 . .
    C C5A 0.37808(9) 0.8854(3) 0.48331(9) 0.0245(4) Uani d 1 . .
    H H5A 0.382768 0.916605 0.527769 0.029 Uiso calc 1 . .
    C C6A 0.43205(8) 0.8700(2) 0.44430(8) 0.0188(3) Uani d 1 . .
    H H6A 0.473993 0.890556 0.462261 0.023 Uiso calc 1 . .
    C C7A 0.48516(7) 0.8061(2) 0.34012(8) 0.0137(3) Uani d 1 . .
    C C8A 0.63351(8) 0.7328(2) 0.13053(8) 0.0129(3) Uani d 1 . .
    C C9A 0.67309(8) 0.7703(2) 0.07743(8) 0.0156(3) Uani d 1 . .
    H H9A 0.715796 0.815424 0.084231 0.019 Uiso calc 1 . .
    C C10A 0.64995(9) 0.7416(2) 0.01464(9) 0.0190(3) Uani d 1 . .
    H H10A 0.676912 0.767083 -0.021295 0.023 Uiso calc 1 . .
    C C11A 0.58777(9) 0.6760(2) 0.00452(8) 0.0201(3) Uani d 1 . .
    H H11A 0.572142 0.656193 -0.038327 0.024 Uiso calc 1 . .
    C C12A 0.54825(8) 0.6391(2) 0.05687(8) 0.0201(3) Uani d 1 . .
    H H12A 0.505440 0.595321 0.049643 0.024 Uiso calc 1 . .
    C C13A 0.57073(8) 0.6657(2) 0.11984(8) 0.0163(3) Uani d 1 . .
    H H13A 0.543606 0.638474 0.155497 0.020 Uiso calc 1 . .
    C C14A 0.65448(8) 0.7671(2) 0.19832(8) 0.0129(3) Uani d 1 . .
    Zn Zn1B 0.83932(2) 0.71554(2) 0.62742(2) 0.01256(4) Uani d 1 . .
    Cl Cl1B 0.86157(2) 0.48139(6) 0.69283(2) 0.01790(8) Uani d 1 . .
    Cl Cl2B 0.87722(2) 0.97969(6) 0.66307(2) 0.02414(8) Uani d 1 . .
    O O1B 0.86683(6) 0.67828(17) 0.53751(6) 0.0176(2) Uani d 1 . .
    O O2B 0.74288(6) 0.71225(17) 0.61469(6) 0.0171(2) Uani d 1 . .
    N N1B 0.77974(8) 0.7747(2) 0.48074(8) 0.0190(3) Uani d 1 . .
    H H1BA 0.7583(12) 0.791(3) 0.5147(10) 0.028 Uiso d 1 . .
    H H1BB 0.7610(11) 0.815(3) 0.4453(9) 0.028 Uiso d 1 . .
    N N2B 0.71169(7) 0.6279(2) 0.71506(7) 0.0201(3) Uani d 1 . .
    H H2BA 0.7511(8) 0.612(3) 0.7260(11) 0.030 Uiso d 1 . .
    H H2BB 0.6836(10) 0.585(3) 0.7407(10) 0.030 Uiso d 1 . .
    C C1B 0.87943(7) 0.7032(2) 0.42412(8) 0.0134(3) Uani d 1 . .
    C C2B 0.85410(10) 0.7395(2) 0.36242(9) 0.0191(3) Uani d 1 . .
    H H2B 0.810046 0.775075 0.357395 0.023 Uiso calc 1 . .
    C C3B 0.89345(10) 0.7234(3) 0.30844(9) 0.0231(4) Uani d 1 . .
    H H3B 0.876266 0.747726 0.266478 0.028 Uiso calc 1 . .
    C C4B 0.95793(9) 0.6716(3) 0.31582(9) 0.0229(3) Uani d 1 . .
    H H4B 0.984945 0.661451 0.278984 0.028 Uiso calc 1 . .
    C C5B 0.98268(8) 0.6349(2) 0.37696(9) 0.0221(3) Uani d 1 . .
    H H5B 1.026722 0.599079 0.381792 0.027 Uiso calc 1 . .
    C C6B 0.94395(7) 0.6499(2) 0.43130(8) 0.0165(3) Uani d 1 . .
    H H6B 0.961289 0.623994 0.473079 0.020 Uiso calc 1 . .
    C C7B 0.84054(8) 0.7192(2) 0.48449(8) 0.0133(3) Uani d 1 . .
    C C8B 0.63040(7) 0.6729(2) 0.63094(8) 0.0135(3) Uani d 1 . .
    C C9B 0.57871(8) 0.6850(2) 0.67379(8) 0.0176(3) Uani d 1 . .
    H H9B 0.586500 0.697499 0.718986 0.021 Uiso calc 1 . .
    C C10B 0.51568(8) 0.6786(3) 0.64956(8) 0.0189(3) Uani d 1 . .
    H H10B 0.480096 0.687201 0.678286 0.023 Uiso calc 1 . .
    C C11B 0.50456(8) 0.6597(2) 0.58355(8) 0.0196(3) Uani d 1 . .
    H H11B 0.461330 0.655944 0.567321 0.024 Uiso calc 1 . .
    C C12B 0.55602(8) 0.6463(3) 0.54103(8) 0.0197(3) Uani d 1 . .
    H H12B 0.548141 0.632735 0.495882 0.024 Uiso calc 1 . .
    C C13B 0.61889(8) 0.6528(2) 0.56485(8) 0.0164(3) Uani d 1 . .
    H H13B 0.654323 0.643623 0.535959 0.020 Uiso calc 1 . .
    C C14B 0.69873(8) 0.6727(2) 0.65418(8) 0.0151(3) Uani d 1 . .
loop_
    _atom_site_aniso_label
    _atom_site_aniso_u_11
    _atom_site_aniso_u_22
    _atom_site_aniso_u_33
    _atom_site_aniso_u_12
    _atom_site_aniso_u_13
    _atom_site_aniso_u_23
    Zn1A 0.00847(10) 0.01580(8) 0.01112(10) 0.00076(6) 0.00080(5) 0.00048(6)
    Cl1A 0.01556(17) 0.01763(16) 0.01590(17) -0.00279(13) 0.00038(13)
                                                                    -0.00214(13)
    Cl2A 0.01553(18) 0.02015(18) 0.0306(2) 0.00577(13) 0.00699(15) 0.00859(15)
    O1A 0.0097(5) 0.0253(6) 0.0139(5) 0.0034(4) -0.0001(4) -0.0007(4)
    O2A 0.0124(6) 0.0253(6) 0.0112(6) -0.0021(4) 0.0016(4) -0.0004(4)
    N1A 0.0101(6) 0.0408(9) 0.0143(7) 0.0017(6) 0.0003(5) 0.0039(6)
    N2A 0.0108(6) 0.0342(8) 0.0118(6) -0.0019(5) 0.0012(4) -0.0034(5)
    C1A 0.0101(6) 0.0145(7) 0.0169(7) 0.0014(5) 0.0035(5) 0.0027(5)
    C2A 0.0098(8) 0.0244(8) 0.0221(9) -0.0006(6) 0.0017(6) 0.0051(7)
    C3A 0.0095(7) 0.0296(9) 0.0362(11) 0.0009(6) 0.0040(7) 0.0075(8)
    C4A 0.0174(8) 0.0252(9) 0.0348(10) 0.0037(7) 0.0140(7) 0.0029(7)
    C5A 0.0230(8) 0.0269(9) 0.0238(8) 0.0021(7) 0.0106(6) -0.0049(7)
    C6A 0.0143(7) 0.0217(8) 0.0206(8) 0.0018(6) 0.0041(6) -0.0027(6)
    C7A 0.0095(6) 0.0150(7) 0.0166(7) 0.0007(5) 0.0020(5) 0.0014(5)
    C8A 0.0122(7) 0.0160(7) 0.0104(6) 0.0026(5) -0.0005(5) -0.0011(5)
    C9A 0.0127(7) 0.0215(8) 0.0125(7) 0.0033(5) 0.0017(5) -0.0002(5)
    C10A 0.0198(8) 0.0233(8) 0.0140(7) 0.0062(6) 0.0012(6) 0.0000(6)
    C11A 0.0231(8) 0.0223(8) 0.0149(7) 0.0043(6) -0.0027(6) -0.0039(6)
    C12A 0.0189(7) 0.0218(8) 0.0194(8) -0.0022(6) -0.0035(6) -0.0047(6)
    C13A 0.0165(7) 0.0178(7) 0.0146(7) -0.0012(6) 0.0006(5) -0.0022(5)
    C14A 0.0108(7) 0.0166(7) 0.0114(7) 0.0024(5) -0.0002(5) 0.0000(5)
    Zn1B 0.01035(10) 0.01706(8) 0.01029(10) 0.00033(6) 0.00080(6) -0.00034(6)
    Cl1B 0.01485(17) 0.01905(17) 0.01981(19) 0.00226(12) -0.00040(14)
                                                                     0.00404(13)
    Cl2B 0.0299(2) 0.02135(17) 0.0213(2) -0.00772(15) 0.00810(15) -0.00662(14)
    O1B 0.0148(5) 0.0277(6) 0.0103(5) 0.0031(5) 0.0004(4) -0.0016(4)
    O2B 0.0104(6) 0.0269(6) 0.0140(6) 0.0009(4) 0.0028(4) 0.0032(4)
    N1B 0.0126(7) 0.0326(8) 0.0117(7) 0.0026(5) 0.0015(5) 0.0016(5)
    N2B 0.0114(6) 0.0358(8) 0.0130(6) 0.0005(6) 0.0010(5) 0.0033(6)
    C1B 0.0126(7) 0.0150(7) 0.0126(7) -0.0014(5) 0.0023(5) -0.0019(5)
    C2B 0.0194(9) 0.0240(8) 0.0139(8) 0.0010(6) 0.0000(6) 0.0001(6)
    C3B 0.0279(10) 0.0283(9) 0.0133(8) 0.0025(7) 0.0047(7) 0.0015(6)
    C4B 0.0282(9) 0.0234(8) 0.0173(8) 0.0013(7) 0.0108(6) -0.0004(6)
    C5B 0.0186(8) 0.0254(8) 0.0225(8) 0.0015(6) 0.0077(6) -0.0033(6)
    C6B 0.0133(7) 0.0197(7) 0.0164(7) 0.0011(6) 0.0030(5) -0.0017(6)
    C7B 0.0120(7) 0.0158(7) 0.0120(7) -0.0023(5) 0.0016(5) -0.0029(5)
    C8B 0.0108(6) 0.0152(7) 0.0146(7) -0.0008(5) 0.0002(5) -0.0013(5)
    C9B 0.0140(7) 0.0224(8) 0.0163(8) 0.0008(6) 0.0013(6) -0.0035(6)
    C10B 0.0108(7) 0.0268(8) 0.0191(8) -0.0014(6) 0.0032(5) -0.0036(6)
    C11B 0.0120(7) 0.0252(8) 0.0216(8) -0.0039(6) -0.0030(6) -0.0002(6)
    C12B 0.0166(7) 0.0282(9) 0.0142(7) -0.0051(6) -0.0021(5) 0.0003(6)
    C13B 0.0143(7) 0.0198(7) 0.0151(7) -0.0029(6) 0.0011(5) 0.0008(6)
    C14B 0.0129(7) 0.0176(7) 0.0147(7) 0.0009(6) 0.0023(5) -0.0015(6)
_geom_special_details
;
 All esds (except the esd in the dihedral angle between two l.s. planes)
 are estimated using the full covariance matrix.  The cell esds are taken
 into account individually in the estimation of esds in distances, angles
 and torsion angles; correlations between esds in cell parameters are only
 used when they are defined by crystal symmetry.  An approximate (isotropic)
 treatment of cell esds is used for estimating esds involving l.s. planes.
;
loop_
    _geom_bond_atom_site_label_1
    _geom_bond_atom_site_label_2
    _geom_bond_site_symmetry_2
    _geom_bond_distance
    _geom_bond_publ_flag
    Zn1A Cl1A . 2.2361(4) ?
    Zn1A Cl2A . 2.2107(4) ?
    Zn1A O1A . 1.9632(12) ?
    Zn1A O2A . 2.0089(13) ?
    O1A C7A . 1.2618(19) ?
    O2A C14A . 1.268(2) ?
    N1A H1AA . 0.842(16) ?
    N1A H1AB . 0.871(16) ?
    N1A C7A . 1.322(2) ?
    N2A H2AA . 0.874(16) ?
    N2A H2AB . 0.851(16) ?
    N2A C14A . 1.316(2) ?
    C1A C2A . 1.395(2) ?
    C1A C6A . 1.395(2) ?
    C1A C7A . 1.479(2) ?
    C2A H2A . 0.9500 ?
    C2A C3A . 1.394(3) ?
    C3A H3A . 0.9500 ?
    C3A C4A . 1.388(3) ?
    C4A H4A . 0.9500 ?
    C4A C5A . 1.387(3) ?
    C5A H5A . 0.9500 ?
    C5A C6A . 1.385(2) ?
    C6A H6A . 0.9500 ?
    C8A C9A . 1.400(2) ?
    C8A C13A . 1.401(2) ?
    C8A C14A . 1.483(2) ?
    C9A H9A . 0.9500 ?
    C9A C10A . 1.394(2) ?
    C10A H10A . 0.9500 ?
    C10A C11A . 1.384(3) ?
    C11A H11A . 0.9500 ?
    C11A C12A . 1.386(2) ?
    C12A H12A . 0.9500 ?
    C12A C13A . 1.390(2) ?
    C13A H13A . 0.9500 ?
    Zn1B Cl1B . 2.2294(4) ?
    Zn1B Cl2B . 2.2118(4) ?
    Zn1B O1B . 1.9653(12) ?
    Zn1B O2B . 2.0040(13) ?
    O1B C7B . 1.254(2) ?
    O2B C14B . 1.2617(19) ?
    N1B H1BA . 0.842(16) ?
    N1B H1BB . 0.876(16) ?
    N1B C7B . 1.320(2) ?
    N2B H2BA . 0.850(16) ?
    N2B H2BB . 0.848(16) ?
    N2B C14B . 1.324(2) ?
    C1B C2B . 1.398(2) ?
    C1B C6B . 1.393(2) ?
    C1B C7B . 1.493(2) ?
    C2B H2B . 0.9500 ?
    C2B C3B . 1.390(3) ?
    C3B H3B . 0.9500 ?
    C3B C4B . 1.390(3) ?
    C4B H4B . 0.9500 ?
    C4B C5B . 1.384(3) ?
    C5B H5B . 0.9500 ?
    C5B C6B . 1.388(2) ?
    C6B H6B . 0.9500 ?
    C8B C9B . 1.394(2) ?
    C8B C13B . 1.391(2) ?
    C8B C14B . 1.485(2) ?
    C9B H9B . 0.9500 ?
    C9B C10B . 1.389(2) ?
    C10B H10B . 0.9500 ?
    C10B C11B . 1.387(2) ?
    C11B H11B . 0.9500 ?
    C11B C12B . 1.387(2) ?
    C12B H12B . 0.9500 ?
    C12B C13B . 1.383(2) ?
    C13B H13B . 0.9500 ?
loop_
    _geom_angle_atom_site_label_1
    _geom_angle_atom_site_label_2
    _geom_angle_atom_site_label_3
    _geom_angle_site_symmetry_1
    _geom_angle_site_symmetry_3
    _geom_angle
    _geom_angle_publ_flag
    Cl2A Zn1A Cl1A . . 114.035(18) ?
    O1A Zn1A Cl1A . . 112.47(4) ?
    O1A Zn1A Cl2A . . 110.29(4) ?
    O1A Zn1A O2A . . 101.44(5) ?
    O2A Zn1A Cl1A . . 106.65(4) ?
    O2A Zn1A Cl2A . . 111.18(4) ?
    C7A O1A Zn1A . . 132.74(11) ?
    C14A O2A Zn1A . . 130.46(11) ?
    H1AA N1A H1AB . . 113(3) ?
    C7A N1A H1AA . . 120(2) ?
    C7A N1A H1AB . . 125.9(18) ?
    H2AA N2A H2AB . . 115(2) ?
    C14A N2A H2AA . . 118.3(16) ?
    C14A N2A H2AB . . 124.9(16) ?
    C2A C1A C7A . . 121.96(15) ?
    C6A C1A C2A . . 119.73(15) ?
    C6A C1A C7A . . 118.29(14) ?
    C1A C2A H2A . . 120.3 ?
    C3A C2A C1A . . 119.46(19) ?
    C3A C2A H2A . . 120.3 ?
    C2A C3A H3A . . 120.0 ?
    C4A C3A C2A . . 120.01(18) ?
    C4A C3A H3A . . 120.0 ?
    C3A C4A H4A . . 119.6 ?
    C5A C4A C3A . . 120.86(16) ?
    C5A C4A H4A . . 119.6 ?
    C4A C5A H5A . . 120.4 ?
    C6A C5A C4A . . 119.12(18) ?
    C6A C5A H5A . . 120.4 ?
    C1A C6A H6A . . 119.6 ?
    C5A C6A C1A . . 120.81(16) ?
    C5A C6A H6A . . 119.6 ?
    O1A C7A N1A . . 122.15(15) ?
    O1A C7A C1A . . 118.20(15) ?
    N1A C7A C1A . . 119.64(14) ?
    C9A C8A C13A . . 119.37(15) ?
    C9A C8A C14A . . 122.60(15) ?
    C13A C8A C14A . . 117.99(14) ?
    C8A C9A H9A . . 119.9 ?
    C10A C9A C8A . . 120.11(16) ?
    C10A C9A H9A . . 119.9 ?
    C9A C10A H10A . . 119.9 ?
    C11A C10A C9A . . 120.13(17) ?
    C11A C10A H10A . . 119.9 ?
    C10A C11A H11A . . 120.0 ?
    C10A C11A C12A . . 120.05(16) ?
    C12A C11A H11A . . 120.0 ?
    C11A C12A H12A . . 119.7 ?
    C11A C12A C13A . . 120.57(16) ?
    C13A C12A H12A . . 119.7 ?
    C8A C13A H13A . . 120.1 ?
    C12A C13A C8A . . 119.76(15) ?
    C12A C13A H13A . . 120.1 ?
    O2A C14A N2A . . 120.79(15) ?
    O2A C14A C8A . . 118.92(15) ?
    N2A C14A C8A . . 120.29(14) ?
    Cl2B Zn1B Cl1B . . 113.726(18) ?
    O1B Zn1B Cl1B . . 113.93(4) ?
    O1B Zn1B Cl2B . . 109.38(4) ?
    O1B Zn1B O2B . . 99.75(5) ?
    O2B Zn1B Cl1B . . 105.59(4) ?
    O2B Zn1B Cl2B . . 113.67(4) ?
    C7B O1B Zn1B . . 131.70(11) ?
    C14B O2B Zn1B . . 129.74(12) ?
    H1BA N1B H1BB . . 115(3) ?
    C7B N1B H1BA . . 120.1(18) ?
    C7B N1B H1BB . . 124.4(17) ?
    H2BA N2B H2BB . . 116(2) ?
    C14B N2B H2BA . . 118.1(17) ?
    C14B N2B H2BB . . 123.5(16) ?
    C2B C1B C7B . . 123.15(15) ?
    C6B C1B C2B . . 119.91(15) ?
    C6B C1B C7B . . 116.94(14) ?
    C1B C2B H2B . . 120.0 ?
    C3B C2B C1B . . 119.91(18) ?
    C3B C2B H2B . . 120.0 ?
    C2B C3B H3B . . 120.0 ?
    C2B C3B C4B . . 120.03(18) ?
    C4B C3B H3B . . 120.0 ?
    C3B C4B H4B . . 120.1 ?
    C5B C4B C3B . . 119.84(16) ?
    C5B C4B H4B . . 120.1 ?
    C4B C5B H5B . . 119.6 ?
    C4B C5B C6B . . 120.80(16) ?
    C6B C5B H5B . . 119.6 ?
    C1B C6B H6B . . 120.3 ?
    C5B C6B C1B . . 119.50(16) ?
    C5B C6B H6B . . 120.3 ?
    O1B C7B N1B . . 121.88(15) ?
    O1B C7B C1B . . 118.61(14) ?
    N1B C7B C1B . . 119.51(15) ?
    C9B C8B C14B . . 121.61(14) ?
    C13B C8B C9B . . 120.32(15) ?
    C13B C8B C14B . . 118.02(14) ?
    C8B C9B H9B . . 120.4 ?
    C10B C9B C8B . . 119.19(16) ?
    C10B C9B H9B . . 120.4 ?
    C9B C10B H10B . . 119.9 ?
    C11B C10B C9B . . 120.19(16) ?
    C11B C10B H10B . . 119.9 ?
    C10B C11B H11B . . 119.7 ?
    C10B C11B C12B . . 120.57(15) ?
    C12B C11B H11B . . 119.7 ?
    C11B C12B H12B . . 120.2 ?
    C13B C12B C11B . . 119.51(16) ?
    C13B C12B H12B . . 120.2 ?
    C8B C13B H13B . . 119.9 ?
    C12B C13B C8B . . 120.22(15) ?
    C12B C13B H13B . . 119.9 ?
    O2B C14B N2B . . 122.02(15) ?
    O2B C14B C8B . . 118.66(15) ?
    N2B C14B C8B . . 119.31(14) ?
loop_
    _geom_torsion_atom_site_label_1
    _geom_torsion_atom_site_label_2
    _geom_torsion_atom_site_label_3
    _geom_torsion_atom_site_label_4
    _geom_torsion_site_symmetry_1
    _geom_torsion_site_symmetry_2
    _geom_torsion_site_symmetry_3
    _geom_torsion_site_symmetry_4
    _geom_torsion
    _geom_torsion_publ_flag
    Zn1A O1A C7A N1A . . . . -6.1(2) ?
    Zn1A O1A C7A C1A . . . . 174.83(11) ?
    Zn1A O2A C14A N2A . . . . -7.2(2) ?
    Zn1A O2A C14A C8A . . . . 173.10(10) ?
    C1A C2A C3A C4A . . . . -0.4(3) ?
    C2A C1A C6A C5A . . . . -0.4(3) ?
    C2A C1A C7A O1A . . . . -162.09(15) ?
    C2A C1A C7A N1A . . . . 18.8(2) ?
    C2A C3A C4A C5A . . . . 0.1(3) ?
    C3A C4A C5A C6A . . . . 0.0(3) ?
    C4A C5A C6A C1A . . . . 0.1(3) ?
    C6A C1A C2A C3A . . . . 0.5(3) ?
    C6A C1A C7A O1A . . . . 16.1(2) ?
    C6A C1A C7A N1A . . . . -162.95(16) ?
    C7A C1A C2A C3A . . . . 178.72(16) ?
    C7A C1A C6A C5A . . . . -178.66(16) ?
    C8A C9A C10A C11A . . . . 0.0(2) ?
    C9A C8A C13A C12A . . . . -0.7(2) ?
    C9A C8A C14A O2A . . . . 176.29(15) ?
    C9A C8A C14A N2A . . . . -3.4(2) ?
    C9A C10A C11A C12A . . . . 0.2(3) ?
    C10A C11A C12A C13A . . . . -0.7(3) ?
    C11A C12A C13A C8A . . . . 0.9(3) ?
    C13A C8A C9A C10A . . . . 0.2(2) ?
    C13A C8A C14A O2A . . . . -1.6(2) ?
    C13A C8A C14A N2A . . . . 178.73(15) ?
    C14A C8A C9A C10A . . . . -177.62(15) ?
    C14A C8A C13A C12A . . . . 177.25(15) ?
    Zn1B O1B C7B N1B . . . . -11.6(2) ?
    Zn1B O1B C7B C1B . . . . 168.80(11) ?
    Zn1B O2B C14B N2B . . . . 1.6(3) ?
    Zn1B O2B C14B C8B . . . . -177.09(11) ?
    C1B C2B C3B C4B . . . . -0.1(3) ?
    C2B C1B C6B C5B . . . . 0.6(2) ?
    C2B C1B C7B O1B . . . . 177.76(15) ?
    C2B C1B C7B N1B . . . . -1.9(2) ?
    C2B C3B C4B C5B . . . . 0.5(3) ?
    C3B C4B C5B C6B . . . . -0.3(3) ?
    C4B C5B C6B C1B . . . . -0.3(3) ?
    C6B C1B C2B C3B . . . . -0.4(3) ?
    C6B C1B C7B O1B . . . . -2.4(2) ?
    C6B C1B C7B N1B . . . . 177.91(15) ?
    C7B C1B C2B C3B . . . . 179.38(16) ?
    C7B C1B C6B C5B . . . . -179.20(15) ?
    C8B C9B C10B C11B . . . . 0.2(3) ?
    C9B C8B C13B C12B . . . . 0.5(3) ?
    C9B C8B C14B O2B . . . . -160.50(16) ?
    C9B C8B C14B N2B . . . . 20.8(3) ?
    C9B C10B C11B C12B . . . . 0.2(3) ?
    C10B C11B C12B C13B . . . . -0.3(3) ?
    C11B C12B C13B C8B . . . . 0.0(3) ?
    C13B C8B C9B C10B . . . . -0.6(3) ?
    C13B C8B C14B O2B . . . . 22.1(2) ?
    C13B C8B C14B N2B . . . . -156.62(16) ?
    C14B C8B C9B C10B . . . . -177.92(16) ?
    C14B C8B C13B C12B . . . . 177.94(16) ?
loop_
    _geom_hbond_atom_site_label_d
    _geom_hbond_atom_site_label_h
    _geom_hbond_atom_site_label_a
    _geom_hbond_site_symmetry_a
    _geom_hbond_distance_dh
    _geom_hbond_distance_ha
    _geom_hbond_distance_da
    _geom_hbond_angle_dha
    _geom_hbond_publ_flag
    N1A H1AA O2A . 0.842(16) 2.12(2) 2.888(2) 152(3) yes
    N1A H1AB Cl1B 4_575 0.871(16) 2.564(19) 3.3644(15) 153(2) yes
    N2A H2AA Cl1A . 0.874(16) 2.514(18) 3.3281(15) 155(2) yes
    N2A H2AB Cl2A 2_655 0.851(16) 2.513(17) 3.3404(15) 164(2) yes
    N1B H1BA O2B . 0.842(16) 2.17(2) 2.911(2) 147(2) yes
    N1B H1BB Cl1A . 0.876(16) 2.509(17) 3.3682(16) 167(2) yes
    N2B H2BA Cl1B . 0.850(16) 2.571(19) 3.3085(15) 146(2) yes
    N2B H2BB Cl2B 2_646 0.848(16) 2.483(17) 3.3107(15) 165(2) yes
_shelx_space_group_comment
;
The symmetry employed for this shelxl refinement is uniquely defined
by the following loop, which should always be used as a source of
symmetry information in preference to the above space-group names.
They are only intended as comments.
;
_shelx_estimated_absorpt_T_min     0.392
_shelx_estimated_absorpt_T_max     0.550
_shelx_hkl_file
;
   0   0  -1    0.00    0.10
   0   0   1    0.00    0.10
   0   0   2  172.08    4.60
   0   0  -2  163.48    4.60
   0   0   3    1.70    0.20
   0   0  -3    1.90    0.20
   0   0   4 6660.63  192.28
   0   0  -4 6590.34  194.48
   0   0  -5    0.60    0.20
   0   0   5    0.70    0.20
   0   0   6 3652.63   95.99
   0   0  -6 3424.56   96.19
   0   0   7    0.60    0.30
   0   0  -7    0.70    0.30
   0   0  -8 1506.65   40.40
   0   0  -8 1494.85   40.40
   0   0  -8 1511.65   40.70
   0   0   8 1502.75   40.50
   0   0   8 1528.35   40.70
   0   0  -9    0.90    0.40
   0   0   9    1.00    0.30
   0   0   9    0.80    0.40
   0   0  -9    1.10    0.30
   0   0   9    0.90    0.30
   0   0  -9    1.10    0.30
   0   0 -10 1149.29   30.30
   0   0 -10 1098.89   30.70
   0   0 -10 1125.19   30.30
   0   0  10 1120.99   30.30
   0   0  10 1151.18   30.30
   0   0  10 1079.09   30.60
   0   0 -10 1158.38   30.30
   0   0 -11    3.30    0.70
   0   0  11    3.60    0.70
   0   0  11    3.30    0.50
   0   0 -11    3.00    0.50
   0   0 -12  639.64   17.10
   0   0 -12  638.54   17.10
   0   0  12  632.34   17.10
   0   0 -12  618.24   17.60
   0   0  12  610.04   17.50
   0   0  12  620.54   17.10
   0   0 -12  642.44   17.20
   0   0 -13    1.70    0.70
   0   0  13    2.10    0.50
   0   0  13    2.10    0.50
   0   0  13    1.80    0.70
   0   0 -13    2.30    0.50
   0   0 -14  243.38    6.90
   0   0  14  237.48    6.80
   0   0 -14  229.68    6.80
   0   0 -14  234.38    7.40
   0   0 -14  235.68    6.70
   0   0  14  243.78    7.30
   0   0  14  226.78    6.70
   0   0 -15    1.10    0.70
   0   0  15    0.30    0.60
   0   0  15    0.70    0.80
   0   0  15    1.60    0.50
   0   0 -15    0.70    0.50
   0   0 -15    1.50    0.50
   0   0 -15    1.90    0.50
   0   0  16  275.77    8.30
   0   0 -16  272.27    8.40
   0   0 -16  271.27    7.80
   0   0  16  273.17    7.80
   0   0 -16  269.57    7.80
   0   0  16  263.87    7.70
   0   0 -16  263.27    7.70
   0   0  17    2.50    0.90
   0   0 -17    2.60    0.60
   0   0  17    2.60    0.60
   0   0 -17    3.00    0.60
   0   0 -17    2.60    0.70
   0   0  17    3.20    0.80
   0   0 -17    4.70    1.10
   0   0 -18    2.30    0.60
   0   0 -18    2.50    1.00
   0   0 -18    2.50    0.60
   0   0  18    2.70    0.80
   0   0  18    2.60    0.70
   0   0  18    1.20    1.00
   0   0 -18    2.50    0.70
   0   0  19   -0.30    1.00
   0   0  19    1.40    0.90
   0   0  19    1.60    0.70
   0   0 -19    2.10    0.80
   0   0 -19    3.80    1.10
   0   0 -19    4.20    0.80
   0   0 -20  185.68    5.90
   0   0  20  193.18    5.90
   0   0  20  203.28    6.60
   0   0  20  187.58    5.80
   0   0 -20  179.98    6.60
   0   0 -20  185.68    5.80
   0   0  21    0.90    0.80
   0   0 -21    2.10    0.70
   0   0  21    0.50    1.20
   0   0  21    0.30    1.00
   0   0 -21    1.70    0.90
   0   0  22  120.49    4.10
   0   0  22  120.59    5.00
   0   0  22  118.59    4.20
   0   0 -22  120.59    4.20
   0   0 -22  116.29    4.10
   0   0  23    3.80    1.50
   0   0  23    2.90    1.10
   0   0 -23    1.60    0.80
   0   0 -23    2.10    1.00
   0   0  23    1.50    1.00
   0   0  24  348.47   11.30
   0   0 -24  348.47   10.50
   0   0  24  356.16   10.40
   0   0 -24  345.17   10.40
   0   0  24  363.46   10.50
   0   0 -25    7.70    1.30
   0   0  25    4.80    1.40
   0   0  25    4.40    1.70
   0   0 -26   11.50    1.50
   0   0  26    9.70    1.70
   0   0  27   -1.40    1.40
   0   0 -27    2.40    1.20
   0   0 -28  398.66   12.20
   0   0  28  418.16   12.30
   0   0 -29    9.60    1.60
   0   0  29   10.00    2.00
   0   1   0    6.00    0.30
   0   1  -1   35.70    1.10
   0   1   1   37.50    1.10
   0   1  -2   52.59    1.60
   0   1   2   54.49    1.70
   0   1   3  165.88    4.90
   0   1  -3  179.68    4.80
   0   1  -4  395.96   10.60
   0   1   4  380.86   10.70
   0  -1  -4  394.36   10.80
   0   1   5  162.98    4.60
   0   1  -5  153.88    4.50
   0  -1   5  160.88    4.50
   0  -1  -5  151.28    4.60
   0   1   6  104.99    3.30
   0   1  -6  102.39    3.20
   0  -1   6  104.49    3.10
   0  -1  -6  106.69    3.30
   0   1  -7  332.37    9.00
   0   1   7  311.37    8.80
   0  -1  -7  323.37    8.80
   0  -1  -7  330.17    8.80
   0  -1   7  303.27    8.90
   0   1   8  787.12   22.00
   0   1  -8  822.52   21.70
   0   1   8  811.72   21.70
   0   1  -8  785.52   21.90
   0   1  -8  813.42   21.70
   0  -1   8  808.22   21.70
   0  -1   8  795.02   21.90
   0  -1  -8  814.92   21.70
   0  -1  -8  805.72   21.70
   0  -1  -8  809.62   22.10
   0   1  -9  147.09    4.40
   0   1   9  134.29    4.40
   0   1   9  140.19    4.10
   0   1  -9  140.69    4.00
   0   1  -9  150.08    4.10
   0   1  -9  143.59    4.10
   0  -1  -9  139.99    4.10
   0  -1   9  136.89    4.00
   0  -1   9  133.89    4.30
   0  -1  -9  144.49    4.50
   0  -1  -9  144.39    4.10
   0  -1   9  138.99    4.00
   0   1 -10  883.21   24.00
   0   1 -10  879.81   23.70
   0   1 -10  898.11   23.70
   0   1  10  888.01   23.70
   0   1  10  820.12   24.10
   0   1  10  884.71   23.70
   0   1 -10  870.81   23.70
   0  -1  10  884.21   24.00
   0  -1 -10  882.61   23.80
   0  -1  10  888.41   23.70
   0  -1 -10  892.01   23.70
   0  -1  10  875.91   23.60
   0  -1 -10  877.21   23.70
   0  -1 -10  866.21   24.20
   0   1  11   20.80    1.00
   0   1  11   20.80    1.00
   0   1 -11   22.20    1.30
   0   1 -11   19.40    1.00
   0   1  11   21.70    1.40
   0   1 -11   22.40    1.00
   0   1 -11   21.60    1.00
   0  -1  11   20.60    1.00
   0  -1 -11   20.20    1.10
   0  -1 -11   22.50    1.00
   0  -1 -11   21.30    1.40
   0  -1  11   20.90    1.30
   0  -1  11   20.80    0.90
   0  -1 -11   21.00    1.00
   0   1  12    4.90    0.60
   0   1  12    5.20    0.90
   0   1 -12    3.30    0.50
   0   1 -12    4.40    0.80
   0   1  12    4.00    0.60
   0   1 -12    6.00    0.60
   0   1 -12    4.70    0.50
   0  -1 -12    4.50    0.80
   0  -1  12    5.70    0.50
   0  -1 -12    5.00    0.60
   0  -1 -12    4.90    0.70
   0  -1  12    3.90    0.60
   0  -1 -12    6.00    0.50
   0  -1  12    4.10    0.70
   0   1 -13  259.57    7.70
   0   1  13  243.08    7.20
   0   1  13  248.38    7.70
   0   1 -13  273.67    7.30
   0   1  13  247.38    7.20
   0   1 -13  255.27    7.20
   0   1 -13  265.17    7.30
   0  -1  13  248.88    7.20
   0  -1  13  245.68    7.10
   0  -1 -13  250.27    7.80
   0  -1 -13  249.68    7.30
   0  -1 -13  265.67    7.20
   0  -1 -13  258.67    7.30
   0  -1  13  246.48    7.60
   0   1  14 1127.79   31.50
   0   1 -14 1158.28   31.50
   0   1  14 1232.48   32.20
   0   1  14 1175.18   31.60
   0   1 -14 1169.18   32.00
   0   1 -14 1170.48   31.50
   0   1 -14 1181.38   31.50
   0  -1 -14 1162.78   31.60
   0  -1 -14 1138.09   32.20
   0  -1 -14 1177.38   31.50
   0  -1  14 1145.09   31.50
   0  -1  14 1165.18   31.90
   0  -1 -14 1164.58   31.60
   0  -1  14 1166.78   31.40
   0   1 -15  126.59    4.00
   0   1 -15  130.09    4.60
   0   1 -15  133.89    4.10
   0   1 -15  129.99    4.00
   0   1  15  132.39    4.60
   0   1  15  128.29    4.10
   0   1  15  132.59    4.10
   0  -1  15  131.89    4.50
   0  -1 -15  134.79    4.00
   0  -1  15  126.69    4.00
   0  -1 -15  133.19    4.10
   0  -1 -15  135.49    4.80
   0  -1  15  131.09    4.10
   0  -1 -15  131.19    4.10
   0   1  16   44.50    1.80
   0   1 -16   41.90    1.80
   0   1  16   40.80    1.90
   0   1 -16   43.80    2.30
   0   1 -16   42.20    1.90
   0   1  16   44.00    2.40
   0   1 -16   47.30    1.80
   0  -1 -16   46.40    2.50
   0  -1  16   46.00    2.30
   0  -1  16   45.90    1.80
   0  -1 -16   45.70    1.80
   0  -1 -16   47.20    1.90
   0  -1 -16   45.50    1.80
   0  -1  16   43.20    1.90
   0   1  17   64.79    2.60
   0   1 -17   69.39    3.10
   0   1 -17   63.59    2.40
   0   1 -17   66.79    2.40
   0   1  17   69.29    3.10
   0   1  17   67.99    2.50
   0   1 -17   65.79    2.50
   0  -1  17   69.79    2.60
   0  -1  17   68.19    3.00
   0  -1 -17   67.69    2.60
   0  -1  17   68.09    2.40
   0  -1 -17   69.19    2.50
   0  -1 -17   68.69    2.50
   0   1  18  246.38    7.80
   0   1 -18  223.78    6.90
   0   1 -18  237.28    7.00
   0   1  18  229.38    7.00
   0   1 -18  236.88    7.00
   0   1  18  236.28    7.00
   0   1 -18  237.78    7.70
   0  -1  18  236.98    7.00
   0  -1  18  243.68    7.60
   0  -1  18  237.38    6.90
   0  -1 -18  235.48    7.10
   0  -1 -18  239.28    7.00
   0   1  19   83.79    3.80
   0   1 -19   85.89    3.00
   0   1  19   85.79    3.10
   0   1 -19   85.69    3.00
   0   1  19   87.09    3.20
   0   1 -19   88.59    3.80
   0   1 -19   88.89    3.10
   0  -1  19   84.09    3.20
   0  -1 -19   86.09    3.10
   0  -1 -19   83.29    3.20
   0  -1  19   81.09    3.60
   0  -1  19   87.39    3.00
   0   1 -20  227.08    7.40
   0   1  20  218.78    7.40
   0   1 -20  207.88    6.50
   0   1 -20  216.68    6.50
   0   1  20  216.98    6.70
   0   1 -20  215.98    6.60
   0   1  20  225.58    6.60
   0  -1  20  219.28    6.60
   0  -1 -20  217.58    6.70
   0  -1  20  211.78    7.20
   0  -1  20  218.88    6.50
   0  -1 -20  216.98    6.60
   0   1  21   91.49    4.20
   0   1 -21   96.99    4.20
   0   1 -21   91.69    3.40
   0   1  21   97.39    3.50
   0   1  21   97.49    3.60
   0   1 -21   93.69    3.40
   0  -1  21   97.29    3.40
   0  -1  21   91.29    3.50
   0  -1 -21   93.69    3.40
   0  -1  21   98.99    4.20
   0  -1 -21   92.19    3.50
   0   1 -22  154.18    5.10
   0   1  22  152.48    5.90
   0   1 -22  153.58    5.90
   0   1  22  159.78    5.20
   0   1  22  161.78    5.10
   0  -1  22  145.69    5.70
   0  -1  22  156.88    5.10
   0  -1 -22  157.58    5.20
   0  -1 -22  153.88    5.10
   0   1  23   25.00    1.90
   0   1  23   24.00    2.50
   0   1 -23   23.10    1.80
   0   1  23   22.50    2.10
   0  -1 -23   24.10    1.90
   0  -1 -23   23.00    1.80
   0  -1  23   21.30    2.00
   0  -1  23   24.20    2.40
   0   1 -24   65.29    3.00
   0   1  24   68.29    3.00
   0   1  24   61.49    3.80
   0   1  24   71.99    3.20
   0  -1  24   66.19    3.20
   0  -1  24   65.69    3.70
   0  -1 -24   67.99    3.10
   0   1  25   62.59    2.90
   0   1 -25   60.09    3.00
   0   1  25   64.89    3.30
   0  -1 -25   63.89    3.00
   0  -1  25   63.69    3.10
   0   1  26   31.90    2.60
   0   1  26   34.30    2.40
   0   1 -26   32.90    2.30
   0  -1 -26   36.20    2.50
   0  -1  26   35.00    2.60
   0   1  27   16.80    2.00
   0   1 -27   17.30    1.70
   0  -1 -27   16.70    1.80
   0  -1  27   17.20    2.00
   0   1  28   26.10    2.40
   0   1 -28   20.90    2.00
   0  -1  28   20.40    2.20
   0  -1 -28   27.70    2.50
   0   1  29   17.40    2.20
   0   1 -29   15.10    1.80
   0  -1 -29   14.60    1.90
   0  -1  29   14.80    2.00
   0   2   0 9999.00  276.27
   0   2   1 1731.83   46.60
   0   2  -1 1712.13   46.40
   0   2   2   50.29    1.70
   0   2  -2   52.69    1.70
   0   2   3 1288.27   34.00
   0   2  -3 1242.38   34.00
   0   2  -4  510.35   13.90
   0   2  -4  508.45   13.90
   0   2   4  522.15   14.00
   0  -2   4  497.45   13.90
   0   2  -5   34.90    1.30
   0   2  -5   38.50    1.30
   0   2   5   38.60    1.50
   0   2   5   37.40    1.30
   0   2  -6  113.39    3.30
   0   2   6  112.59    3.50
   0   2   6  108.19    3.20
   0   2  -6  112.59    3.30
   0  -2  -6  109.39    3.20
   0  -2   6  108.99    3.30
   0   2   7   52.79    1.80
   0   2   7   54.09    2.00
   0   2  -7   53.49    1.90
   0   2  -7   51.89    1.80
   0  -2   7   53.59    1.80
   0  -2  -7   51.19    1.70
   0   2   8  732.63   19.90
   0   2   8  747.43   20.30
   0   2  -8  736.83   19.90
   0   2  -8  720.53   20.10
   0   2   8  742.73   19.90
   0  -2   8  729.83   20.00
   0  -2  -8  739.53   19.90
   0   2   9  310.87    9.00
   0   2   9  305.27    9.00
   0   2  -9  324.37    9.20
   0   2  -9  334.67    8.90
   0   2  -9  333.97    8.90
   0   2  -9  343.47    9.00
   0  -2  -9  327.57    9.00
   0  -2  -9  323.27    9.00
   0  -2   9  319.57    8.90
   0  -2   9  316.17    9.10
   0   2 -10  363.66   10.20
   0   2 -10  369.36   10.20
   0   2 -10  386.06   10.20
   0   2  10  364.56   10.20
   0   2 -10  367.96   10.50
   0   2  10  370.66   10.20
   0  -2 -10  357.86   10.20
   0  -2 -10  365.36   10.20
   0  -2  10  370.76   10.40
   0  -2  10  374.26   10.10
   0   2  11   63.69    2.20
   0   2 -11   69.79    2.50
   0   2 -11   71.69    2.30
   0   2  11   62.99    2.60
   0   2 -11   63.99    2.10
   0   2 -11   69.49    2.20
   0   2  11   63.29    2.20
   0  -2  11   65.59    2.10
   0  -2  11   66.69    2.40
   0  -2 -11   62.79    2.30
   0  -2 -11   66.89    2.20
   0   2  12    3.00    0.60
   0   2 -12    1.70    0.50
   0   2  12    2.80    0.80
   0   2 -12    2.20    0.60
   0   2  12    1.90    0.50
   0   2 -12    2.70    0.50
   0   2 -12    3.10    0.50
   0  -2  12    3.00    0.50
   0  -2 -12    1.30    0.50
   0  -2  12    2.60    0.70
   0  -2  12    2.20    0.50
   0  -2 -12    2.40    0.40
   0   2  13  132.89    4.90
   0   2  13  133.89    4.40
   0   2 -13  173.08    4.50
   0   2 -13  170.68    4.40
   0   2 -13  164.18    4.50
   0   2 -13  157.08    4.90
   0   2  13  138.79    4.50
   0  -2  13  136.29    4.40
   0  -2 -13  152.28    4.40
   0  -2 -13  138.29    4.50
   0  -2  13  143.49    4.30
   0  -2  13  133.39    4.70
   0   2 -14   34.60    1.40
   0   2 -14   31.30    1.80
   0   2  14   33.30    2.00
   0   2  14   32.30    1.50
   0   2 -14   32.60    1.40
   0   2 -14   32.10    1.50
   0   2  14   32.50    1.60
   0  -2  14   32.70    1.40
   0  -2  14   34.30    1.80
   0  -2 -14   31.50    1.60
   0  -2  14   31.60    1.40
   0  -2 -14   35.80    1.40
   0   2 -15    4.80    0.70
   0   2 -15    5.10    1.00
   0   2  15    3.60    1.00
   0   2  15    2.90    0.80
   0   2 -15    4.10    0.70
   0   2 -15    3.90    0.60
   0   2  15    3.70    0.70
   0  -2  15    4.10    0.70
   0  -2 -15    4.80    0.60
   0  -2 -15    3.10    0.70
   0  -2  15    4.50    0.90
   0  -2  15    3.20    0.60
   0   2 -16    6.20    1.00
   0   2 -16    5.50    0.70
   0   2 -16    5.90    0.80
   0   2 -16    5.80    0.80
   0   2  16    6.50    1.20
   0   2  16    8.20    0.90
   0   2  16    8.40    1.00
   0  -2  16    4.90    1.00
   0  -2  16    6.00    0.80
   0  -2  16    6.20    0.70
   0  -2 -16    5.70    0.80
   0   2 -17   48.60    2.50
   0   2 -17   46.30    2.00
   0   2  17   45.20    2.00
   0   2 -17   50.19    2.00
   0   2 -17   49.30    1.90
   0   2  17   48.00    2.70
   0   2  17   48.20    2.10
   0  -2 -17   49.30    2.10
   0  -2  17   50.79    2.50
   0  -2  17   43.50    2.00
   0  -2  17   50.19    1.90
   0   2 -18   47.50    2.00
   0   2 -18   46.70    2.10
   0   2 -18   47.10    2.00
   0   2  18   52.19    2.90
   0   2 -18   48.40    2.60
   0   2  18   45.30    2.20
   0   2  18   48.30    2.20
   0  -2 -18   46.90    2.20
   0  -2  18   51.89    2.30
   0  -2  18   47.20    2.50
   0  -2  18   48.40    2.10
   0   2  19   42.40    2.20
   0   2  19   45.30    2.20
   0   2 -19   45.90    2.60
   0   2 -19   45.90    2.00
   0   2 -19   41.20    2.00
   0   2  19   48.30    3.00
   0  -2  19   42.40    2.10
   0  -2 -19   44.30    2.20
   0  -2  19   44.60    2.60
   0   2  20  108.09    3.90
   0   2  20  113.19    4.70
   0   2 -20  111.89    4.50
   0   2 -20  110.59    3.80
   0   2  20  112.69    3.90
   0   2 -20  109.99    3.80
   0  -2  20  109.29    4.70
   0  -2  20  108.99    3.80
   0  -2 -20  111.59    3.90
   0   2  21   43.20    2.30
   0   2  21   46.70    2.50
   0   2 -21   45.80    2.20
   0   2  21   48.10    3.20
   0   2 -21   44.00    2.20
   0  -2 -21   51.49    2.50
   0  -2  21   46.40    2.30
   0   2  22   62.79    2.80
   0   2 -22   62.19    2.70
   0   2  22   62.09    3.60
   0   2  22   65.79    3.00
   0  -2  22   64.99    2.90
   0  -2 -22   68.89    3.00
   0   2  23    4.50    1.30
   0   2 -23    3.90    1.00
   0   2  23    4.10    1.70
   0   2  23    4.00    1.20
   0  -2  23    7.80    1.30
   0  -2 -23    7.00    1.20
   0   2  24  162.78    5.40
   0   2  24  157.88    5.50
   0   2 -24  155.08    5.30
   0  -2  24  159.98    5.40
   0  -2 -24  166.48    5.50
   0   2 -25   26.40    2.00
   0   2  25   30.10    2.50
   0   2  25   28.00    2.30
   0  -2  25   29.40    2.30
   0  -2 -25   29.70    2.30
   0   2  26    1.50    1.50
   0   2  26    2.50    1.30
   0   2 -26    1.10    1.00
   0  -2  26    2.10    1.30
   0  -2 -26    1.50    1.20
   0   2  27   14.80    1.90
   0   2 -27   14.50    1.60
   0   2  27   13.80    1.80
   0  -2 -27   13.00    1.70
   0  -2  27   15.40    1.80
   0   2  28   83.39    4.00
   0   2 -28   75.89    3.50
   0   2  28   74.59    3.60
   0  -2 -28   76.79    3.80
   0   2  29    1.10    1.60
   0   2  29    2.30    1.80
   0  -2 -29    3.80    1.40
   0   3   0    0.20    0.30
   0   3   0    0.30    0.30
   0   3   0   -0.30    0.30
   0  -3   0   -0.20    0.30
   0   3   1  356.76    9.80
   0   3  -1  357.56    9.90
   0   3   1  351.96    9.70
   0   3  -1  355.16    9.80
   0   3  -1  351.06    9.80
   0   3   1  357.96    9.90
   0  -3   1  351.36    9.80
   0  -3  -1  355.56    9.70
   0   3   2   93.69    2.80
   0   3  -2   87.59    2.80
   0   3   2   93.99    3.00
   0   3  -2   94.79    3.00
   0  -3   2   91.39    2.80
   0  -3  -2   93.79    2.80
   0   3   3  455.95   12.40
   0   3  -3  439.26   12.50
   0   3   3  436.96   12.60
   0   3  -3  475.75   12.50
   0  -3  -3  453.95   12.40
   0  -3   3  468.45   12.50
   0   3   4  386.86   10.70
   0   3  -4  386.26   10.70
   0   3   4  384.56   10.90
   0   3  -4  387.76   10.80
   0  -3   4  396.56   10.70
   0  -3  -4  395.16   10.70
   0   3   5   28.00    1.30
   0   3   5   25.30    1.10
   0   3  -5   28.20    1.10
   0   3  -5   25.70    1.20
   0   3  -5   27.20    1.10
   0   3   5   25.80    1.10
   0  -3  -5   25.90    1.00
   0  -3  -5   25.70    1.10
   0  -3   5   24.70    1.10
   0   3  -6  316.77    9.80
   0   3  -6  350.76    9.80
   0   3   6  371.96   10.10
   0   3   6  373.96    9.70
   0   3  -6  355.46    9.70
   0  -3  -6  364.96    9.70
   0  -3   6  331.97    9.80
   0  -3  -6  352.86    9.70
   0   3   7  321.17    8.60
   0   3  -7  298.07    8.70
   0   3  -7  295.87    8.70
   0   3  -7  300.97    8.60
   0   3   7  320.37    9.00
   0   3   7  319.57    8.50
   0  -3  -7  313.67    8.60
   0  -3   7  303.77    8.60
   0  -3  -7  303.47    8.50
   0   3   8  244.18    7.10
   0   3  -8  273.07    7.20
   0   3   8  252.37    7.50
   0   3   8  240.58    7.10
   0   3  -8  258.57    7.20
   0   3  -8  245.08    7.10
   0  -3  -8  250.67    7.10
   0  -3  -8  251.07    7.10
   0  -3   8  256.87    7.20
   0   3   9  335.97    9.30
   0   3   9  339.97    9.40
   0   3  -9  334.17    9.40
   0   3  -9  335.67    9.30
   0   3  -9  326.27    9.50
   0   3   9  336.77    9.80
   0  -3   9  331.37    9.40
   0  -3  -9  330.67    9.40
   0  -3   9  352.06    9.50
   0  -3  -9  335.17    9.40
   0   3 -10  596.74   15.70
   0   3  10  587.04   15.80
   0   3  10  577.44   16.40
   0   3 -10  587.74   16.00
   0   3 -10  576.24   15.80
   0   3  10  567.74   15.90
   0   3 -10  572.74   16.00
   0  -3 -10  569.84   15.90
   0  -3  10  573.24   15.90
   0  -3  10  583.34   16.00
   0  -3 -10  578.54   15.90
   0  -3  10  587.24   15.70
   0   3 -11   53.99    2.10
   0   3  11   50.59    1.90
   0   3 -11   51.99    1.80
   0   3  11   48.70    1.90
   0   3  11   50.19    2.40
   0   3 -11   58.29    2.00
   0   3 -11   52.79    1.80
   0  -3 -11   53.09    1.90
   0  -3 -11   52.79    2.00
   0  -3  11   49.90    2.00
   0  -3  11   52.99    2.00
   0  -3  11   49.10    1.70
   0   3  12   48.80    2.00
   0   3 -12   52.29    1.80
   0   3  12   50.19    2.00
   0   3 -12   56.19    2.20
   0   3  12   49.50    2.50
   0   3 -12   58.19    2.10
   0   3 -12   52.59    1.90
   0  -3  12   55.69    2.00
   0  -3  12   50.79    1.80
   0  -3 -12   53.99    2.00
   0  -3  12   52.79    2.10
   0  -3 -12   50.09    2.00
   0   3 -13  129.39    3.90
   0   3  13  128.99    4.70
   0   3 -13  133.09    4.10
   0   3 -13  130.19    4.00
   0   3 -13  134.79    4.30
   0   3  13  125.09    4.10
   0   3  13  130.49    4.10
   0  -3 -13  128.99    4.00
   0  -3  13  131.39    3.90
   0  -3  13  130.29    4.30
   0  -3 -13  127.39    4.10
   0  -3  13  137.99    4.10
   0   3  14  712.03   19.70
   0   3 -14  737.13   19.60
   0   3  14  698.83   19.80
   0   3 -14  721.53   20.10
   0   3  14  711.13   20.40
   0   3 -14  725.83   19.60
   0   3 -14  744.73   19.80
   0  -3  14  729.23   19.60
   0  -3 -14  715.93   19.80
   0  -3  14  703.83   19.90
   0  -3 -14  700.73   19.80
   0  -3  14  735.93   19.80
   0   3  15  264.37    8.30
   0   3 -15  265.27    7.70
   0   3 -15  252.17    7.90
   0   3 -15  238.98    7.60
   0   3  15  273.67    7.70
   0   3 -15  259.07    7.40
   0   3  15  270.87    7.60
   0  -3 -15  262.77    7.60
   0  -3  15  273.97    7.50
   0  -3  15  244.08    7.60
   0   3  16   36.10    2.50
   0   3 -16   44.60    1.90
   0   3  16   37.20    1.90
   0   3  16   38.20    1.90
   0   3 -16   39.50    1.70
   0  -3  16   37.80    1.70
   0  -3 -16   38.40    1.90
   0  -3  16   38.80    1.80
   0   3  17   58.69    2.50
   0   3  17   59.29    2.50
   0   3 -17   60.89    2.30
   0   3 -17   60.29    2.50
   0   3  17   60.69    3.20
   0  -3 -17   56.49    2.40
   0  -3  17   61.59    2.60
   0  -3  17   62.09    2.50
   0   3  18  393.06   11.20
   0   3 -18  379.56   11.20
   0   3  18  390.16   12.00
   0   3 -18  383.36   11.10
   0   3  18  390.76   11.20
   0  -3  18  400.86   11.20
   0  -3 -18  387.86   11.20
   0   3  19   82.09    3.20
   0   3 -19   71.49    3.00
   0   3  19   84.19    4.00
   0   3  19   82.49    3.20
   0  -3  19   79.99    3.00
   0  -3 -19   78.49    3.10
   0   3  20  177.38    6.70
   0   3 -20  183.58    5.80
   0   3  20  181.28    5.80
   0   3  20  180.08    5.90
   0  -3 -20  178.58    5.90
   0  -3  20  191.88    5.80
   0   3  21  220.38    7.80
   0   3  21  227.28    6.80
   0   3  21  226.98    6.80
   0   3 -21  191.38    6.60
   0  -3  21  208.08    6.70
   0  -3 -21  219.98    6.80
   0   3 -22   72.89    3.20
   0   3  22   77.89    4.30
   0   3  22   84.19    3.40
   0   3  22   77.19    3.40
   0  -3 -22   83.39    3.40
   0  -3  22   79.19    3.20
   0   3  23   34.80    2.50
   0   3 -23   38.70    2.40
   0   3  23   37.10    2.40
   0  -3 -23   42.40    2.50
   0   3  24   37.20    2.40
   0   3  24   33.60    2.50
   0  -3 -24   32.10    2.50
   0   3  25   19.20    2.00
   0   3  25   21.10    1.90
   0  -3 -25   18.90    1.90
   0   3  26   13.80    1.70
   0   3  26   10.40    1.80
   0  -3 -26   11.20    1.70
   0   3  27    5.40    1.70
   0   3  27    6.00    1.50
   0  -3 -27    8.70    1.60
   0   3  28   11.00    1.80
   0   3  28   10.30    1.90
   0  -3 -28    9.60    1.70
   0   4   0 3450.05   90.79
   0   4   0 3367.16   91.99
   0   4   0 3197.08   91.09
   0  -4   0 3581.74   90.99
   0   4  -1 1630.14   43.70
   0   4   1 1589.74   43.50
   0   4   1 1603.24   43.50
   0   4  -1 1593.74   43.60
   0   4  -1 1594.54   43.50
   0   4   1 1663.93   43.70
   0  -4  -1 1650.43   43.50
   0  -4   1 1640.44   43.50
   0   4  -2  890.31   24.80
   0   4  -2  888.51   24.60
   0   4   2  917.01   24.80
   0   4  -2  899.31   24.50
   0   4   2  927.01   24.50
   0  -4   2  912.81   24.60
   0  -4  -2  916.81   24.60
   0   4   3  519.75   14.00
   0   4  -3  518.15   14.00
   0   4  -3  482.55   14.00
   0   4   3  514.25   14.20
   0   4  -3  522.25   14.20
   0  -4  -3  504.35   14.00
   0  -4   3  502.15   14.00
   0   4   4 2584.74   68.09
   0   4  -4 2440.36   67.89
   0   4  -4 2479.45   67.89
   0   4   4 2581.74   67.79
   0   4  -4 2579.84   67.79
   0  -4   4 2521.25   67.79
   0  -4  -4 2547.65   67.79
   0   4   5  382.96   10.80
   0   4   5  378.06   10.40
   0   4  -5  369.86   10.50
   0   4  -5  354.36   10.50
   0   4  -5  365.36   10.40
   0   4   5  392.66   10.20
   0  -4  -5  377.96   10.40
   0  -4  -5  387.06   10.20
   0  -4   5  356.36   10.40
   0   4   6 1257.07   33.70
   0   4   6 1271.57   34.30
   0   4  -6 1242.58   34.00
   0   4  -6 1256.27   34.00
   0   4   6 1223.98   33.90
   0   4  -6 1236.58   33.90
   0  -4  -6 1280.17   33.90
   0  -4  -6 1286.97   33.80
   0  -4   6 1268.87   34.00
   0   4   7   27.80    1.30
   0   4   7   30.40    1.70
   0   4  -7   29.50    1.30
   0   4  -7   27.10    1.30
   0   4  -7   27.20    1.40
   0   4   7   29.40    1.20
   0  -4   7   26.80    1.30
   0  -4  -7   28.80    1.30
   0  -4  -7   28.30    1.20
   0   4   8  727.23   19.70
   0   4  -8  692.43   19.80
   0   4   8  727.03   20.20
   0   4  -8  714.13   19.80
   0   4  -8  723.53   19.70
   0   4   8  743.73   19.60
   0  -4  -8  731.33   19.60
   0  -4   8  694.93   19.70
   0  -4  -8  741.13   19.70
   0   4  -9  119.99    4.00
   0   4   9  129.29    4.00
   0   4  -9  127.19    4.10
   0   4  -9  128.39    3.90
   0   4   9  135.29    3.90
   0   4   9  126.89    4.40
   0  -4   9  118.99    3.90
   0  -4  -9  131.19    4.00
   0  -4  -9  127.49    3.90
   0   4 -10  229.28    6.90
   0   4  10  241.28    6.70
   0   4  10  246.38    6.90
   0   4 -10  226.28    6.70
   0   4  10  239.48    7.40
   0  -4 -10  234.98    6.80
   0  -4 -10  231.98    6.70
   0  -4  10  228.48    6.90
   0   4  11   47.00    2.00
   0   4  11   48.10    2.50
   0   4  11   47.90    1.90
   0   4 -11   50.09    2.00
   0   4 -11   48.50    1.80
   0  -4  11   48.80    2.00
   0  -4 -11   46.40    1.90
   0  -4 -11   51.69    1.90
   0   4  12   33.30    1.50
   0   4  12   30.70    1.60
   0   4  12   29.80    2.10
   0   4 -12   32.00    1.60
   0  -4 -12   31.70    1.50
   0  -4  12   32.80    1.60
   0  -4 -12   32.20    1.50
   0   4 -13   30.80    1.60
   0   4  13   29.00    2.20
   0   4  13   29.30    1.60
   0   4  13   28.20    1.50
   0  -4 -13   25.50    1.40
   0  -4  13   29.90    1.60
   0   4  14    6.60    0.90
   0   4 -14    9.70    1.10
   0   4  14    8.50    1.40
   0   4  14   10.20    1.00
   0  -4 -14    8.50    1.00
   0  -4  14   11.10    1.10
   0   4 -15   16.10    1.40
   0   4  15   14.20    1.30
   0   4  15   17.20    1.40
   0   4  15   14.90    1.70
   0  -4 -15   13.00    1.10
   0  -4  15   15.60    1.30
   0   4  16   11.20    1.70
   0   4 -16   11.80    1.20
   0   4  16   10.70    1.20
   0   4  16    8.20    1.10
   0  -4 -16   10.30    1.10
   0  -4  16   12.50    1.20
   0   4  17   62.69    3.30
   0   4  17   62.79    2.60
   0   4  17   64.09    2.60
   0   4 -17   59.19    2.60
   0  -4 -17   57.89    2.50
   0  -4  17   60.99    2.60
   0   4  18   33.20    2.10
   0   4  18   32.90    2.80
   0   4 -18   36.00    2.00
   0   4  18   32.40    2.10
   0  -4 -18   30.50    1.90
   0  -4  18   37.00    2.10
   0   4  19   10.90    1.30
   0   4  19    7.90    1.70
   0   4  19   11.60    1.40
   0   4 -19    9.00    1.20
   0  -4 -19    9.90    1.30
   0  -4  19   10.30    1.20
   0   4  20   24.10    2.00
   0   4  20   24.60    2.50
   0   4  20   24.90    2.00
   0   4 -20   24.60    1.80
   0  -4  20   23.20    1.80
   0  -4 -20   23.50    1.90
   0   4 -21   41.90    2.40
   0   4  21   43.30    3.20
   0   4  21   38.70    2.40
   0   4  21   46.60    2.60
   0  -4 -21   40.40    2.30
   0  -4  21   40.70    2.40
   0   4  22   39.10    2.50
   0   4  22   41.90    2.70
   0   4 -22   44.10    2.50
   0  -4  22   48.60    2.50
   0  -4 -22   41.60    2.60
   0   4  23   45.70    2.80
   0   4 -23   41.70    2.50
   0   4  23   41.00    2.80
   0  -4 -23   45.20    2.70
   0  -4  23   45.90    2.60
   0   4  24   87.39    3.90
   0   4 -24   87.29    3.80
   0   4  24   92.89    3.90
   0  -4 -24   92.69    3.90
   0   4  25    8.20    1.60
   0   4  25    7.00    1.60
   0  -4 -25    7.40    1.50
   0   4  26   10.20    1.80
   0   4  26   11.30    1.90
   0  -4 -26   11.60    1.70
   0   4  27   73.19    3.80
   0   4  27   73.89    3.70
   0  -4 -27   80.49    3.80
   0   5   0    0.00    0.50
   0   5   0    0.10    0.50
   0   5   0   -0.10    0.40
   0  -5   0    0.20    0.50
   0   5  -1  180.88    5.60
   0   5   1  183.08    5.80
   0   5   1  188.28    5.50
   0   5  -1  182.88    5.50
   0   5  -1  190.58    5.80
   0  -5  -1  188.58    5.50
   0  -5   1  185.38    5.50
   0   5  -2   97.09    3.20
   0   5   2   99.79    3.20
   0   5   2   95.49    3.40
   0   5  -2   96.59    3.20
   0   5  -2   95.59    3.40
   0  -5   2   98.49    3.20
   0  -5  -2  100.49    3.20
   0   5   3  137.99    4.60
   0   5   3  147.99    4.40
   0   5  -3  140.39    4.40
   0   5  -3  146.29    4.60
   0   5  -3  135.49    4.40
   0  -5  -3  145.29    4.40
   0  -5   3  140.79    4.40
   0   5   4  114.89    3.70
   0   5  -4  120.59    3.80
   0   5   4  113.49    4.00
   0   5  -4  118.19    3.70
   0  -5  -4  116.89    3.70
   0  -5   4  118.49    3.80
   0   5   5  141.19    4.60
   0   5   5  138.69    4.20
   0   5  -5  130.69    4.30
   0   5  -5  131.69    4.20
   0  -5   5  133.19    4.20
   0  -5  -5  136.89    4.20
   0   5  -6  100.29    3.40
   0   5  -6   94.99    3.20
   0   5   6   99.39    3.70
   0   5   6   98.59    3.30
   0  -5  -6  101.79    3.30
   0  -5   6   97.79    3.30
   0   5   7   43.50    1.80
   0   5  -7   45.50    1.80
   0   5  -7   41.30    1.90
   0   5   7   43.70    2.30
   0  -5  -7   43.30    1.80
   0  -5   7   42.90    1.90
   0   5   8  134.99    4.90
   0   5  -8  155.58    4.60
   0   5   8  141.69    4.20
   0   5   8  134.59    4.40
   0   5  -8  142.09    4.40
   0  -5  -8  136.09    4.40
   0  -5   8  156.98    4.60
   0  -5  -8  139.49    4.30
   0   5   9  138.79    4.10
   0   5   9  133.99    4.30
   0   5  -9  127.79    4.40
   0   5   9  137.69    4.80
   0   5  -9  151.18    5.10
   0  -5  -9  142.19    4.20
   0  -5   9  127.49    4.30
   0  -5  -9  136.69    4.30
   0   5  10  188.48    6.40
   0   5 -10  193.58    5.90
   0   5  10  196.78    5.80
   0   5  10  191.98    5.60
   0  -5  10  182.38    5.80
   0  -5 -10  186.58    5.80
   0  -5 -10  196.98    5.60
   0   5  11    1.90    1.10
   0   5  11    1.10    0.60
   0   5 -11    1.30    0.70
   0   5  11    0.70    0.70
   0  -5  11    0.60    0.70
   0  -5 -11    1.60    0.60
   0  -5 -11   -0.40    0.60
   0   5  12   32.40    2.30
   0   5  12   30.60    1.80
   0   5 -12   36.20    1.90
   0   5  12   27.50    1.60
   0  -5 -12   29.10    1.60
   0  -5  12   35.30    1.70
   0   5  13  180.98    5.60
   0   5 -13  198.68    5.90
   0   5  13  176.78    6.40
   0   5  13  176.58    5.80
   0  -5  13  200.78    5.80
   0  -5 -13  178.08    5.60
   0   5  14  326.97    9.40
   0   5  14  319.57   10.10
   0   5  14  322.07    9.20
   0   5 -14  305.47    9.40
   0  -5 -14  327.47    9.20
   0  -5  14  318.57    9.40
   0   5 -15   90.39    3.40
   0   5  15   83.59    3.30
   0   5  15   83.99    4.00
   0   5  15   84.09    3.20
   0  -5 -15   84.99    3.20
   0  -5  15   93.89    3.40
   0   5  16   50.89    2.40
   0   5  16   51.19    2.50
   0   5 -16   50.09    2.50
   0   5  16   54.69    3.20
   0  -5 -16   55.09    2.40
   0  -5  16   53.09    2.50
   0   5  17   78.29    3.20
   0   5  17   76.39    3.00
   0   5 -17   73.29    3.20
   0   5  17   72.89    3.90
   0  -5 -17   77.69    3.00
   0  -5  17   72.69    3.10
   0   5  18  251.17    7.90
   0   5  18  256.47    7.80
   0   5  18  261.07    8.80
   0   5 -18  256.97    7.90
   0  -5 -18  248.78    7.80
   0  -5  18  264.17    7.90
   0   5  19   79.39    3.50
   0   5  19   84.29    3.40
   0   5 -19   84.19    3.50
   0   5  19   85.19    4.40
   0  -5 -19   80.79    3.30
   0  -5  19   87.09    3.50
   0   5  20  149.39    5.00
   0   5  20  144.09    4.90
   0   5 -20  121.19    4.80
   0  -5 -20  148.59    4.90
   0  -5  20  132.89    4.90
   0   5 -21   23.60    2.20
   0   5  21   20.40    1.90
   0   5  21   20.40    1.90
   0  -5  21   22.00    1.90
   0  -5 -21   23.50    2.10
   0   5 -22   29.30    2.30
   0   5  22   26.10    2.40
   0   5  22   27.90    2.30
   0  -5 -22   29.20    2.30
   0  -5  22   29.00    2.30
   0   5  23   11.20    1.70
   0   5  23   11.60    1.80
   0   5 -23   10.50    1.60
   0  -5  23   10.30    1.60
   0  -5 -23   14.90    1.70
   0   5  24   17.40    2.00
   0   5  24   18.60    2.00
   0   5 -24   19.80    2.00
   0  -5  24   23.00    2.10
   0  -5 -24   20.40    2.00
   0   5  25   18.50    2.10
   0   5  25   21.90    2.20
   0   5 -25   24.00    2.20
   0  -5 -25   21.60    2.10
   0   5  26    7.80    1.80
   0   5  26    7.80    1.80
   0  -5 -26    7.80    1.60
   0   6   0  193.38    6.00
   0  -6   0  206.18    6.00
   0   6  -1   71.89    2.80
   0   6  -1   71.49    2.70
   0   6   1   74.59    2.70
   0  -6  -1   76.99    2.70
   0  -6   1   75.59    2.70
   0   6  -2   19.30    1.30
   0   6   2   19.40    1.30
   0   6  -2   21.70    1.40
   0  -6  -2   20.80    1.30
   0  -6   2   22.40    1.40
   0   6   3  176.18    6.00
   0   6   3  187.78    5.60
   0   6  -3  185.68    5.70
   0   6  -3  180.98    5.60
   0  -6   3  181.48    5.60
   0  -6  -3  191.78    5.60
   0   6   4   80.89    2.90
   0   6   4   82.99    3.30
   0   6  -4   82.39    2.90
   0   6  -4   79.99    3.00
   0  -6   4   78.79    3.00
   0  -6  -4   85.99    2.90
   0   6  -5  233.58    7.00
   0   6  -5  233.28    7.10
   0  -6   5  242.78    7.10
   0  -6  -5  238.38    7.00
   0   6   6   12.60    1.10
   0   6  -6   13.00    1.20
   0   6  -6   14.90    1.40
   0   6   6   12.00    1.40
   0  -6   6   14.80    1.30
   0  -6  -6   12.50    1.10
   0   6  -7  300.27    8.60
   0   6   7  288.37    8.40
   0   6   7  278.97    8.90
   0  -6  -7  267.27    8.40
   0  -6   7  301.97    8.50
   0   6  -8  117.09    4.20
   0   6   8  122.69    4.10
   0   6   8  129.49    4.70
   0  -6  -8  127.19    4.10
   0  -6   8  119.69    4.10
   0   6  -9  241.58    7.10
   0   6   9  223.48    7.00
   0   6   9  224.28    7.50
   0  -6  -9  219.48    6.90
   0  -6   9  244.98    7.10
   0   6  10   36.70    2.50
   0   6  10   38.20    2.00
   0   6 -10   37.20    2.10
   0  -6 -10   39.50    1.90
   0  -6  10   39.80    2.10
   0   6  11  108.49    4.00
   0   6  11  112.59    4.60
   0   6 -11  116.49    4.10
   0  -6  11  116.29    4.00
   0   6 -12   90.69    3.50
   0   6  12   76.99    3.30
   0   6  12   84.39    3.90
   0  -6  12   93.19    3.40
   0   6  13  235.98    8.30
   0   6  13  241.78    7.60
   0   6 -13  257.47    7.80
   0  -6  13  262.67    7.70
   0   6  14    5.20    1.50
   0   6  14    7.20    1.20
   0   6 -14    5.70    1.20
   0  -6  14    5.80    1.20
   0   6 -15   44.40    2.50
   0   6  15   40.50    2.40
   0   6  15   44.90    3.10
   0  -6  15   42.30    2.40
   0   6 -16   41.70    2.50
   0   6  16   38.00    2.40
   0   6  16   36.50    3.10
   0  -6  16   39.80    2.40
   0   6  17   65.09    3.80
   0   6 -17   70.69    3.20
   0   6  17   62.79    3.10
   0   6  17   61.19    3.10
   0  -6  17   70.09    3.10
   0   6  18   12.90    2.40
   0   6  18   16.70    1.60
   0   6 -18   14.70    1.70
   0   6  18   18.10    1.80
   0  -6  18   16.50    1.70
   0  -6 -18   16.90    2.50
   0   6  19   15.90    1.60
   0   6  19   15.80    1.80
   0   6 -19   13.70    1.60
   0  -6 -19   17.00    1.60
   0  -6  19   13.50    1.60
   0   6  20    9.20    1.60
   0   6 -20    6.70    1.50
   0   6  20    8.30    1.50
   0  -6 -20    9.80    1.40
   0  -6  20    6.50    1.40
   0   6  21   69.49    3.30
   0   6  21   66.89    3.40
   0   6 -21   67.89    3.40
   0  -6 -21   69.79    3.20
   0  -6  21   71.19    3.30
   0   6 -22   22.40    2.20
   0   6  22   23.60    2.10
   0   6  22   22.50    2.20
   0  -6 -22   21.40    2.00
   0  -6  22   25.60    2.40
   0   6 -23   17.40    2.00
   0   6  23   16.50    1.90
   0   6  23   15.50    2.00
   0  -6  23   18.40    2.00
   0  -6 -23   17.60    1.90
   0   6  24    9.60    1.70
   0   6  24   10.90    1.90
   0   6 -24    9.90    1.80
   0  -6  24    8.50    1.70
   0  -6 -24    9.20    1.70
   0   7   0   -0.30    0.70
   0  -7   0   -0.20    0.70
   0   7  -1   87.79    3.20
   0   7   1   89.69    3.20
   0  -7  -1   88.89    3.20
   0  -7   1   82.49    3.20
   0   7  -2  137.49    4.50
   0   7   2  135.59    4.50
   0  -7   2  137.29    4.60
   0  -7  -2  136.79    4.60
   0   7   3   79.19    3.00
   0   7  -3   72.79    3.10
   0   7  -3   72.89    2.90
   0  -7   3   75.29    3.00
   0  -7  -3   79.39    3.00
   0   7  -4   11.70    1.30
   0   7   4   12.50    1.20
   0  -7   4   11.50    1.20
   0  -7  -4   14.90    1.30
   0   7  -5   23.30    1.80
   0   7   5   23.60    1.70
   0  -7   5   24.50    1.70
   0  -7  -5   23.90    1.60
   0   7  -6  143.89    4.90
   0   7   6  147.59    4.80
   0  -7  -6  145.99    4.80
   0  -7   6  144.79    4.90
   0   7   7  148.99    4.80
   0   7  -7  145.59    4.90
   0  -7  -7  136.49    4.70
   0  -7   7  145.29    4.80
   0   7   8  174.18    5.60
   0   7  -8  180.68    5.80
   0  -7   8  176.28    5.70
   0  -7  -8  169.28    5.60
   0   7  -9   81.09    3.40
   0   7   9   82.39    4.00
   0   7   9   81.49    3.20
   0  -7   9   77.59    3.20
   0  -7  -9   86.19    3.20
   0   7  10   63.79    2.80
   0   7  10   66.89    3.40
   0   7 -10   61.59    2.90
   0  -7  10   61.39    2.80
   0   7 -11   26.60    2.10
   0   7  11   24.20    2.00
   0   7  11   27.20    2.50
   0  -7  11   28.60    2.00
   0   7  12   12.10    1.40
   0   7  12   10.90    1.80
   0   7 -12   12.50    1.50
   0  -7  12   14.00    1.50
   0   7  13   32.90    2.20
   0   7  13   36.70    2.90
   0   7 -13   31.50    2.30
   0  -7  13   33.20    2.20
   0   7  14   88.79    3.80
   0   7 -14   93.09    3.80
   0   7  14   84.89    4.40
   0  -7  14   95.59    3.70
   0   7 -15   93.29    4.00
   0   7  15  103.29    4.00
   0   7  15   99.99    4.70
   0  -7  15   95.79    3.90
   0   7  16   56.09    4.60
   0   7  16   55.19    2.90
   0   7 -16   54.39    3.00
   0  -7  16   57.59    3.00
   0   7  17    4.80    1.40
   0   7 -17    2.40    1.40
   0  -7  17    0.90    1.30
   0   7 -18   49.40    3.00
   0   7  18   53.89    3.00
   0  -7  18   51.29    3.00
   0   7 -19   87.49    4.00
   0   7  19   95.39    4.10
   0  -7  19   87.69    3.90
   0   7 -20  103.39    4.50
   0   7  20   92.89    4.30
   0  -7  20  103.79    4.30
   0   7  21   58.09    3.50
   0   7 -21   50.19    3.30
   0  -7  21   51.99    3.10
   0   7 -22   64.19    3.70
   0   7  22   63.99    3.80
   0  -7  22   64.09    3.70
   0   8   0  202.48    6.40
   0  -8   0  200.78    6.50
   0   8   1  190.88    6.20
   0  -8  -1  191.68    6.20
   0  -8   1  190.98    6.20
   0   8   2   25.00    1.90
   0  -8  -2   21.90    1.80
   0  -8   2   22.40    1.90
   0   8   3    3.20    1.10
   0  -8   3    2.80    1.10
   0  -8  -3    1.30    1.00
   0   8   4  131.09    4.60
   0  -8  -4  124.19    4.50
   0  -8   4  130.89    4.60
   0   8   5  302.47    9.00
   0   8  -5  300.27    9.20
   0  -8  -5  303.77    9.00
   0  -8   5  290.07    9.00
   0   8   6   51.39    2.60
   0   8  -6   48.50    2.70
   0  -8   6   50.19    2.60
   0  -8  -6   46.80    2.40
   0   8  -7    0.60    1.10
   0   8   7    2.10    1.00
   0  -8   7    0.00    1.00
   0  -8  -7    0.60    0.90
   0   8   8   49.60    2.60
   0   8  -8   44.30    2.70
   0  -8   8   42.20    2.50
   0   8  -9   53.79    3.00
   0   8   9   57.59    2.90
   0  -8   9   55.09    2.80
   0   8  10   37.40    2.50
   0   8 -10   39.90    2.50
   0  -8  10   38.80    2.40
   0   8 -11   18.50    1.80
   0   8  11   19.00    1.80
   0  -8  11   24.80    2.10
   0   8  12   67.09    3.10
   0   8 -12   65.09    3.30
   0  -8  12   60.49    3.10
   0   8 -13    1.90    1.30
   0   8  13    1.10    1.20
   0  -8  13    1.40    1.20
   0   8  14    1.70    1.30
   0   8 -14    3.50    1.50
   0  -8  14    2.00    1.40
   0   8  15   22.90    2.20
   0   8 -15   25.60    2.30
   0  -8  15   25.60    2.40
   0   8 -16   36.40    2.90
   0   8  16   40.50    2.90
   0  -8  16   37.00    2.70
   0   8 -17   10.40    1.90
   0   8  17   10.50    1.80
   0  -8  17   11.50    1.80
   0   8  18    0.30    1.50
   0   8 -18    1.10    1.50
   0  -8  18    2.10    1.50
   0   8  19   13.90    2.10
   0   8 -19   14.30    2.10
   0  -8  19   15.60    2.00
   0  -9   0    0.30    1.10
   0  -9  -1   24.70    2.10
   0  -9   1   26.00    2.20
   0  -9   2   80.79    3.60
   0  -9  -2   88.69    3.60
   0   9   3   41.70    2.50
   0  -9  -3   38.10    2.40
   0  -9   3   38.00    2.50
   0   9   4   42.90    2.60
   0  -9   4   43.50    2.60
   0  -9  -4   40.00    2.50
   0   9   5   13.10    1.60
   0  -9   5   11.70    1.60
   0  -9  -5   12.00    1.50
   0   9   6   24.70    2.20
   0  -9  -6   22.20    2.00
   0  -9   6   17.60    1.80
   0   9   7   16.90    1.80
   0   9  -7   15.30    2.00
   0  -9   7   16.00    1.80
   0   9  -8   34.50    2.80
   0   9   8   36.00    2.60
   0  -9   8   37.10    2.60
   0   9   9   63.69    3.40
   0   9  -9   70.29    3.60
   0  -9   9   65.49    3.30
   0   9 -10   36.00    2.80
   0   9  10   32.30    2.70
   0  -9  10   31.50    2.70
   0   9  11   11.60    1.80
   0   9 -11   12.30    1.90
   0  -9  11    9.60    1.70
   0   9  12    4.40    1.60
   0   9 -12    2.80    1.60
   0  -9  12    4.70    1.60
   0   9 -13   48.20    3.20
   0   9  13   47.70    3.10
   0  -9  13   46.10    3.00
   0   9 -14   41.20    3.20
   0   9  14   50.09    3.30
   0  -9  14   41.80    3.00
   0   9  15   23.60    2.40
   0   9 -15   24.70    2.50
   0  -9  15   21.90    2.30
   0 -10   0    3.80    1.40
   0 -10  -1    8.60    1.60
   0 -10   1   13.30    1.80
   0 -10   2    4.90    1.40
   0 -10  -2    3.20    1.30
   0 -10  -3   23.50    2.10
   0 -10   3   23.30    2.20
   0 -10  -4    9.10    1.60
   0 -10   4    7.50    1.70
   0 -10   5    0.70    1.40
   0 -10   6   11.60    1.80
   0  10   7   56.59    3.40
   0 -10   7   53.59    3.20
   0  10   8   23.40    2.30
   0 -10   8   21.80    2.20
   0  10   9   28.50    2.50
   0 -10   9   26.20    2.40
   1   0 -29   21.70    2.00
  -1   0  29   23.70    2.40
   1   0 -28    2.00    1.30
  -1   0  28    1.70    1.50
   1   0 -27   25.00    2.20
  -1   0  27   24.80    2.30
  -1   0  26    1.10    1.40
   1   0 -26    0.60    1.10
  -1   0  25   10.30    1.60
  -1   0  25    9.60    1.90
   1   0 -25    9.70    1.40
  -1   0  24    0.20    1.20
   1   0 -24    0.10    1.00
  -1   0  24   -0.80    1.40
   1   0 -23    6.20    1.00
  -1   0  23    6.30    1.40
  -1   0  23    8.30    1.70
  -1   0  23    5.20    1.30
   1   0 -23    4.50    1.10
  -1   0  22    2.60    1.10
   1   0 -22    3.20    1.00
  -1   0  22    2.10    1.30
  -1   0  22    0.50    0.90
   1   0 -22    1.80    0.80
   1   0 -21  136.79    4.70
  -1   0  21  143.39    5.40
   1   0 -21  139.19    4.60
  -1   0  21  148.59    4.80
  -1   0  21  145.39    4.60
  -1   0  20    2.90    1.00
  -1   0  20    3.20    1.20
   1   0 -20    5.00    0.80
   1   0 -20    3.70    0.90
  -1   0  19  297.57    8.80
  -1   0  19  301.67    8.60
  -1   0  19  304.17    9.40
   1   0 -19  295.07    8.70
   1   0 -19  300.47    8.70
   1   0 -19  302.57    8.80
   1   0 -18    0.90    0.60
   1   0 -18    2.40    0.60
  -1   0  18    2.20    1.00
  -1   0  18    1.50    0.60
  -1   0  18    1.20    0.80
   1   0 -18    0.20    0.70
  -1   0  17  141.39    4.90
  -1   0  17  141.49    4.40
   1   0 -17  130.89    4.20
   1   0 -17  135.19    4.20
   1   0 -17  135.99    4.40
   1   0 -17  137.19    4.90
  -1   0  17  138.59    4.20
   1   0 -15 1551.64   41.50
   1   0 -15 1580.74   41.50
  -1   0  15 1526.55   42.00
   1   0 -15 1551.74   41.50
  -1   0  15 1538.45   41.50
   1   0 -15 1512.25   42.10
  -1   0  15 1516.65   41.40
   1   0 -14    2.00    0.40
  -1   0  14    0.30    0.70
   1   0 -14    1.60    0.70
  -1   0  14    2.00    0.50
  -1   0  14    1.20    0.50
   1   0 -14    2.20    0.50
   1   0 -13  147.89    4.40
   1   0 -13  145.89    4.50
  -1   0  13  149.79    4.80
   1   0 -13  149.09    4.90
  -1   0  13  146.39    4.40
   1   0 -13  152.68    4.40
  -1   0  13  147.99    4.40
   1   0 -12   -0.40    0.50
  -1   0  12    0.10    0.60
   1   0 -12    0.10    0.30
  -1   0  12    0.00    0.30
   1   0 -12   -0.50    0.40
   1   0 -12    0.40    0.30
  -1   0  12   -0.30    0.40
  -1   0  11   56.89    2.30
   1   0 -11   62.79    2.00
  -1   0  11   62.79    2.00
   1   0 -11   63.49    2.10
  -1   0  11   69.49    2.10
   1   0 -11   60.69    2.40
   1   0 -11   60.49    2.10
  -1   0  10    0.20    0.40
   1   0 -10    0.20    0.30
   1   0 -10    0.00    0.40
  -1   0  10    1.30    0.30
   1   0 -10    1.70    0.30
   1   0 -10    0.60    0.30
  -1   0  10    0.00    0.30
   1   0  -9  451.25   12.20
   1   0  -9  455.65   12.20
   1   0  -9  446.96   12.20
  -1   0   9  438.36   12.40
  -1   0   9  446.46   12.10
   1   0  -9  432.86   12.50
  -1   0   9  454.05   12.20
  -1   0   8   -0.40    0.30
   1   0  -8   -0.10    0.20
   1   0  -8    0.10    0.30
  -1   0   8    0.00    0.30
  -1   0   7  270.17    8.00
  -1   0   7  284.77    7.90
   1   0  -7  296.47    7.90
   1   0  -7  282.97    8.00
  -1   0   6    0.40    0.30
   1   0  -6    0.30    0.30
  -1   0   5  123.19    3.60
   1   0  -5  124.49    3.70
  -1   0   4    1.30    0.20
   1   0  -4    2.00    0.30
   1   0  -3  115.39    3.20
  -1   0   3  111.19    3.20
  -1   0   2    1.90    0.20
  -1   0   1    0.10    0.10
  -1   0   0    0.00    0.10
  -1   0  -1    0.40    0.10
  -1   0  -2    0.70    0.10
   1   0   3  599.44   16.40
  -1   0  -3  619.04   16.40
  -1   0  -4    0.10    0.20
   1   0   4    0.10    0.20
   1   0   5  228.18    6.40
  -1   0  -5  227.98    6.40
  -1   0  -6    0.30    0.30
   1   0   6    0.40    0.30
  -1   0  -7  288.47    8.30
  -1   0  -7  304.67    8.20
   1   0   7  285.77    8.30
  -1   0  -8    0.50    0.20
  -1   0  -8    0.40    0.30
   1   0   8    0.50    0.40
   1   0   8    0.40    0.20
  -1   0  -8    0.40    0.30
   1   0   9  158.68    4.50
  -1   0  -9  162.48    4.60
  -1   0  -9  158.08    4.60
   1   0   9  158.38    4.80
  -1   0  -9  154.68    4.90
   1   0  10    0.40    0.30
  -1   0 -10    0.20    0.20
  -1   0 -10    0.70    0.30
  -1   0 -10    0.70    0.40
   1   0  10    0.40    0.40
  -1   0 -10    0.20    0.30
  -1   0 -11  986.40   27.40
   1   0  11 1002.50   27.40
  -1   0 -11 1057.59   27.40
  -1   0 -11 1023.90   27.90
   1   0  11 1006.70   27.80
  -1   0 -11 1027.10   27.50
  -1   0 -12    3.60    0.50
  -1   0 -12    1.50    0.60
  -1   0 -12    1.40    0.40
   1   0  12    1.80    0.60
  -1   0 -13 1081.29   29.30
  -1   0 -13 1089.29   29.30
   1   0  13 1067.09   29.70
   1   0  13 1072.79   29.30
  -1   0 -13 1121.89   29.20
  -1   0 -13 1070.29   29.80
  -1   0 -15    9.40    0.80
   1   0  15    5.60    0.80
   1   0  15    8.30    0.80
  -1   0 -15    7.60    0.80
  -1   0 -15    6.50    1.00
   1   0  15    8.30    1.10
  -1   0 -15    7.20    0.80
  -1   0 -16    0.90    0.50
   1   0  16    0.30    0.60
  -1   0 -16    2.70    0.60
  -1   0 -16    3.70    0.70
   1   0  16    0.60    0.80
  -1   0 -16    3.40    1.00
   1   0  16    1.00    0.50
  -1   0 -17   37.50    1.60
   1   0  17   37.40    2.30
  -1   0 -17   37.40    2.30
   1   0  17   36.50    1.70
   1   0  17   37.00    1.80
  -1   0 -17   36.60    1.80
  -1   0 -17   37.30    1.70
   1   0  18   -0.10    0.60
  -1   0 -18    0.40    0.70
  -1   0 -18    0.10    0.90
   1   0  18    0.30    0.70
  -1   0 -18    0.80    0.60
   1   0  18    0.70    0.90
  -1   0 -19  227.28    7.90
  -1   0 -19  240.98    7.20
   1   0  19  257.67    8.00
   1   0  19  242.08    7.30
  -1   0 -19  238.78    7.30
   1   0  19  247.38    7.20
   1   0  20    2.90    1.00
   1   0  20    2.70    0.80
  -1   0 -20    1.90    1.10
  -1   0 -20    3.50    0.80
  -1   0 -20    2.90    0.90
   1   0  20    4.00    1.30
  -1   0 -21   27.50    1.90
   1   0  21   26.40    2.00
  -1   0 -21   25.60    2.30
  -1   0 -21   28.90    1.70
   1   0  21   27.70    2.40
   1   0  21   29.10    1.80
  -1   0 -22    1.40    0.90
   1   0  22   -0.10    1.00
  -1   0 -22    0.70    0.80
  -1   0 -22   -0.50    1.10
   1   0  22    0.20    1.30
   1   0  22    0.40    0.90
   1   0  23    9.30    1.30
  -1   0 -23    8.50    1.20
   1   0  23    6.10    1.70
  -1   0 -23    5.60    1.10
   1   0  23    7.50    1.30
   1   0  24    0.10    1.50
   1   0  24   -1.30    1.20
  -1   0 -24    1.60    1.00
   1   0  24    1.40    1.00
  -1   0 -24    0.80    0.90
  -1   0 -25    7.90    1.20
  -1   0 -25    6.40    1.30
   1   0  25    7.50    1.90
   1   0  25    8.60    1.60
   1   0  25    8.00    1.40
   1   0  26    1.60    1.40
  -1   0 -26    0.80    1.10
  -1   0 -27    3.70    1.30
   1   0  27    1.30    1.50
  -1   0 -28    1.80    1.30
   1   0  28    0.70    1.50
   1   0  29    0.80    1.70
  -1   0 -29    3.10    1.30
  -1   1  29  208.08    7.00
   1   1 -29  192.98    6.70
   1  -1 -29  194.08    6.80
  -1  -1  29  204.48    6.90
  -1   1  28    7.90    1.90
   1   1 -28    6.70    1.40
   1  -1 -28    7.50    1.50
  -1  -1  28    5.00    1.70
  -1   1  27    4.60    1.70
   1   1 -27    6.80    1.40
   1  -1 -27    8.20    1.50
  -1  -1  27    5.90    1.60
  -1   1  26   21.10    2.00
   1   1 -26   26.00    2.20
   1  -1 -26   24.90    2.30
  -1  -1  26   23.30    2.00
  -1   1  25  221.98    7.00
   1   1 -25  217.28    7.00
  -1   1  25  231.88    7.20
  -1  -1  25  222.88    7.10
   1  -1 -25  215.48    7.10
  -1   1  24   57.09    3.70
  -1   1  24   58.59    2.80
  -1   1  24   62.59    3.00
   1   1 -24   62.19    2.80
   1  -1 -24   60.39    2.90
  -1  -1  24   65.09    3.00
  -1   1  23   27.30    2.60
  -1   1  23   28.50    2.00
  -1   1  23   26.50    2.20
   1   1 -23   26.40    1.90
   1  -1 -23   27.10    2.00
  -1  -1  23   29.40    2.60
  -1  -1  23   25.20    2.10
  -1   1  22    5.70    1.60
   1   1 -22    4.40    1.00
  -1   1  22    4.00    1.10
  -1   1  22    3.80    1.20
  -1  -1  22    5.50    1.50
  -1  -1  22    4.20    1.20
   1  -1 -22    3.60    1.00
   1   1 -21   93.19    3.50
  -1   1  21   97.59    3.60
   1   1 -21   91.79    3.40
  -1   1  21   98.69    3.50
  -1   1  21   94.29    4.30
   1  -1 -21   90.69    3.50
  -1  -1  21   94.79    3.60
  -1  -1  21   99.99    4.10
   1   1 -20   97.19    3.40
   1   1 -20  101.09    3.50
   1   1 -20   99.89    4.20
   1   1 -20  108.19    3.50
  -1   1  20   98.59    3.60
  -1   1  20   95.09    4.30
  -1   1  20   96.79    3.50
   1  -1 -20   99.99    3.50
   1  -1 -20  102.29    3.60
  -1  -1  20   96.89    3.60
  -1  -1  20   96.49    4.10
  -1   1  19   10.70    1.60
   1   1 -19   12.00    1.10
  -1   1  19   11.20    1.20
   1   1 -19   13.10    1.20
   1   1 -19   11.50    1.50
  -1   1  19   14.80    1.40
   1   1 -19   12.10    1.10
   1  -1 -19   14.50    1.40
  -1  -1  19   12.10    1.50
   1  -1 -19   14.50    1.30
  -1  -1  19   11.50    1.20
  -1  -1  19   11.60    1.00
   1   1 -18  137.69    5.10
  -1   1  18  146.09    5.20
   1   1 -18  139.89    4.50
  -1   1  18  138.79    4.60
   1   1 -18  141.29    4.40
  -1   1  18  138.39    4.50
   1   1 -18  145.69    4.50
   1  -1 -18  142.59    4.50
   1  -1 -18  143.39    4.40
  -1  -1  18  140.29    4.40
  -1  -1  18  142.99    5.00
   1  -1 -18  143.49    4.60
  -1  -1  18  140.49    4.50
   1   1 -17   10.40    1.30
   1   1 -17   10.40    1.00
  -1   1  17   11.10    1.10
   1   1 -17   12.20    1.00
  -1   1  17   11.00    1.40
  -1   1  17   10.00    1.00
   1   1 -17   12.00    1.00
   1  -1 -17   13.30    1.00
  -1  -1  17    8.90    1.20
  -1  -1  17   11.70    1.00
  -1  -1  17   12.90    1.10
   1  -1 -17   10.50    1.00
   1  -1 -17   12.00    1.00
  -1   1  16   72.39    3.10
   1   1 -16   69.69    3.00
   1   1 -16   68.69    2.40
   1   1 -16   68.39    2.50
   1   1 -16   68.49    2.50
  -1   1  16   67.39    2.40
  -1   1  16   68.49    2.50
   1  -1 -16   64.99    2.40
  -1  -1  16   68.99    2.40
   1  -1 -16   68.99    2.50
  -1  -1  16   75.39    3.00
   1  -1 -16   67.99    2.50
  -1  -1  16   69.19    2.50
   1   1 -15    2.30    0.50
   1   1 -15    2.20    0.80
  -1   1  15    1.60    0.50
   1   1 -15    2.80    0.60
  -1   1  15    0.70    0.60
  -1   1  15    1.60    0.80
   1   1 -15    0.90    0.50
  -1  -1  15    2.60    0.60
  -1  -1  15    1.90    0.50
   1  -1 -15    1.60    0.60
   1  -1 -15    2.00    0.50
  -1  -1  15    1.90    0.80
  -1   1  14  141.89    4.50
   1   1 -14  149.19    5.00
   1   1 -14  146.59    4.50
   1   1 -14  156.58    4.50
   1   1 -14  161.88    4.60
  -1   1  14  152.48    5.10
  -1   1  14  148.89    4.50
  -1  -1  14  146.29    4.50
  -1  -1  14  148.19    4.90
   1  -1 -14  149.59    4.50
  -1  -1  14  154.28    4.40
   1  -1 -14  146.59    4.50
   1  -1 -14  150.28    4.60
   1   1 -13   29.00    1.20
   1   1 -13   31.20    1.30
   1   1 -13   31.10    1.70
   1   1 -13   29.40    1.30
  -1   1  13   29.90    1.40
  -1   1  13   31.10    1.30
  -1   1  13   32.20    1.80
   1  -1 -13   29.00    1.30
  -1  -1  13   30.40    1.30
   1  -1 -13   28.50    1.30
   1  -1 -13   28.70    1.40
  -1  -1  13   32.30    1.20
  -1  -1  13   29.40    1.60
   1   1 -12  380.46   10.30
  -1   1  12  369.46   10.30
  -1   1  12  378.96   10.80
  -1   1  12  368.26   10.30
   1   1 -12  356.16   10.60
   1   1 -12  360.06   10.30
   1   1 -12  372.26   10.20
   1  -1 -12  356.96   10.30
  -1  -1  12  384.36   10.20
  -1  -1  12  385.36   10.60
   1  -1 -12  375.76   10.30
   1  -1 -12  360.36   10.30
  -1  -1  12  370.26   10.30
  -1   1  11  265.87    7.40
   1   1 -11  266.77    7.40
   1   1 -11  269.77    7.30
   1   1 -11  258.77    7.70
  -1   1  11  248.48    7.80
   1   1 -11  279.87    7.50
  -1   1  11  253.57    7.40
   1  -1 -11  264.47    7.40
   1  -1 -11  264.37    7.50
   1  -1 -11  277.27    7.40
  -1  -1  11  262.17    7.40
  -1  -1  11  260.27    7.30
  -1  -1  11  249.48    7.60
   1   1 -10   23.70    1.00
  -1   1  10   21.20    1.30
  -1   1  10   23.20    1.00
   1   1 -10   22.80    1.00
  -1   1  10   24.20    1.10
   1   1 -10   22.10    1.00
   1   1 -10   23.70    1.30
   1  -1 -10   23.40    1.00
  -1  -1  10   22.90    1.20
   1  -1 -10   23.10    1.00
   1  -1 -10   20.90    1.00
  -1  -1  10   22.70    1.00
  -1  -1  10   25.10    0.90
   1   1  -9  609.84   16.80
   1   1  -9  603.64   16.50
  -1   1   9  624.64   16.50
  -1   1   9  582.34   16.80
   1   1  -9  635.54   16.50
  -1   1   9  595.74   16.50
   1  -1  -9  613.74   16.50
   1  -1  -9  616.64   16.50
  -1  -1   9  603.54   16.70
  -1  -1   9  606.34   16.50
   1   1  -8  109.59    3.10
  -1   1   8  102.49    3.40
   1   1  -8  100.29    3.10
  -1   1   8  109.19    3.10
   1   1  -8  100.89    3.30
   1  -1  -8  104.59    3.10
  -1  -1   8  107.49    3.10
   1  -1  -8  101.59    3.10
  -1  -1   8  104.09    3.20
  -1   1   7  739.53   19.60
  -1   1   7  716.03   19.90
   1   1  -7  733.83   19.80
  -1   1   7  718.13   19.60
   1   1  -7  757.02   19.70
  -1  -1   7  715.23   19.80
   1  -1  -7  714.03   19.70
   1  -1  -7  739.63   19.70
  -1   1   6  584.14   16.10
   1   1  -6  581.14   15.90
  -1  -1   6  593.64   15.90
  -1   1   5  691.13   19.30
   1   1  -5  740.73   19.10
  -1  -1   5  694.73   19.10
   1   1  -4  175.38    4.70
  -1  -1   4  165.38    4.70
   1   1  -3 1036.30   28.90
  -1   1   3 1090.79   29.20
  -1  -1   3 1090.49   28.80
  -1   1   2   51.49    1.70
   1   1  -2   59.89    1.60
  -1   1   1 4725.63  126.99
   1   1   0   34.40    1.00
  -1   1   0   37.80    1.20
   1   1   1    1.50    0.20
  -1   1  -1    2.00    0.20
  -1  -1  -1    1.20    0.20
   1   1   2    3.40    0.30
  -1  -1  -2    3.10    0.30
  -1   1  -3 2079.69   58.99
   1   1   3 2252.77   59.59
  -1  -1  -3 2230.78   59.89
   1   1   4   12.40    0.70
  -1   1  -4   13.30    0.70
  -1  -1  -4   12.90    0.70
  -1   1  -5  120.79    3.50
   1   1   5  116.29    3.60
  -1  -1  -5  120.39    3.60
  -1   1  -6    1.40    0.30
   1   1   6    1.40    0.40
   1  -1   6    1.50    0.30
  -1  -1  -6    1.30    0.40
  -1   1  -7 1543.65   42.10
   1   1   7 1587.64   41.80
  -1  -1  -7 1440.66   42.10
   1  -1   7 1592.64   42.00
  -1  -1  -7 1618.74   41.90
  -1  -1  -7 1597.44   41.90
  -1   1  -8  563.44   15.20
   1   1   8  566.04   15.50
   1   1   8  594.84   15.20
  -1   1  -8  549.45   15.50
  -1   1  -8  558.14   15.20
  -1   1  -8  526.85   15.20
   1  -1   8  568.74   15.40
  -1  -1  -8  566.74   15.30
  -1  -1  -8  555.94   15.20
  -1   1  -9 1815.12   47.80
  -1   1  -9 1810.92   47.90
   1   1   9 1758.52   47.80
  -1   1  -9 1781.22   48.20
   1   1   9 1757.02   48.20
  -1   1  -9 1811.32   47.80
  -1  -1  -9 1768.22   47.90
  -1  -1  -9 1793.62   48.30
  -1  -1  -9 1801.62   47.90
   1  -1   9 1776.12   48.10
  -1   1 -10  520.95   14.10
  -1   1 -10  519.25   14.50
   1   1  10  508.65   14.50
  -1   1 -10  528.25   14.10
   1   1  10  530.15   14.10
  -1   1 -10  498.55   14.10
  -1  -1 -10  518.35   14.10
  -1  -1 -10  509.55   14.20
  -1  -1 -10  507.95   14.60
   1  -1  10  535.45   14.10
   1  -1  10  506.85   14.40
  -1   1 -11  230.98    6.90
  -1   1 -11  228.08    6.50
  -1   1 -11  234.18    6.50
  -1   1 -11  230.98    6.50
   1   1  11  228.78    6.90
   1   1  11  218.88    6.50
  -1  -1 -11  221.88    7.00
   1  -1  11  236.38    6.50
   1  -1  11  236.28    6.90
  -1  -1 -11  232.98    6.40
  -1  -1 -11  228.18    6.60
  -1  -1 -11  229.68    6.60
  -1   1 -12  134.59    4.40
   1   1  12  129.39    4.40
  -1   1 -12  135.99    4.00
   1   1  12  126.09    4.00
  -1   1 -12  133.69    4.00
  -1   1 -12  143.89    4.00
   1  -1  12  123.79    3.90
   1  -1  12  128.69    4.30
  -1  -1 -12  137.29    3.90
  -1  -1 -12  128.09    4.50
  -1  -1 -12  133.69    4.10
  -1  -1 -12  136.49    4.00
  -1   1 -13   48.90    1.80
  -1   1 -13   49.40    1.80
   1   1  13   48.90    1.80
  -1   1 -13   49.40    2.20
  -1   1 -13   50.49    1.80
   1   1  13   53.49    2.40
  -1  -1 -13   48.50    1.90
  -1  -1 -13   52.29    1.90
   1  -1  13   47.80    2.20
   1  -1  13   48.40    1.80
  -1  -1 -13   50.09    1.70
   1  -1  13   49.30    1.80
  -1  -1 -13   50.19    2.40
  -1   1 -14  230.98    7.30
   1   1  14  246.08    7.30
  -1   1 -14  230.78    6.80
   1   1  14  239.48    6.80
  -1   1 -14  240.48    6.70
  -1   1 -14  231.28    6.70
   1   1  14  232.08    6.80
  -1  -1 -14  233.18    7.40
  -1  -1 -14  232.28    6.80
   1  -1  14  237.48    6.70
   1  -1  14  229.68    6.70
   1  -1  14  231.18    7.20
  -1  -1 -14  230.48    6.80
  -1  -1 -14  230.98    6.60
   1   1  15   17.90    1.20
  -1   1 -15   20.60    1.10
   1   1  15   20.50    1.70
  -1   1 -15   20.50    1.20
  -1   1 -15   21.80    1.60
   1   1  15   16.80    1.20
  -1   1 -15   18.50    1.10
   1  -1  15   17.50    1.20
  -1  -1 -15   19.80    1.30
   1  -1  15   19.60    1.10
  -1  -1 -15   22.00    1.20
  -1  -1 -15   22.20    1.70
  -1  -1 -15   17.30    1.00
   1  -1  15   23.00    1.70
  -1   1 -16  227.78    6.60
  -1   1 -16  220.88    7.20
   1   1  16  218.38    6.60
   1   1  16  226.58    7.30
  -1   1 -16  233.98    6.60
   1   1  16  227.98    6.70
  -1   1 -16  239.38    6.70
  -1  -1 -16  225.68    6.70
   1  -1  16  222.58    6.60
   1  -1  16  224.18    7.10
   1  -1  16  220.58    6.60
  -1  -1 -16  225.68    7.40
  -1  -1 -16  233.78    6.80
   1   1  17  102.69    4.10
  -1   1 -17  101.69    4.00
  -1   1 -17   99.39    3.40
   1   1  17  103.39    3.50
   1   1  17  101.29    3.40
  -1   1 -17  103.79    3.50
  -1   1 -17  104.19    3.30
   1  -1  17   99.49    3.30
   1  -1  17  101.89    3.40
  -1  -1 -17  101.29    4.10
   1  -1  17  105.69    4.00
  -1  -1 -17  102.59    3.50
  -1  -1 -17  105.19    3.40
  -1   1 -18   66.19    2.50
   1   1  18   64.99    2.60
  -1   1 -18   70.99    2.50
  -1   1 -18   65.89    3.20
   1   1  18   63.89    2.70
  -1   1 -18   68.39    2.60
   1   1  18   69.49    3.30
  -1  -1 -18   67.79    3.30
  -1  -1 -18   68.19    2.70
   1  -1  18   67.49    2.60
   1  -1  18   71.49    3.20
  -1  -1 -18   67.39    2.60
   1  -1  18   70.49    2.50
  -1   1 -19   95.19    3.40
  -1   1 -19   95.79    3.30
  -1   1 -19   96.89    4.10
  -1   1 -19   94.19    3.30
   1   1  19   99.19    4.10
   1   1  19   97.89    3.50
   1   1  19   89.99    3.30
  -1  -1 -19   99.89    3.50
  -1  -1 -19   94.99    4.10
   1  -1  19  101.39    3.30
  -1  -1 -19   97.79    3.40
   1  -1  19   98.39    4.00
   1  -1  19   96.39    3.40
   1   1  20   76.29    2.90
  -1   1 -20   83.79    3.70
   1   1  20   73.69    3.70
  -1   1 -20   78.19    3.00
   1   1  20   77.89    3.10
  -1   1 -20   75.09    2.90
  -1  -1 -20   79.79    3.00
   1  -1  20   73.59    3.50
  -1  -1 -20   78.79    3.00
   1  -1  20   78.19    3.00
   1  -1  20   73.89    2.90
  -1   1 -21  238.18    7.30
   1   1  21  253.07    7.40
  -1   1 -21  241.48    7.20
  -1   1 -21  237.88    8.10
   1   1  21  236.28    7.30
   1   1  21  243.48    8.20
   1  -1  21  249.18    7.20
  -1  -1 -21  228.78    7.30
  -1  -1 -21  232.28    7.40
   1  -1  21  251.07    7.30
   1  -1  21  237.78    8.00
  -1   1 -22   61.09    2.60
   1   1  22   59.69    2.80
  -1   1 -22   58.89    3.40
  -1   1 -22   61.19    2.70
   1   1  22   61.39    3.50
   1   1  22   60.39    2.70
   1  -1  22   59.79    3.40
   1  -1  22   61.79    2.60
   1  -1  22   62.19    2.80
  -1  -1 -22   60.89    2.70
  -1  -1 -22   62.59    2.80
   1   1  23  218.08    6.80
  -1   1 -23  210.48    6.80
   1   1  23  227.38    6.90
   1   1  23  205.68    7.60
  -1   1 -23  222.38    7.80
  -1   1 -23  220.58    7.30
  -1  -1 -23  213.78    6.90
   1  -1  23  222.28    6.80
  -1  -1 -23  215.08    6.80
   1  -1  23  221.68    7.60
   1   1  24   37.20    2.30
  -1   1 -24   36.10    2.90
  -1   1 -24   35.70    2.20
   1   1  24   31.40    3.10
   1   1  24   34.00    2.50
  -1  -1 -24   31.80    2.10
  -1  -1 -24   32.30    2.20
  -1   1 -25    7.10    1.30
   1   1  25    6.80    1.30
   1   1  25    7.90    1.60
  -1  -1 -25    6.80    1.20
  -1  -1 -25    4.90    1.20
   1  -1  25    3.50    1.40
   1  -1  25    7.70    1.90
   1   1  26   41.70    2.90
  -1   1 -26   39.50    2.50
   1   1  26   45.10    2.60
   1  -1  26   39.50    2.60
  -1  -1 -26   43.80    2.70
   1   1  27  226.98    7.40
   1   1  27  233.58    7.60
  -1   1 -27  224.18    7.40
   1  -1  27  237.98    7.50
  -1  -1 -27  232.38    7.50
   1   1  28   23.60    2.30
  -1   1 -28   25.40    2.20
   1  -1  28   25.10    2.30
  -1  -1 -28   30.50    2.60
  -1   1 -29   16.50    1.90
   1   1  29   18.30    2.20
  -1  -1 -29   20.30    2.10
   1  -1  29   18.20    2.20
  -1   2  29    5.00    1.80
   1  -2 -29    5.90    1.60
   1   2 -28   11.30    1.60
  -1   2  28   12.00    1.90
  -1   2  28   13.00    2.00
   1  -2 -28   11.30    1.80
  -1   2  27   46.50    3.10
   1   2 -27   43.20    2.50
  -1   2  27   45.30    2.80
   1  -2 -27   47.70    2.90
  -1  -2  27   46.30    2.80
  -1   2  26    8.60    1.60
  -1   2  26   12.20    1.60
   1   2 -26    8.60    1.30
   1  -2 -26    7.80    1.50
  -1  -2  26   10.80    1.60
   1   2 -25  133.89    4.80
  -1   2  25  146.59    5.10
  -1   2  25  140.59    5.00
  -1  -2  25  143.59    5.00
   1  -2 -25  138.89    5.10
   1   2 -24    2.90    1.00
  -1   2  24    3.00    1.30
  -1   2  24    2.90    1.20
  -1  -2  24    3.00    1.20
   1  -2 -24    3.20    1.20
  -1   2  23   21.50    2.50
  -1   2  23   25.90    2.30
   1   2 -23   23.40    1.80
  -1   2  23   25.20    2.00
   1  -2 -23   26.40    2.10
  -1  -2  23   24.10    2.10
  -1   2  22   24.90    2.10
  -1   2  22   20.00    2.30
   1   2 -22   24.70    1.70
  -1   2  22   26.90    2.00
   1   2 -22   20.40    1.70
   1  -2 -22   29.30    2.00
  -1  -2  22   29.40    2.00
  -1   2  21  636.04   17.60
  -1   2  21  638.54   17.70
   1   2 -21  623.44   17.60
  -1   2  21  633.34   18.60
   1   2 -21  605.64   17.50
   1  -2 -21  619.34   17.70
  -1  -2  21  650.23   17.60
  -1   2  20   31.60    2.00
  -1   2  20   32.10    2.00
   1   2 -20   33.50    1.80
  -1   2  20   32.00    2.60
   1   2 -20   30.50    1.70
  -1  -2  20   34.10    1.90
   1  -2 -20   33.20    1.90
  -1   2  19  593.34   17.70
  -1   2  19  592.14   16.90
   1   2 -19  613.94   17.50
  -1   2  19  623.84   17.00
   1   2 -19  600.14   16.90
   1   2 -19  617.94   16.90
  -1  -2  19  607.34   16.80
   1  -2 -19  607.24   17.00
  -1  -2  19  598.24   17.80
  -1   2  18   70.39    2.60
   1   2 -18   67.59    3.00
   1   2 -18   58.89    2.60
  -1   2  18   68.39    2.70
   1   2 -18   64.29    2.50
  -1   2  18   69.69    3.30
  -1  -2  18   70.59    3.00
  -1  -2  18   68.49    2.60
   1  -2 -18   70.49    2.70
  -1   2  17   32.50    2.30
  -1   2  17   32.20    1.80
   1   2 -17   29.80    1.60
  -1   2  17   33.50    1.70
   1   2 -17   36.30    2.10
   1   2 -17   31.50    1.60
   1  -2 -17   33.60    1.70
  -1  -2  17   35.20    2.00
  -1  -2  17   30.50    1.70
   1   2 -16   52.39    2.00
   1   2 -16   52.89    2.10
  -1   2  16   56.39    2.20
   1   2 -16   49.99    2.10
  -1   2  16   56.19    2.80
  -1   2  16   55.09    2.20
   1   2 -16   53.19    2.50
  -1  -2  16   58.89    2.10
   1  -2 -16   52.29    2.20
  -1  -2  16   62.99    2.60
   1  -2 -16   50.49    2.00
  -1  -2  16   55.79    2.00
   1   2 -15 1650.83   44.00
  -1   2  15 1599.74   44.00
   1   2 -15 1600.14   44.10
   1   2 -15 1643.14   43.90
  -1   2  15 1660.03   44.70
  -1   2  15 1646.64   44.10
   1   2 -15 1613.44   44.50
  -1  -2  15 1645.74   44.40
  -1  -2  15 1664.43   44.00
   1  -2 -15 1617.54   44.10
   1  -2 -15 1646.54   44.00
  -1  -2  15 1631.14   43.90
  -1   2  14   83.09    2.80
   1   2 -14   84.19    2.70
   1   2 -14   80.79    3.10
   1   2 -14   75.09    2.80
   1   2 -14   82.59    2.70
  -1   2  14   82.79    2.80
   1  -2 -14   77.99    2.70
  -1  -2  14   90.79    3.10
  -1  -2  14   89.09    2.70
   1  -2 -14   79.19    2.80
  -1  -2  14   83.79    2.70
  -1   2  13  179.68    5.30
   1   2 -13  179.18    5.30
   1   2 -13  180.98    5.20
  -1   2  13  175.18    5.30
   1   2 -13  186.58    5.30
  -1   2  13  184.78    5.90
   1   2 -13  179.18    5.60
   1  -2 -13  172.08    5.30
  -1  -2  13  180.08    5.20
  -1  -2  13  182.98    5.60
   1  -2 -13  181.88    5.30
  -1  -2  13  174.48    5.20
  -1   2  12    8.40    0.80
   1   2 -12    7.30    0.70
   1   2 -12    8.50    0.90
  -1   2  12    6.60    0.70
  -1   2  12    7.40    1.00
   1   2 -12    7.90    0.70
   1   2 -12    7.70    0.70
   1  -2 -12    8.20    0.70
  -1  -2  12   10.50    1.00
   1  -2 -12    7.40    0.70
  -1  -2  12    8.90    0.80
  -1  -2  12    8.20    0.70
   1   2 -11 1610.34   41.70
  -1   2  11 1567.24   42.20
   1   2 -11 1536.95   41.80
   1   2 -11 1520.25   42.00
  -1   2  11 1509.45   41.70
   1   2 -11 1553.14   41.60
  -1   2  11 1539.45   41.70
  -1  -2  11 1595.44   41.60
   1  -2 -11 1517.95   41.70
  -1  -2  11 1588.44   41.90
  -1  -2  11 1578.34   41.60
   1  -2 -11 1520.65   41.70
  -1   2  10   21.60    1.00
   1   2 -10   23.00    0.90
   1   2 -10   23.50    1.10
  -1   2  10   21.60    1.00
   1   2 -10   21.70    1.00
   1   2 -10   22.80    1.20
  -1   2  10   22.10    1.40
  -1  -2  10   21.40    1.00
   1  -2 -10   22.20    1.00
  -1  -2  10   22.20    1.20
   1  -2 -10   20.50    1.10
   1   2  -9   18.80    1.00
  -1   2   9   19.40    0.90
  -1   2   9   18.40    0.90
   1   2  -9   21.20    1.00
   1   2  -9   16.70    0.80
  -1   2   9   17.60    1.30
   1  -2  -9   16.00    0.90
  -1  -2   9   18.70    1.00
   1  -2  -9   20.10    0.90
  -1  -2   9   15.60    0.80
   1   2  -8   39.40    1.40
  -1   2   8   39.70    1.40
  -1   2   8   38.50    1.70
   1   2  -8   38.40    1.50
  -1   2   8   38.50    1.40
   1  -2  -8   38.20    1.40
   1  -2  -8   38.20    1.40
  -1  -2   8   40.10    1.50
  -1   2   7 1938.11   49.00
  -1   2   7 1800.12   49.40
   1   2  -7 1812.72   49.40
   1   2  -7 1844.42   49.10
  -1   2   7 1803.32   49.10
  -1  -2   7 1759.42   49.20
   1  -2  -7 1815.62   49.10
   1  -2  -7 1891.51   49.10
   1   2  -6   84.69    2.70
   1   2  -6   88.09    2.70
  -1   2   6   95.59    3.00
  -1   2   6   89.99    2.70
  -1   2   6   89.69    2.60
   1  -2  -6   89.59    2.70
  -1  -2   6   88.79    2.70
   1   2  -5    8.80    0.50
  -1   2   5    7.10    0.50
  -1   2   5    8.40    0.70
  -1   2   4  172.68    4.80
   1   2  -4  174.38    4.70
  -1   2   4  177.08    5.00
   1   2  -4  166.88    4.80
  -1  -2   4  154.28    4.80
   1   2  -3    8.10    0.40
  -1   2   3    7.00    0.60
  -1   2   2  737.63   20.40
   1   2  -2  764.82   20.20
   1   2  -1  229.48    6.50
  -1   2   1  242.38    6.60
  -1   2   0 1684.93   44.90
   1   2   0 1664.43   49.00
   1   2   1   26.20    1.00
  -1   2  -1   25.40    1.10
  -1   2  -2 2521.95   67.99
   1   2   2 2523.75   67.99
   1   2   3 5595.94  150.08
  -1   2  -3 5539.65  149.99
   1   2   4   14.60    0.80
  -1   2  -4   13.30    0.80
  -1   2  -5 1485.45   39.60
   1   2   5 1472.05   39.70
  -1   2  -5 1440.86   39.50
   1  -2   5 1500.15   39.50
   1   2   6   95.49    2.80
   1   2   6   98.69    3.10
  -1   2  -6   86.69    2.80
  -1   2  -6   94.99    3.00
  -1  -2  -6   96.09    2.80
   1  -2   6   94.19    2.80
  -1   2  -7 2113.39   58.19
   1   2   7 2148.69   58.09
  -1   2  -7 2128.19   57.99
   1   2   7 2179.48   57.79
   1  -2   7 2203.98   57.79
  -1  -2  -7 2204.48   57.79
  -1   2  -8  354.26    9.80
   1   2   8  369.56    9.90
   1   2   8  362.66   10.20
  -1   2  -8  350.36    9.80
  -1   2  -8  348.27   10.00
  -1  -2  -8  362.76   10.30
  -1  -2  -8  354.96    9.90
   1  -2   8  352.46    9.80
  -1  -2  -8  355.16    9.80
  -1   2  -9 3943.01  101.09
  -1   2  -9 3937.31  100.89
   1   2   9 3563.44  101.89
  -1   2  -9 3646.54  102.09
  -1   2  -9 3965.60  101.19
   1   2   9 3894.01  100.79
  -1  -2  -9 3375.26  102.09
  -1  -2  -9 3873.31  101.59
   1  -2   9 3933.81  100.89
   1  -2   9 3588.44  101.49
  -1  -2  -9 3738.03  100.59
   1   2  10  114.49    3.70
  -1   2 -10  105.19    3.20
   1   2  10  101.39    3.30
  -1   2 -10  107.99    3.20
  -1   2 -10  102.59    3.20
  -1   2 -10  107.39    3.50
  -1  -2 -10  104.79    3.30
   1  -2  10  104.89    3.50
  -1  -2 -10  105.29    3.20
   1  -2  10  108.09    3.20
  -1  -2 -10  107.09    3.80
  -1   2 -11  208.98    5.90
  -1   2 -11  209.38    6.30
  -1   2 -11  210.88    5.90
  -1   2 -11  204.38    6.00
   1   2  11  212.38    6.50
   1   2  11  208.28    6.00
   1  -2  11  208.88    6.20
   1  -2  11  208.48    5.90
  -1  -2 -11  210.18    6.60
  -1  -2 -11  203.48    6.00
  -1  -2 -11  206.98    6.00
  -1  -2 -11  198.48    5.90
  -1   2 -12  195.58    5.60
   1   2  12  190.18    6.10
  -1   2 -12  188.68    5.60
   1   2  12  184.58    5.60
  -1   2 -12  194.68    5.60
  -1   2 -12  196.58    6.00
  -1  -2 -12  192.58    5.70
   1  -2  12  192.38    5.90
  -1  -2 -12  190.78    6.20
   1  -2  12  194.68    5.50
  -1  -2 -12  190.38    5.70
  -1  -2 -12  200.08    5.50
  -1   2 -13 2932.21   76.09
  -1   2 -13 2901.31   76.19
   1   2  13 2843.52   76.19
  -1   2 -13 2804.12   76.59
   1   2  13 2823.52   76.19
  -1   2 -13 2861.81   76.19
   1   2  13 2808.22   76.69
   1  -2  13 2850.71   76.09
   1  -2  13 2903.91   76.49
  -1  -2 -13 2802.02   76.19
   1  -2  13 2853.81   76.09
  -1  -2 -13 2859.31   76.09
  -1  -2 -13 2757.82   76.19
   1   2  14    8.60    1.20
  -1   2 -14    7.40    0.70
  -1   2 -14    9.70    1.10
   1   2  14    5.50    0.70
   1   2  14    8.10    0.80
  -1   2 -14    9.10    0.80
  -1   2 -14    8.50    0.80
  -1  -2 -14    6.70    0.70
  -1  -2 -14    7.80    0.90
  -1  -2 -14    6.70    0.80
   1  -2  14    6.80    0.70
   1   2  15   16.40    1.30
  -1   2 -15   21.70    1.60
  -1   2 -15   20.10    1.20
   1   2  15   20.30    1.30
  -1   2 -15   21.50    1.10
  -1   2 -15   19.20    1.20
   1   2  15   21.20    1.80
  -1  -2 -15   20.00    1.20
   1  -2  15   20.50    1.10
  -1  -2 -15   18.40    1.30
   1  -2  15   19.90    1.60
   1  -2  15   17.90    1.20
   1   2  16    4.90    0.90
   1   2  16    5.40    1.20
  -1   2 -16    7.70    0.80
   1   2  16    5.00    0.80
  -1   2 -16    8.90    0.90
  -1   2 -16    9.80    0.90
  -1   2 -16   10.00    1.30
   1  -2  16    7.00    1.10
  -1  -2 -16    8.20    0.90
   1  -2  16    6.70    0.80
  -1  -2 -16    6.90    0.90
   1  -2  16    6.80    0.80
  -1   2 -17  400.86   12.00
  -1   2 -17  399.16   11.30
   1   2  17  400.16   11.40
   1   2  17  415.46   11.40
  -1   2 -17  400.06   11.30
  -1   2 -17  388.26   11.30
   1   2  17  403.26   12.10
   1  -2  17  407.36   11.30
   1  -2  17  401.76   11.90
  -1  -2 -17  401.16   11.50
   1  -2  17  402.16   11.30
  -1  -2 -17  401.06   11.40
   1   2  18  112.59    3.90
   1   2  18  117.39    4.00
  -1   2 -18  113.89    3.80
  -1   2 -18  112.99    3.80
  -1   2 -18  113.99    4.40
   1   2  18  115.79    4.60
  -1   2 -18  114.39    3.80
  -1  -2 -18  115.19    3.90
   1  -2  18  116.99    3.70
  -1  -2 -18  115.79    3.90
   1  -2  18  121.19    3.80
   1  -2  18  116.59    4.30
  -1   2 -19  324.27   10.30
   1   2  19  334.47   10.50
  -1   2 -19  325.47    9.60
  -1   2 -19  330.77    9.60
   1   2  19  330.47    9.70
  -1   2 -19  331.17    9.60
   1   2  19  331.17    9.70
   1  -2  19  342.07    9.60
   1  -2  19  353.36   10.30
  -1  -2 -19  331.67    9.80
   1  -2  19  337.37    9.60
  -1  -2 -19  336.77    9.70
  -1   2 -20    1.40    1.10
   1   2  20    1.30    0.90
  -1   2 -20    2.40    0.80
  -1   2 -20    1.40    0.80
  -1   2 -20    2.00    1.10
   1   2  20    1.40    1.00
   1   2  20    0.10    1.20
   1  -2  20    1.90    0.90
   1  -2  20    1.20    1.10
  -1  -2 -20    2.20    0.90
  -1   2 -21  267.37    8.80
  -1   2 -21  263.27    8.00
   1   2  21  277.07    8.20
   1   2  21  270.47    9.10
   1   2  21  276.57    8.10
   1  -2  21  269.67    9.60
  -1  -2 -21  269.47    8.20
   1  -2  21  268.27    8.10
  -1   2 -22   24.30    1.70
   1   2  22   20.10    2.30
   1   2  22   24.10    2.10
   1   2  22   22.10    1.80
   1  -2  22   27.30    1.90
  -1  -2 -22   24.40    2.00
   1   2  23  159.18    6.30
  -1   2 -23  150.38    5.20
   1   2  23  158.28    5.30
   1   2  23  164.88    5.50
  -1  -2 -23  160.78    5.40
   1  -2  23  161.38    5.30
   1   2  24   26.70    2.30
  -1   2 -24   21.40    1.90
   1   2  24   19.90    1.80
  -1  -2 -24   23.40    2.10
   1  -2  24   22.50    2.10
  -1   2 -25    1.00    1.00
   1   2  25    0.70    1.20
   1   2  25   -0.90    1.30
   1  -2  25    0.60    1.20
  -1  -2 -25    0.80    1.20
   1   2  26    5.90    1.40
  -1   2 -26    6.80    1.30
   1   2  26    5.20    1.50
   1  -2  26    5.20    1.50
  -1  -2 -26    7.00    1.40
   1   2  27   81.29    3.60
   1   2  27   82.59    3.80
  -1   2 -27   77.69    3.50
  -1  -2 -27   80.89    3.70
   1  -2  27   81.29    3.80
   1   2  28    4.20    1.50
   1   2  28    4.80    1.70
  -1   2 -28    4.20    1.40
  -1  -2 -28    1.50    1.40
   1   2  29   57.79    3.50
   1   2  29   62.09    3.40
  -1  -2 -29   57.69    3.40
  -1   3  28   77.79    3.70
  -1   3  28   70.59    3.90
   1  -3 -28   71.59    3.70
  -1   3  27    9.60    1.70
  -1   3  27    8.60    1.90
   1  -3 -27   11.30    1.70
  -1   3  26   35.10    2.70
  -1   3  26   34.10    2.80
   1  -3 -26   35.90    2.60
  -1   3  25   88.09    3.70
  -1   3  25   82.39    3.80
   1  -3 -25   90.39    3.80
   1   3 -24   85.59    3.90
  -1   3  24   83.89    3.70
  -1   3  24   84.59    3.50
   1  -3 -24   86.09    3.60
  -1   3  23   51.09    2.90
   1   3 -23   57.29    2.70
  -1   3  23   53.29    2.70
   1  -3 -23   52.59    2.80
  -1  -3  23   58.89    2.70
  -1   3  22   72.19    3.10
  -1   3  22   71.99    3.20
  -1   3  22   69.99    4.00
   1   3 -22   72.99    3.20
   1  -3 -22   77.19    3.30
  -1  -3  22   76.59    3.20
  -1   3  21  111.19    4.00
   1   3 -21  110.09    4.10
  -1   3  21  105.29    4.90
  -1   3  21  114.09    4.20
   1  -3 -21  116.49    4.10
  -1  -3  21  116.39    4.10
  -1   3  20  186.18    6.80
  -1   3  20  179.28    6.00
   1   3 -20  201.48    6.10
  -1   3  20  185.58    6.00
   1  -3 -20  188.48    6.00
   1   3 -19   13.70    1.30
  -1   3  19   16.00    1.50
  -1   3  19   17.00    2.00
  -1   3  19   17.60    1.50
   1  -3 -19   14.00    1.30
   1   3 -18   20.10    1.40
   1   3 -18   17.00    1.50
  -1   3  18   18.40    2.00
  -1   3  18   16.00    1.40
  -1   3  18   22.80    1.70
   1  -3 -18   19.90    1.50
   1   3 -17   20.90    1.50
   1   3 -17   18.80    1.30
  -1   3  17   22.50    1.60
  -1   3  17   20.40    2.00
  -1   3  17   20.10    1.60
  -1  -3  17   19.80    1.50
   1  -3 -17   20.60    1.50
  -1   3  16  116.69    3.80
   1   3 -16  116.69    3.60
   1   3 -16  120.99    3.90
  -1   3  16  109.89    3.80
  -1   3  16  115.39    4.50
  -1  -3  16  114.49    3.70
   1  -3 -16  111.59    3.80
  -1   3  15    4.30    0.80
   1   3 -15    3.40    0.70
  -1   3  15    4.50    1.20
   1   3 -15    3.40    0.60
  -1   3  15    2.20    0.70
   1  -3 -15    2.80    0.70
  -1  -3  15    3.00    0.70
   1  -3 -15    4.60    0.70
  -1   3  14    4.40    0.80
  -1   3  14    4.30    0.80
   1  -3 -14    5.40    0.70
  -1   3  13   36.50    1.60
   1   3 -13   41.00    1.80
   1   3 -13   40.10    1.70
   1   3 -13   36.40    1.50
   1   3 -13   41.10    1.50
  -1   3  13   38.30    2.20
  -1   3  13   33.50    1.60
   1  -3 -13   32.10    1.60
   1  -3 -13   37.20    1.60
  -1  -3  13   38.00    1.80
  -1  -3  13   35.30    1.50
  -1   3  12  146.69    4.90
   1   3 -12  134.99    4.40
   1   3 -12  143.89    4.10
   1   3 -12  141.89    4.20
  -1   3  12  143.89    4.30
  -1   3  12  142.39    4.30
   1   3 -12  137.09    4.50
   1  -3 -12  141.49    4.30
  -1  -3  12  144.99    4.40
   1  -3 -12  134.29    4.30
  -1  -3  12  138.89    4.10
   1   3 -11  290.37    8.70
  -1   3  11  312.37    8.70
  -1   3  11  315.07    8.60
   1   3 -11  317.47    8.50
   1   3 -11  295.27    8.80
  -1   3  11  316.37    9.20
   1   3 -11  300.97    8.50
  -1  -3  11  319.07    8.50
   1  -3 -11  307.27    8.70
   1  -3 -11  299.57    8.60
  -1  -3  11  294.17    8.70
  -1  -3  11  306.37    8.70
  -1   3  10  216.78    6.90
  -1   3  10  217.88    6.50
   1   3 -10  246.48    6.60
  -1   3  10  224.18    6.40
   1   3 -10  223.68    6.30
   1   3 -10  224.78    6.50
   1   3 -10  226.68    6.30
   1  -3 -10  217.48    6.40
   1  -3 -10  225.28    6.50
  -1  -3  10  232.68    6.50
  -1  -3  10  219.48    6.50
  -1  -3  10  215.98    6.20
   1   3  -9  156.88    4.70
   1   3  -9  158.98    4.50
  -1   3   9  157.18    4.60
  -1   3   9  153.68    4.60
  -1   3   9  153.48    5.10
   1   3  -9  157.88    4.70
   1   3  -9  150.98    4.50
   1  -3  -9  152.48    4.60
   1  -3  -9  156.38    4.60
  -1  -3   9  159.58    4.70
  -1  -3   9  158.48    4.60
   1   3  -8   76.09    2.40
   1   3  -8   77.19    2.50
   1   3  -8   77.29    2.60
  -1   3   8   80.89    2.50
  -1   3   8   83.29    3.00
   1  -3  -8   81.09    2.60
  -1  -3   8   72.19    2.60
   1  -3  -8   77.79    2.50
  -1  -3   8   86.29    2.60
  -1   3   7  556.74   15.40
   1   3  -7  548.55   15.50
  -1   3   7  567.64   15.80
  -1   3   7  579.64   15.30
   1   3  -7  554.34   15.40
  -1  -3   7  562.34   15.40
   1  -3  -7  573.74   15.40
   1  -3  -7  572.14   15.30
   1   3  -6  323.67    9.00
  -1   3   6  335.87    9.40
  -1   3   6  320.97    9.00
  -1   3   6  331.17    8.90
   1   3  -6  319.07    9.00
  -1  -3   6  315.07    9.00
   1  -3  -6  325.27    9.00
   1  -3  -6  322.67    8.90
  -1   3   5  504.95   12.90
   1   3  -5  474.65   13.00
  -1   3   5  455.85   12.90
   1   3  -5  485.75   12.90
  -1   3   5  446.86   13.20
  -1  -3   5  475.55   12.90
   1  -3  -5  459.95   12.90
   1  -3  -5  469.35   12.90
  -1   3   4  179.48    5.30
   1   3  -4  191.08    5.40
   1   3  -4  182.78    5.30
  -1   3   4  179.58    5.50
  -1  -3   4  199.88    5.30
   1  -3  -4  183.58    5.30
   1   3  -3  266.57    7.60
  -1   3   3  267.57    7.50
   1   3  -3  269.37    7.50
  -1   3   3  276.57    7.80
  -1  -3   3  261.47    7.50
   1  -3  -3  278.37    7.50
   1   3  -2  150.28    4.10
   1   3  -2  134.89    4.10
  -1   3   2  134.09    4.00
  -1   3   2  132.29    4.20
   1  -3  -2  139.49    4.00
  -1  -3   2  144.89    4.10
  -1   3   1 2910.31   82.59
   1   3  -1 3108.29   83.29
   1   3  -1 3233.28   83.09
  -1   3   1 3027.60   83.19
   1  -3  -1 3139.19   82.99
  -1  -3   1 3085.79   82.99
  -1   3   0  347.07    9.70
  -1   3   0  348.57    9.50
   1   3   0  340.77    9.50
   1   3   0  351.56    9.50
  -1   3   0  331.77    9.40
   1  -3   0  344.37    9.50
  -1  -3   0  341.77    9.40
  -1   3  -1   28.70    1.30
  -1   3  -1   28.80    1.10
   1   3   1   27.00    1.00
   1   3   1   27.50    1.10
   1   3   1   31.70    1.20
  -1   3  -1   27.20    1.10
  -1  -3  -1   28.50    1.10
   1  -3   1   29.00    1.10
   1   3   2   62.99    2.10
   1   3   2   61.19    2.00
  -1   3  -2   62.79    2.00
  -1   3  -2   65.09    2.10
  -1   3  -2   62.49    2.20
  -1  -3  -2   61.49    2.00
   1  -3   2   65.29    2.00
  -1   3  -3 1014.90   27.50
   1   3   3 1052.19   27.70
  -1   3  -3  952.00   27.50
   1   3   3 1039.30   27.50
  -1   3  -3 1044.70   27.70
   1  -3   3 1015.20   27.50
  -1  -3  -3 1031.00   27.50
  -1   3  -4   45.50    1.60
  -1   3  -4   45.30    1.60
   1   3   4   45.30    1.60
   1   3   4   45.40    1.80
  -1   3  -4   45.20    1.70
  -1  -3  -4   43.80    1.50
   1  -3   4   45.70    1.60
  -1   3  -5  187.98    5.50
   1   3   5  188.48    5.40
   1   3   5  185.28    5.70
  -1   3  -5  185.78    5.60
  -1   3  -5  190.38    5.50
   1  -3   5  196.78    5.40
  -1  -3  -5  193.88    5.40
  -1  -3  -5  190.88    5.30
  -1   3  -6  265.27    7.70
   1   3   6  254.17    7.60
   1   3   6  262.97    8.00
  -1   3  -6  294.97    7.70
  -1   3  -6  285.67    7.90
  -1  -3  -6  268.27    7.60
   1  -3   6  288.37    7.70
  -1  -3  -6  273.17    7.60
  -1   3  -7 1175.98   31.50
  -1   3  -7 1165.98   31.50
   1   3   7 1168.48   31.80
  -1   3  -7 1158.68   31.60
   1   3   7 1164.48   31.40
  -1  -3  -7 1175.98   31.40
   1  -3   7 1153.28   31.50
  -1  -3  -7 1176.98   31.40
   1   3   8  231.38    6.90
   1   3   8  238.78    7.30
  -1   3  -8  258.87    7.00
  -1   3  -8  247.68    7.10
  -1   3  -8  231.68    6.90
  -1  -3  -8  248.08    6.90
   1  -3   8  255.87    7.00
  -1  -3  -8  248.18    6.90
  -1   3  -9  366.16   10.20
   1   3   9  368.36   10.30
  -1   3  -9  371.06   10.50
   1   3   9  367.26   10.70
  -1   3  -9  379.56   10.30
  -1  -3  -9  373.66   10.20
  -1  -3  -9  364.46   10.20
   1  -3   9  357.96   10.30
   1   3  10   77.19    2.70
  -1   3 -10   86.89    2.70
  -1   3 -10   84.19    2.50
   1   3  10   74.69    3.10
  -1   3 -10   83.29    2.90
  -1   3 -10   79.09    2.60
   1  -3  10   77.99    2.80
  -1  -3 -10   77.29    2.60
  -1  -3 -10   78.89    2.60
   1  -3  10   79.19    2.50
   1  -3  10   85.79    2.70
   1   3  11   36.30    2.00
  -1   3 -11   39.00    1.50
   1   3  11   37.90    1.60
   1   3  11   36.60    1.60
  -1   3 -11   37.80    1.40
  -1   3 -11   33.70    1.50
  -1   3 -11   37.10    1.80
   1  -3  11   40.30    1.80
   1  -3  11   39.40    1.40
  -1  -3 -11   37.30    1.50
  -1  -3 -11   35.40    1.60
   1  -3  11   34.10    1.50
   1   3  12   54.99    2.60
  -1   3 -12   67.19    2.10
  -1   3 -12   60.69    2.00
  -1   3 -12   67.89    2.20
   1   3  12   52.89    2.10
   1   3  12   53.59    2.10
  -1   3 -12   70.19    2.50
   1  -3  12   52.59    2.00
   1  -3  12   59.29    2.20
   1  -3  12   53.69    2.30
  -1  -3 -12   54.59    2.20
  -1  -3 -12   55.29    2.00
   1   3  13   21.40    1.70
   1   3  13   18.70    1.20
  -1   3 -13   19.00    1.10
   1   3  13   21.70    1.30
  -1   3 -13   20.60    1.10
  -1   3 -13   19.90    1.40
  -1   3 -13   18.50    1.20
   1  -3  13   20.90    1.10
  -1  -3 -13   18.40    1.20
   1  -3  13   19.40    1.20
   1  -3  13   20.10    1.40
  -1   3 -14   31.20    1.40
  -1   3 -14   33.00    1.50
  -1   3 -14   32.30    1.80
  -1   3 -14   30.20    1.50
   1   3  14   33.30    2.10
   1   3  14   31.20    1.60
   1   3  14   31.50    1.60
   1  -3  14   33.90    1.80
   1  -3  14   32.50    1.40
  -1  -3 -14   30.60    1.60
   1  -3  14   29.40    1.50
  -1   3 -15    2.60    0.60
   1   3  15    1.20    0.70
  -1   3 -15    2.10    0.80
  -1   3 -15    2.50    0.70
   1   3  15    1.70    1.00
   1   3  15    1.70    0.70
  -1   3 -15    1.70    0.60
   1  -3  15    3.10    0.70
   1  -3  15    2.10    0.80
   1  -3  15    3.20    0.70
  -1  -3 -15    2.40    0.70
   1   3  16   68.99    2.70
  -1   3 -16   75.99    2.70
  -1   3 -16   74.39    2.60
  -1   3 -16   76.19    3.10
  -1   3 -16   77.89    2.60
   1   3  16   65.69    2.70
   1   3  16   69.69    3.40
  -1  -3 -16   69.39    2.70
   1  -3  16   63.29    3.40
   1  -3  16   72.49    2.60
   1  -3  16   73.39    2.70
   1  -3  16   67.89    2.50
   1   3  17   39.40    2.50
   1   3  17   34.00    1.90
   1   3  17   34.40    1.90
  -1   3 -17   32.80    1.70
  -1   3 -17   32.50    1.70
   1  -3  17   35.80    1.80
   1  -3  17   35.00    2.00
  -1  -3 -17   34.60    1.80
  -1   3 -18  145.69    4.90
   1   3  18  153.68    5.70
   1   3  18  149.99    4.90
   1   3  18  149.19    4.90
  -1   3 -18  157.08    4.90
  -1  -3 -18  147.09    4.90
   1  -3  18  153.28    4.80
   1   3  19   35.60    2.00
  -1   3 -19   31.80    1.90
   1   3  19   28.70    2.60
   1   3  19   32.80    2.00
   1  -3  19   34.70    1.90
  -1  -3 -19   32.40    1.90
  -1   3 -20   20.00    1.60
   1   3  20   20.30    1.70
   1   3  20   19.20    1.80
   1   3  20   21.40    2.30
  -1  -3 -20   24.60    1.80
   1  -3  20   20.50    1.60
  -1   3 -21   60.29    2.70
   1   3  21   65.89    3.70
   1   3  21   62.49    2.90
   1   3  21   66.09    2.90
   1  -3  21   65.39    2.70
  -1  -3 -21   64.69    2.90
   1   3  22  156.08    5.40
   1   3  22  153.68    5.30
  -1   3 -22  156.68    5.20
  -1  -3 -22  158.88    5.40
   1   3  23  216.78    6.80
   1   3  23  205.38    6.90
  -1  -3 -23  215.38    6.90
   1   3  24   18.30    1.80
   1   3  24   21.50    2.00
  -1  -3 -24   23.00    2.00
   1   3  25    6.60    1.50
   1   3  25   10.30    1.70
  -1  -3 -25    7.80    1.40
   1   3  26   41.90    2.80
   1   3  26   39.40    3.00
  -1  -3 -26   45.70    2.90
   1   3  27  188.08    6.40
   1   3  27  184.78    6.60
  -1  -3 -27  186.08    6.50
   1   3  28   27.10    2.40
   1   3  28   23.00    2.20
  -1  -3 -28   24.20    2.30
  -1   4  27   51.89    3.30
  -1   4  27   51.09    3.30
   1  -4 -27   53.59    3.30
  -1   4  26   11.50    1.90
  -1   4  26   14.00    1.90
   1  -4 -26   13.20    1.80
   1   4 -25   -0.20    1.20
  -1   4  25    0.30    1.30
  -1   4  25    1.00    1.50
   1  -4 -25    1.60    1.30
  -1   4  24   13.40    1.80
   1   4 -24   17.00    1.80
  -1   4  24   14.80    1.80
  -1  -4  24   14.20    1.70
   1  -4 -24   15.40    1.80
  -1   4  23   27.40    2.40
   1   4 -23   22.80    2.00
  -1   4  23   25.50    2.10
   1  -4 -23   25.80    2.20
  -1  -4  23   25.20    2.10
   1   4 -22   22.60    2.00
  -1   4  22   21.40    1.90
  -1   4  22   27.20    2.20
  -1  -4  22   23.20    2.00
   1  -4 -22   29.00    2.20
  -1   4  21   75.39    3.30
  -1   4  21   75.79    3.30
   1   4 -21   79.39    3.30
  -1   4  21   72.09    4.10
   1  -4 -21   78.39    3.30
  -1  -4  21   80.19    3.30
  -1   4  20   35.50    2.30
   1   4 -20   43.20    2.30
  -1   4  20   37.80    2.30
  -1   4  20   39.30    3.20
   1  -4 -20   34.60    2.30
  -1  -4  20   43.60    2.30
   1   4 -19  105.89    3.90
  -1   4  19  106.69    3.80
  -1   4  19  104.19    3.90
  -1   4  19   98.69    4.60
   1  -4 -19  106.19    3.80
  -1  -4  19  108.39    3.90
  -1   4  18   44.00    2.90
   1   4 -18   40.70    2.20
  -1   4  18   41.30    2.20
  -1   4  18   44.70    2.20
  -1  -4  18   42.70    2.20
   1  -4 -18   41.60    2.20
  -1   4  17   29.50    2.50
   1   4 -17   27.70    1.80
  -1   4  17   28.80    1.80
  -1   4  17   28.50    1.80
  -1  -4  17   31.60    1.80
   1  -4 -17   26.00    1.80
  -1   4  16  122.89    4.90
   1   4 -16  128.89    4.30
  -1   4  16  120.39    4.20
  -1   4  16  128.59    4.20
   1  -4 -16  122.99    4.10
  -1  -4  16  130.39    4.30
  -1   4  15  304.97    9.70
   1   4 -15  316.77    9.10
  -1   4  15  298.57    9.00
  -1   4  15  313.37    8.90
  -1  -4  15  309.17    9.00
   1  -4 -15  312.77    9.00
  -1   4  14   60.79    2.50
  -1   4  14   67.19    3.10
  -1   4  14   62.09    2.30
   1   4 -14   56.19    2.40
   1  -4 -14   61.59    2.30
   1  -4 -14   58.89    2.50
  -1  -4  14   56.19    2.40
  -1   4  13   32.90    1.60
  -1   4  13   35.00    2.30
   1   4 -13   36.30    1.80
  -1   4  13   34.80    1.70
   1  -4 -13   30.40    1.60
  -1  -4  13   34.80    1.70
   1  -4 -13   34.90    1.60
  -1   4  12   36.20    1.80
  -1   4  12   39.60    2.30
   1   4 -12   38.50    1.70
  -1   4  12   35.80    1.60
  -1  -4  12   37.30    1.70
   1  -4 -12   35.80    1.60
   1  -4 -12   36.70    1.60
  -1   4  11  128.19    4.50
  -1   4  11  120.79    3.90
   1   4 -11  118.49    3.90
  -1   4  11  124.49    3.80
  -1  -4  11  115.69    3.90
   1  -4 -11  121.99    3.90
   1  -4 -11  125.29    3.80
  -1   4  10   31.70    2.00
   1   4 -10   32.40    1.40
   1   4 -10   32.40    1.60
  -1   4  10   32.10    1.50
  -1   4  10   32.00    1.40
   1  -4 -10   33.40    1.50
  -1  -4  10   34.20    1.60
   1  -4 -10   33.20    1.40
   1   4  -9  293.57    8.30
  -1   4   9  292.47    8.90
  -1   4   9  282.77    8.50
  -1   4   9  298.77    8.30
   1   4  -9  312.77    8.60
   1  -4  -9  295.47    8.30
  -1  -4   9  303.37    8.50
   1  -4  -9  295.97    8.50
  -1   4   8  394.06   10.60
   1   4  -8  387.96   10.70
   1   4  -8  384.66   10.90
  -1   4   8  375.26   10.80
  -1   4   8  387.66   11.30
  -1  -4   8  370.96   10.80
   1  -4  -8  388.26   10.80
   1  -4  -8  393.76   10.70
  -1   4   7   17.00    1.40
   1   4  -7   14.10    0.90
   1   4  -7   14.80    0.90
   1   4  -7   15.00    1.00
  -1   4   7   15.50    0.90
  -1   4   7   15.10    1.00
  -1  -4   7   14.60    1.00
   1  -4  -7   15.50    1.00
   1  -4  -7   14.80    0.90
  -1   4   6   31.10    1.40
   1   4  -6   34.60    1.40
   1   4  -6   35.20    1.50
  -1   4   6   32.10    1.80
   1   4  -6   32.80    1.30
  -1   4   6   31.60    1.30
  -1  -4   6   31.60    1.40
   1  -4  -6   32.70    1.30
   1  -4  -6   33.60    1.40
  -1   4   5   87.59    3.10
   1   4  -5   82.09    2.80
   1   4  -5   86.59    2.70
  -1   4   5   86.49    2.80
  -1   4   5   87.69    2.60
   1   4  -5   86.49    2.70
   1  -4  -5   84.49    2.80
   1  -4  -5   89.09    2.60
  -1  -4   5   83.69    2.80
  -1   4   4  589.04   16.20
   1   4  -4  555.04   16.20
   1   4  -4  592.64   16.10
  -1   4   4  583.84   16.50
   1   4  -4  608.44   16.30
   1  -4  -4  588.64   16.20
  -1  -4   4  620.04   16.20
   1   4  -3  179.18    5.10
  -1   4   3  172.78    5.50
   1   4  -3  182.88    5.20
  -1   4   3  177.18    5.20
   1   4  -3  167.28    5.20
   1  -4  -3  176.18    5.20
  -1  -4   3  187.88    5.20
   1   4  -2   74.69    2.60
  -1   4   2   78.59    2.50
   1   4  -2   76.29    2.60
   1   4  -2   80.49    2.50
  -1   4   2   82.89    2.90
  -1  -4   2   78.59    2.60
   1  -4  -2   75.29    2.50
   1   4  -1  425.86   11.90
  -1   4   1  418.46   12.00
   1   4  -1  426.86   11.80
  -1   4   1  423.66   11.70
   1   4  -1  420.86   11.70
  -1  -4   1  428.06   11.70
   1  -4  -1  426.66   11.70
   1   4   0 1728.63   45.70
   1   4   0 1689.03   45.60
   1   4   0 1640.94   45.80
  -1   4   0 1671.93   45.90
  -1   4   0 1711.33   45.70
  -1   4   0 1673.43   45.70
  -1  -4   0 1770.12   45.70
   1  -4   0 1729.43   45.70
   1   4   1   98.89    3.00
   1   4   1   97.49    3.00
  -1   4  -1   94.89    3.10
  -1   4  -1   92.59    3.00
   1   4   1   94.49    3.10
  -1   4  -1   88.29    3.30
   1  -4   1   99.29    3.00
   1   4   2   95.69    3.00
   1   4   2   95.49    3.20
  -1   4  -2   93.69    3.00
  -1   4  -2   97.29    3.30
  -1   4  -2   96.79    3.10
   1  -4   2   98.39    3.10
  -1  -4  -2   97.59    3.00
   1   4   3  194.88    5.40
  -1   4  -3  171.18    5.40
   1   4   3  189.18    5.60
  -1   4  -3  194.28    5.70
  -1   4  -3  185.78    5.40
   1  -4   3  180.38    5.40
  -1  -4  -3  181.18    5.30
  -1   4  -4  482.55   12.70
  -1   4  -4  425.06   12.80
   1   4   4  445.86   12.80
  -1   4  -4  459.65   12.60
   1   4   4  439.66   12.50
   1  -4   4  481.45   12.60
  -1  -4  -4  452.25   12.50
  -1   4  -5   58.99    2.20
  -1   4  -5   60.79    2.20
   1   4   5   58.59    1.90
   1   4   5   58.89    2.10
  -1   4  -5   62.79    2.30
   1   4   5   62.89    2.40
  -1  -4  -5   62.29    2.10
  -1  -4  -5   62.19    1.90
   1  -4   5   58.29    2.10
   1   4   6  402.26   11.00
  -1   4  -6  389.76   11.10
   1   4   6  414.06   11.40
  -1   4  -6  373.96   11.10
   1   4   6  403.26   10.90
  -1   4  -6  400.76   11.20
   1  -4   6  386.56   11.10
  -1  -4  -6  403.36   10.90
  -1  -4  -6  398.16   11.00
  -1   4  -7  251.77    7.20
   1   4   7  254.17    7.20
   1   4   7  245.98    7.50
   1   4   7  254.37    7.00
  -1   4  -7  245.88    7.20
  -1   4  -7  247.88    7.30
   1  -4   7  252.57    7.20
  -1  -4  -7  256.77    7.00
  -1  -4  -7  243.98    7.10
  -1   4  -8  140.79    4.40
   1   4   8  131.89    4.60
  -1   4  -8  135.59    4.20
   1   4   8  129.79    4.20
   1   4   8  136.19    4.10
  -1   4  -8  147.59    4.30
  -1  -4  -8  142.29    4.10
   1  -4   8  150.18    4.30
  -1  -4  -8  134.79    4.20
   1   4   9   45.00    2.20
  -1   4  -9   48.30    1.90
  -1   4  -9   49.80    2.00
  -1   4  -9   43.40    1.80
   1   4   9   42.80    1.80
   1   4   9   46.00    1.70
   1  -4   9   48.00    1.90
  -1  -4  -9   46.20    1.70
  -1  -4  -9   46.70    1.80
   1   4  10   86.19    2.90
  -1   4 -10   93.09    3.10
  -1   4 -10   96.49    3.10
   1   4  10   86.49    3.00
  -1   4 -10   90.39    2.90
   1   4  10   88.19    3.50
   1  -4  10   91.79    3.00
  -1  -4 -10   82.89    2.90
  -1  -4 -10   88.19    2.90
  -1   4 -11  180.08    5.40
   1   4  11  186.18    5.40
  -1   4 -11  179.58    5.50
   1   4  11  193.28    6.10
   1   4  11  182.18    5.50
  -1  -4 -11  178.88    5.40
   1  -4  11  180.38    5.50
  -1  -4 -11  180.08    5.40
  -1   4 -12  218.68    6.50
   1   4  12  215.78    6.60
   1   4  12  233.88    7.20
  -1   4 -12  228.58    6.70
   1   4  12  225.88    6.50
   1  -4  12  223.38    6.60
  -1  -4 -12  214.58    6.50
   1   4  13  216.38    6.20
   1   4  13  215.58    6.90
  -1   4 -13  202.28    6.30
   1   4  13  212.68    6.30
  -1   4 -13  208.48    6.20
  -1  -4 -13  208.98    6.30
   1  -4  13  211.68    6.30
   1   4  14   14.70    1.30
  -1   4 -14   17.50    1.30
   1   4  14   13.80    1.60
   1   4  14   14.20    1.20
   1  -4  14   18.20    1.30
  -1  -4 -14   13.70    1.20
   1   4  15   29.50    1.70
  -1   4 -15   31.20    1.70
   1   4  15   26.40    2.20
   1   4  15   30.70    1.70
  -1  -4 -15   31.10    1.70
   1  -4  15   31.20    1.70
   1   4  16   79.19    3.10
   1   4  16   77.99    3.10
  -1   4 -16   95.09    3.20
   1   4  16   77.19    3.70
   1  -4  16   90.49    3.10
  -1  -4 -16   79.49    3.10
   1   4  17   29.80    1.80
   1   4  17   30.90    2.60
  -1   4 -17   29.90    1.80
   1   4  17   30.50    1.90
  -1  -4 -17   29.50    1.80
   1  -4  17   29.90    1.90
   1   4  18   22.50    1.80
  -1   4 -18   20.50    1.70
   1   4  18   21.50    1.70
   1   4  18   20.90    2.20
   1  -4  18   19.80    1.60
  -1  -4 -18   19.60    1.60
  -1   4 -19   51.19    2.50
   1   4  19   46.50    2.40
   1   4  19   45.80    2.40
   1   4  19   45.90    3.20
  -1  -4 -19   46.50    2.40
   1  -4  19   50.39    2.40
   1   4  20   25.90    2.10
   1   4  20   28.30    2.10
  -1   4 -20   28.50    1.90
   1   4  20   31.60    2.90
  -1  -4 -20   32.30    2.10
   1  -4  20   31.10    2.00
   1   4  21    1.00    1.10
   1   4  21    2.00    1.60
   1   4  21   -1.60    1.10
  -1   4 -21    1.00    1.00
   1  -4  21   -0.30    1.00
  -1  -4 -21    1.40    1.10
  -1   4 -22   22.20    1.90
   1   4  22   16.40    1.70
   1   4  22   20.60    1.90
   1  -4  22   20.60    1.90
  -1  -4 -22   21.00    1.90
   1   4  23    3.30    1.30
  -1   4 -23    2.40    1.20
   1   4  23    0.80    1.30
  -1  -4 -23    1.80    1.20
   1  -4  23    4.50    2.00
   1   4  24   24.80    2.20
   1   4  24   29.10    2.40
  -1  -4 -24   27.40    2.30
   1   4  25    6.50    1.70
   1   4  25    8.00    1.60
  -1  -4 -25    6.50    1.50
   1   4  26    9.50    1.80
   1   4  26   11.10    1.80
  -1  -4 -26   11.00    1.70
   1   4  27    0.90    1.50
   1   4  27    1.00    1.60
  -1  -4 -27    1.80    1.40
  -1   5  26    5.20    1.70
  -1   5  26    1.70    1.60
   1   5 -26    2.80    1.50
   1  -5 -26    1.60    1.40
  -1   5  25   37.00    2.90
   1   5 -25   38.40    2.80
  -1   5  25   39.40    2.90
   1  -5 -25   37.30    2.80
  -1  -5  25   36.30    2.80
   1   5 -24   35.00    2.70
  -1   5  24   34.40    2.90
  -1   5  24   34.80    2.70
   1  -5 -24   36.80    2.60
  -1  -5  24   37.30    2.70
  -1   5  23   19.10    2.00
  -1   5  23   19.90    2.00
   1   5 -23   26.40    2.30
   1  -5 -23   19.50    1.90
  -1  -5  23   23.30    2.00
  -1   5  22   28.30    2.60
   1   5 -22   31.10    2.40
  -1   5  22   30.20    2.50
  -1  -5  22   32.00    2.40
   1  -5 -22   32.30    2.30
   1   5 -21   53.69    3.00
  -1   5  21   59.89    3.00
  -1   5  21   59.39    3.10
   1  -5 -21   60.09    2.90
  -1  -5  21   57.69    3.00
  -1   5  20   59.49    2.80
  -1   5  20   59.39    3.00
   1   5 -20   55.29    2.90
   1  -5 -20   58.99    2.80
  -1  -5  20   62.49    3.00
  -1   5  19   43.20    3.40
  -1   5  19   43.30    2.60
   1   5 -19   49.10    2.60
  -1   5  19   42.70    2.40
  -1  -5  19   49.30    2.60
   1  -5 -19   46.90    2.40
  -1   5  18  245.58    7.70
  -1   5  18  243.78    7.60
  -1   5  18  243.98    8.60
   1   5 -18  252.27    7.80
  -1  -5  18  265.37    7.80
   1  -5 -18  252.57    7.60
  -1   5  17   69.99    3.70
  -1   5  17   71.99    3.00
  -1   5  17   72.39    2.90
   1   5 -17   65.49    3.00
   1  -5 -17   69.69    2.80
  -1  -5  17   66.69    3.00
  -1   5  16   39.50    2.90
  -1   5  16   37.70    2.00
   1   5 -16   36.40    2.20
  -1   5  16   40.40    2.20
  -1  -5  16   36.50    2.20
   1  -5 -16   35.50    2.00
  -1   5  15   11.30    1.20
  -1   5  15   14.50    1.40
   1   5 -15   10.40    1.30
  -1   5  15   13.10    1.80
  -1  -5  15   11.60    1.30
   1  -5 -15   10.60    1.10
  -1   5  14  245.38    7.60
  -1   5  14  248.98    7.40
  -1   5  14  245.68    8.30
   1   5 -14  257.17    7.70
   1  -5 -14  257.37    7.50
  -1  -5  14  260.87    7.70
  -1   5  13  188.78    5.90
  -1   5  13  188.78    6.60
   1   5 -13  185.98    5.90
  -1   5  13  189.98    5.70
   1  -5 -13  192.28    5.70
  -1  -5  13  188.28    5.90
  -1   5  12  304.07    9.60
   1   5 -12  301.77    9.00
  -1   5  12  310.37    8.80
  -1   5  12  310.07    8.90
   1  -5 -12  307.17    8.80
  -1  -5  12  297.47    9.00
   1  -5 -12  310.67    9.00
  -1   5  11  255.27    7.40
  -1   5  11  252.77    7.60
   1   5 -11  271.77    7.80
  -1   5  11  257.27    8.30
   1  -5 -11  247.58    7.60
  -1  -5  11  267.67    7.70
   1  -5 -11  257.37    7.40
  -1   5  10  121.99    3.80
   1   5 -10  120.39    4.10
  -1   5  10  124.29    4.60
  -1   5  10  120.89    4.00
  -1  -5  10  124.29    4.00
   1  -5 -10  122.09    4.00
   1  -5 -10  123.19    3.80
   1   5  -9   19.40    1.40
  -1   5   9   23.00    1.90
  -1   5   9   22.40    1.40
  -1   5   9   19.80    1.20
   1  -5  -9   21.50    1.20
   1  -5  -9   23.60    1.30
  -1  -5   9   21.50    1.40
  -1   5   8   81.69    2.60
  -1   5   8   82.89    3.40
   1   5  -8   80.09    3.00
  -1   5   8   84.19    2.90
   1  -5  -8   85.69    2.90
  -1  -5   8   83.19    2.90
   1  -5  -8   78.49    2.80
  -1   5   7  323.97   10.00
  -1   5   7  326.07    9.50
   1   5  -7  347.17    9.60
   1   5  -7  335.37    9.40
   1  -5  -7  323.17    9.50
  -1  -5   7  343.77    9.60
   1   5  -6  255.67    8.00
  -1   5   6  285.47    8.50
  -1   5   6  286.77    8.00
   1   5  -6  277.97    8.00
   1  -5  -6  288.47    8.00
  -1  -5   6  271.67    8.00
  -1   5   5  168.18    5.60
  -1   5   5  172.58    5.30
   1   5  -5  188.48    5.40
   1   5  -5  169.68    5.20
  -1  -5   5  186.78    5.40
   1  -5  -5  169.38    5.30
   1   5  -4   21.00    1.20
  -1   5   4   23.80    1.50
   1   5  -4   21.70    1.30
  -1   5   4   22.60    1.20
   1  -5  -4   22.80    1.20
  -1  -5   4   23.10    1.30
   1   5  -3  108.79    3.50
   1   5  -3  107.39    3.60
  -1   5   3  110.69    3.90
  -1   5   3  113.09    3.50
   1  -5  -3  114.79    3.60
  -1  -5   3  109.89    3.60
  -1   5   2  252.97    7.50
  -1   5   2  244.38    7.10
   1   5  -2  257.07    7.10
   1   5  -2  235.18    7.20
   1   5  -2  253.47    7.90
  -1  -5   2  242.18    7.10
   1  -5  -2  249.97    7.20
  -1   5   1  865.21   24.10
   1   5  -1  888.51   23.70
   1   5  -1  864.11   23.80
   1   5  -1  854.61   24.00
  -1   5   1  888.51   23.80
  -1  -5   1  889.61   23.80
   1  -5  -1  867.61   23.80
  -1   5   0  183.18    5.70
   1   5   0  183.08    5.30
  -1   5   0  180.98    5.40
   1   5   0  183.08    5.60
   1   5   0  173.18    5.40
  -1  -5   0  179.88    5.40
   1  -5   0  182.88    5.40
   1   5   1   50.99    1.90
  -1   5  -1   49.60    2.00
   1   5   1   45.70    1.90
   1   5   1   49.60    2.10
  -1   5  -1   48.40    2.20
  -1   5  -1   48.00    1.90
  -1  -5  -1   47.50    1.90
   1  -5   1   48.10    1.90
  -1   5  -2   20.80    1.20
   1   5   2   21.30    1.30
  -1   5  -2   21.10    1.40
   1   5   2   21.70    1.10
  -1   5  -2   22.00    1.30
   1  -5   2   21.40    1.20
  -1  -5  -2   20.30    1.10
   1   5   3  341.77    9.70
  -1   5  -3  342.07    9.50
  -1   5  -3  319.27    9.50
   1   5   3  334.97    9.40
  -1   5  -3  327.87    9.80
  -1  -5  -3  346.27    9.50
   1  -5   3  328.77    9.50
  -1   5  -4  266.47    8.50
  -1   5  -4  314.87    8.80
   1   5   4  309.57    8.80
   1   5   4  309.27    8.50
  -1   5  -4  297.07    8.50
   1  -5   4  278.27    8.40
  -1  -5  -4  300.87    8.40
   1   5   5  101.89    3.40
  -1   5  -5  111.69    3.50
   1   5   5  102.29    3.70
  -1   5  -5  105.29    3.50
   1  -5   5  107.09    3.50
  -1  -5  -5  106.29    3.40
   1   5   6   91.99    3.40
  -1   5  -6   96.09    3.20
   1   5   6   90.09    3.00
  -1   5  -6   91.29    3.10
   1  -5   6   92.59    3.10
  -1  -5  -6   88.79    3.00
   1   5   7  256.57    7.80
  -1   5  -7  260.57    7.60
   1   5   7  263.37    8.00
  -1   5  -7  262.77    7.70
   1   5   7  266.67    7.60
   1  -5   7  256.37    7.60
  -1  -5  -7  261.87    7.50
   1   5   8  267.17    8.00
   1   5   8  271.07    7.30
  -1   5  -8  235.98    7.60
   1   5   8  268.17    7.60
  -1   5  -8  258.77    7.60
  -1  -5  -8  263.47    7.50
  -1  -5  -8  257.27    7.40
   1  -5   8  246.48    7.50
  -1   5  -9  168.88    5.30
   1   5   9  173.78    5.10
  -1   5  -9  171.88    5.40
   1   5   9  177.38    5.30
   1   5   9  174.28    5.80
  -1  -5  -9  172.08    5.10
  -1  -5  -9  170.98    5.20
   1  -5   9  169.68    5.30
   1   5  10  370.96   10.30
  -1   5 -10  351.36   10.30
  -1   5 -10  365.76   10.40
   1   5  10  354.86   10.10
   1   5  10  356.46   10.80
   1  -5  10  363.56   10.30
  -1  -5 -10  359.46   10.30
  -1  -5 -10  362.96   10.10
   1   5  11  110.89    4.30
   1   5  11  114.09    3.80
   1   5  11  109.49    3.60
  -1   5 -11  111.39    3.80
  -1  -5 -11  111.89    3.60
   1  -5  11  108.99    3.70
   1   5  12   72.99    3.40
   1   5  12   70.19    2.80
  -1   5 -12   84.69    2.90
   1   5  12   73.19    2.70
  -1  -5 -12   74.99    2.70
   1  -5  12   78.29    2.80
   1   5  13   65.89    2.50
   1   5  13   69.69    2.70
   1   5  13   70.59    3.30
  -1   5 -13   60.69    2.70
  -1  -5 -13   66.29    2.50
   1  -5  13   64.59    2.70
  -1   5 -14  132.69    4.50
   1   5  14  134.69    4.50
   1   5  14  133.99    4.30
   1   5  14  139.89    5.20
   1  -5  14  129.19    4.40
  -1  -5 -14  136.19    4.40
   1   5  15  150.38    5.70
   1   5  15  152.08    5.00
  -1   5 -15  149.69    5.00
   1   5  15  151.08    4.90
  -1  -5 -15  155.58    4.90
   1  -5  15  154.18    5.00
   1   5  16  104.89    4.70
  -1   5 -16  113.69    4.00
   1   5  16  104.69    3.80
   1   5  16  103.49    3.90
   1  -5  16  115.09    4.00
  -1  -5 -16  108.29    3.80
   1   5  17   11.00    1.40
  -1   5 -17   11.70    1.40
   1   5  17   11.40    1.30
   1   5  17   11.00    1.90
   1  -5  17   12.90    1.40
  -1  -5 -17   10.50    1.20
  -1   5 -18   30.30    2.10
   1   5  18   32.10    2.80
   1   5  18   32.20    2.10
   1   5  18   34.20    2.20
  -1  -5 -18   31.10    2.00
   1  -5  18   29.90    2.10
   1   5  19   25.50    2.60
   1   5  19   30.40    2.20
   1   5  19   24.90    2.10
  -1   5 -19   26.70    2.00
  -1  -5 -19   24.00    2.00
   1  -5  19   26.80    2.00
  -1   5 -20  122.09    4.50
   1   5  20  113.49    4.30
   1   5  20  115.39    4.50
  -1  -5 -20  122.79    4.40
   1  -5  20  128.99    4.40
   1   5  21   21.60    1.90
   1   5  21   19.40    1.90
  -1   5 -21   20.40    1.80
   1  -5  21   19.40    1.80
  -1  -5 -21   19.20    1.80
   1   5  22   53.09    3.00
   1   5  22   61.79    3.20
  -1   5 -22   51.59    2.90
  -1  -5 -22   56.69    2.90
   1  -5  22   52.59    2.80
  -1   5 -23  104.49    4.30
   1   5  23  111.19    4.40
   1   5  23  103.79    4.30
  -1  -5 -23  101.89    4.30
   1  -5  23  112.29    4.30
  -1   5 -24   57.89    3.20
   1   5  24   54.29    3.30
   1   5  24   57.29    3.20
   1  -5  24   65.99    3.90
  -1  -5 -24   57.49    3.20
   1   5  25   47.80    3.00
   1   5  25   47.80    3.20
  -1  -5 -25   50.79    3.10
   1   5  26    1.90    1.70
  -1  -5 -26    4.20    1.50
   1   6 -24   36.40    3.00
  -1   6  24   40.90    3.00
  -1   6  24   41.20    3.10
   1  -6 -24   39.90    2.90
  -1  -6  24   37.30    3.00
   1   6 -23   17.50    2.10
  -1   6  23   20.30    2.20
  -1   6  23   21.60    2.10
  -1  -6  23   19.00    2.10
   1  -6 -23   21.60    2.00
  -1   6  22   43.40    2.80
   1   6 -22   40.90    2.90
  -1   6  22   38.50    2.80
  -1  -6  22   37.00    2.70
   1  -6 -22   43.40    2.70
   1   6 -21  105.09    4.30
  -1   6  21  105.19    4.10
  -1   6  21  100.79    4.30
  -1  -6  21  104.39    4.30
   1  -6 -21  102.19    4.10
  -1   6  20   77.49    3.40
   1   6 -20   67.09    3.50
  -1   6  20   80.59    3.60
  -1  -6  20   67.59    3.40
   1  -6 -20   76.59    3.30
   1   6 -19  138.49    5.20
  -1   6  19  145.19    5.20
  -1   6  19  138.49    4.90
  -1  -6  19  143.09    5.10
   1  -6 -19  142.19    4.90
  -1   6  18   17.70    1.80
  -1   6  18   16.40    1.60
   1   6 -18   15.60    1.80
  -1   6  18   18.60    3.50
  -1  -6  18   14.80    1.70
  -1   6  17  125.49    5.40
  -1   6  17  128.79    4.80
  -1   6  17  127.99    4.60
   1   6 -17  111.69    4.50
  -1  -6  17  126.59    4.60
   1   6 -16   98.39    4.00
  -1   6  16  110.49    4.80
  -1   6  16  111.99    4.00
  -1  -6  16   97.89    4.00
  -1   6  15  128.69    5.40
   1   6 -15  138.99    4.90
  -1   6  15  132.89    4.70
  -1  -6  15  141.99    4.80
   1   6 -14   29.00    2.10
  -1   6  14   31.30    2.10
  -1   6  14   31.70    2.70
  -1  -6  14   32.80    2.10
  -1   6  13   38.50    2.90
   1   6 -13   45.10    2.40
  -1   6  13   41.00    2.20
  -1  -6  13   41.20    2.30
   1   6 -12  106.99    4.00
  -1   6  12  112.79    4.60
  -1   6  12  111.79    3.90
  -1  -6  12  106.99    3.90
  -1   6  11  481.85   13.60
  -1   6  11  488.25   14.30
   1   6 -11  465.75   13.70
  -1  -6  11  466.45   13.60
   1  -6 -11  487.35   13.60
  -1   6  10  138.99    5.00
  -1   6  10  137.59    4.40
   1   6 -10  116.49    4.40
   1  -6 -10  133.59    4.40
  -1  -6  10  127.39    4.40
  -1   6   9   93.59    3.50
   1   6  -9  116.59    3.80
  -1   6   9   98.29    4.10
   1  -6  -9   91.79    3.50
  -1  -6   9  101.69    3.60
  -1   6   8   62.89    2.60
   1   6  -8   65.19    2.70
  -1   6   8   62.99    3.10
   1  -6  -8   62.09    2.50
  -1  -6   8   66.49    2.60
   1   6  -7  303.47    9.20
  -1   6   7  323.17    9.70
  -1   6   7  320.87    9.10
  -1  -6   7  312.17    9.10
   1  -6  -7  304.37    9.10
   1   6  -6   70.79    2.90
  -1   6   6   74.69    2.80
  -1   6   6   78.09    3.30
  -1  -6   6   74.69    2.90
   1  -6  -6   78.09    2.80
   1   6  -5  116.09    3.90
  -1   6   5  110.09    4.20
  -1   6   5  110.59    3.70
  -1  -6   5  109.59    3.70
   1  -6  -5  109.49    3.70
   1   6  -4   10.30    1.00
   1   6  -4   10.50    1.00
  -1   6   4    7.20    1.20
  -1   6   4    8.30    1.00
   1  -6  -4   10.50    1.00
  -1  -6   4   11.50    1.10
   1   6  -3   86.49    3.20
   1   6  -3   84.69    3.00
  -1   6   3   89.19    3.10
  -1   6   3   87.29    3.50
   1  -6  -3   93.09    3.10
  -1  -6   3   90.59    3.10
  -1   6   2   35.80    1.80
   1   6  -2   34.70    1.70
   1   6  -2   35.10    1.80
  -1   6   2   37.50    2.20
  -1  -6   2   41.00    1.80
   1  -6  -2   39.40    1.80
  -1   6   1  168.58    6.10
   1   6  -1  163.68    5.20
  -1   6   1  170.98    5.20
   1   6  -1  170.08    5.30
  -1  -6   1  172.48    5.20
   1  -6  -1  174.48    5.30
   1   6   0   62.79    2.60
  -1   6   0   74.99    2.60
   1   6   0   67.99    2.50
   1  -6   0   65.59    2.50
  -1  -6   0   67.59    2.60
  -1   6  -1  145.59    4.60
   1   6   1  140.79    4.60
  -1  -6  -1  152.68    4.60
   1  -6   1  151.28    4.70
   1   6   2  142.59    4.40
  -1   6  -2  135.79    4.40
  -1   6  -2  136.79    4.50
   1  -6   2  139.09    4.50
  -1  -6  -2  140.39    4.40
   1   6   3  290.77    8.20
  -1   6  -3  275.97    8.30
  -1   6  -3  281.87    8.30
  -1  -6  -3  282.47    8.20
   1  -6   3  279.97    8.30
   1   6   4  393.06   11.30
  -1   6  -4  396.16   11.40
   1   6   4  401.06   11.70
  -1   6  -4  392.66   11.30
  -1  -6  -4  393.86   11.30
   1  -6   4  408.66   11.40
  -1   6  -5  464.85   13.90
   1   6   5  511.05   14.20
  -1   6  -5  484.65   13.90
   1   6   5  502.95   13.80
   1  -6   5  491.25   13.90
  -1  -6  -5  499.35   13.80
   1   6   6  149.79    4.90
   1   6   6  141.09    4.40
  -1   6  -6  127.49    4.50
  -1   6  -6  134.09    4.40
  -1  -6  -6  135.59    4.30
   1  -6   6  130.09    4.40
  -1   6  -7  286.97    8.60
   1   6   7  291.97    8.50
   1   6   7  293.07    9.00
  -1   6  -7  309.77    8.70
   1  -6   7  283.67    8.50
  -1  -6  -7  282.27    8.50
   1   6   8  369.56   10.70
  -1   6  -8  342.97   10.20
   1   6   8  359.16   10.20
   1  -6   8  337.77   10.20
  -1  -6  -8  351.56   10.10
   1   6   9  451.55   13.30
   1   6   9  469.45   12.80
  -1   6  -9  436.36   12.90
   1  -6   9  435.66   12.80
  -1  -6  -9  451.75   12.70
  -1   6 -10   18.10    1.60
   1   6  10   16.80    1.50
   1   6  10   20.60    1.90
   1  -6  10   18.40    1.60
   1   6  11    3.00    1.30
   1   6  11    3.80    1.00
  -1   6 -11    8.30    1.20
   1  -6  11    7.20    1.10
   1   6  12  170.48    5.90
   1   6  12  160.78    5.10
  -1   6 -12  143.69    5.20
   1  -6  12  152.18    5.10
  -1   6 -13  320.67    9.80
   1   6  13  334.97    9.70
   1   6  13  331.07   10.40
   1  -6  13  325.87    9.70
  -1   6 -14   37.70    2.30
   1   6  14   46.40    3.10
   1   6  14   41.60    2.30
   1  -6  14   43.60    2.30
  -1   6 -15   12.90    1.50
   1   6  15   10.40    1.80
   1   6  15    8.40    1.30
   1  -6  15   11.60    1.40
  -1   6 -16   32.30    2.20
   1   6  16   28.30    2.60
   1   6  16   35.40    2.30
   1  -6  16   33.80    2.20
   1   6  17  205.58    6.60
  -1   6 -17  199.38    6.70
   1   6  17  212.98    6.60
   1   6  17  209.88    7.50
   1  -6  17  194.28    6.50
  -1   6 -18   37.20    2.50
   1   6  18   39.10    2.50
   1   6  18   41.60    3.50
   1   6  18   42.20    2.40
  -1  -6 -18   41.50    2.90
   1  -6  18   41.30    2.50
   1   6  19   32.80    2.40
   1   6  19   31.60    2.30
  -1   6 -19   36.40    2.50
  -1  -6 -19   35.80    2.30
   1  -6  19   35.00    2.50
   1   6  20   24.70    2.30
  -1   6 -20   24.50    2.20
   1   6  20   21.80    2.10
  -1  -6 -20   29.00    2.20
   1  -6  20   20.40    1.90
  -1   6 -21   53.89    3.20
   1   6  21   61.79    3.30
   1   6  21   64.49    3.00
  -1  -6 -21   62.69    3.10
   1  -6  21   57.99    3.20
   1   6  22   25.40    2.20
  -1   6 -22   18.40    2.00
   1   6  22   22.80    2.00
   1  -6  22   19.30    2.00
  -1  -6 -22   23.00    2.00
   1   6  23   79.69    3.80
   1   6  23   78.99    3.70
  -1   6 -23   76.69    3.70
  -1  -6 -23   75.19    3.60
   1  -6  23   75.59    3.60
   1   6  24   48.60    3.10
  -1   6 -24   41.00    3.10
   1   6  24   49.90    3.30
   1  -6  24   49.50    3.10
  -1  -6 -24   50.29    3.00
  -1   7  22   49.40    3.40
   1   7 -22   49.40    3.20
  -1  -7  22   54.79    3.20
  -1   7  21    8.30    1.90
   1   7 -21    8.20    1.80
  -1  -7  21    6.40    1.70
   1   7 -20   49.50    3.10
  -1   7  20   46.50    3.10
  -1  -7  20   46.50    3.00
   1   7 -19   16.10    2.00
  -1   7  19   11.50    1.80
  -1  -7  19   16.30    1.90
  -1   7  18   23.60    2.10
   1   7 -18   31.40    2.50
  -1  -7  18   31.30    2.60
  -1   7  17    9.00    1.60
   1   7 -17   12.50    1.80
  -1  -7  17   11.60    1.70
  -1   7  16   32.70    2.40
   1   7 -16   36.40    2.60
  -1  -7  16   31.90    2.40
  -1   7  15   31.90    2.90
  -1   7  15   31.50    2.40
   1   7 -15   27.20    2.30
  -1  -7  15   29.20    2.30
  -1   7  14   40.90    2.50
   1   7 -14   43.80    2.60
  -1   7  14   38.50    3.20
  -1  -7  14   46.00    2.60
  -1   7  13    6.20    1.60
  -1   7  13    4.10    1.20
   1   7 -13    4.50    1.30
  -1  -7  13    4.80    1.30
   1   7 -12   23.20    2.00
  -1   7  12   20.50    1.80
  -1   7  12   19.30    2.20
  -1  -7  12   23.80    1.80
   1   7 -11  104.89    4.20
  -1   7  11  121.19    4.90
  -1   7  11  117.19    4.20
  -1  -7  11  108.99    4.10
  -1   7  10  110.89    4.80
   1   7 -10  117.59    4.30
  -1   7  10  110.09    4.10
   1  -7 -10  111.29    4.10
  -1  -7  10  116.49    4.20
  -1   7   9    2.00    1.00
   1   7  -9    2.60    1.00
  -1   7   9    3.10    1.30
   1  -7  -9    3.00    0.90
  -1  -7   9    2.40    0.90
  -1   7   8   29.20    2.00
  -1   7   8   28.40    2.40
   1   7  -8   32.20    2.10
   1  -7  -8   29.30    1.80
  -1  -7   8   30.30    1.90
  -1   7   7  111.59    3.90
   1   7  -7  107.69    4.00
   1  -7  -7  109.29    3.90
  -1  -7   7  105.89    3.90
   1   7  -6   93.49    3.50
  -1   7   6   85.39    3.30
   1  -7  -6   82.89    3.20
  -1  -7   6   89.79    3.40
  -1   7   5   64.59    2.80
   1   7  -5   62.39    2.80
   1  -7  -5   69.89    2.70
  -1  -7   5   66.79    2.80
   1   7  -4   87.99    3.40
  -1   7   4   90.79    3.30
   1  -7  -4   88.89    3.30
  -1  -7   4   88.59    3.30
   1   7  -3   48.00    2.40
  -1   7   3   47.40    2.30
   1  -7  -3   45.40    2.20
  -1  -7   3   49.10    2.30
   1   7  -2  112.29    3.90
  -1   7   2  115.99    3.90
   1   7  -2  112.49    4.00
   1  -7  -2  114.39    3.90
  -1  -7   2  111.99    3.90
  -1   7   1   92.39    3.40
   1   7  -1   93.99    3.40
  -1  -7   1   94.59    3.40
   1  -7  -1   96.09    3.40
  -1   7   0   84.19    3.20
   1   7   0   92.99    3.30
  -1  -7   0   90.09    3.30
   1  -7   0   91.49    3.30
  -1   7  -1   53.79    2.40
   1   7   1   53.29    2.30
   1  -7   1   50.19    2.30
  -1  -7  -1   51.09    2.30
  -1   7  -2   36.00    1.90
   1   7   2   30.80    1.80
  -1  -7  -2   33.50    1.80
   1  -7   2   35.00    1.90
  -1   7  -3  104.59    3.70
   1   7   3  104.79    3.60
   1  -7   3   97.89    3.60
  -1  -7  -3  102.59    3.60
  -1   7  -4  112.29    4.00
   1   7   4  113.89    3.90
  -1   7  -4  108.29    4.00
  -1  -7  -4  117.69    3.90
   1  -7   4  110.19    3.90
  -1   7  -5   38.30    2.80
   1   7   5   36.90    2.00
  -1   7  -5   35.90    2.10
   1  -7   5   37.20    2.10
  -1  -7  -5   37.10    1.90
  -1   7  -6  101.59    3.70
   1   7   6   92.29    3.40
  -1  -7  -6   90.19    3.40
   1  -7   6   99.29    3.60
   1   7   7  139.19    4.60
  -1   7  -7  137.09    4.80
   1  -7   7  131.99    4.60
  -1  -7  -7  140.99    4.60
   1   7   8   25.80    1.90
  -1   7  -8   29.90    2.00
  -1  -7  -8   25.50    1.70
   1  -7   8   29.90    1.90
  -1   7  -9   19.30    1.70
   1   7   9   14.30    1.40
   1  -7   9   16.20    1.50
   1   7  10   50.29    2.50
  -1   7 -10   51.99    2.70
   1  -7  10   52.29    2.50
   1   7  11   48.30    3.10
  -1   7 -11   53.09    2.70
   1   7  11   48.60    2.50
   1  -7  11   53.99    2.60
   1   7  12   40.50    2.30
  -1   7 -12   43.80    2.50
   1   7  12   40.30    2.90
   1  -7  12   41.50    2.40
   1   7  13   11.60    1.90
   1   7  13   15.50    1.60
  -1   7 -13   14.50    1.60
   1  -7  13   13.90    1.50
  -1   7 -14   18.10    1.90
   1   7  14   18.70    1.70
   1   7  14   18.50    2.20
   1  -7  14   19.80    1.80
  -1   7 -15    8.00    1.50
   1   7  15    8.30    1.50
   1   7  15    7.10    1.80
   1  -7  15    8.80    1.50
   1   7  16    5.60    1.90
   1   7  16    5.70    1.40
  -1   7 -16   10.00    1.60
   1  -7  16    9.10    1.50
  -1   7 -17    6.90    1.50
   1   7  17    5.00    1.40
   1  -7  17    6.60    1.50
  -1   7 -18   45.10    2.90
   1   7  18   42.30    2.80
   1  -7  18   43.40    2.90
   1   7  19   36.20    2.90
  -1   7 -19   30.60    2.60
   1  -7  19   35.90    2.60
  -1   7 -20   18.20    2.00
   1   7  20   19.60    2.20
   1  -7  20   19.10    2.00
  -1   7 -21   26.60    2.40
   1   7  21   27.20    2.50
   1  -7  21   28.30    2.60
   1   7  22   52.69    3.60
  -1   7 -22   60.39    3.40
   1  -7  22   58.59    3.30
  -1   8  19   14.70    2.10
   1   8 -19   13.90    2.10
  -1  -8  19   11.00    2.00
  -1   8  18   -0.30    1.50
   1   8 -18    0.00    1.50
  -1  -8  18    0.40    1.40
   1   8 -17    4.90    1.60
  -1   8  17    4.50    1.60
  -1  -8  17    3.20    1.50
   1   8 -16   42.00    3.00
  -1   8  16   40.70    2.90
  -1  -8  16   37.70    2.80
  -1   8  15   12.20    1.80
   1   8 -15   10.80    1.80
  -1  -8  15   11.80    1.70
  -1   8  14   15.80    1.80
   1   8 -14   14.10    1.90
  -1  -8  14   13.90    1.80
   1   8 -13   12.40    1.80
  -1   8  13   15.60    1.80
  -1  -8  13   14.90    1.80
   1   8 -12   47.20    2.90
  -1   8  12   41.70    2.60
  -1  -8  12   42.70    2.60
  -1   8  11   14.70    1.70
   1   8 -11   14.10    1.80
  -1  -8  11   13.00    1.60
  -1   8  10   47.30    2.70
   1   8 -10   43.50    2.70
  -1  -8  10   47.50    2.60
  -1   8   9   98.59    3.90
   1   8  -9   94.09    4.00
  -1  -8   9   96.79    3.90
  -1   8   8  149.19    5.20
   1   8  -8  153.48    5.30
  -1  -8   8  149.99    5.20
   1  -8  -8  139.49    5.00
  -1   8   7   10.90    1.40
   1   8  -7   13.70    1.70
  -1  -8   7   12.20    1.50
   1  -8  -7   10.20    1.40
   1   8  -6   16.70    1.80
  -1   8   6   13.50    1.50
   1  -8  -6   13.40    1.50
  -1  -8   6   13.10    1.60
  -1   8   5   68.49    3.10
   1   8  -5   70.79    3.20
  -1  -8   5   65.89    3.00
   1  -8  -5   67.69    3.00
   1   8  -4  209.78    6.60
  -1   8   4  195.98    6.40
   1  -8  -4  188.28    6.30
  -1  -8   4  199.38    6.40
  -1   8   3   71.99    3.10
  -1  -8   3   69.49    3.10
   1  -8  -3   69.69    3.10
  -1   8   2   62.19    2.80
  -1  -8   2   61.39    2.80
   1  -8  -2   64.59    2.90
  -1   8   1   55.19    2.70
   1  -8  -1   55.89    2.70
  -1  -8   1   58.39    2.70
  -1   8   0  213.98    6.80
   1  -8   0  212.88    6.70
  -1  -8   0  208.88    6.70
   1   8   1  115.09    4.10
  -1   8  -1  109.79    4.20
  -1  -8  -1  115.19    4.10
   1  -8   1  113.79    4.20
   1   8   2  271.87    8.10
  -1   8  -2  271.67    8.70
  -1  -8  -2  253.77    8.00
   1  -8   2  258.57    8.10
   1   8   3   49.10    2.40
   1  -8   3   41.30    2.40
  -1  -8  -3   38.80    2.30
   1   8   4   87.59    3.40
   1  -8   4   88.19    3.50
  -1  -8  -4   81.79    3.40
   1   8   5  105.59    3.90
  -1  -8  -5  105.09    3.90
   1  -8   5  106.19    4.00
   1   8   6  134.39    4.70
  -1   8  -6  143.79    5.00
   1  -8   6  136.19    4.80
  -1  -8  -6  132.09    4.70
  -1   8  -7    2.70    1.20
   1   8   7    1.90    1.00
   1  -8   7    1.90    1.10
  -1   8  -8   40.70    2.50
   1   8   8   40.70    2.40
   1  -8   8   38.10    2.40
   1   8   9   28.80    2.20
  -1   8  -9   31.30    2.40
   1  -8   9   32.10    2.30
   1   8  10   70.79    3.20
  -1   8 -10   72.39    3.40
   1  -8  10   68.89    3.20
  -1   8 -11   10.00    1.60
   1   8  11   10.00    1.50
   1  -8  11   11.00    1.60
  -1   8 -12   31.90    2.50
   1   8  12   32.40    2.30
   1  -8  12   34.90    2.40
   1   8  13    4.80    1.40
  -1   8 -13    5.50    1.40
   1  -8  13    4.40    1.40
  -1   8 -14   40.10    2.70
   1   8  14   30.50    2.60
   1  -8  14   39.30    2.60
   1   8  15    3.60    1.50
  -1   8 -15    4.90    1.50
   1  -8  15    3.00    1.40
  -1   8 -16   40.40    2.90
   1   8  16   35.50    2.90
   1  -8  16   39.70    2.70
   1   8  17   52.39    3.30
  -1   8 -17   47.50    3.10
   1  -8  17   49.60    3.00
  -1   8 -18   38.40    3.00
   1   8  18   35.10    3.00
   1  -8  18   35.00    2.80
   1   8  19   16.30    2.20
  -1   8 -19   15.70    2.10
   1  -8  19   14.50    1.90
   1   9 -15    6.70    1.80
  -1   9  15    7.80    1.80
  -1  -9  15    7.70    1.70
   1   9 -14   67.09    3.80
  -1   9  14   67.49    3.60
  -1  -9  14   68.09    3.60
   1   9 -13  247.48    8.30
  -1   9  13  245.28    8.20
  -1  -9  13  240.08    8.00
  -1   9  12   92.09    4.30
   1   9 -12   93.99    4.30
  -1  -9  12   92.79    4.10
   1   9 -11   92.39    4.20
  -1   9  11   89.49    4.00
  -1  -9  11   87.59    4.00
  -1   9  10   34.00    2.80
   1   9 -10   33.90    2.80
  -1  -9  10   32.30    2.60
   1   9  -9   43.80    3.00
  -1   9   9   39.10    2.70
  -1  -9   9   40.60    2.70
   1   9  -8   51.49    3.10
  -1   9   8   53.79    3.00
  -1  -9   8   51.69    2.90
  -1   9   7   90.39    3.90
   1   9  -7   93.49    4.10
   1  -9  -7   92.69    3.80
  -1  -9   7   88.19    3.80
   1   9  -6   46.90    2.90
  -1   9   6   42.00    2.70
   1  -9  -6   43.10    2.60
  -1  -9   6   43.70    2.70
  -1   9   5   10.90    1.60
   1  -9  -5   10.60    1.50
  -1  -9   5   11.20    1.50
  -1   9   4    4.40    1.30
  -1  -9   4    4.70    1.30
   1  -9  -4    4.30    1.20
  -1   9   3   21.20    1.90
   1  -9  -3   21.10    2.00
  -1  -9   3   22.00    2.10
  -1   9   2   52.09    2.80
   1  -9  -2   52.99    2.80
  -1  -9   2   51.39    2.80
   1  -9  -1    6.20    1.30
  -1  -9   1    2.80    1.20
   1  -9   0   25.30    2.10
  -1  -9   0   28.10    2.10
  -1  -9  -1    4.20    1.20
   1  -9   1    6.50    1.40
  -1  -9  -2   14.90    1.60
   1  -9   2   14.00    1.70
   1  -9   3   22.60    2.10
  -1  -9  -3   21.50    1.90
   1   9   4   53.49    2.90
  -1  -9  -4   41.90    2.50
   1  -9   4   44.60    2.70
   1   9   5   50.59    2.70
   1  -9   5   40.60    2.60
  -1  -9  -5   43.70    2.50
   1   9   6    8.60    1.50
   1  -9   6   10.90    1.60
   1   9   7    3.70    1.30
   1  -9   7    4.80    1.40
   1   9   8    7.30    1.50
   1  -9   8    3.70    1.40
   1   9   9   95.69    4.10
  -1   9  -9   95.89    4.30
   1  -9   9   93.29    4.00
   1   9  10   49.40    3.10
  -1   9 -10   54.99    3.30
   1  -9  10   58.19    3.10
  -1   9 -11  106.69    4.60
   1   9  11  103.39    4.40
   1  -9  11   99.49    4.30
  -1   9 -12   32.60    2.90
   1   9  12   32.30    2.80
   1  -9  12   28.80    2.60
   1   9  13   36.90    3.00
  -1   9 -13   41.40    3.10
   1  -9  13   37.50    2.80
  -1   9 -14    9.00    1.90
   1   9  14    9.90    1.80
   1  -9  14   10.90    1.80
  -1   9 -15  125.69    5.20
   1   9  15  122.59    5.10
   1  -9  15  120.29    5.00
  -1  10   9   46.10    3.20
  -1 -10   9   38.70    2.90
  -1  10   8   14.80    2.00
  -1 -10   8   13.70    1.90
  -1  10   7   27.00    2.40
  -1 -10   7   23.10    2.30
  -1  10   6   55.99    3.30
  -1 -10   6   52.09    3.30
  -1  10   5   44.70    3.20
  -1 -10   5   36.10    2.80
   1 -10  -5   40.80    2.80
   1 -10  -4    7.60    1.50
  -1 -10   4    6.60    1.60
  -1 -10   3   61.89    3.30
   1 -10  -3   61.39    3.30
  -1 -10   2    1.80    1.30
   1 -10  -2    1.30    1.30
  -1 -10   1   28.60    2.50
   1 -10  -1   31.30    2.50
  -1 -10   0   10.10    1.60
   1 -10   0   10.30    1.70
  -1 -10  -1   91.89    4.00
   1 -10   1   93.99    4.20
   1 -10   2   34.60    2.60
  -1 -10  -2   32.20    2.50
  -1 -10  -3    1.70    1.20
   1 -10   3    2.20    1.40
   1 -10   4   51.69    3.10
   1 -10   5   63.69    3.40
   1 -10   6    3.10    1.50
   1 -10   7    8.50    1.70
   1  10   8  138.79    5.30
   1 -10   8  129.39    5.30
   1 -10   9   49.90    3.20
  -2   0  29    1.90    1.60
   2   0 -29    2.00    1.30
  -2   0  28   17.10    2.00
   2   0 -28   18.10    1.80
  -2   0  27    2.70    1.50
   2   0 -27    3.70    1.20
  -2   0  26  139.19    5.10
   2   0 -26  144.29    5.00
  -2   0  25    1.30    1.30
   2   0 -25    1.60    1.10
  -2   0  25    0.30    1.50
   2   0 -24   49.60    2.60
  -2   0  24   44.80    3.20
  -2   0  24   48.20    2.80
   2   0 -23    3.70    1.00
  -2   0  23    5.90    1.30
  -2   0  23    2.80    1.40
  -2   0  22  302.97    9.00
   2   0 -22  293.67    8.90
  -2   0  22  303.77    9.70
   2   0 -22  304.17    9.00
  -2   0  21    0.30    0.80
  -2   0  21    1.50    1.20
  -2   0  21   -0.40    0.90
   2   0 -21    0.70    0.70
   2   0 -21    2.00    0.90
   2   0 -21   -0.20    0.80
  -2   0  20    1.50    1.00
   2   0 -20    2.50    0.70
  -2   0  20    2.80    1.20
   2   0 -20    2.40    0.70
  -2   0  20    2.90    0.80
   2   0 -20    1.30    0.80
  -2   0  19    1.40    1.10
  -2   0  19    3.00    0.90
   2   0 -18  242.38    7.20
  -2   0  18  246.38    7.20
  -2   0  18  244.58    7.10
   2   0 -18  239.98    7.20
   2   0 -18  243.18    7.10
  -2   0  18  248.58    7.80
   2   0 -17    2.40    0.60
  -2   0  17    1.80    0.70
   2   0 -17    1.50    0.60
  -2   0  17    1.30    0.90
   2   0 -17    1.50    0.60
  -2   0  17    3.10    0.60
   2   0 -16   50.89    2.00
  -2   0  16   57.69    2.60
   2   0 -16   51.89    2.10
  -2   0  16   52.59    2.00
   2   0 -16   56.59    2.10
  -2   0  16   54.59    2.10
  -2   0  14    2.30    0.80
  -2   0  14    1.40    0.50
   2   0 -14    1.80    0.50
   2   0 -14    1.30    0.40
   2   0 -13    1.10    0.40
  -2   0  13    0.60    0.60
   2   0 -13    1.00    0.40
  -2   0  13    1.10    0.40
  -2   0  13   -0.40    0.50
   2   0 -13    0.60    0.40
   2   0 -12  685.23   18.20
  -2   0  12  671.53   18.30
   2   0 -12  670.53   18.30
  -2   0  12  660.93   18.20
  -2   0  12  662.03   18.60
   2   0 -12  671.73   18.30
   2   0 -11    0.30    0.30
   2   0 -11    0.00    0.30
  -2   0  11    0.30    0.30
  -2   0  11    0.30    0.50
   2   0 -11    0.60    0.30
  -2   0  11    0.20    0.40
   2   0 -10  116.09    3.30
   2   0 -10  114.39    3.40
   2   0 -10  109.89    3.70
  -2   0  10  109.19    3.60
  -2   0  10  115.39    3.30
   2   0 -10  115.99    3.40
  -2   0  10  112.79    3.40
  -2   0   9    0.20    0.40
   2   0  -9    0.50    0.20
  -2   0   9    0.10    0.30
  -2   0   9    0.50    0.30
   2   0  -9    0.10    0.30
   2   0  -9    0.80    0.30
  -2   0   8 3652.53  102.59
  -2   0   8 3986.80  102.79
   2   0  -8 3964.70  103.19
   2   0  -8 3739.03  102.99
   2   0  -7    0.40    0.20
  -2   0   7    0.60    0.30
  -2   0   7    0.10    0.30
  -2   0   6 1628.04   43.70
  -2   0   5    0.40    0.20
  -2   0   4 4041.20  108.89
  -2   0   3    3.40    0.30
  -2   0   2  368.86   10.00
  -2   0   1    2.30    0.20
  -2   0   0  179.08    4.90
  -2   0  -1    0.90    0.20
  -2   0  -2  649.74   17.50
  -2   0  -3    0.10    0.20
  -2   0  -4 1543.45   42.40
   2   0   4 1556.84   42.30
   2   0   5    0.10    0.20
  -2   0  -5    0.10    0.20
  -2   0  -6 3385.06   93.19
   2   0   6 3434.76   92.89
  -2   0  -7    0.80    0.30
  -2   0  -7    1.20    0.30
  -2   0  -7    0.40    0.20
   2   0   7    0.70    0.30
   2   0   7    0.40    0.20
   2   0   8   61.89    2.00
  -2   0  -8   64.79    2.30
  -2   0  -8   62.49    2.00
   2   0   8   59.99    2.20
  -2   0  -9    0.50    0.30
   2   0   9    0.20    0.40
  -2   0  -9    0.00    0.30
   2   0   9    0.20    0.30
  -2   0  -9    0.70    0.40
  -2   0 -10  107.19    3.60
  -2   0 -10  107.79    3.30
   2   0  10  104.29    3.20
   2   0  10  106.29    3.50
  -2   0 -10  108.19    3.20
   2   0  11   -0.40    0.50
  -2   0 -11    0.00    0.50
  -2   0 -11    0.30    0.40
   2   0  11    0.50    0.30
  -2   0 -11    0.20    0.30
  -2   0 -11    0.30    0.30
   2   0  12  168.98    4.90
  -2   0 -12  170.48    5.00
  -2   0 -12  170.98    5.00
   2   0  12  172.18    5.40
  -2   0 -12  169.68    4.90
  -2   0 -12  166.58    5.50
   2   0  13   -0.10    0.40
  -2   0 -13    0.30    0.40
  -2   0 -13    0.50    0.30
  -2   0 -13    0.30    0.40
  -2   0 -13    0.70    0.60
   2   0  13    0.10    0.60
  -2   0 -14  105.89    3.30
  -2   0 -14   99.29    3.80
  -2   0 -14  102.59    3.30
   2   0  14  102.59    3.30
   2   0  14  104.79    3.80
  -2   0 -14  102.49    3.10
  -2   0 -15    2.80    0.90
   2   0  15    0.80    0.50
  -2   0 -15    3.50    0.60
  -2   0 -15    0.80    0.40
   2   0  15    0.50    0.80
   2   0  16  146.29    5.20
   2   0  16  145.69    4.50
  -2   0 -16  148.59    4.40
  -2   0 -16  148.89    4.60
  -2   0 -16  146.59    4.60
   2   0  16  150.08    4.60
  -2   0 -16  154.48    5.30
  -2   0 -17    1.40    0.60
   2   0  17    0.80    0.70
  -2   0 -17    0.80    0.60
  -2   0 -17    1.20    0.90
   2   0  17    0.70    0.60
   2   0  17    1.10    0.90
  -2   0 -18    6.90    1.30
  -2   0 -18    7.10    0.90
   2   0  18    6.60    1.00
   2   0  18    7.60    1.30
  -2   0 -18    7.40    1.00
   2   0  18    6.60    0.90
   2   0  19    0.80    0.70
  -2   0 -19    3.10    0.70
   2   0  19   -0.20    1.00
  -2   0 -19    2.50    1.00
   2   0  19    0.20    0.80
  -2   0 -19    1.10    0.80
  -2   0 -20   38.30    1.90
   2   0  20   40.70    2.00
  -2   0 -20   34.20    2.00
   2   0  20   36.50    2.10
   2   0  20   37.20    2.50
  -2   0 -20   35.60    2.50
   2   0  21    0.20    1.20
   2   0  21   -0.80    1.00
  -2   0 -21    1.60    1.10
   2   0  21    0.80    0.80
  -2   0 -21    0.50    0.80
  -2   0 -21    0.40    0.70
   2   0  22  182.88    6.70
  -2   0 -22  185.48    6.00
   2   0  22  186.08    5.80
  -2   0 -22  183.28    6.90
   2   0  22  194.18    6.00
  -2   0 -22  181.38    5.90
  -2   0 -23    1.70    1.30
  -2   0 -23    2.20    1.00
  -2   0 -23    1.20    0.80
   2   0  23    2.40    1.00
   2   0  23    2.20    1.40
   2   0  23    2.50    1.10
  -2   0 -24  122.69    4.50
  -2   0 -24  126.69    4.50
   2   0  24  127.59    5.30
   2   0  24  124.39    4.50
  -2   0 -24  123.49    5.40
   2   0  24  126.99    4.40
   2   0  25    3.80    1.20
   2   0  25    0.00    1.60
   2   0  25   -0.20    1.30
  -2   0 -25    0.60    1.00
  -2   0 -25    2.00    1.00
  -2   0 -26  425.36   12.20
   2   0  26  412.66   12.30
   2   0  26  413.66   12.10
  -2   0 -26  404.96   12.30
   2   0  27    6.40    1.60
  -2   0 -27    7.90    1.40
  -2   0 -28   18.70    1.90
   2   0  28   15.80    2.10
  -2   0 -29    3.20    1.30
   2   0  29    0.60    1.60
   2   1 -29   23.20    2.00
  -2   1  29   18.90    2.20
   2  -1 -29   19.50    2.00
  -2  -1  29   21.10    2.20
   2   1 -28    4.40    1.30
  -2   1  28    4.20    1.70
  -2  -1  28    1.90    1.60
   2  -1 -28    5.00    1.40
   2   1 -27   19.30    1.80
  -2   1  27   21.60    2.20
  -2  -1  27   21.80    2.10
   2  -1 -27   19.80    1.90
   2   1 -26   36.40    2.30
  -2   1  26   39.90    2.70
  -2  -1  26   39.90    2.60
   2  -1 -26   39.50    2.50
   2   1 -25   27.40    2.10
  -2   1  25   31.80    2.40
  -2  -1  25   26.50    2.20
   2  -1 -25   31.10    2.20
  -2   1  24    6.40    1.80
   2   1 -24    7.90    1.20
  -2   1  24    8.80    1.50
  -2   1  24    8.80    1.30
   2  -1 -24    7.60    1.30
  -2  -1  24    7.60    1.40
   2   1 -23   40.00    2.20
  -2   1  23   42.80    2.30
  -2   1  23   40.80    2.50
  -2   1  23   35.10    3.00
  -2  -1  23   41.90    2.50
   2  -1 -23   41.70    2.30
  -2   1  22  587.54   16.10
   2   1 -22  579.74   16.20
  -2   1  22  566.24   17.00
  -2   1  22  582.24   16.30
   2   1 -22  560.14   16.20
  -2  -1  22  584.04   16.20
  -2  -1  22  569.44   16.80
   2  -1 -22  566.84   16.30
   2   1 -21   61.19    2.60
   2   1 -21   62.09    2.70
  -2   1  21   66.09    3.50
  -2   1  21   65.49    2.60
  -2   1  21   64.39    2.80
   2  -1 -21   63.59    2.70
  -2  -1  21   66.19    2.80
  -2  -1  21   62.29    3.20
  -2   1  20  264.97    7.80
   2   1 -20  259.97    7.80
  -2   1  20  259.77    8.50
   2   1 -20  258.67    7.80
  -2   1  20  261.27    7.70
  -2  -1  20  261.37    8.30
   2  -1 -20  254.97    7.80
  -2  -1  20  264.57    7.80
   2   1 -19  111.69    3.90
  -2   1  19  122.29    3.90
   2   1 -19  121.29    4.00
  -2   1  19  118.99    4.60
  -2  -1  19  120.69    4.00
   2  -1 -19  112.89    3.90
  -2  -1  19  126.49    4.50
   2  -1 -19  115.89    4.00
   2   1 -18  497.95   13.80
   2   1 -18  490.05   13.90
  -2   1  18  499.05   13.90
  -2   1  18  501.55   14.50
  -2   1  18  495.45   13.80
   2   1 -18  483.65   13.70
  -2  -1  18  511.85   14.40
   2  -1 -18  488.15   13.90
  -2  -1  18  496.15   13.80
  -2  -1  18  494.05   13.70
   2  -1 -18  477.25   13.80
   2   1 -17  153.98    5.30
   2   1 -17  160.38    4.80
  -2   1  17  153.98    4.80
  -2   1  17  156.08    5.40
   2   1 -17  161.08    4.80
  -2   1  17  150.48    4.70
   2   1 -17  151.28    4.70
  -2  -1  17  149.19    4.60
   2  -1 -17  159.38    4.90
   2  -1 -17  160.38    4.80
  -2  -1  17  152.98    4.80
  -2  -1  17  150.98    5.20
  -2   1  16  412.36   11.80
   2   1 -16  391.16   11.00
  -2   1  16  391.06   11.00
   2   1 -16  395.56   11.10
  -2   1  16  386.16   11.10
   2   1 -16  388.56   11.60
   2   1 -16  404.96   11.10
  -2  -1  16  391.36   11.50
  -2  -1  16  390.26   11.10
  -2  -1  16  399.06   11.00
   2  -1 -16  394.36   11.10
   2  -1 -16  389.66   11.10
   2   1 -15  138.79    4.70
  -2   1  15  131.59    4.80
   2   1 -15  137.09    4.10
  -2   1  15  134.29    4.20
   2   1 -15  139.49    4.20
   2   1 -15  147.29    4.30
  -2   1  15  135.89    4.30
   2  -1 -15  141.29    4.30
   2  -1 -15  139.19    4.20
  -2  -1  15  132.19    4.20
  -2  -1  15  135.99    4.60
  -2  -1  15  137.29    4.10
   2  -1 -15  138.49    4.30
   2   1 -14  126.29    3.90
   2   1 -14  131.39    3.90
  -2   1  14  128.79    3.90
   2   1 -14  127.69    3.80
   2   1 -14  120.19    4.30
  -2   1  14  122.19    3.90
  -2   1  14  125.79    4.40
   2  -1 -14  127.39    3.90
  -2  -1  14  128.49    3.80
   2  -1 -14  131.09    3.90
  -2  -1  14  121.49    3.90
  -2  -1  14  126.49    4.20
   2  -1 -14  117.89    3.90
  -2   1  13   48.60    2.20
   2   1 -13   47.00    1.70
  -2   1  13   44.10    1.70
   2   1 -13   49.00    1.80
   2   1 -13   47.70    1.70
   2   1 -13   48.70    2.10
   2  -1 -13   48.50    1.80
   2  -1 -13   47.00    1.80
  -2  -1  13   46.80    1.60
  -2  -1  13   44.80    2.00
  -2  -1  13   43.90    1.70
   2  -1 -13   44.70    1.80
   2   1 -12  947.51   25.90
  -2   1  12  966.20   25.90
   2   1 -12  969.30   25.90
   2   1 -12  985.80   26.30
  -2   1  12  943.91   25.90
  -2   1  12  942.91   26.40
   2   1 -12  968.40   25.80
  -2  -1  12  965.80   25.80
   2  -1 -12  947.51   25.90
   2  -1 -12  955.10   25.90
  -2  -1  12  954.50   25.90
  -2  -1  12  956.50   26.20
   2  -1 -12  949.21   25.90
   2   1 -11  321.87    8.40
   2   1 -11  305.07    8.70
   2   1 -11  301.67    8.20
  -2   1  11  288.87    8.30
   2   1 -11  304.87    8.30
  -2   1  11  287.57    8.30
  -2   1  11  288.07    8.70
  -2  -1  11  290.37    8.20
  -2  -1  11  296.37    8.30
   2  -1 -11  308.97    8.40
  -2  -1  11  290.67    8.60
   2   1 -10    7.70    0.50
  -2   1  10    8.10    0.90
   2   1 -10    6.80    0.60
  -2   1  10    7.20    0.70
   2   1 -10    8.00    0.80
   2   1 -10    8.60    0.60
   2  -1 -10    6.80    0.60
   2  -1 -10    9.30    0.60
  -2  -1  10    6.50    0.50
  -2  -1  10    9.20    0.80
  -2  -1  10    7.60    0.60
   2   1  -9   95.89    2.90
  -2   1   9   95.19    2.90
  -2   1   9   95.09    2.90
  -2   1   9   90.49    3.20
   2   1  -9   93.19    3.10
   2   1  -9   99.39    2.90
   2  -1  -9   95.69    2.90
  -2  -1   9   96.39    3.00
   2  -1  -9   95.69    2.90
  -2  -1   9   96.79    2.90
   2   1  -8  933.81   25.60
  -2   1   8  962.70   25.60
  -2   1   8  924.31   25.90
   2   1  -8  973.70   25.80
  -2   1   8  944.01   25.60
   2   1  -8  989.80   25.60
  -2  -1   8  959.90   25.50
  -2  -1   8  924.71   25.70
   2  -1  -8  946.01   25.60
   2   1  -7  174.18    4.80
  -2   1   7  169.08    4.80
   2   1  -7  178.08    4.90
  -2   1   7  166.68    4.70
  -2   1   7  162.18    5.00
   2  -1  -7  168.48    4.80
  -2  -1   7  161.48    4.80
   2   1  -6   22.70    0.90
  -2   1   6   21.30    1.00
  -2  -1   6   20.70    0.90
  -2   1   5  152.18    4.60
   2   1  -5  159.28    4.40
  -2  -1   5  154.08    4.40
   2   1  -4  221.98    6.00
  -2   1   4  210.28    6.20
  -2  -1   4  223.18    6.00
  -2  -1   3   16.50    0.60
  -2   1   2    2.10    0.30
  -2   1   1   52.59    1.70
   2   1   0   55.69    1.60
  -2   1   0   56.19    1.80
  -2  -1   0   58.19    1.60
  -2   1  -1    2.80    0.30
   2   1   1    3.30    0.20
  -2  -1  -1    3.70    0.30
   2   1   2 3148.39   82.69
  -2   1  -2 3083.89   82.89
  -2  -1  -2 2945.71   82.79
   2   1   3  234.38    6.50
  -2   1  -3  236.68    6.60
  -2  -1  -3  226.08    6.50
  -2   1  -4  831.72   22.70
   2   1   4  851.61   22.70
  -2  -1  -4  835.12   22.70
  -2   1  -5    4.80    0.50
   2   1   5    3.70    0.40
  -2  -1  -5    6.00    0.50
   2   1   6  717.43   19.40
  -2   1  -6  720.93   19.40
  -2  -1  -6  734.03   19.50
  -2  -1  -6  677.43   19.20
   2   1   7    2.60    0.50
   2   1   7    3.00    0.30
  -2   1  -7    3.20    0.40
  -2   1  -7    3.20    0.50
   2  -1   7    2.60    0.40
  -2  -1  -7    2.70    0.40
  -2  -1  -7    2.60    0.30
  -2  -1  -7    3.00    0.50
  -2   1  -8    3.40    0.40
   2   1   8    4.00    0.60
   2   1   8    4.20    0.40
  -2   1  -8    4.20    0.40
  -2   1  -8    5.70    0.60
  -2  -1  -8    4.60    0.50
  -2  -1  -8    5.40    0.50
   2  -1   8    4.10    0.60
  -2  -1  -8    4.00    0.60
  -2   1  -9   66.99    2.00
  -2   1  -9   64.29    2.00
  -2   1  -9   63.59    2.00
  -2   1  -9   63.89    2.30
   2   1   9   57.99    2.00
  -2  -1  -9   62.09    2.10
  -2  -1  -9   59.69    2.40
   2  -1   9   60.19    2.30
  -2  -1  -9   62.49    2.00
   2   1  10  891.71   24.00
  -2   1 -10  908.61   23.90
  -2   1 -10  892.31   24.00
  -2   1 -10  895.31   24.00
  -2   1 -10  881.71   24.30
   2   1  10  885.21   24.40
  -2  -1 -10  898.61   24.00
   2  -1  10  879.11   24.30
  -2  -1 -10  839.12   24.40
  -2  -1 -10  894.41   24.00
   2   1  11  394.16   11.50
  -2   1 -11  423.16   12.00
   2   1  11  408.76   12.00
  -2   1 -11  465.35   11.50
  -2   1 -11  431.06   11.50
  -2   1 -11  417.26   11.50
   2  -1  11  391.16   11.50
  -2  -1 -11  424.26   11.60
   2  -1  11  408.06   11.90
  -2  -1 -11  418.16   12.10
  -2  -1 -11  412.06   11.60
  -2   1 -12 1942.11   51.99
  -2   1 -12 1956.80   51.99
  -2   1 -12 1912.01   51.99
   2   1  12 1967.70   52.49
  -2   1 -12 1900.11   52.49
   2   1  12 1897.31   51.99
  -2  -1 -12 1948.51   51.89
  -2  -1 -12 1954.60   52.09
  -2  -1 -12 1983.00   52.59
   2  -1  12 1948.61   51.99
   2  -1  12 1950.90   52.39
  -2  -1 -12 1916.11   52.09
  -2   1 -13   82.29    3.20
  -2   1 -13   83.09    2.70
   2   1  13   90.59    3.30
  -2   1 -13   83.89    2.70
  -2   1 -13   76.39    2.60
  -2  -1 -13   79.49    2.60
   2  -1  13   85.89    2.70
   2  -1  13   85.89    3.10
  -2  -1 -13   85.39    3.30
  -2  -1 -13   83.69    2.80
  -2   1 -14  242.48    7.60
   2   1  14  242.98    7.60
  -2   1 -14  245.88    6.90
  -2   1 -14  247.98    7.00
  -2   1 -14  246.78    7.00
   2   1  14  234.78    7.00
   2  -1  14  236.88    7.00
  -2  -1 -14  238.28    7.00
  -2  -1 -14  241.68    7.10
  -2  -1 -14  237.98    7.70
   2  -1  14  256.87    7.50
  -2  -1 -14  245.48    6.80
   2   1  15  129.69    4.70
  -2   1 -15  143.39    4.00
  -2   1 -15  133.39    4.70
  -2   1 -15  130.29    4.10
  -2   1 -15  135.89    4.10
   2   1  15  121.79    4.00
   2  -1  15  128.99    4.60
  -2  -1 -15  133.29    4.10
  -2  -1 -15  129.39    4.10
  -2  -1 -15  127.99    4.70
   2  -1  15  120.79    4.00
  -2   1 -16  562.54   15.90
  -2   1 -16  574.84   16.00
   2   1  16  576.14   16.00
  -2   1 -16  570.94   16.70
   2   1  16  592.74   16.70
  -2   1 -16  569.34   16.00
  -2  -1 -16  573.84   16.80
   2  -1  16  597.74   16.60
  -2  -1 -16  579.64   16.10
  -2  -1 -16  587.04   16.10
   2  -1  16  586.84   16.00
   2  -1  16  572.94   16.00
   2   1  17  121.99    4.10
   2   1  17  131.59    4.70
  -2   1 -17  122.09    4.70
  -2   1 -17  115.09    3.90
  -2   1 -17  122.99    4.00
  -2   1 -17  122.19    4.00
   2   1  17  135.19    4.10
   2  -1  17  129.89    4.60
   2  -1  17  127.59    4.00
  -2  -1 -17  118.99    4.10
   2  -1  17  126.09    4.00
  -2  -1 -17  123.89    4.80
  -2  -1 -17  124.19    4.10
   2   1  18   70.29    3.40
   2   1  18   68.49    2.80
  -2   1 -18   71.19    3.40
  -2   1 -18   76.09    2.70
  -2   1 -18   72.29    2.80
   2   1  18   70.99    2.70
  -2   1 -18   73.29    2.70
   2  -1  18   73.19    3.30
  -2  -1 -18   74.69    2.80
  -2  -1 -18   76.09    2.80
   2  -1  18   74.29    2.60
  -2  -1 -18   74.79    3.50
   2  -1  18   68.29    2.70
   2   1  19  126.69    4.30
  -2   1 -19  130.49    4.90
  -2   1 -19  127.49    4.20
   2   1  19  126.19    4.20
   2   1  19  121.79    4.90
  -2   1 -19  129.19    4.20
   2  -1  19  125.89    4.20
   2  -1  19  128.79    4.80
  -2  -1 -19  120.09    5.00
   2  -1  19  132.09    4.10
  -2  -1 -19  124.09    4.20
  -2  -1 -19  125.09    4.30
  -2   1 -20  164.38    5.30
   2   1  20  169.88    5.40
   2   1  20  168.28    5.30
  -2   1 -20  165.38    5.20
  -2   1 -20  161.88    6.00
   2   1  20  165.48    6.10
   2  -1  20  171.18    5.20
   2  -1  20  155.78    5.80
  -2  -1 -20  164.28    5.40
  -2  -1 -20  165.58    5.30
  -2  -1 -20  161.48    6.20
   2  -1  20  170.18    5.30
  -2   1 -21   34.70    2.60
  -2   1 -21   37.70    1.90
  -2   1 -21   34.90    2.00
   2   1  21   33.10    2.10
   2   1  21   35.00    2.70
   2   1  21   38.50    2.00
  -2  -1 -21   34.60    2.00
   2  -1  21   37.90    2.00
   2  -1  21   33.10    2.10
  -2  -1 -21   34.00    1.90
  -2  -1 -21   39.30    2.80
   2  -1  21   35.80    2.60
   2   1  22   28.90    2.70
   2   1  22   23.80    2.00
  -2   1 -22   31.80    2.60
  -2   1 -22   26.20    1.80
  -2   1 -22   28.60    1.80
   2   1  22   26.70    1.90
   2  -1  22   28.70    2.50
  -2  -1 -22   25.20    1.90
  -2  -1 -22   27.20    1.80
   2  -1  22   26.70    1.80
   2  -1  22   23.50    1.90
   2   1  23   18.70    1.80
   2   1  23   24.20    2.00
  -2   1 -23   24.70    1.80
  -2   1 -23   24.80    1.80
   2   1  23   24.70    2.50
  -2   1 -23   24.00    2.40
   2  -1  23   19.00    2.20
  -2  -1 -23   24.60    1.90
   2  -1  23   24.20    2.00
   2  -1  23   25.90    1.80
  -2  -1 -23   23.80    2.00
   2   1  24   15.30    2.20
  -2   1 -24   14.10    1.50
  -2   1 -24   15.30    1.50
  -2   1 -24   15.20    2.10
   2   1  24   14.40    1.70
   2   1  24   12.90    1.50
   2  -1  24   13.40    2.00
   2  -1  24   12.30    1.60
  -2  -1 -24   13.40    1.50
  -2  -1 -24   14.00    1.50
   2   1  25   19.30    1.80
  -2   1 -25   18.50    2.30
  -2   1 -25   15.70    1.60
   2   1  25   19.30    1.90
  -2  -1 -25   20.80    1.80
  -2  -1 -25   19.90    1.80
   2  -1  25   15.40    2.30
   2  -1  25   16.10    1.80
   2   1  26    2.40    1.30
  -2   1 -26    1.80    1.10
   2   1  26    5.40    1.50
   2  -1  26    3.40    1.40
  -2  -1 -26    4.40    1.30
  -2  -1 -26    2.90    1.20
   2   1  27   48.30    3.10
  -2   1 -27   46.90    2.80
   2   1  27   49.10    2.90
   2  -1  27   50.29    3.10
  -2  -1 -27   52.49    2.90
   2   1  28    3.90    1.70
  -2   1 -28    4.10    1.30
   2   1  28    5.70    1.50
   2  -1  28    1.10    1.60
  -2  -1 -28    4.10    1.40
  -2   1 -29    8.50    1.60
   2   1  29    5.70    1.90
   2  -1  29    5.80    1.80
  -2  -1 -29    7.10    1.60
  -2   2  29    2.60    1.80
   2  -2 -29    2.50    1.40
   2   2 -28   23.90    2.00
  -2   2  28   26.70    2.40
   2  -2 -28   28.40    2.50
  -2   2  27    1.40    1.60
  -2   2  27    3.50    1.60
   2   2 -27    1.40    1.10
  -2  -2  27    1.60    1.40
   2  -2 -27    2.70    1.30
  -2   2  26   41.30    2.80
  -2   2  26   38.60    2.50
   2   2 -26   37.90    2.40
   2  -2 -26   42.50    2.60
  -2  -2  26   41.40    2.70
  -2   2  25    0.30    1.40
  -2   2  25    1.10    1.20
   2   2 -25    0.20    1.00
  -2  -2  25    0.80    1.20
   2  -2 -25    1.90    1.20
  -2   2  24    5.30    1.30
   2   2 -24    5.50    1.10
  -2   2  24    7.70    1.50
   2  -2 -24    8.50    1.30
  -2  -2  24    6.30    1.30
   2   2 -23   38.10    2.20
  -2   2  23   36.10    2.30
  -2   2  23   39.40    2.50
  -2   2  23   37.70    3.10
   2   2 -23   40.70    2.30
  -2  -2  23   44.40    2.40
   2  -2 -23   41.40    2.40
   2   2 -22  386.96   11.30
  -2   2  22  388.96   11.20
  -2   2  22  390.46   11.30
  -2   2  22  391.16   12.20
   2   2 -22  370.06   11.10
  -2  -2  22  392.66   11.20
   2  -2 -22  385.06   11.30
  -2   2  21   10.10    1.40
  -2   2  21    8.40    1.70
   2   2 -21    9.50    1.10
  -2  -2  21    9.40    1.20
  -2   2  20   26.30    1.80
   2   2 -20   26.00    1.70
  -2   2  20   23.10    2.20
   2   2 -20   23.30    1.60
  -2   2  20   25.90    2.00
  -2  -2  20   27.50    1.80
   2  -2 -20   25.60    1.80
   2   2 -19  147.79    4.70
   2   2 -19  143.49    4.60
  -2   2  19  146.89    4.60
  -2   2  19  140.59    5.50
  -2   2  19  140.09    4.70
  -2  -2  19  141.19    4.60
   2  -2 -19  144.79    4.70
  -2   2  18   25.40    1.80
   2   2 -18   30.60    2.00
   2   2 -18   30.30    1.70
  -2   2  18   29.00    1.70
   2   2 -18   27.30    1.50
  -2   2  18   28.90    2.40
   2  -2 -18   29.60    1.70
  -2  -2  18   27.40    1.60
  -2  -2  18   26.70    2.40
   2  -2 -18   27.70    1.70
   2   2 -17    1.20    0.80
  -2   2  17    2.70    1.10
  -2   2  17    1.20    0.70
  -2   2  17    0.60    0.80
   2   2 -17    1.60    0.60
   2   2 -17    1.20    0.70
   2  -2 -17    1.30    0.70
  -2  -2  17    1.60    0.90
  -2  -2  17    1.40    0.70
   2  -2 -17    1.80    0.60
  -2   2  16  147.79    5.30
   2   2 -16  142.59    5.00
   2   2 -16  147.69    4.50
  -2   2  16  152.68    4.70
  -2   2  16  145.89    4.60
   2   2 -16  154.18    4.70
   2  -2 -16  145.09    4.60
   2  -2 -16  141.69    4.60
  -2  -2  16  152.88    4.90
  -2  -2  16  150.58    4.60
   2   2 -15  309.97    9.00
   2   2 -15  314.97    8.60
   2   2 -15  310.67    8.50
   2   2 -15  291.77    8.60
  -2   2  15  296.77    8.60
  -2   2  15  291.47    8.60
  -2   2  15  309.47    9.30
   2  -2 -15  298.27    8.60
  -2  -2  15  308.87    8.90
  -2  -2  15  286.77    8.50
   2  -2 -15  286.07    8.60
  -2   2  14   12.10    1.10
   2   2 -14   11.70    0.80
  -2   2  14   11.70    1.00
   2   2 -14   11.50    0.90
   2   2 -14   12.10    1.10
   2   2 -14   14.10    1.00
  -2   2  14   13.20    1.40
  -2  -2  14   12.10    1.10
   2  -2 -14   15.40    1.00
  -2  -2  14   11.40    1.00
   2  -2 -14   11.20    1.00
  -2  -2  14   11.70    0.80
   2   2 -13    3.10    0.40
  -2   2  13    1.80    0.60
   2   2 -13    2.30    0.60
  -2   2  13    1.90    0.90
  -2   2  13    3.10    0.60
   2   2 -13    1.80    0.50
   2   2 -13    3.40    0.60
  -2  -2  13    2.50    0.40
   2  -2 -13    3.90    0.60
   2  -2 -13    1.30    0.60
  -2  -2  13    0.80    0.50
  -2  -2  13    3.50    0.70
   2   2 -12  176.28    4.90
  -2   2  12  165.18    5.10
  -2   2  12  168.68    5.10
   2   2 -12  173.68    5.30
   2   2 -12  176.78    5.00
   2   2 -12  175.78    5.20
  -2   2  12  181.88    5.70
   2  -2 -12  170.28    5.10
  -2  -2  12  177.48    5.30
   2  -2 -12  167.98    5.10
  -2  -2  12  174.68    4.90
  -2  -2  12  168.68    5.00
   2   2 -11  135.59    4.20
  -2   2  11  133.89    4.00
  -2   2  11  127.49    4.50
   2   2 -11  150.48    4.10
   2   2 -11  134.19    3.90
   2   2 -11  133.49    3.90
  -2   2  11  127.69    4.00
  -2  -2  11  131.09    4.10
  -2  -2  11  129.69    3.80
  -2  -2  11  130.59    3.90
   2  -2 -11  136.39    4.10
   2   2 -10   79.69    2.60
  -2   2  10   79.79    2.60
   2   2 -10   83.69    2.50
   2   2 -10   79.09    2.70
  -2   2  10   80.89    3.00
  -2   2  10   78.99    2.60
   2  -2 -10   79.09    2.60
  -2  -2  10   79.79    2.60
  -2  -2  10   81.89    2.50
   2  -2 -10   81.79    2.60
   2   2  -9   44.00    1.60
  -2   2   9   40.50    1.50
   2   2  -9   42.20    1.40
  -2   2   9   40.50    1.50
   2   2  -9   39.50    1.60
  -2   2   9   38.80    1.90
   2  -2  -9   40.10    1.50
   2  -2  -9   40.80    1.50
  -2  -2   9   39.60    1.50
  -2  -2   9   39.40    1.40
  -2   2   8  303.17    8.90
   2   2  -8  313.97    8.50
   2   2  -8  308.77    8.60
  -2   2   8  307.57    8.50
  -2   2   8  308.07    8.50
   2   2  -8  308.97    8.60
   2  -2  -8  302.77    8.60
  -2  -2   8  303.37    8.50
   2  -2  -8  300.97    8.50
   2   2  -7  130.89    3.70
  -2   2   7  125.29    3.70
  -2   2   7  121.39    3.70
  -2   2   7  118.99    4.00
   2   2  -7  137.99    3.80
   2  -2  -7  126.09    3.70
   2  -2  -7  129.69    3.70
  -2  -2   7  117.39    3.60
   2   2  -6  373.46   10.10
  -2   2   6  379.16   10.10
  -2   2   6  371.96   10.20
   2   2  -6  378.36   10.20
   2  -2  -6  369.36   10.20
  -2  -2   6  356.96   10.10
   2  -2  -6  363.86   10.10
  -2   2   5  113.79    3.70
   2   2  -5  122.39    3.30
  -2   2   5  114.99    3.40
  -2  -2   5  118.89    3.30
  -2   2   4  300.37    8.90
  -2   2   4  323.47    9.10
   2   2  -4  320.37    8.90
   2   2  -4  336.87    8.80
  -2  -2   4  338.57    8.70
  -2   2   3   22.40    1.00
  -2   2   2  338.57    9.40
   2   2  -1  777.92   20.50
  -2   2   1  751.62   20.80
   2   2   0   49.70    1.50
  -2   2   0   52.69    1.80
   2   2   1 2417.76   63.99
  -2   2  -1 2328.97   64.39
  -2   2  -2 2537.85   69.59
   2   2   2 2565.44   68.99
  -2   2  -3  569.44   15.40
   2   2   3  567.84   15.30
  -2  -2  -3  543.95   15.30
  -2   2  -4   38.80    1.50
  -2   2  -4   40.70    1.60
   2   2   4   42.80    1.50
   2  -2   4   40.00    1.50
  -2  -2  -4   41.60    1.60
  -2   2  -5  178.18    4.80
   2   2   5  155.68    4.70
   2   2   5  157.58    4.90
  -2   2  -5  169.88    5.00
   2  -2   5  173.68    4.70
  -2  -2  -5  171.08    4.80
  -2  -2  -5  163.38    5.00
   2   2   6  152.68    4.70
   2   2   6  151.68    4.40
  -2   2  -6  152.78    4.50
  -2   2  -6  154.68    4.60
  -2   2  -6  152.98    4.40
  -2  -2  -6  153.78    4.70
  -2  -2  -6  153.28    4.40
   2  -2   6  160.48    4.40
  -2  -2  -6  154.38    4.40
  -2   2  -7   52.69    1.80
  -2   2  -7   53.49    1.80
  -2   2  -7   51.09    2.00
   2   2   7   56.69    2.10
   2  -2   7   51.99    1.70
  -2  -2  -7   53.79    1.80
  -2  -2  -7   51.89    2.10
  -2   2  -8   74.49    2.30
  -2   2  -8   70.79    2.50
   2   2   8   64.69    2.50
  -2   2  -8   68.69    2.30
  -2  -2  -8   69.79    2.30
   2  -2   8   73.29    2.20
  -2  -2  -8   69.29    2.60
  -2   2  -9  127.59    4.00
   2   2   9  122.99    4.10
  -2   2  -9  121.79    3.70
  -2   2  -9  133.89    3.70
   2   2   9  124.19    3.70
  -2   2  -9  126.49    3.60
  -2  -2  -9  125.59    3.80
   2  -2   9  127.39    3.70
  -2  -2  -9  118.99    4.20
  -2  -2  -9  118.69    3.70
   2   2  10   84.19    3.20
  -2   2 -10   90.19    3.10
  -2   2 -10   86.89    2.80
  -2   2 -10   85.29    2.70
  -2   2 -10   86.69    2.70
   2  -2  10   86.59    3.00
  -2  -2 -10   88.49    3.30
  -2  -2 -10   87.19    2.80
   2  -2  10   87.19    2.70
   2   2  11   35.70    2.00
  -2   2 -11   43.50    1.50
   2   2  11   35.60    1.50
  -2   2 -11   35.50    1.40
  -2   2 -11   41.80    1.90
  -2   2 -11   38.00    1.50
  -2  -2 -11   39.10    1.50
   2  -2  11   37.00    1.80
  -2  -2 -11   36.50    1.50
  -2  -2 -11   34.70    1.60
  -2  -2 -11   35.80    2.00
   2  -2  11   36.80    1.50
  -2   2 -12   50.69    1.90
   2   2  12   48.20    1.90
  -2   2 -12   52.69    2.30
  -2   2 -12   53.79    1.90
  -2   2 -12   50.69    1.80
   2   2  12   52.99    2.40
  -2  -2 -12   50.99    1.90
  -2  -2 -12   54.19    2.50
   2  -2  12   52.09    2.20
  -2  -2 -12   51.39    1.70
   2  -2  12   51.39    1.90
  -2  -2 -12   50.09    1.90
   2   2  13  215.98    6.40
  -2   2 -13  220.98    6.90
  -2   2 -13  225.98    6.40
  -2   2 -13  228.98    6.40
   2   2  13  221.98    7.00
  -2   2 -13  221.08    6.40
   2  -2  13  229.88    6.80
   2  -2  13  220.58    6.40
  -2  -2 -13  218.58    7.10
  -2  -2 -13  212.88    6.50
  -2  -2 -13  218.88    6.50
   2   2  14  136.79    4.30
  -2   2 -14  133.29    4.70
  -2   2 -14  138.39    4.20
  -2   2 -14  137.69    4.20
  -2   2 -14  141.39    4.20
   2   2  14  135.69    4.80
   2  -2  14  136.49    4.20
   2  -2  14  135.79    4.10
   2  -2  14  135.09    4.60
   2  -2  14  142.19    4.20
  -2  -2 -14  135.59    4.30
  -2  -2 -14  140.89    4.90
  -2  -2 -14  129.89    4.30
  -2   2 -15   63.39    2.60
  -2   2 -15   61.89    2.10
  -2   2 -15   55.89    2.00
   2   2  15   46.40    2.00
   2   2  15   44.40    2.60
   2  -2  15   45.60    1.90
  -2  -2 -15   54.69    2.10
   2  -2  15   45.90    2.00
   2  -2  15   47.00    2.40
   2  -2  15   50.29    2.00
  -2   2 -16  150.78    4.70
   2   2  16  150.88    4.80
   2   2  16  157.48    4.80
   2   2  16  148.79    5.40
  -2   2 -16  150.98    5.30
  -2   2 -16  151.48    4.70
  -2   2 -16  154.68    4.70
  -2  -2 -16  145.49    4.80
   2  -2  16  156.68    4.70
  -2  -2 -16  146.79    5.50
  -2  -2 -16  157.48    4.80
   2  -2  16  156.68    4.70
   2  -2  16  156.88    5.20
   2  -2  16  154.48    4.70
  -2   2 -17   49.40    2.00
   2   2  17   48.00    2.70
  -2   2 -17   46.90    2.00
   2   2  17   47.60    2.20
  -2   2 -17   51.69    2.00
  -2   2 -17   45.90    2.50
   2   2  17   47.00    2.10
  -2  -2 -17   50.19    2.10
   2  -2  17   51.99    2.00
   2  -2  17   47.80    2.10
   2  -2  17   47.50    2.00
   2  -2  17   50.49    2.60
  -2  -2 -17   49.99    2.20
  -2  -2 -17   45.40    2.70
   2   2  18  107.09    3.70
   2   2  18  104.29    4.40
  -2   2 -18  109.49    4.30
  -2   2 -18  108.89    3.50
   2   2  18  103.09    3.60
  -2   2 -18  105.19    3.60
  -2   2 -18  107.29    3.60
  -2  -2 -18  104.09    3.70
   2  -2  18  108.89    4.20
  -2  -2 -18  100.89    3.60
   2  -2  18  108.49    3.60
   2  -2  18  109.69    3.50
   2  -2  18  106.79    3.50
   2   2  19   44.40    2.20
  -2   2 -19   53.79    2.10
   2   2  19   41.10    2.30
   2   2  19   43.60    3.00
  -2   2 -19   47.20    2.10
  -2   2 -19   49.99    2.10
  -2   2 -19   50.69    2.80
   2  -2  19   43.00    2.10
   2  -2  19   44.90    2.00
   2  -2  19   44.00    2.70
  -2  -2 -19   55.29    2.30
   2  -2  19   42.80    2.20
  -2  -2 -19   57.09    2.40
   2   2  20  121.19    4.30
  -2   2 -20  120.99    4.80
  -2   2 -20  122.09    4.10
   2   2  20  123.29    4.20
  -2   2 -20  120.59    4.10
   2   2  20  128.19    5.10
   2  -2  20  122.49    4.00
  -2  -2 -20  126.59    4.30
   2  -2  20  118.09    4.10
   2  -2  20  126.09    4.80
  -2  -2 -20  119.99    4.20
   2   2  21    3.00    1.00
   2   2  21    1.10    1.10
   2   2  21    2.30    1.40
  -2   2 -21    2.60    0.80
  -2   2 -21    3.30    0.90
  -2   2 -21    2.40    1.20
  -2  -2 -21    3.50    1.00
   2  -2  21    1.90    0.90
  -2  -2 -21    2.80    1.00
   2  -2  21    1.70    1.20
   2   2  22   58.49    3.50
  -2   2 -22   56.59    2.60
  -2   2 -22   57.59    3.30
   2   2  22   60.49    2.70
   2   2  22   58.59    2.90
  -2  -2 -22   62.29    2.80
   2  -2  22   60.89    4.50
   2  -2  22   58.59    2.70
  -2   2 -23    5.50    1.10
   2   2  23    5.10    1.20
   2   2  23    5.30    1.80
   2   2  23    5.50    1.40
  -2  -2 -23    5.70    1.20
   2  -2  23    7.20    1.20
   2   2  24   12.30    1.60
   2   2  24   11.70    1.50
  -2   2 -24   11.50    1.40
   2  -2  24   11.80    1.50
  -2  -2 -24   12.30    1.50
   2   2  25    5.70    1.40
  -2   2 -25    6.20    1.20
   2   2  25    6.50    1.50
  -2  -2 -25    6.30    1.30
   2  -2  25    7.50    1.40
   2   2  26   48.00    3.10
   2   2  26   51.59    2.90
  -2   2 -26   49.60    2.70
  -2  -2 -26   50.39    2.90
   2  -2  26   51.79    2.90
  -2   2 -27    3.10    1.20
   2   2  27    5.00    1.50
   2   2  27    5.80    1.60
  -2  -2 -27    5.80    1.40
   2  -2  27    7.20    1.70
   2   2  28   -0.50    1.60
  -2   2 -28    0.90    1.20
   2   2  28    1.00    1.50
  -2  -2 -28    0.50    1.30
  -2   3  28   23.20    2.40
  -2   3  28   19.80    2.10
   2  -3 -28   23.00    2.20
  -2   3  27   29.30    2.60
  -2   3  27   32.50    2.80
   2  -3 -27   30.80    2.60
  -2   3  26   54.99    3.10
  -2   3  26   50.09    3.00
   2  -3 -26   49.40    2.90
  -2   3  25   65.49    3.20
  -2   3  25   64.89    3.30
   2   3 -25   62.39    4.10
   2  -3 -25   65.69    3.30
  -2   3  24   41.40    2.90
  -2   3  24   48.10    2.70
   2   3 -24   42.60    2.60
  -2  -3  24   45.40    2.60
   2  -3 -24   45.90    2.70
  -2   3  23  127.19    4.70
  -2   3  23  140.09    4.70
   2   3 -23  112.99    4.50
   2  -3 -23  130.79    4.60
   2   3 -22  294.37    8.90
  -2   3  22  290.97    8.80
  -2   3  22  286.97    8.80
  -2   3  22  283.87    9.80
   2  -3 -22  298.57    8.90
  -2   3  21    6.80    1.20
  -2   3  21    7.90    1.30
  -2   3  21    7.40    1.70
   2   3 -21    6.50    1.10
   2  -3 -21    7.90    1.20
  -2   3  20  107.49    3.90
  -2   3  20  111.79    4.80
   2   3 -20   98.59    3.80
  -2   3  20  116.19    3.90
   2  -3 -20  109.19    4.00
  -2   3  19  163.98    5.20
   2   3 -19  145.39    5.20
   2   3 -19  172.58    5.90
  -2   3  19  165.78    6.10
  -2   3  19  161.38    5.30
   2  -3 -19  166.88    5.30
   2   3 -18  221.48    6.50
  -2   3  18  197.48    6.30
  -2   3  18  208.18    7.10
   2   3 -18  200.98    6.20
  -2   3  18  209.68    6.40
   2  -3 -18  202.98    6.30
  -2   3  17  172.68    5.50
   2   3 -17  176.78    5.30
  -2   3  17  179.78    6.30
   2   3 -17  171.58    5.60
  -2   3  17  183.48    5.60
   2  -3 -17  174.48    5.50
  -2  -3  17  187.38    5.50
  -2   3  16  361.06   10.30
   2   3 -16  360.26   10.30
   2   3 -16  354.06   10.10
  -2   3  16  360.06   10.30
  -2   3  16  364.46   11.00
   2  -3 -16  352.86   10.30
  -2  -3  16  363.26   10.10
   2  -3 -16  354.06   10.30
   2   3 -15   77.09    2.60
  -2   3  15   75.29    3.40
  -2   3  15   71.69    2.70
  -2   3  15   77.99    2.80
   2   3 -15   81.19    2.80
   2  -3 -15   71.89    2.70
   2  -3 -15   73.99    2.70
  -2  -3  15   74.49    2.60
  -2   3  14  112.09    4.30
  -2   3  14  108.09    3.60
   2   3 -14  114.29    3.70
  -2   3  14  107.19    3.60
   2   3 -14  110.59    3.40
   2  -3 -14  113.69    3.60
   2  -3 -14  106.79    3.60
  -2  -3  14  108.79    3.40
  -2   3  13   49.50    2.00
   2   3 -13   49.60    1.80
  -2   3  13   48.50    2.60
  -2   3  13   51.59    2.00
   2   3 -13   44.60    2.00
  -2  -3  13   50.89    1.80
   2  -3 -13   47.30    1.90
   2  -3 -13   49.10    2.00
  -2   3  12  748.53   20.50
   2   3 -12  754.72   20.30
   2   3 -12  739.83   20.60
  -2   3  12  742.63   20.50
  -2   3  12  746.73   21.10
   2   3 -12  745.33   20.60
   2  -3 -12  735.23   20.50
  -2  -3  12  762.72   20.30
  -2  -3  12  765.22   20.80
   2  -3 -12  762.22   20.60
   2   3 -11  408.36   11.00
  -2   3  11  379.56   11.70
   2   3 -11  404.36   11.30
  -2   3  11  402.06   11.20
   2   3 -11  406.06   11.30
   2   3 -11  410.76   11.00
  -2   3  11  393.86   11.20
  -2  -3  11  407.46   11.20
  -2  -3  11  404.06   11.00
   2  -3 -11  405.66   11.30
   2  -3 -11  390.26   11.20
   2   3 -10   61.29    2.00
  -2   3  10   58.39    2.20
  -2   3  10   61.59    2.10
  -2   3  10   61.49    2.60
   2   3 -10   58.99    2.10
   2   3 -10   68.89    2.30
   2   3 -10   61.29    2.00
  -2  -3  10   59.09    2.10
   2  -3 -10   58.19    2.10
   2  -3 -10   64.69    2.20
  -2  -3  10   58.89    2.00
   2   3  -9 1042.70   27.80
  -2   3   9 1020.70   28.50
   2   3  -9 1038.00   28.00
   2   3  -9 1121.89   28.10
  -2   3   9  981.60   28.00
  -2   3   9 1030.90   28.00
   2  -3  -9 1047.30   28.10
  -2  -3   9 1037.70   27.80
   2  -3  -9 1032.20   28.00
  -2  -3   9 1015.40   27.90
   2   3  -8  369.16   10.50
  -2   3   8  396.46   10.50
  -2   3   8  392.76   10.60
   2   3  -8  362.06   10.60
  -2   3   8  381.06   11.00
  -2  -3   8  394.86   10.50
   2  -3  -8  378.56   10.50
  -2  -3   8  361.06   10.60
   2  -3  -8  386.26   10.60
   2   3  -7   37.20    1.50
  -2   3   7   37.00    1.80
  -2   3   7   35.40    1.30
   2   3  -7   38.00    1.30
  -2   3   7   37.00    1.50
  -2  -3   7   39.50    1.30
   2  -3  -7   35.50    1.40
  -2  -3   7   35.20    1.40
   2  -3  -7   37.80    1.50
  -2   3   6   12.10    0.80
  -2   3   6   12.40    0.70
  -2   3   6   12.80    1.10
   2   3  -6   14.70    0.70
   2   3  -6   16.20    0.90
  -2  -3   6   13.50    0.70
   2  -3  -6   12.70    0.70
  -2  -3   6   15.40    0.80
   2  -3  -6   14.00    0.80
  -2   3   5  151.78    4.80
   2   3  -5  158.08    4.40
   2   3  -5  156.88    4.60
  -2   3   5  151.48    4.40
  -2   3   5  152.48    4.50
  -2  -3   5  155.28    4.50
   2  -3  -5  158.08    4.40
   2  -3  -5  157.88    4.50
   2   3  -4  117.99    3.80
  -2   3   4  128.39    4.00
   2   3  -4  132.89    3.60
   2  -3  -4  131.19    3.80
  -2  -3   4  125.69    3.80
  -2   3   3  383.66   10.80
  -2   3   3  396.46   10.50
   2   3  -3  353.76   10.50
   2   3  -3  400.56   10.40
  -2  -3   3  370.76   10.50
   2   3  -2   43.00    1.50
  -2   3   2   41.70    1.70
  -2   3   2   41.10    1.50
   2   3  -2   42.80    1.40
  -2  -3   2   44.40    1.50
   2   3  -1  125.49    3.80
  -2   3   1  131.39    4.00
  -2   3   1  132.09    3.80
   2   3  -1  131.19    3.70
   2  -3  -1  129.99    3.80
  -2  -3   1  126.79    3.80
  -2   3   0   97.79    3.30
  -2   3   0   97.89    3.00
   2   3   0  103.19    3.00
   2   3   0   94.49    3.00
  -2  -3   0  104.79    3.00
   2  -3   0  102.89    3.00
  -2   3  -1   57.89    2.20
  -2   3  -1   59.29    1.90
  -2   3  -1   56.29    1.90
   2   3   1   59.89    1.90
   2   3   1   58.79    1.90
   2   3   1   56.99    1.90
  -2  -3  -1   59.59    1.90
   2   3   2  490.05   13.70
  -2   3  -2  524.75   13.90
  -2   3  -2  505.85   14.10
  -2   3  -2  514.45   13.90
   2   3   2  511.05   13.90
   2   3   2  493.25   13.80
   2  -3   2  519.05   13.80
  -2  -3  -2  496.25   13.80
   2   3   3  460.15   13.00
   2   3   3  466.85   13.20
  -2   3  -3  487.25   13.10
  -2   3  -3  500.55   13.10
  -2   3  -3  457.45   13.30
   2  -3   3  496.25   13.10
  -2  -3  -3  477.45   13.10
  -2   3  -4   81.59    2.70
   2   3   4   86.79    2.60
  -2   3  -4   85.19    2.90
  -2   3  -4   80.19    2.60
   2   3   4   87.59    2.80
   2  -3   4   83.59    2.60
  -2   3  -5  185.78    5.50
  -2   3  -5  194.18    5.60
   2   3   5  196.38    5.70
   2   3   5  191.38    5.50
  -2   3  -5  196.98    5.80
   2  -3   5  190.08    5.50
  -2  -3  -5  191.28    5.40
  -2   3  -6  605.34   17.10
   2   3   6  618.44   17.00
  -2   3  -6  625.24   17.10
  -2   3  -6  621.54   17.30
   2   3   6  628.74   17.40
   2  -3   6  644.34   17.10
  -2  -3  -6  633.94   17.00
  -2  -3  -6  638.14   17.10
  -2   3  -7   87.09    3.00
   2   3   7   83.59    2.70
   2   3   7   83.69    3.00
  -2   3  -7   83.99    2.80
  -2   3  -7   94.89    2.80
  -2  -3  -7   87.09    2.70
  -2  -3  -7   88.89    2.70
   2  -3   7   92.79    2.80
  -2   3  -8  229.58    6.90
  -2   3  -8  216.58    6.60
   2   3   8  246.38    6.70
   2   3   8  239.78    7.00
  -2   3  -8  229.18    6.70
  -2  -3  -8  241.98    6.60
  -2  -3  -8  235.28    6.60
   2  -3   8  222.08    6.60
  -2   3  -9  269.47    7.20
   2   3   9  252.87    7.80
   2   3   9  244.48    7.40
  -2   3  -9  256.17    7.40
  -2   3  -9  280.37    7.40
  -2   3  -9  264.97    7.70
   2  -3   9  259.97    7.40
  -2  -3  -9  256.57    7.30
  -2  -3  -9  253.67    7.40
   2   3  10  350.46   10.30
  -2   3 -10  356.56    9.90
   2   3  10  352.66    9.90
  -2   3 -10  352.96   10.20
  -2   3 -10  343.87    9.90
  -2   3 -10  357.96    9.70
  -2  -3 -10  352.76    9.80
   2  -3  10  361.16    9.70
  -2  -3 -10  348.47    9.90
   2  -3  10  347.37    9.90
  -2   3 -11  216.78    6.70
  -2   3 -11  235.98    6.50
   2   3  11  236.18    7.20
  -2   3 -11  228.28    7.00
  -2   3 -11  233.28    6.70
   2   3  11  233.38    6.70
  -2  -3 -11  225.28    6.70
  -2  -3 -11  229.18    6.60
   2  -3  11  246.48    6.50
   2  -3  11  244.88    7.00
   2  -3  11  221.68    6.70
  -2   3 -12 1068.69   29.20
   2   3  12 1039.20   29.20
   2   3  12 1055.69   29.70
  -2   3 -12 1078.69   29.60
  -2   3 -12 1114.59   29.00
  -2   3 -12 1094.79   29.20
  -2  -3 -12 1051.29   29.20
   2  -3  12 1105.39   29.50
   2  -3  12 1092.59   29.00
   2  -3  12 1069.59   29.20
  -2   3 -13   39.40    1.70
   2   3  13   44.10    2.30
  -2   3 -13   41.50    2.10
   2   3  13   42.90    1.80
  -2   3 -13   39.60    1.70
  -2   3 -13   41.30    1.60
   2  -3  13   40.30    1.70
   2  -3  13   43.10    2.00
  -2  -3 -13   40.60    1.80
   2  -3  13   43.90    1.60
  -2   3 -14   30.10    1.50
   2   3  14   31.50    2.10
  -2   3 -14   28.00    1.40
   2   3  14   28.20    1.50
  -2   3 -14   31.90    1.50
  -2   3 -14   29.00    1.80
   2  -3  14   30.20    1.40
  -2  -3 -14   28.40    1.60
   2  -3  14   31.70    1.80
   2  -3  14   27.70    1.40
  -2   3 -15   71.69    2.50
   2   3  15   73.89    3.30
   2   3  15   70.79    2.70
  -2   3 -15   64.19    2.60
  -2   3 -15   70.49    2.60
   2   3  15   73.79    2.70
  -2   3 -15   71.49    3.00
   2  -3  15   76.39    3.00
  -2  -3 -15   72.59    2.70
   2  -3  15   69.29    2.60
   2  -3  15   77.29    2.50
  -2   3 -16  307.87    9.40
  -2   3 -16  302.77    8.80
   2   3  16  292.37    9.60
  -2   3 -16  306.67    8.90
   2   3  16  313.17    8.90
   2   3  16  300.67    8.90
  -2   3 -16  312.67    8.90
  -2  -3 -16  298.97    8.90
   2  -3  16  315.87    8.80
   2  -3  16  321.57    8.90
   2  -3  16  309.77    9.30
  -2   3 -17  230.38    6.90
   2   3  17  245.28    7.10
   2   3  17  237.18    7.10
   2   3  17  238.68    7.80
  -2   3 -17  209.58    6.90
  -2   3 -17  228.58    7.60
  -2   3 -17  223.48    6.90
   2  -3  17  246.18    6.90
   2  -3  17  262.37    7.60
  -2  -3 -17  230.98    7.10
   2  -3  17  221.88    7.00
   2  -3  17  260.27    8.00
  -2   3 -18   65.79    2.50
  -2   3 -18   58.89    2.60
  -2   3 -18   63.89    2.50
   2   3  18   61.49    2.70
   2   3  18   55.99    2.60
   2   3  18   63.19    3.30
   2  -3  18   69.39    2.50
  -2  -3 -18   61.99    2.60
   2   3  19   11.90    1.30
   2   3  19    8.70    1.20
   2   3  19   14.30    1.90
  -2   3 -19   10.90    1.10
  -2  -3 -19   10.30    1.20
   2  -3  19   11.20    1.20
   2   3  20  134.79    5.50
   2   3  20  132.19    4.60
  -2   3 -20  132.49    4.50
   2   3  20  136.39    4.60
   2  -3  20  141.69    4.60
  -2  -3 -20  138.89    4.70
  -2   3 -21   23.70    1.80
   2   3  21   23.70    2.00
   2   3  21   29.00    2.70
   2   3  21   29.10    2.00
  -2  -3 -21   25.90    2.00
   2   3  22   69.49    4.00
   2   3  22   67.79    3.20
   2   3  22   72.49    3.10
  -2  -3 -22   75.69    3.20
   2   3  23  163.28    5.60
   2   3  23  159.88    5.60
  -2  -3 -23  163.38    5.60
   2   3  24   20.90    2.00
   2   3  24   24.40    2.30
  -2  -3 -24   24.30    2.00
   2   3  25   75.29    3.60
   2   3  25   75.99    3.60
  -2  -3 -25   84.29    3.70
   2   3  26    5.40    1.50
   2   3  26    5.80    1.60
  -2  -3 -26    3.90    1.40
   2   3  27   24.20    2.30
   2   3  27   30.20    2.70
  -2  -3 -27   30.60    2.60
   2   3  28   14.10    1.90
   2   3  28   16.80    2.20
  -2  -3 -28   13.50    1.90
  -2   4  27   15.40    2.00
  -2   4  27   15.20    2.10
   2  -4 -27   14.80    1.90
  -2   4  26  148.69    5.60
  -2   4  26  153.28    5.70
   2   4 -26  153.68    6.00
   2  -4 -26  157.98    5.60
  -2   4  25   30.10    2.50
   2   4 -25   32.40    2.40
  -2   4  25   29.20    2.40
   2  -4 -25   35.50    2.60
  -2  -4  25   31.70    2.50
  -2   4  24   18.70    2.00
   2   4 -24   21.20    1.90
  -2   4  24   24.30    2.20
  -2  -4  24   22.70    2.00
   2  -4 -24   20.80    1.90
  -2   4  23   20.00    2.00
   2   4 -23   22.50    2.00
  -2   4  23   24.20    2.30
  -2  -4  23   23.00    2.10
   2  -4 -23   24.40    2.10
  -2   4  22   42.70    2.50
   2   4 -22   45.60    2.50
  -2   4  22   42.70    2.60
   2  -4 -22   46.50    2.60
  -2  -4  22   44.00    2.50
  -2   4  21   27.90    2.20
  -2   4  21   28.80    2.20
   2   4 -21   25.90    2.10
  -2   4  21   26.60    2.70
   2  -4 -21   26.90    2.00
  -2  -4  21   25.70    2.00
  -2   4  20   22.90    2.00
   2   4 -20   24.20    1.90
  -2   4  20   21.70    1.80
  -2   4  20   23.00    2.50
   2  -4 -20   22.50    1.90
  -2  -4  20   27.30    2.00
  -2   4  19  121.29    4.40
  -2   4  19  129.59    5.20
   2   4 -19  117.49    4.40
  -2   4  19  126.69    4.30
   2  -4 -19  123.09    4.30
  -2  -4  19  125.19    4.40
  -2   4  18   31.80    1.90
   2   4 -18   31.80    2.00
  -2   4  18   31.40    2.10
  -2   4  18   31.90    2.70
   2  -4 -18   31.90    2.00
  -2  -4  18   32.60    2.00
  -2   4  17   17.80    1.50
   2   4 -17   18.90    1.60
  -2   4  17   18.40    1.60
  -2   4  17   24.70    2.40
   2  -4 -17   18.20    1.60
  -2  -4  17   22.70    1.60
  -2   4  16  185.38    5.60
  -2   4  16  175.28    6.40
   2   4 -16  168.48    5.60
  -2   4  16  187.38    5.60
  -2  -4  16  166.88    5.60
   2  -4 -16  180.98    5.60
  -2   4  15  136.99    4.50
   2   4 -15  141.19    4.60
  -2   4  15  137.79    5.20
  -2   4  15  138.59    4.40
  -2  -4  15  139.39    4.50
   2  -4 -15  137.09    4.40
   2  -4 -15  132.19    4.50
  -2   4  14   68.09    3.20
  -2   4  14   66.89    2.50
   2   4 -14   60.69    2.60
  -2   4  14   69.99    2.70
   2  -4 -14   65.19    2.50
   2  -4 -14   66.79    2.60
  -2   4  13   46.60    1.90
   2   4 -13   49.90    2.10
  -2   4  13   44.60    2.60
  -2   4  13   42.90    2.00
   2  -4 -13   46.30    2.00
   2  -4 -13   45.00    1.90
  -2  -4  13   45.60    2.00
  -2   4  12  331.37   10.10
  -2   4  12  324.77    9.40
   2   4 -12  323.87    9.50
  -2   4  12  337.17    9.30
   2  -4 -12  325.07    9.50
  -2  -4  12  325.27    9.50
   2  -4 -12  333.67    9.30
  -2   4  11   37.50    2.30
  -2   4  11   36.10    1.70
  -2   4  11   36.80    1.60
   2   4 -11   40.20    1.80
   2  -4 -11   37.70    1.60
   2  -4 -11   37.80    1.70
  -2  -4  11   36.90    1.70
   2   4 -10   14.10    1.10
  -2   4  10   11.80    1.10
  -2   4  10   14.50    1.50
  -2   4  10   11.30    1.00
   2  -4 -10   11.20    0.90
  -2  -4  10   11.40    1.00
   2  -4 -10   15.70    1.00
  -2   4   9  173.58    5.30
   2   4  -9  168.58    5.30
  -2   4   9  174.28    5.80
  -2   4   9  184.88    5.20
   2  -4  -9  178.78    5.30
  -2  -4   9  170.08    5.30
   2  -4  -9  184.28    5.20
   2   4  -8 1163.28   31.50
  -2   4   8 1154.48   31.40
   2   4  -8 1117.19   31.20
  -2   4   8 1185.78   31.20
  -2   4   8 1184.38   31.90
   2  -4  -8 1183.48   31.30
   2  -4  -8 1151.68   31.40
  -2  -4   8 1145.39   31.40
   2   4  -7  111.19    3.70
   2   4  -7  123.29    3.60
  -2   4   7  124.39    4.20
  -2   4   7  122.99    3.60
  -2   4   7  118.79    3.70
   2  -4  -7  118.39    3.50
   2  -4  -7  124.09    3.70
  -2  -4   7  111.19    3.70
   2   4  -6  150.18    4.50
  -2   4   6  151.88    4.30
  -2   4   6  144.99    4.50
  -2   4   6  146.49    4.90
   2   4  -6  145.89    4.40
  -2  -4   6  150.98    4.50
   2  -4  -6  153.28    4.30
   2  -4  -6  149.88    4.50
  -2   4   5    8.40    0.60
  -2   4   5   10.80    1.10
   2   4  -5    9.00    0.60
  -2   4   5   10.20    0.80
   2   4  -5    8.00    0.80
   2   4  -5    8.00    0.70
   2  -4  -5    7.90    0.60
   2  -4  -5    7.80    0.70
  -2  -4   5    8.80    0.80
  -2   4   4 1483.85   40.20
  -2   4   4 1496.25   39.80
   2   4  -4 1493.75   39.70
   2   4  -4 1463.85   39.90
   2   4  -4 1465.75   39.70
   2  -4  -4 1501.45   39.90
  -2  -4   4 1461.75   39.90
  -2   4   3  561.54   15.30
   2   4  -3  585.14   15.00
   2   4  -3  479.85   15.00
   2   4  -3  548.75   14.90
  -2   4   3  569.04   15.00
  -2  -4   3  520.85   15.00
   2  -4  -3  556.94   15.00
  -2   4   2 3882.61  104.99
   2   4  -2 3844.02  104.89
   2   4  -2 3853.31  105.29
  -2   4   2 4068.79  105.79
   2   4  -2 3786.72  104.89
   2  -4  -2 3867.21  104.99
  -2  -4   2 4105.79  105.09
  -2   4   1   73.19    2.80
  -2   4   1   75.39    2.50
   2   4  -1   69.99    2.50
   2   4  -1   75.39    2.50
   2   4  -1   74.89    2.40
   2  -4  -1   77.09    2.50
  -2  -4   1   76.59    2.50
  -2   4   0  914.81   25.00
   2   4   0  916.01   24.60
  -2   4   0  913.01   24.70
   2   4   0  910.41   24.70
   2   4   0  887.41   24.70
  -2  -4   0  933.31   24.70
   2  -4   0  907.21   24.70
  -2   4  -1   98.29    3.10
  -2   4  -1   96.39    3.10
   2   4   1   98.59    3.10
   2   4   1   91.69    3.10
   2   4   1   97.59    3.00
  -2   4  -1   96.79    3.40
  -2  -4  -1  100.39    3.00
   2  -4   1  101.19    3.10
   2   4   2 1559.74   41.40
   2   4   2 1495.55   41.30
   2   4   2 1532.55   41.20
  -2   4  -2 1553.84   41.30
  -2   4  -2 1555.74   41.70
  -2   4  -2 1527.15   41.40
  -2  -4  -2 1525.55   41.30
   2  -4   2 1545.75   41.30
  -2   4  -3  465.35   13.20
  -2   4  -3  454.95   13.20
   2   4   3  502.05   13.40
  -2   4  -3  498.65   13.60
   2   4   3  505.65   13.20
  -2  -4  -3  473.45   13.10
   2  -4   3  453.05   13.20
   2   4   4   99.99    3.20
   2   4   4   99.39    3.00
  -2   4  -4   86.59    3.00
  -2   4  -4   94.09    3.10
  -2   4  -4  101.09    3.40
  -2  -4  -4   94.39    3.00
   2  -4   4   91.29    3.00
  -2  -4  -4   99.29    3.00
   2   4   5   29.20    1.50
   2   4   5   30.60    1.30
  -2   4  -5   29.00    1.30
  -2   4  -5   29.00    1.50
  -2   4  -5   30.00    1.40
  -2  -4  -5   29.60    1.10
   2  -4   5   28.00    1.30
  -2  -4  -5   27.50    1.20
  -2   4  -6  214.68    6.60
  -2   4  -6  219.08    6.50
   2   4   6  219.48    6.70
   2   4   6  212.48    6.40
  -2   4  -6  227.98    6.50
  -2  -4  -6  217.88    6.30
   2  -4   6  232.48    6.40
  -2  -4  -6  229.58    6.30
   2   4   7  108.99    3.20
  -2   4  -7   99.49    3.20
  -2   4  -7  101.49    3.40
   2   4   7  110.39    3.60
  -2   4  -7   85.09    3.20
  -2  -4  -7   97.89    3.10
  -2  -4  -7  105.29    3.10
   2  -4   7   94.29    3.20
  -2   4  -8  116.79    3.80
   2   4   8  106.59    3.60
  -2   4  -8  124.49    3.70
  -2   4  -8  112.79    3.60
   2   4   8  112.39    4.00
  -2  -4  -8  107.49    3.50
   2  -4   8  114.69    3.60
  -2  -4  -8  116.49    3.50
  -2   4  -9   33.90    1.50
  -2   4  -9   30.90    1.50
   2   4   9   35.20    1.90
  -2   4  -9   32.60    1.70
   2   4   9   34.70    1.50
   2  -4   9   32.20    1.50
  -2  -4  -9   32.30    1.40
  -2  -4  -9   33.40    1.40
  -2   4 -10   62.89    2.50
   2   4  10   72.09    2.50
   2   4  10   73.39    3.00
  -2   4 -10   70.59    2.50
  -2   4 -10   68.79    2.70
   2  -4  10   64.49    2.40
  -2  -4 -10   70.39    2.40
  -2  -4 -10   69.79    2.30
   2   4  11   76.09    2.80
   2   4  11   77.69    3.30
  -2   4 -11   75.19    2.70
  -2   4 -11   84.19    3.00
  -2   4 -11   80.79    2.80
   2  -4  11   79.89    2.80
  -2  -4 -11   79.59    2.70
  -2   4 -12   56.19    2.60
  -2   4 -12   51.19    2.20
   2   4  12   60.59    2.30
  -2   4 -12   53.29    2.10
   2   4  12   57.29    2.80
   2   4  12   58.39    2.10
   2  -4  12   50.69    2.10
  -2  -4 -12   56.09    2.10
   2   4  13   71.29    2.60
  -2   4 -13   74.89    2.60
   2   4  13   71.49    3.20
  -2   4 -13   75.99    2.70
   2   4  13   71.49    2.70
  -2  -4 -13   70.29    2.60
   2  -4  13   71.09    2.60
  -2   4 -14  106.59    3.50
   2   4  14  111.79    3.60
   2   4  14  110.29    4.30
   2   4  14  111.49    3.70
  -2   4 -14  104.09    3.60
   2  -4  14  103.09    3.60
  -2  -4 -14  105.59    3.60
   2   4  15   38.90    1.90
  -2   4 -15   42.80    2.00
   2   4  15   40.60    2.60
   2   4  15   36.80    1.90
  -2   4 -15   38.80    1.90
   2  -4  15   37.40    1.90
  -2  -4 -15   38.70    1.90
   2   4  16  231.28    7.90
  -2   4 -16  245.08    7.20
   2   4  16  242.08    7.10
   2   4  16  232.48    7.10
  -2  -4 -16  228.48    7.10
   2  -4  16  234.98    7.10
   2   4  17   33.50    2.70
  -2   4 -17   37.70    1.90
   2   4  17   35.60    2.00
   2   4  17   32.50    2.00
   2  -4  17   39.20    2.00
  -2  -4 -17   31.40    2.00
   2   4  18   78.69    3.10
  -2   4 -18   65.39    2.90
   2   4  18   81.49    3.10
   2   4  18   75.79    3.80
   2  -4  18   71.29    3.00
  -2  -4 -18   77.29    3.00
   2   4  19  105.29    3.90
   2   4  19  110.29    4.80
   2   4  19  111.09    3.90
  -2   4 -19   94.09    3.80
   2  -4  19  104.79    3.80
  -2  -4 -19  107.29    3.90
   2   4  20  173.98    5.70
   2   4  20  165.78    6.60
  -2   4 -20  173.88    5.70
   2   4  20  169.28    5.80
  -2  -4 -20  174.28    5.70
   2  -4  20  188.68    5.70
  -2   4 -21   22.30    1.80
   2   4  21   31.00    2.80
   2   4  21   24.20    2.10
   2   4  21   26.40    2.10
   2  -4  21   23.40    1.90
  -2  -4 -21   25.40    2.00
   2   4  22  115.69    4.40
  -2   4 -22  112.79    4.30
   2   4  22  116.69    4.40
   2  -4  22  118.59    5.00
  -2  -4 -22  118.49    4.40
   2   4  23   -0.90    1.30
   2   4  23    1.40    1.30
  -2  -4 -23    0.50    1.20
   2   4  24   30.30    2.80
   2   4  24   30.90    2.50
  -2  -4 -24   33.60    2.50
   2   4  25   20.00    2.10
   2   4  25   19.30    2.00
  -2  -4 -25   23.00    2.10
   2   4  26  179.88    6.50
   2   4  26  182.78    6.40
  -2  -4 -26  192.08    6.50
   2   4  27   10.20    2.00
   2   4  27   10.80    1.90
  -2  -4 -27   13.50    1.90
   2   5 -25   83.19    3.90
  -2   5  25   80.99    3.90
  -2   5  25   83.99    3.90
  -2  -5  25   82.69    3.80
   2  -5 -25   76.99    3.70
  -2   5  24    6.90    1.60
   2   5 -24   10.10    1.70
  -2   5  24    6.40    1.60
   2  -5 -24    6.80    1.50
  -2  -5  24    9.90    1.70
   2   5 -23    2.70    1.30
  -2   5  23    1.50    1.40
  -2   5  23    2.60    1.40
  -2  -5  23    3.20    1.40
   2  -5 -23    2.90    1.30
  -2   5  22  108.09    4.30
   2   5 -22  108.09    4.40
  -2   5  22  113.59    4.30
  -2  -5  22  108.39    4.30
   2  -5 -22  106.59    4.20
   2   5 -21   98.79    4.10
  -2   5  21  101.79    4.00
  -2   5  21  101.89    4.00
  -2  -5  21  101.49    4.10
   2  -5 -21  103.69    4.00
  -2   5  20   37.00    2.40
   2   5 -20   38.60    2.50
  -2   5  20   38.30    2.50
   2  -5 -20   41.10    2.40
  -2  -5  20   38.70    2.40
  -2   5  19   27.90    2.20
   2   5 -19   28.20    2.20
  -2   5  19   35.80    2.40
  -2   5  19   33.20    3.00
   2  -5 -19   32.30    2.10
  -2  -5  19   29.50    2.20
  -2   5  18  115.99    5.00
  -2   5  18  114.29    4.10
  -2   5  18  112.49    4.00
   2   5 -18  101.19    4.10
  -2  -5  18  102.79    4.10
   2  -5 -18  114.99    4.00
   2   5 -17  109.69    4.00
  -2   5  17  100.19    4.70
  -2   5  17  100.59    3.90
  -2   5  17  104.69    3.80
  -2  -5  17  113.59    4.00
   2  -5 -17  106.09    3.70
   2   5 -16  220.28    7.20
  -2   5  16  233.08    7.20
  -2   5  16  233.98    8.00
  -2   5  16  242.38    7.00
  -2  -5  16  228.68    7.20
   2  -5 -16  233.88    7.00
  -2   5  15   72.19    3.70
  -2   5  15   78.99    3.10
   2   5 -15   84.89    3.20
  -2   5  15   77.49    3.00
  -2  -5  15   78.29    3.10
   2  -5 -15   74.89    2.90
   2   5 -14   79.49    3.20
  -2   5  14   81.69    3.80
  -2   5  14   82.89    3.10
  -2   5  14   80.59    3.00
  -2  -5  14   77.59    3.10
   2  -5 -14   78.49    2.90
   2  -5 -14   84.19    3.70
   2   5 -13  147.89    4.70
  -2   5  13  136.49    5.20
  -2   5  13  133.29    4.50
  -2   5  13  132.59    4.30
  -2  -5  13  136.79    4.60
   2  -5 -13  132.99    4.50
   2  -5 -13  135.69    4.30
  -2   5  12  382.26   10.70
  -2   5  12  392.96   11.00
  -2   5  12  389.26   11.70
   2   5 -12  360.46   11.00
  -2  -5  12  373.96   11.00
   2  -5 -12  395.76   10.80
   2  -5 -12  370.66   11.00
  -2   5  11  147.29    4.70
  -2   5  11  142.79    5.30
  -2   5  11  148.09    4.50
   2   5 -11  143.59    4.80
   2  -5 -11  150.98    4.50
  -2  -5  11  153.08    4.80
   2  -5 -11  141.09    4.70
  -2   5  10   26.20    2.10
  -2   5  10   26.50    1.60
   2   5 -10   30.90    1.70
  -2   5  10   24.20    1.40
   2  -5 -10   24.50    1.40
   2  -5 -10   25.60    1.50
  -2  -5  10   32.10    1.70
  -2   5   9  182.68    5.50
  -2   5   9  174.18    5.70
  -2   5   9  184.58    6.30
   2   5  -9  201.18    5.80
  -2  -5   9  204.18    5.80
   2  -5  -9  187.78    5.50
   2  -5  -9  183.18    5.70
  -2   5   8  123.39    4.50
  -2   5   8  125.09    3.70
  -2   5   8  120.49    3.90
   2   5  -8  120.39    4.00
  -2  -5   8  116.29    3.90
   2  -5  -8  120.29    3.90
   2  -5  -8  123.09    4.00
  -2   5   7   67.79    3.00
  -2   5   7   71.19    2.60
   2   5  -7   69.39    2.60
  -2  -5   7   70.69    2.60
   2  -5  -7   69.59    2.50
   2   5  -6    9.50    0.90
  -2   5   6   14.80    1.40
  -2   5   6   10.70    1.00
  -2  -5   6   11.90    1.00
   2  -5  -6   10.10    0.90
   2   5  -5  109.29    3.50
  -2   5   5  101.59    3.40
  -2   5   5  109.39    3.90
   2   5  -5  102.39    3.30
  -2  -5   5  109.89    3.50
   2  -5  -5  106.69    3.50
  -2   5   4  129.89    4.50
   2   5  -4  128.09    4.00
   2   5  -4  134.69    4.20
  -2   5   4  130.79    4.10
  -2  -5   4  131.69    4.10
   2  -5  -4  129.49    4.10
   2   5  -3   14.90    0.90
  -2   5   3   14.10    1.10
   2   5  -3   15.90    1.10
  -2   5   3   16.50    1.40
  -2  -5   3   14.80    1.10
   2  -5  -3   14.90    1.00
  -2   5   2   33.90    1.50
  -2   5   2   36.70    1.90
   2   5  -2   34.60    1.50
   2   5  -2   32.10    1.50
   2  -5  -2   38.20    1.60
  -2  -5   2   36.10    1.60
   2   5  -1  242.88    7.30
  -2   5   1  254.27    7.30
  -2   5   1  252.07    7.70
   2   5  -1  245.08    7.10
  -2  -5   1  247.28    7.20
   2  -5  -1  263.97    7.30
   2   5   0   96.79    3.10
   2   5   0   95.29    3.20
  -2   5   0   94.09    3.50
   2   5   0   94.79    3.30
  -2   5   0   94.59    3.20
   2  -5   0   98.49    3.20
  -2  -5   0  100.89    3.20
  -2   5  -1   18.30    1.20
   2   5   1   19.30    1.20
   2   5   1   20.00    1.10
  -2   5  -1   20.70    1.50
   2   5   1   17.80    1.10
  -2  -5  -1   20.10    1.10
   2  -5   1   18.70    1.10
  -2   5  -2   69.69    2.90
   2   5   2   75.39    2.70
  -2   5  -2   74.79    2.70
  -2   5  -2   76.39    2.60
   2   5   2   77.79    2.50
  -2  -5  -2   76.29    2.60
   2  -5   2   75.69    2.60
  -2   5  -3  109.39    3.50
  -2   5  -3  102.79    3.80
  -2   5  -3  111.59    3.50
   2   5   3  105.59    3.40
   2   5   3  109.79    3.60
  -2  -5  -3  104.09    3.40
   2  -5   3  103.79    3.50
   2   5   4   10.80    0.90
   2   5   4   11.20    1.10
  -2   5  -4   13.00    1.10
  -2   5  -4   12.40    1.20
  -2   5  -4   10.70    1.00
   2  -5   4   11.60    1.00
  -2  -5  -4    9.90    0.90
   2   5   5   29.10    1.60
  -2   5  -5   28.80    1.60
  -2   5  -5   25.40    1.40
   2   5   5   29.30    1.30
  -2   5  -5   23.50    1.30
   2  -5   5   25.90    1.30
  -2  -5  -5   27.90    1.30
   2   5   6  177.28    5.30
  -2   5  -6  174.88    5.40
  -2   5  -6  172.58    5.90
   2   5   6  180.58    5.70
  -2   5  -6  178.88    5.40
   2  -5   6  178.68    5.40
  -2  -5  -6  178.88    5.30
   2   5   7  232.28    6.70
  -2   5  -7  223.18    6.70
   2   5   7  225.48    6.60
  -2   5  -7  226.68    6.70
   2   5   7  228.28    7.10
  -2  -5  -7  218.68    6.60
   2  -5   7  230.98    6.70
   2   5   8  182.58    6.00
   2   5   8  189.58    5.60
  -2   5  -8  178.48    5.70
  -2   5  -8  180.38    5.60
   2   5   8  191.88    5.40
  -2  -5  -8  187.48    5.40
   2  -5   8  178.38    5.60
  -2  -5  -8  191.48    5.50
   2   5   9    3.50    0.60
   2   5   9    4.80    1.00
   2   5   9    3.70    0.70
  -2   5  -9    5.20    0.90
  -2   5  -9    3.90    0.70
   2  -5   9    4.00    0.80
  -2  -5  -9    3.10    0.60
  -2  -5  -9    3.60    0.60
   2   5  10  178.58    5.20
   2   5  10  179.58    5.40
  -2   5 -10  170.78    5.50
   2   5  10  178.88    5.90
  -2   5 -10  174.68    5.40
  -2  -5 -10  177.58    5.30
   2  -5  10  170.08    5.40
   2   5  11  267.47    7.90
  -2   5 -11  266.97    8.10
   2   5  11  263.37    8.60
   2   5  11  259.77    8.10
  -2   5 -11  299.77    8.20
  -2  -5 -11  285.37    8.00
   2  -5  11  286.37    8.10
  -2   5 -12  425.86   12.20
   2   5  12  423.86   12.40
  -2   5 -12  399.76   11.80
   2   5  12  425.36   11.60
   2   5  12  423.76   11.80
   2  -5  12  383.26   11.70
  -2  -5 -12  415.36   11.70
  -2   5 -13    4.40    0.90
   2   5  13    3.10    0.80
   2   5  13    4.80    1.00
   2   5  13    4.50    1.30
   2  -5  13    4.40    0.90
  -2  -5 -13    3.80    0.80
   2   5  14    9.80    1.20
   2   5  14    9.20    1.60
   2   5  14    7.70    1.00
  -2   5 -14   11.60    1.20
  -2  -5 -14    8.20    1.00
   2  -5  14    9.20    1.10
   2   5  15  139.09    5.50
  -2   5 -15  152.18    4.90
   2   5  15  141.19    4.90
   2   5  15  143.99    4.70
  -2  -5 -15  145.59    4.80
   2  -5  15  160.78    4.90
   2   5  16  161.88    6.10
   2   5  16  166.38    5.20
   2   5  16  168.58    5.40
  -2   5 -16  153.28    5.30
  -2  -5 -16  173.58    5.30
   2  -5  16  154.08    5.30
   2   5  17   15.60    1.50
   2   5  17   12.30    1.30
  -2   5 -17   11.20    1.30
   2   5  17   16.10    2.10
   2  -5  17   13.50    1.40
  -2  -5 -17   14.00    1.30
   2   5  18   60.79    2.80
  -2   5 -18   60.19    2.80
   2   5  18   65.89    3.00
   2   5  18   58.49    3.60
  -2  -5 -18   71.09    2.90
   2  -5  18   61.59    2.80
  -2   5 -19   50.19    2.60
   2   5  19   48.70    2.50
   2   5  19   54.49    2.80
   2   5  19   47.00    3.40
   2  -5  19   45.90    2.50
  -2  -5 -19   56.99    2.70
  -2   5 -20   79.29    3.40
   2   5  20   81.89    3.40
   2   5  20   75.89    3.50
   2  -5  20   83.29    3.40
  -2  -5 -20   84.29    3.40
   2   5  21    4.80    1.40
   2   5  21    4.70    1.40
  -2   5 -21    2.30    1.20
  -2  -5 -21    4.40    1.20
   2  -5  21    5.20    1.30
  -2   5 -22   40.60    2.60
   2   5  22   44.40    2.90
   2   5  22   47.60    2.70
   2  -5  22   43.00    2.70
  -2  -5 -22   45.20    2.60
   2   5  23   25.90    2.50
  -2   5 -23   33.40    2.30
   2   5  23   27.80    2.50
   2  -5  23   27.90    2.40
  -2  -5 -23   32.90    2.40
   2   5  24    6.70    1.70
   2   5  24    5.30    1.60
  -2  -5 -24    6.60    1.40
   2   5  25   16.40    2.10
   2   5  25   19.70    2.20
  -2  -5 -25   19.20    2.00
  -2   6  24   10.00    1.80
   2   6 -24    6.90    1.70
  -2   6  24    7.30    1.80
  -2  -6  24    8.90    1.80
   2  -6 -24    6.90    1.60
  -2   6  23   51.69    3.40
  -2   6  23   55.89    3.20
   2   6 -23   60.89    3.50
   2  -6 -23   58.29    3.20
  -2  -6  23   57.69    3.40
  -2   6  22   30.00    2.80
  -2   6  22   35.50    2.60
   2   6 -22   32.40    2.70
  -2  -6  22   32.70    2.60
   2  -6 -22   32.10    2.50
  -2   6  21   35.40    2.50
   2   6 -21   28.20    2.50
  -2   6  21   33.40    2.80
   2  -6 -21   38.90    2.50
  -2  -6  21   26.10    2.40
  -2   6  20   26.00    2.30
  -2   6  20   23.80    2.10
   2   6 -20   24.60    2.10
  -2  -6  20   26.30    2.30
   2  -6 -20   24.70    2.20
  -2   6  19   85.39    3.80
  -2   6  19   89.29    3.60
   2   6 -19   87.09    3.80
  -2  -6  19   89.29    3.80
   2  -6 -19   87.49    3.60
  -2   6  18   66.09    3.10
  -2   6  18   67.79    2.80
   2   6 -18   57.39    3.10
  -2  -6  18   60.09    3.00
  -2   6  17    5.30    1.70
  -2   6  17    4.40    1.60
  -2   6  17    6.30    1.40
   2   6 -17    3.90    1.30
  -2  -6  17    2.60    1.20
   2   6 -16   48.60    2.70
  -2   6  16   60.49    2.90
  -2   6  16   51.09    3.40
  -2  -6  16   55.09    2.70
  -2   6  15  166.58    6.60
  -2   6  15  175.28    5.90
   2   6 -15  189.38    6.10
  -2  -6  15  196.58    6.10
  -2   6  14   58.49    2.70
   2   6 -14   57.39    2.80
  -2   6  14   55.49    3.40
  -2  -6  14   53.69    2.70
   2   6 -13   39.00    2.30
  -2   6  13   42.60    2.90
  -2   6  13   42.60    2.20
  -2  -6  13   38.30    2.20
   2   6 -12   20.10    1.80
  -2   6  12   21.50    1.70
  -2   6  12   20.90    2.10
   2  -6 -12   17.00    1.50
  -2  -6  12   18.10    1.60
   2   6 -11  257.47    7.60
  -2   6  11  235.88    8.10
  -2   6  11  236.98    7.40
  -2  -6  11  256.27    7.50
   2  -6 -11  237.68    7.40
  -2   6  10   41.70    2.80
  -2   6  10   47.70    2.20
   2   6 -10   47.30    2.30
  -2  -6  10   46.20    2.20
   2  -6 -10   47.60    2.20
  -2   6   9   88.99    3.80
   2   6  -9   89.49    3.40
  -2   6   9   84.69    3.20
  -2  -6   9   90.19    3.30
   2  -6  -9   83.89    3.20
   2   6  -8   18.80    1.50
  -2   6   8   19.40    1.90
  -2   6   8   16.90    1.50
  -2  -6   8   18.00    1.50
   2  -6  -8   15.60    1.30
  -2   6   7  145.79    4.80
   2   6  -7  159.38    4.90
  -2   6   7  141.99    5.30
  -2  -6   7  159.28    4.90
   2  -6  -7  141.19    4.70
  -2   6   6   27.60    2.10
  -2   6   6   28.70    1.70
   2   6  -6   31.60    1.70
  -2  -6   6   29.40    1.60
   2  -6  -6   31.20    1.60
  -2   6   5   44.20    2.50
   2   6  -5   43.40    2.10
  -2   6   5   44.90    2.00
  -2  -6   5   47.10    2.00
   2  -6  -5   42.80    2.00
  -2   6   4   14.00    1.20
  -2   6   4    9.90    1.30
   2   6  -4   11.90    1.20
  -2  -6   4   11.90    1.10
   2  -6  -4   12.20    1.10
   2   6  -3   32.00    1.50
  -2   6   3   26.00    1.90
   2   6  -3   27.10    1.60
  -2   6   3   22.80    1.50
  -2  -6   3   28.90    1.50
   2  -6  -3   26.30    1.50
  -2   6   2   97.69    3.80
   2   6  -2   92.29    3.30
  -2   6   2   99.89    3.40
   2   6  -2   94.69    3.20
   2  -6  -2   97.49    3.30
  -2  -6   2   95.79    3.30
   2   6  -1   40.50    1.80
  -2   6   1   41.30    1.90
  -2   6   1   41.40    2.30
   2   6  -1   44.00    1.90
   2  -6  -1   40.30    1.90
  -2  -6   1   44.60    1.90
  -2   6   0   20.10    1.40
   2   6   0   18.70    1.30
   2   6   0   21.40    1.40
  -2   6   0   20.20    1.70
  -2  -6   0   20.60    1.30
   2  -6   0   22.20    1.40
  -2   6  -1  156.48    4.70
   2   6   1  141.59    4.60
  -2  -6  -1  150.38    4.70
   2  -6   1  145.89    4.70
   2   6   2    8.80    0.90
  -2   6  -2   10.30    1.00
  -2  -6  -2    7.10    0.90
   2  -6   2    6.30    0.90
   2   6   3   68.49    2.60
  -2   6  -3   72.49    2.70
  -2   6  -3   69.39    2.80
  -2  -6  -3   68.29    2.60
   2  -6   3   72.89    2.70
  -2   6  -4  156.78    5.20
  -2   6  -4  165.38    5.20
   2   6   4  172.58    5.10
  -2  -6  -4  172.28    5.10
   2  -6   4  159.78    5.10
   2   6   5  240.48    7.20
  -2   6  -5  240.38    7.30
   2   6   5  242.18    7.60
  -2   6  -5  242.48    7.30
  -2  -6  -5  237.48    7.20
   2  -6   5  258.97    7.30
  -2   6  -6   29.00    1.80
   2   6   6   32.20    1.70
  -2   6  -6   27.90    1.70
   2   6   6   24.80    1.90
   2  -6   6   29.80    1.70
  -2  -6  -6   29.20    1.50
  -2   6  -7   23.30    1.60
   2   6   7   22.90    1.50
   2   6   7   25.20    1.90
  -2   6  -7   23.40    1.70
  -2  -6  -7   22.20    1.40
   2  -6   7   21.30    1.60
   2   6   8   58.49    2.40
  -2   6  -8   57.89    2.40
  -2   6  -8   58.39    2.60
   2   6   8   57.99    2.90
   2  -6   8   61.59    2.50
  -2  -6  -8   52.29    2.30
  -2   6  -9  304.87    9.50
   2   6   9  315.27    9.30
  -2   6  -9  326.77    9.40
   2   6   9  314.67    9.80
   2  -6   9  324.67    9.30
   2   6  10   54.39    2.40
  -2   6 -10   50.59    2.50
   2   6  10   48.70    2.80
   2  -6  10   57.49    2.50
   2   6  11   78.89    3.30
  -2   6 -11   95.39    3.40
   2   6  11   82.49    3.80
   2  -6  11   91.19    3.30
  -2   6 -12   90.09    3.40
   2   6  12   84.79    3.30
   2   6  12   78.69    3.80
   2  -6  12   88.59    3.30
   2   6  13  141.69    5.60
  -2   6 -13  148.69    5.00
   2   6  13  150.48    5.00
   2  -6  13  146.89    4.90
   2   6  14   36.50    2.80
   2   6  14   35.50    2.30
  -2   6 -14   39.50    2.30
   2  -6  14   42.60    2.10
   2   6  15  141.59    4.90
  -2   6 -15  140.09    5.00
   2   6  15  146.59    5.70
   2  -6  15  141.49    4.90
   2   6  16   46.10    3.20
   2   6  16   40.30    2.40
  -2   6 -16   49.30    2.60
   2  -6  16   45.80    2.50
   2   6  17   48.50    3.40
   2   6  17   52.59    2.70
   2   6  17   52.99    2.80
  -2   6 -17   52.69    2.80
   2  -6  17   52.59    2.80
  -2   6 -18   34.10    2.40
   2   6  18   34.60    2.40
   2   6  18   30.50    3.00
   2   6  18   38.20    2.30
   2  -6  18   34.50    2.30
  -2  -6 -18   38.60    2.60
   2   6  19  212.28    6.90
  -2   6 -19  206.98    6.90
   2   6  19  217.88    6.70
   2  -6  19  202.38    6.80
  -2  -6 -19  208.78    6.70
   2   6  20  108.49    4.30
  -2   6 -20  114.09    4.50
   2   6  20  109.09    4.50
   2  -6  20  117.19    4.40
  -2  -6 -20  112.19    4.20
  -2   6 -21   32.10    2.60
   2   6  21   33.80    2.50
   2   6  21   31.60    2.70
   2  -6  21   32.90    2.60
  -2  -6 -21   39.40    2.50
   2   6  22   29.40    2.50
  -2   6 -22   30.00    2.60
   2   6  22   32.40    2.70
  -2  -6 -22   30.50    2.50
   2  -6  22   30.00    2.60
   2   6  23   42.60    3.10
   2   6  23   48.20    3.00
  -2   6 -23   45.20    2.90
   2  -6  23   53.59    3.00
  -2  -6 -23   45.50    2.80
  -2   6 -24    6.60    1.70
   2   6  24    7.10    1.70
   2   6  24    6.40    1.80
  -2  -6 -24    6.70    1.60
   2  -6  24    4.90    2.10
   2   7 -22   40.80    3.10
  -2  -7  22   45.90    3.10
   2   7 -21   14.00    2.00
  -2   7  21   14.80    2.00
  -2  -7  21   11.20    1.90
   2   7 -20   81.29    4.00
  -2   7  20   95.79    4.20
  -2  -7  20   86.29    4.00
  -2   7  19   20.00    2.10
   2   7 -19   15.20    2.00
  -2  -7  19   17.20    2.00
   2   7 -18   45.50    2.90
  -2   7  18   43.50    3.00
  -2  -7  18   48.10    2.90
   2   7 -17   88.39    4.00
  -2   7  17  100.19    4.10
  -2  -7  17   83.89    3.80
  -2   7  16   59.69    3.20
   2   7 -16   59.09    3.10
  -2  -7  16   61.89    3.10
  -2   7  15   29.90    2.30
  -2   7  15   26.00    2.60
   2   7 -15   29.70    2.40
  -2  -7  15   29.20    2.30
  -2   7  14   22.00    1.90
  -2   7  14   22.70    2.50
   2   7 -14   24.00    2.10
  -2  -7  14   21.40    2.00
   2   7 -13   62.39    3.10
  -2   7  13   68.09    3.80
  -2   7  13   71.49    3.10
  -2  -7  13   63.89    2.90
  -2   7  12   80.89    3.40
  -2   7  12   76.79    4.00
   2   7 -12   80.39    3.50
  -2  -7  12   81.49    3.40
  -2   7  11  151.78    5.20
  -2   7  11  153.38    5.90
   2   7 -11  154.28    5.30
   2  -7 -11  147.79    5.10
  -2  -7  11  150.18    5.20
   2   7 -10  102.99    3.80
  -2   7  10   93.69    3.60
  -2   7  10   92.69    4.30
   2  -7 -10   89.59    3.50
  -2  -7  10   93.09    3.60
  -2   7   9  166.58    5.40
  -2   7   9  158.98    6.10
   2   7  -9  171.48    5.60
  -2  -7   9  171.28    5.50
   2  -7  -9  157.58    5.40
  -2   7   8  131.89    4.50
  -2   7   8  133.19    5.20
   2   7  -8  128.49    4.60
   2  -7  -8  134.19    4.50
  -2  -7   8  123.39    4.50
  -2   7   7    9.20    1.60
   2   7  -7   12.10    1.40
  -2   7   7   10.00    1.30
   2  -7  -7    8.40    1.10
  -2  -7   7   10.70    1.30
   2   7  -6   15.10    1.50
  -2   7   6   12.90    1.30
  -2   7   6   13.10    2.30
   2  -7  -6   15.50    1.40
  -2  -7   6   17.50    1.50
   2   7  -5  198.68    6.20
  -2   7   5  195.28    6.20
   2  -7  -5  192.58    6.10
  -2  -7   5  194.08    6.10
   2   7  -4  172.58    5.70
  -2   7   4  176.38    5.60
  -2  -7   4  171.68    5.60
   2  -7  -4  180.18    5.60
   2   7  -3    3.00    1.00
  -2   7   3    1.10    0.80
  -2  -7   3    3.20    0.90
   2  -7  -3    1.80    0.90
  -2   7   2    4.90    1.00
   2   7  -2    5.10    1.00
   2  -7  -2    5.00    0.90
  -2  -7   2    5.70    1.00
  -2   7   1  122.19    4.20
   2   7  -1  124.29    4.20
  -2  -7   1  122.59    4.10
   2  -7  -1  118.39    4.10
   2   7   0  134.29    4.50
  -2   7   0  139.89    4.60
  -2  -7   0  140.09    4.60
   2  -7   0  139.79    4.60
   2   7   1   29.40    1.70
  -2   7  -1   30.60    1.80
   2  -7   1   30.70    1.80
  -2  -7  -1   30.90    1.70
  -2   7  -2   37.50    2.00
   2   7   2   40.10    2.00
  -2  -7  -2   38.00    1.90
   2  -7   2   37.50    2.00
  -2   7  -3   74.99    3.00
   2   7   3   73.99    2.90
   2  -7   3   79.29    3.00
  -2  -7  -3   73.99    2.90
  -2   7  -4   80.19    3.10
   2   7   4   78.29    3.00
  -2  -7  -4   79.59    3.00
   2  -7   4   81.69    3.10
  -2   7  -5   50.49    2.50
   2   7   5   49.99    2.30
  -2   7  -5   48.60    2.30
   2  -7   5   48.60    2.30
  -2  -7  -5   45.20    2.10
  -2   7  -6   39.00    2.10
   2   7   6   37.20    2.00
  -2   7  -6   35.70    2.20
  -2  -7  -6   35.70    1.90
   2  -7   6   37.40    2.10
  -2   7  -7  117.49    4.20
   2   7   7  116.59    4.00
  -2  -7  -7  111.19    3.90
   2  -7   7  108.39    4.00
   2   7   8   84.09    3.20
  -2   7  -8   79.59    3.30
   2  -7   8   80.89    3.20
   2   7   9   89.89    3.50
  -2   7  -9  100.19    3.80
   2  -7   9  100.59    3.70
  -2   7 -10   58.69    2.90
   2   7  10   59.09    2.70
   2  -7  10   64.19    2.80
  -2   7 -11  119.59    4.50
   2   7  11  135.49    4.50
   2  -7  11  120.29    4.40
   2   7  12   55.89    3.60
  -2   7 -12   63.19    3.00
   2   7  12   58.49    2.80
   2  -7  12   62.49    2.90
   2   7  13   42.30    2.50
  -2   7 -13   41.10    2.50
   2   7  13   43.90    3.00
   2  -7  13   40.70    2.40
   2   7  14    2.30    1.10
   2   7  14    3.20    1.50
  -2   7 -14    2.10    1.20
   2  -7  14    2.00    1.20
   2   7  15   19.40    2.30
   2   7  15   21.60    1.90
  -2   7 -15   20.30    1.90
   2  -7  15   17.70    1.80
  -2   7 -16   96.89    4.00
   2   7  16   85.19    4.60
   2   7  16   88.99    3.90
   2  -7  16   95.19    3.80
   2   7  17   72.89    3.30
  -2   7 -17   64.89    3.30
   2  -7  17   64.29    3.20
  -2   7 -18   86.09    3.80
   2   7  18   85.69    3.80
   2  -7  18   80.39    3.70
  -2   7 -19   48.90    3.00
   2   7  19   49.90    3.20
   2  -7  19   50.59    3.00
   2   7  20   21.00    2.10
  -2   7 -20   16.70    2.00
   2  -7  20   18.80    2.00
  -2   7 -21   20.50    2.20
   2   7  21   25.60    2.40
   2  -7  21   24.00    2.20
  -2   8  19   21.80    2.30
   2   8 -19   24.10    2.50
  -2  -8  19   25.50    2.40
  -2   8  18   45.60    3.10
   2   8 -18   47.90    3.40
  -2  -8  18   49.20    3.20
  -2   8  17    6.30    1.70
   2   8 -17   10.30    1.90
  -2  -8  17    7.20    1.70
  -2   8  16   48.50    3.00
   2   8 -16   47.80    3.10
  -2  -8  16   45.00    3.00
   2   8 -15   21.60    2.10
  -2   8  15   19.40    2.10
  -2  -8  15   20.10    2.00
  -2   8  14   65.19    3.30
   2   8 -14   65.69    3.50
  -2  -8  14   67.09    3.30
   2   8 -13   58.89    3.30
  -2   8  13   64.99    3.20
  -2  -8  13   64.09    3.20
  -2   8  12   13.50    1.70
   2   8 -12    7.20    1.50
  -2  -8  12   11.00    1.50
   2   8 -11    5.70    1.50
  -2   8  11    5.30    1.30
  -2  -8  11    5.70    1.40
  -2   8  10   62.09    3.10
   2   8 -10   62.79    3.20
  -2  -8  10   61.39    3.00
   2   8  -9   65.29    3.20
  -2   8   9   69.49    3.20
  -2  -8   9   61.09    3.00
   2  -8  -9   66.19    3.00
  -2   8   8   77.29    3.40
   2   8  -8   73.59    3.30
   2  -8  -8   69.69    3.10
  -2  -8   8   72.39    3.20
   2   8  -7   56.89    3.00
  -2   8   7   58.09    2.80
  -2  -8   7   56.89    2.80
   2  -8  -7   56.39    2.80
  -2   8   6   31.10    2.20
   2   8  -6   31.10    2.30
   2  -8  -6   31.10    2.10
  -2  -8   6   30.40    2.10
  -2   8   5   24.10    2.00
   2   8  -5   22.70    2.10
  -2  -8   5   22.20    1.90
   2  -8  -5   23.20    1.90
   2   8  -4  198.78    6.50
  -2   8   4  195.58    6.40
   2  -8  -4  194.28    6.40
  -2  -8   4  193.78    6.30
  -2   8   3  269.27    8.50
   2   8  -3  278.57    8.60
   2  -8  -3  285.57    8.60
  -2  -8   3  279.77    8.50
  -2   8   2  117.99    4.30
  -2  -8   2  113.79    4.20
   2  -8  -2  115.49    4.30
  -2   8   1   64.69    2.90
   2  -8  -1   66.39    2.90
  -2  -8   1   60.69    2.80
  -2   8   0   23.50    1.90
  -2  -8   0   22.60    1.80
   2  -8   0   20.00    1.90
  -2   8  -1  243.68    7.60
   2  -8   1  251.47    7.70
  -2  -8  -1  239.48    7.60
  -2   8  -2  274.97    8.50
   2   8   2  276.47    8.60
  -2  -8  -2  269.57    8.30
   2  -8   2  278.37    8.40
   2   8   3  127.29    4.30
  -2   8  -3  120.39    4.50
  -2  -8  -3  114.09    4.30
   2  -8   3  122.09    4.40
   2   8   4   93.39    3.50
  -2  -8  -4   87.99    3.50
   2  -8   4   87.59    3.60
   2   8   5   12.90    1.40
   2  -8   5   10.20    1.40
  -2  -8  -5   12.00    1.30
   2   8   6   98.59    3.70
   2  -8   6   90.99    3.70
  -2   8  -7   15.30    1.70
   2   8   7   18.20    1.60
   2  -8   7   15.80    1.60
   2   8   8   52.89    2.70
  -2   8  -8   54.59    2.90
   2  -8   8   54.89    2.80
  -2   8  -9   40.50    2.60
   2   8   9   36.90    2.30
   2  -8   9   37.10    2.40
  -2   8 -10   53.29    2.90
   2   8  10   54.29    2.80
   2  -8  10   54.69    2.80
   2   8  11   15.60    1.60
  -2   8 -11   10.10    1.50
   2  -8  11   12.70    1.50
  -2   8 -12   33.70    2.50
   2   8  12   29.00    2.30
   2  -8  12   29.20    2.30
   2   8  13    1.30    1.20
  -2   8 -13    4.70    1.40
   2  -8  13    3.90    1.40
  -2   8 -14   68.39    3.40
   2   8  14   64.89    3.30
   2  -8  14   62.09    3.20
   2   8  15    5.80    1.50
  -2   8 -15    5.70    1.50
   2  -8  15    5.30    1.50
   2   8  16    6.30    1.60
  -2   8 -16    5.10    1.50
   2  -8  16    3.50    1.40
   2   8  17   18.20    2.10
  -2   8 -17   20.70    2.20
   2  -8  17   20.00    2.10
   2   8  18   92.79    4.10
  -2   8 -18   84.39    4.10
   2  -8  18   86.49    4.00
  -2   8 -19   31.50    2.80
   2   8  19   35.70    3.10
   2  -8  19   32.50    2.70
  -2   9  15   10.10    1.90
   2   9 -15    6.60    1.80
  -2  -9  15    8.90    1.80
   2   9 -14   17.40    2.20
  -2   9  14   19.70    2.20
  -2  -9  14   17.30    2.00
   2   9 -13   39.10    3.10
  -2   9  13   42.30    3.20
  -2  -9  13   32.90    2.80
  -2   9  12   18.30    2.10
   2   9 -12   15.60    2.10
  -2  -9  12   15.30    1.90
  -2   9  11   27.60    2.40
   2   9 -11   28.20    2.50
  -2  -9  11   27.50    2.50
  -2   9  10   12.50    1.80
   2   9 -10   13.40    1.90
  -2  -9  10   13.30    1.80
   2   9  -9   15.40    1.90
  -2   9   9   14.80    1.90
  -2  -9   9   13.30    1.80
   2   9  -8   12.50    1.80
  -2   9   8   14.00    1.80
   2  -9  -8   13.60    1.70
  -2  -9   8   14.70    1.80
   2   9  -7   23.50    2.20
  -2   9   7   28.90    2.50
  -2  -9   7   24.00    2.20
   2  -9  -7   27.70    2.20
   2   9  -6   27.50    2.40
  -2   9   6   26.90    2.40
   2  -9  -6   23.40    2.10
  -2  -9   6   24.70    2.20
   2   9  -5   44.20    2.80
  -2   9   5   42.70    2.70
   2  -9  -5   36.90    2.40
  -2  -9   5   42.20    2.60
  -2   9   4    5.00    1.30
  -2  -9   4    3.70    1.20
   2  -9  -4    2.70    1.20
  -2   9   3   10.50    1.50
   2  -9  -3   10.40    1.50
  -2  -9   3    8.60    1.40
  -2   9   2   65.09    3.10
  -2  -9   2   57.09    2.90
   2  -9  -2   57.59    2.90
  -2   9   1   58.99    3.00
  -2  -9   1   55.29    2.80
   2  -9  -1   51.69    2.90
  -2   9   0  101.89    4.20
  -2  -9   0   91.79    3.90
   2  -9   0   93.39    4.00
   2  -9   1   15.80    1.70
  -2  -9  -1   13.90    1.60
  -2  -9  -2    0.30    1.00
   2  -9   2   -0.40    1.10
  -2  -9  -3   19.20    1.80
   2  -9   3   19.30    1.90
  -2  -9  -4   24.80    2.00
   2  -9   4   23.40    2.20
   2  -9   5    3.80    1.30
   2   9   6    7.60    1.40
   2  -9   6    7.10    1.50
   2   9   7   18.50    1.90
   2  -9   7   16.80    1.80
   2   9   8    6.50    1.40
   2  -9   8    5.70    1.50
   2   9   9    5.90    1.50
   2  -9   9    7.30    1.50
  -2   9 -10    5.60    1.60
   2   9  10    6.10    1.50
   2  -9  10    5.90    1.50
  -2   9 -11   23.40    2.40
   2   9  11   21.00    2.10
   2  -9  11   22.10    2.20
  -2   9 -12   18.20    2.20
   2   9  12   16.40    2.00
   2  -9  12   13.40    1.90
   2   9  13    3.30    1.50
  -2   9 -13    4.60    1.70
   2  -9  13    3.30    1.60
  -2   9 -14    5.90    1.80
   2   9  14    5.70    1.60
   2  -9  14    7.40    1.70
   2   9  15   21.60    2.30
  -2   9 -15   23.60    2.40
   2  -9  15   20.90    2.20
  -2  10   8    6.70    1.70
  -2 -10   8    6.80    1.70
  -2  10   7   68.79    3.70
  -2 -10   7   64.69    3.60
  -2  10   6   19.90    2.20
  -2 -10   6   18.70    2.10
   2 -10  -6   13.80    1.80
  -2  10   5   23.80    2.30
  -2 -10   5   24.60    2.20
   2 -10  -5   25.40    2.30
  -2  10   4    0.70    1.30
   2 -10  -4    0.70    1.20
  -2 -10   4    0.40    1.30
  -2 -10   3   39.50    2.80
   2 -10  -3   38.30    2.70
  -2 -10   2   16.40    1.90
   2 -10  -2   11.50    1.80
  -2 -10   1    1.90    1.40
   2 -10  -1    2.00    1.30
   2 -10   0    4.50    1.50
  -2 -10   0    5.10    1.40
  -2 -10  -1   33.60    2.50
   2 -10   1   34.70    2.70
  -2 -10  -2    2.20    1.30
   2 -10   2    1.10    1.40
   2 -10   3    2.90    1.40
   2 -10   4   36.60    2.80
   2 -10   5  120.99    4.90
   2 -10   6   10.00    1.80
   2 -10   7   11.10    1.90
   2 -10   8   47.70    3.20
  -3   0  29   23.40    2.40
   3   0 -29   29.30    2.60
   3   0 -28    4.50    1.40
  -3   0  28    5.30    1.70
   3   0 -27  163.18    5.70
  -3   0  27  163.88    5.80
   3   0 -26    0.70    1.10
  -3   0  26    0.70    1.30
   3   0 -25   68.39    3.00
  -3   0  25   64.49    3.10
  -3   0  25   59.89    3.70
   3   0 -24    2.30    1.00
  -3   0  24    0.30    1.40
  -3   0  24    1.40    1.20
  -3   0  23  186.78    6.90
   3   0 -23  188.58    6.20
  -3   0  23  203.88    6.20
  -3   0  22    0.40    1.20
   3   0 -22    1.20    0.90
  -3   0  22    0.90    1.10
   3   0 -22    0.40    0.90
  -3   0  21   32.10    2.50
   3   0 -21   30.30    1.90
   3   0 -21   34.40    1.80
  -3   0  21   32.60    2.00
   3   0 -19  627.34   17.50
  -3   0  19  645.54   17.60
  -3   0  19  641.94   18.20
   3   0 -19  634.14   17.60
  -3   0  19  638.04   17.50
   3   0 -19  620.54   17.60
   3   0 -18    1.90    0.70
  -3   0  18    2.20    1.10
   3   0 -18    1.70    0.70
  -3   0  18    2.60    0.70
   3   0 -18    2.10    0.60
  -3   0  18    2.20    0.80
  -3   0  17   18.90    1.80
   3   0 -17   17.40    1.30
  -3   0  17   17.30    1.10
   3   0 -17   17.30    1.10
  -3   0  17   16.40    1.30
   3   0 -17   21.10    1.30
  -3   0  16    2.20    0.70
   3   0 -16    1.00    0.50
  -3   0  16    0.70    0.80
  -3   0  16    0.50    0.50
   3   0 -16    0.70    0.50
   3   0 -16    1.10    0.60
  -3   0  15  287.77    8.40
   3   0 -15  298.07    8.50
   3   0 -15  291.17    8.30
  -3   0  15  302.07    8.90
  -3   0  15  293.47    8.30
   3   0 -15  297.37    8.40
  -3   0  14    0.40    0.40
   3   0 -14    0.10    0.50
  -3   0  14    0.10    0.50
   3   0 -14    0.70    0.50
  -3   0  14    0.30    0.70
   3   0 -14    0.20    0.40
  -3   0  13  396.96   11.20
   3   0 -13  416.26   11.20
   3   0 -13  411.36   11.30
   3   0 -13  401.16   11.30
  -3   0  13  408.06   11.70
  -3   0  13  401.66   11.30
   3   0 -12    0.30    0.40
  -3   0  12    0.10    0.40
   3   0 -12    0.30    0.40
   3   0 -12    0.00    0.30
  -3   0  12   -0.30    0.50
  -3   0  12    0.30    0.40
  -3   0  11  102.99    3.20
   3   0 -11  106.19    3.30
  -3   0  11  106.39    3.10
   3   0 -11  106.79    3.30
  -3   0  11  103.79    3.50
   3   0 -11  111.69    3.20
  -3   0  10   -0.30    0.40
   3   0 -10    0.40    0.30
   3   0 -10    0.30    0.30
  -3   0  10    0.00    0.30
   3   0 -10   -0.20    0.30
  -3   0  10    0.00    0.30
  -3   0   9  360.56   10.50
   3   0  -9  390.76   10.30
   3   0  -9  373.56   10.30
  -3   0   9  363.76   10.20
   3   0  -9  375.26   10.30
  -3   0   8   -0.20    0.30
   3   0  -8    0.20    0.30
  -3   0   8   -0.30    0.40
   3   0  -8    0.00    0.30
  -3   0   7   33.80    1.40
   3   0  -7   37.10    1.30
  -3   0   7   34.00    1.20
  -3   0   6    0.10    0.30
  -3   0   5  885.11   23.90
  -3   0   4    0.80    0.20
  -3   0   3    0.60    0.20
  -3   0   2    3.10    0.30
  -3   0   1  116.99    3.40
  -3   0   0    2.00    0.30
  -3   0  -1  637.24   17.20
  -3   0  -2    0.40    0.20
  -3   0  -3    3.50    0.40
  -3   0  -4    0.30    0.20
  -3   0  -5  182.28    5.30
   3   0   6    0.90    0.30
  -3   0  -6    0.20    0.30
   3   0   7 1118.19   30.10
   3   0   7 1130.79   30.30
  -3   0  -7 1095.99   30.40
  -3   0  -7 1126.89   30.10
  -3   0  -7 1129.29   30.10
  -3   0  -8    0.40    0.30
  -3   0  -8    0.50    0.30
   3   0   8    0.20    0.30
   3   0   8    1.00    0.40
  -3   0  -8    0.60    0.40
  -3   0  -9  318.07    8.80
   3   0   9  313.57    8.70
   3   0   9  309.07    9.10
  -3   0  -9  310.27    9.10
  -3   0  -9  323.57    8.80
   3   0  10    0.90    0.30
   3   0  10    0.60    0.50
  -3   0 -10    0.90    0.30
  -3   0 -10   -0.20    0.50
  -3   0 -10    0.40    0.30
  -3   0 -11   43.40    1.60
   3   0  11   42.30    1.60
   3   0  11   42.90    1.90
  -3   0 -11   43.00    1.60
  -3   0 -11   41.20    2.00
   3   0  12    0.50    0.40
  -3   0 -12    3.30    0.80
  -3   0 -12    0.40    0.40
  -3   0 -12    2.20    0.50
   3   0  12    1.40    0.70
  -3   0 -13   35.10    1.50
  -3   0 -13   41.40    1.40
   3   0  13   36.10    1.90
   3   0  13   34.60    1.50
  -3   0 -13   36.70    1.60
  -3   0 -13   38.40    2.00
   3   0  14    0.70    0.50
  -3   0 -14    0.60    0.30
   3   0  14    0.10    0.70
  -3   0 -15  228.88    7.40
   3   0  15  258.27    7.80
  -3   0 -15  252.77    7.90
  -3   0 -15  258.87    7.30
  -3   0 -15  249.48    7.30
   3   0  15  248.68    7.20
   3   0  16    1.50    0.90
  -3   0 -16    0.80    0.60
  -3   0 -16    0.80    0.50
  -3   0 -16    0.80    0.80
   3   0  16    0.10    0.50
  -3   0 -17   16.90    1.70
  -3   0 -17   17.00    1.20
   3   0  17   16.00    1.60
  -3   0 -17   13.90    1.20
   3   0  17   17.10    1.20
  -3   0 -18    1.40    0.70
   3   0  18    1.70    0.80
   3   0  18    1.10    0.70
  -3   0 -18    2.80    1.00
  -3   0 -18    2.60    0.70
   3   0  18    0.20    1.00
   3   0  19  203.18    7.00
  -3   0 -19  202.88    6.40
  -3   0 -19  213.28    7.20
   3   0  19  208.18    6.30
   3   0  19  209.68    6.30
  -3   0 -19  205.48    6.30
   3   0  20    1.90    0.80
  -3   0 -20    0.80    0.80
   3   0  20    0.60    0.90
  -3   0 -20    2.60    1.20
   3   0  20    0.20    1.10
  -3   0 -21   78.89    3.20
  -3   0 -21   82.59    4.00
  -3   0 -21   79.59    3.10
   3   0  21   87.09    3.90
   3   0  21   83.09    3.30
   3   0  21   82.09    3.10
  -3   0 -22    0.30    1.20
   3   0  22    1.10    1.10
  -3   0 -22    1.10    0.80
   3   0  22    0.80    0.90
  -3   0 -22    0.60    0.90
   3   0  22    0.50    1.30
  -3   0 -23    0.80    1.00
   3   0  23    1.80    1.00
  -3   0 -23    2.40    1.00
  -3   0 -23    4.40    1.50
   3   0  23    4.10    1.50
   3   0  23    3.40    1.20
  -3   0 -24    0.30    0.90
  -3   0 -24    0.60    1.00
  -3   0 -24    0.10    1.30
   3   0  24    0.70    1.00
   3   0  24   -1.00    1.40
   3   0  24   -0.50    1.20
  -3   0 -25    4.80    1.20
   3   0  25    4.50    1.30
   3   0  25    2.00    1.30
  -3   0 -25    6.10    1.20
   3   0  26    0.50    1.30
  -3   0 -26    0.70    1.00
  -3   0 -26   -0.20    1.10
   3   0  26    0.70    1.20
  -3   0 -27   14.60    1.70
  -3   0 -27   14.90    1.70
   3   0  27   14.70    1.70
   3   0  27   12.30    1.80
   3   0  28   -0.40    1.50
  -3   0 -28   -0.30    1.40
  -3   0 -28    2.60    1.30
  -3   0 -29    9.50    1.70
   3   0  29    9.10    1.90
  -3   1  29   89.79    4.20
   3   1 -29   93.29    4.00
  -3  -1  29   98.09    4.30
   3  -1 -29   92.39    4.10
   3   1 -28   14.00    1.70
  -3   1  28   18.60    2.10
   3  -1 -28   19.50    1.90
  -3  -1  28   14.30    2.00
  -3   1  27   94.59    4.00
   3   1 -27   89.39    3.80
   3  -1 -27   88.19    3.80
  -3  -1  27   84.59    3.90
   3   1 -26   10.40    1.40
  -3   1  26   10.70    1.70
   3  -1 -26   10.00    1.50
  -3  -1  26   10.10    1.60
   3   1 -25    9.90    1.40
  -3   1  25   10.10    1.60
   3  -1 -25   11.40    1.50
  -3  -1  25   10.60    1.60
  -3   1  24   27.90    2.70
  -3   1  24   35.40    2.40
   3   1 -24   31.40    2.10
   3  -1 -24   31.50    2.20
  -3  -1  24   34.50    2.40
  -3   1  23  268.57    9.40
   3   1 -23  272.37    8.50
  -3   1  23  299.37    8.70
   3   1 -23  287.47    8.60
  -3   1  23  298.37    8.60
  -3  -1  23  288.47    8.60
   3  -1 -23  281.67    8.60
  -3   1  22   88.09    3.30
   3   1 -22   85.39    3.30
  -3   1  22   84.49    4.20
   3   1 -22   89.19    3.40
  -3   1  22   92.19    3.60
  -3  -1  22   89.59    3.50
   3  -1 -22   91.09    3.40
   3   1 -21    4.30    0.90
  -3   1  21    3.60    1.10
  -3   1  21    3.40    1.40
   3   1 -21    3.10    0.90
  -3   1  21    4.30    1.00
  -3  -1  21    3.30    1.00
   3  -1 -21    4.70    1.00
  -3  -1  21    4.20    1.30
  -3   1  20   42.50    2.70
  -3   1  20   44.10    2.30
   3   1 -20   44.50    2.10
  -3   1  20   47.60    2.10
   3   1 -20   41.10    2.10
   3  -1 -20   44.70    2.00
  -3  -1  20   42.40    2.20
  -3  -1  20   45.80    2.70
   3  -1 -20   42.00    2.10
   3   1 -19    6.10    0.90
  -3   1  19    6.50    1.40
   3   1 -19    5.50    0.90
  -3   1  19    6.20    0.90
  -3   1  19    4.40    1.00
   3  -1 -19    5.50    0.90
   3  -1 -19    5.20    0.90
  -3  -1  19    6.60    1.00
  -3  -1  19    4.80    1.20
   3   1 -18  160.68    4.90
  -3   1  18  145.69    4.80
  -3   1  18  142.99    5.40
  -3   1  18  153.98    4.70
   3   1 -18  159.88    4.80
   3  -1 -18  162.38    4.90
  -3  -1  18  149.29    5.30
  -3  -1  18  146.99    4.80
   3  -1 -18  155.48    4.90
   3   1 -17   61.69    2.30
  -3   1  17   59.89    2.40
   3   1 -17   58.39    2.30
  -3   1  17   60.09    3.00
   3   1 -17   60.99    2.20
  -3   1  17   60.49    2.30
  -3  -1  17   63.09    2.80
   3  -1 -17   61.19    2.40
   3  -1 -17   58.29    2.30
  -3  -1  17   59.59    2.30
  -3   1  16  251.17    7.00
   3   1 -16  237.28    6.90
   3   1 -16  244.88    7.10
   3   1 -16  224.08    7.10
  -3   1  16  249.18    7.70
  -3  -1  16  252.77    7.50
   3  -1 -16  228.28    7.10
  -3  -1  16  258.17    6.90
  -3  -1  16  234.88    7.00
   3  -1 -16  244.18    7.10
  -3   1  15   21.80    1.80
   3   1 -15   17.60    1.20
  -3   1  15   20.60    1.20
   3   1 -15   21.00    1.10
   3   1 -15   20.40    1.20
  -3   1  15   18.70    1.30
  -3  -1  15   22.50    1.10
   3  -1 -15   19.60    1.20
  -3  -1  15   17.70    1.20
   3  -1 -15   20.80    1.30
  -3  -1  15   19.90    1.50
   3   1 -14  181.08    5.70
   3   1 -14  197.18    5.70
  -3   1  14  198.88    5.60
  -3   1  14  189.28    5.70
   3   1 -14  192.98    5.50
  -3   1  14  197.88    6.20
   3  -1 -14  185.98    5.70
  -3  -1  14  188.48    5.60
  -3  -1  14  199.38    5.50
   3  -1 -14  192.68    5.70
  -3  -1  14  200.98    6.00
   3   1 -13   70.69    2.40
  -3   1  13   69.19    2.40
   3   1 -13   73.99    2.40
   3   1 -13   71.19    2.20
  -3   1  13   69.69    2.80
  -3   1  13   66.19    2.30
   3  -1 -13   67.39    2.40
  -3  -1  13   67.19    2.20
  -3  -1  13   69.09    2.60
  -3  -1  13   69.49    2.40
   3  -1 -13   72.09    2.40
  -3   1  12   22.00    1.00
   3   1 -12   22.70    1.10
  -3   1  12   20.50    1.50
   3   1 -12   21.70    1.10
  -3   1  12   19.20    1.10
   3   1 -12   20.70    0.90
  -3  -1  12   20.30    1.30
  -3  -1  12   21.90    0.90
  -3  -1  12   21.10    1.10
   3  -1 -12   20.60    1.10
   3  -1 -12   19.70    1.10
  -3   1  11   16.30    1.30
  -3   1  11   15.40    0.90
   3   1 -11   19.10    0.80
   3   1 -11   20.70    1.00
  -3   1  11   15.80    0.90
   3   1 -11   16.50    0.90
  -3  -1  11   17.30    0.80
   3  -1 -11   17.40    0.90
  -3  -1  11   19.20    1.10
   3  -1 -11   16.00    0.90
  -3  -1  11   16.10    1.00
  -3   1  10  403.36   11.60
   3   1 -10  413.36   11.20
  -3   1  10  417.36   11.20
   3   1 -10  379.76   11.20
  -3   1  10  414.86   11.20
   3  -1 -10  392.46   11.30
  -3  -1  10  423.06   11.20
   3  -1 -10  408.96   11.20
  -3  -1  10  411.16   11.40
  -3   1   9 2175.58   59.89
  -3   1   9 2235.98   59.49
   3   1  -9 2252.67   59.49
   3   1  -9 2312.27   59.59
   3  -1  -9 2207.38   59.59
  -3  -1   9 2251.47   59.49
   3  -1  -9 2252.57   59.59
  -3  -1   9 2119.89   59.59
   3   1  -8  195.88    5.40
  -3   1   8  181.98    5.20
  -3   1   8  192.98    5.30
   3   1  -8  194.18    5.30
  -3   1   8  176.08    5.60
  -3  -1   8  185.88    5.30
   3  -1  -8  189.78    5.40
  -3  -1   8  178.68    5.40
  -3   1   7    4.30    0.60
   3   1  -7    3.70    0.40
   3   1  -7    4.40    0.40
  -3   1   7    4.60    0.40
  -3   1   7    4.00    0.40
  -3  -1   7    4.90    0.50
   3  -1  -7    2.60    0.40
  -3  -1   7    5.00    0.50
   3   1  -6  222.38    6.20
  -3   1   6  224.78    6.10
  -3   1   6  213.18    6.30
  -3  -1   6  214.38    6.10
   3  -1  -6  223.58    6.10
  -3   1   5  815.32   22.30
  -3  -1   5  828.52   22.10
  -3   1   4  184.58    5.30
  -3  -1   4  184.18    5.10
  -3   1   3 2980.80   80.19
  -3  -1   3 2953.60   81.39
  -3   1   2   17.90    0.80
  -3  -1   2   18.00    0.60
  -3   1   1 1100.99   29.60
  -3  -1   1 1095.99   29.60
  -3   1   0  165.48    4.90
  -3  -1   0  170.18    4.60
   3   1   1 2177.48   60.09
  -3   1  -1 2293.47   60.39
  -3  -1  -1 2211.38   60.39
   3   1   2  238.68    6.60
  -3   1  -2  237.08    6.80
  -3  -1  -2  236.38    6.60
  -3   1  -3    1.20    0.30
   3   1   3    2.60    0.30
  -3  -1  -3    1.70    0.30
  -3   1  -4    8.40    0.60
   3   1   4    8.70    0.60
  -3  -1  -4    8.10    0.60
  -3   1  -5  569.94   15.10
   3   1   5  532.95   15.00
  -3  -1  -5  542.15   15.10
   3   1   6   33.60    1.40
  -3   1  -6   35.10    1.40
  -3   1  -6   37.30    1.50
  -3  -1  -6   38.20    1.30
  -3  -1  -6   33.50    1.50
  -3   1  -7    3.60    0.50
  -3   1  -7    4.80    0.50
   3   1   7    3.90    0.50
  -3   1  -7    4.10    0.40
   3   1   7    2.80    0.30
  -3  -1  -7    2.50    0.40
  -3  -1  -7    3.00    0.50
  -3  -1  -7    3.00    0.40
  -3   1  -8    3.60    0.40
   3   1   8    4.40    0.50
  -3   1  -8    3.20    0.40
  -3   1  -8    4.10    0.60
   3   1   8    3.70    0.60
  -3  -1  -8    3.30    0.60
  -3  -1  -8    4.20    0.50
  -3  -1  -8    3.70    0.40
   3   1   9  202.68    6.10
   3   1   9  204.58    5.70
  -3   1  -9  198.48    5.80
  -3   1  -9  197.78    6.10
  -3   1  -9  202.88    5.70
  -3   1  -9  203.98    5.70
   3  -1   9  201.48    6.00
  -3  -1  -9  197.28    6.20
  -3  -1  -9  203.48    5.80
  -3  -1  -9  197.68    5.80
   3  -1   9  209.28    5.70
  -3   1 -10    8.30    0.60
  -3   1 -10    6.40    0.60
  -3   1 -10    6.10    0.60
   3   1  10    6.40    0.60
  -3   1 -10    7.70    0.90
   3   1  10    7.50    0.90
  -3  -1 -10    7.90    0.90
  -3  -1 -10    6.70    0.60
   3  -1  10    6.90    0.80
  -3  -1 -10    7.60    0.70
   3   1  11   23.80    1.40
  -3   1 -11   21.30    1.10
  -3   1 -11   21.80    0.90
   3   1  11   23.30    1.10
  -3   1 -11   21.40    1.10
  -3   1 -11   21.90    1.40
  -3  -1 -11   20.70    1.10
  -3  -1 -11   21.50    1.10
  -3  -1 -11   20.90    1.40
   3  -1  11   23.20    1.40
  -3   1 -12  318.47    8.70
  -3   1 -12  321.27    8.80
  -3   1 -12  306.57    9.30
  -3   1 -12  315.97    8.80
   3   1  12  311.37    8.80
  -3  -1 -12  308.67    8.90
   3  -1  12  315.67    8.80
   3  -1  12  315.47    9.20
  -3  -1 -12  301.47    8.80
   3   1  13   29.40    1.80
  -3   1 -13   29.30    1.80
   3   1  13   27.90    1.30
  -3   1 -13   28.00    1.30
  -3   1 -13   28.90    1.30
  -3   1 -13   27.50    1.20
  -3  -1 -13   26.80    1.20
  -3  -1 -13   27.90    1.80
  -3  -1 -13   29.00    1.30
   3  -1  13   28.20    1.70
   3  -1  13   28.20    1.30
  -3  -1 -13   25.30    1.30
  -3   1 -14  100.89    3.20
  -3   1 -14   98.69    3.20
  -3   1 -14  103.59    3.10
  -3   1 -14  101.09    3.80
   3   1  14   96.09    3.70
   3   1  14   89.59    3.10
   3  -1  14   99.19    3.70
   3  -1  14   90.29    3.10
  -3  -1 -14   97.39    3.20
  -3  -1 -14  104.39    3.30
  -3  -1 -14   98.29    3.80
   3   1  15  118.79    3.90
   3   1  15  123.99    4.50
  -3   1 -15  125.49    4.50
  -3   1 -15  123.29    3.90
  -3   1 -15  120.49    3.70
  -3   1 -15  126.69    3.90
  -3  -1 -15  123.09    3.90
   3  -1  15  120.79    4.40
   3  -1  15  121.39    3.80
  -3  -1 -15  116.39    4.50
  -3  -1 -15  123.79    3.90
  -3   1 -16   49.70    2.50
   3   1  16   44.10    1.90
  -3   1 -16   47.70    2.00
   3   1  16   49.00    2.50
  -3   1 -16   46.60    2.00
  -3   1 -16   45.10    1.80
  -3  -1 -16   44.80    2.50
  -3  -1 -16   43.50    1.90
   3  -1  16   50.59    2.50
  -3  -1 -16   46.60    2.00
   3  -1  16   44.70    1.90
   3   1  17   11.20    1.40
  -3   1 -17   11.70    1.50
  -3   1 -17   12.80    1.10
   3   1  17   11.80    1.10
  -3   1 -17   11.00    1.00
  -3  -1 -17   13.00    1.10
   3  -1  17   11.30    1.40
   3  -1  17   13.10    1.20
  -3  -1 -17   13.20    1.20
  -3  -1 -17   10.20    1.50
  -3   1 -18  214.58    6.20
   3   1  18  197.88    6.20
  -3   1 -18  210.08    6.20
   3   1  18  201.48    6.90
  -3   1 -18  209.68    7.00
   3  -1  18  200.58    6.20
   3  -1  18  204.68    6.80
  -3  -1 -18  203.88    7.10
  -3  -1 -18  205.28    6.30
   3  -1  18  196.78    6.10
  -3  -1 -18  202.18    6.20
  -3   1 -19    9.90    1.10
  -3   1 -19   10.10    1.50
   3   1  19   10.70    1.20
   3   1  19   10.30    1.60
   3   1  19   10.10    1.10
  -3   1 -19    9.90    1.00
   3  -1  19   10.00    1.50
  -3  -1 -19    9.10    1.00
  -3  -1 -19    9.20    1.50
   3  -1  19    9.40    1.00
  -3  -1 -19   10.00    1.10
   3  -1  19    8.70    1.10
   3   1  20   97.89    3.60
   3   1  20  103.49    4.40
  -3   1 -20  101.39    4.40
  -3   1 -20   99.69    3.60
  -3   1 -20  100.19    3.60
   3   1  20  103.19    3.70
   3  -1  20  106.59    4.40
   3  -1  20   97.59    3.50
  -3  -1 -20  102.29    3.60
   3  -1  20  100.29    3.60
  -3  -1 -20  101.49    3.70
  -3  -1 -20  100.39    4.50
  -3   1 -21   63.49    3.40
  -3   1 -21   58.99    2.60
   3   1  21   62.39    2.80
   3   1  21   61.99    2.70
  -3   1 -21   65.09    2.70
   3   1  21   62.59    3.50
   3  -1  21   65.19    2.80
   3  -1  21   63.69    2.60
  -3  -1 -21   64.49    2.80
   3  -1  21   61.39    3.40
  -3  -1 -21   61.29    2.70
  -3  -1 -21   63.49    3.60
   3   1  22   54.59    3.40
   3   1  22   57.79    2.80
  -3   1 -22   53.39    2.50
   3   1  22   57.09    2.60
  -3   1 -22   54.79    3.30
  -3   1 -22   55.39    2.50
  -3  -1 -22   57.09    2.60
   3  -1  22   56.79    3.30
   3  -1  22   52.19    2.60
  -3  -1 -22   56.09    3.40
   3  -1  22   56.19    2.50
  -3  -1 -22   54.19    2.60
   3   1  23  105.59    5.10
  -3   1 -23  112.49    4.10
   3   1  23  117.89    4.20
   3   1  23  117.69    4.30
  -3   1 -23  111.09    5.00
  -3   1 -23  115.99    4.10
  -3  -1 -23  114.99    4.20
   3  -1  23  117.99    5.00
  -3  -1 -23  112.79    5.20
   3  -1  23  116.49    4.10
  -3  -1 -23  112.99    4.20
   3  -1  23  119.09    4.20
   3   1  24   32.80    2.50
  -3   1 -24   35.20    2.20
   3   1  24   34.90    2.20
  -3   1 -24   32.60    2.90
   3   1  24   35.80    3.10
  -3   1 -24   33.50    2.20
   3  -1  24   33.00    2.40
  -3  -1 -24   31.40    2.20
  -3  -1 -24   33.20    2.10
   3  -1  24   36.50    3.00
   3  -1  24   33.70    2.10
   3   1  25  159.48    5.40
  -3   1 -25  145.59    6.30
  -3   1 -25  157.98    5.30
   3   1  25  158.48    5.50
  -3   1 -25  155.88    5.40
  -3  -1 -25  152.98    5.50
  -3  -1 -25  154.88    5.40
   3  -1  25  156.38    5.90
   3  -1  25  155.88    6.30
   3  -1  25  160.88    5.40
   3   1  26   29.10    2.30
   3   1  26   31.40    2.50
  -3   1 -26   28.60    2.30
  -3  -1 -26   29.70    2.30
  -3  -1 -26   30.50    2.20
   3  -1  26   26.20    2.50
  -3   1 -27   85.19    3.70
   3   1  27   87.09    3.80
   3   1  27   81.99    3.90
   3  -1  27   82.39    3.80
  -3  -1 -27   85.49    3.70
  -3  -1 -27   87.59    3.80
   3   1  28    8.80    1.60
  -3   1 -28    9.10    1.50
   3   1  28    5.00    1.80
  -3  -1 -28    4.90    1.50
   3  -1  28    5.70    1.70
   3   1  29   23.50    2.10
  -3   1 -29   20.50    2.10
   3   1  29   22.30    2.40
   3  -1  29   21.20    2.30
  -3  -1 -29   21.70    2.20
  -3   2  28    7.20    1.70
   3   2 -28    4.90    1.30
   3  -2 -28    7.00    1.50
  -3   2  27  184.08    6.30
   3   2 -27  178.28    6.10
  -3  -2  27  182.98    6.20
   3  -2 -27  181.28    6.20
   3   2 -26   30.20    2.30
  -3   2  26   29.80    3.20
  -3   2  26   33.30    2.60
  -3  -2  26   34.20    2.60
   3  -2 -26   38.60    2.60
   3   2 -25   16.30    1.60
  -3   2  25   19.00    1.90
  -3   2  25   17.10    1.70
   3  -2 -25   17.00    1.70
  -3  -2  25   18.60    1.80
  -3   2  24   38.10    2.50
  -3   2  24   35.80    2.30
   3   2 -24   33.00    2.20
   3   2 -24   33.50    2.20
  -3  -2  24   37.80    2.40
   3  -2 -24   37.70    2.40
   3   2 -23  556.84   16.10
  -3   2  23  561.94   17.10
  -3   2  23  574.54   16.20
  -3   2  23  577.44   16.10
   3   2 -23  551.74   16.20
   3  -2 -23  579.34   16.20
  -3  -2  23  584.64   16.10
  -3   2  22   39.80    2.40
  -3   2  22   36.70    3.10
   3   2 -22   33.50    2.00
   3   2 -22   38.90    2.20
  -3   2  22   38.60    2.20
  -3  -2  22   37.20    2.20
   3  -2 -22   37.30    2.20
   3   2 -21  127.69    4.50
   3   2 -21  127.49    4.40
  -3   2  21  132.29    5.40
  -3   2  21  137.69    4.50
  -3   2  21  131.49    4.60
  -3  -2  21  132.09    4.50
   3  -2 -21  134.59    4.60
  -3   2  20   13.70    1.40
  -3   2  20   15.90    1.50
   3   2 -20   12.70    1.30
  -3   2  20   14.00    1.90
   3   2 -20   12.50    1.20
   3   2 -19  832.62   23.10
  -3   2  19  836.62   23.20
  -3   2  19  839.12   23.90
  -3   2  19  844.22   23.10
   3   2 -19  848.72   23.20
   3  -2 -19  824.12   23.20
   3  -2 -19  859.21   23.20
  -3  -2  19  838.52   23.00
   3   2 -18   15.80    1.20
  -3   2  18   14.30    1.30
  -3   2  18   15.00    1.80
  -3   2  18   14.10    1.30
   3   2 -18   14.90    1.30
  -3  -2  18   14.30    1.30
   3  -2 -18   15.00    1.30
   3  -2 -18   15.30    1.40
  -3   2  17  132.19    4.90
   3   2 -17  129.09    4.10
  -3   2  17  130.49    4.20
  -3   2  17  134.09    4.10
   3   2 -17  121.59    4.20
   3  -2 -17  128.49    4.20
   3  -2 -17  125.89    4.20
  -3  -2  17  127.39    4.10
   3   2 -16  178.48    5.60
  -3   2  16  194.88    6.30
   3   2 -16  182.68    5.50
  -3   2  16  185.48    5.50
  -3   2  16  188.98    5.60
   3  -2 -16  183.58    5.60
  -3  -2  16  184.98    5.80
   3  -2 -16  174.48    5.60
  -3  -2  16  184.28    5.50
  -3   2  15  766.22   21.10
  -3   2  15  779.52   21.80
   3   2 -15  787.02   21.10
  -3   2  15  781.82   21.20
   3   2 -15  773.12   21.50
   3   2 -15  779.42   21.30
   3  -2 -15  784.62   21.20
   3  -2 -15  749.42   21.20
  -3  -2  15  763.32   21.40
  -3  -2  15  772.62   21.10
  -3   2  14   52.29    2.10
   3   2 -14   52.69    2.00
  -3   2  14   52.49    2.00
  -3   2  14   54.59    2.70
   3   2 -14   55.09    2.10
   3   2 -14   53.99    2.30
  -3  -2  14   49.40    2.20
   3  -2 -14   50.89    2.00
   3  -2 -14   53.99    2.00
  -3  -2  14   50.79    2.00
   3   2 -13  525.75   14.60
   3   2 -13  546.55   14.50
   3   2 -13  528.65   14.40
   3   2 -13  527.25   14.80
  -3   2  13  517.15   14.50
  -3   2  13  534.75   14.60
  -3   2  13  527.35   15.10
   3  -2 -13  517.65   14.60
  -3  -2  13  525.55   14.40
  -3  -2  13  530.15   14.70
   3  -2 -13  515.45   14.60
  -3   2  12   22.20    1.20
   3   2 -12   22.90    1.20
  -3   2  12   25.50    1.70
  -3   2  12   23.30    1.20
   3   2 -12   24.20    1.30
   3   2 -12   24.00    1.10
   3   2 -12   23.20    1.00
   3  -2 -12   23.20    1.20
  -3  -2  12   22.30    1.10
  -3  -2  12   23.80    1.30
   3  -2 -12   21.80    1.20
  -3  -2  12   25.80    1.00
   3   2 -11  410.66   11.40
  -3   2  11  418.06   12.00
  -3   2  11  408.76   11.40
   3   2 -11  414.26   11.50
   3   2 -11  417.56   11.60
  -3   2  11  423.76   11.50
   3   2 -11  426.36   11.40
   3  -2 -11  417.36   11.50
  -3  -2  11  422.66   11.60
  -3  -2  11  383.66   11.50
  -3  -2  11  414.56   11.40
   3  -2 -11  410.46   11.60
  -3   2  10   76.49    2.50
   3   2 -10   78.79    2.40
   3   2 -10   75.59    2.60
  -3   2  10   76.99    2.50
  -3   2  10   74.69    2.90
   3   2 -10   82.19    2.60
  -3  -2  10   77.69    2.50
  -3  -2  10   75.39    2.40
   3  -2 -10   75.69    2.50
   3  -2 -10   76.39    2.60
  -3   2   9 1528.65   41.80
  -3   2   9 1552.84   42.20
   3   2  -9 1539.15   41.90
   3   2  -9 1564.94   41.90
  -3   2   9 1563.24   41.80
   3   2  -9 1615.34   41.70
   3  -2  -9 1528.95   41.90
  -3  -2   9 1559.04   41.70
   3  -2  -9 1559.44   41.80
  -3  -2   9 1561.54   41.80
   3   2  -8   41.10    1.50
  -3   2   8   46.90    1.50
   3   2  -8   39.90    1.40
   3   2  -8   37.20    1.50
  -3   2   8   41.00    1.90
   3  -2  -8   40.50    1.50
  -3  -2   8   42.60    1.50
  -3  -2   8   41.00    1.40
   3  -2  -8   40.30    1.50
   3   2  -7  188.88    5.60
  -3   2   7  192.88    5.50
  -3   2   7  196.38    5.90
  -3   2   7  199.58    5.50
   3   2  -7  200.38    5.50
   3  -2  -7  194.88    5.60
  -3  -2   7  196.28    5.50
   3  -2  -7  197.38    5.50
   3   2  -6   19.70    0.80
   3   2  -6   19.10    0.90
  -3   2   6   18.40    1.10
  -3   2   6   19.10    0.80
  -3   2   6   18.00    0.80
   3  -2  -6   18.90    0.80
  -3  -2   6   20.20    0.80
   3  -2  -6   20.20    0.90
  -3   2   5   49.70    1.60
  -3   2   5   48.30    1.90
   3   2  -5   46.50    1.60
  -3  -2   5   50.69    1.50
   3  -2  -5   51.19    1.70
   3   2  -4   93.69    2.90
   3  -2  -4   99.29    2.90
  -3   2   3    4.00    0.50
  -3   2   3    3.70    0.40
  -3   2   2   24.40    1.10
   3   2  -1    7.40    0.30
  -3   2   1    8.40    0.70
  -3   2   0 1331.37   35.20
   3   2   0 1275.17   34.80
   3   2   1 5595.74  149.59
  -3   2  -1 5375.46  150.48
  -3  -2  -1 5741.53  149.79
  -3   2  -2  569.74   16.30
   3   2   2  593.44   16.10
  -3  -2  -2  616.54   16.10
   3   2   3   32.60    1.20
  -3   2  -3   34.90    1.50
  -3  -2  -3   32.20    1.30
   3   2   4  176.18    5.00
   3   2   4  169.18    4.80
  -3   2  -4  167.08    5.00
  -3   2  -4  156.88    4.80
  -3   2  -4  173.98    5.10
  -3  -2  -4  163.48    5.00
  -3  -2  -4  179.48    4.80
   3  -2   4  166.28    4.80
  -3   2  -5 3506.05   95.09
  -3   2  -5 3356.06   95.29
   3   2   5 3241.28   95.59
  -3   2  -5 3556.44   94.39
   3   2   5 3818.82   95.09
  -3  -2  -5 3477.55   95.19
  -3  -2  -5 3634.34   95.19
  -3  -2  -5 3848.61   95.49
   3  -2   5 3398.56   94.89
  -3   2  -6  142.29    4.10
  -3   2  -6  130.89    4.00
  -3   2  -6  137.79    4.30
   3   2   6  152.18    4.00
   3  -2   6  131.49    4.00
  -3  -2  -6  140.49    4.30
  -3  -2  -6  137.79    4.00
  -3  -2  -6  139.89    4.00
  -3   2  -7  790.02   21.80
  -3   2  -7  789.72   21.50
   3   2   7  820.32   21.50
   3   2   7  768.12   21.80
  -3   2  -7  797.82   21.50
   3  -2   7  797.22   21.40
  -3  -2  -7  791.62   21.90
  -3  -2  -7  786.02   21.50
  -3  -2  -7  810.92   21.50
  -3   2  -8   99.09    3.00
   3   2   8  105.59    3.10
  -3   2  -8  101.79    3.10
   3   2   8  106.99    3.50
  -3   2  -8   95.09    3.10
  -3   2  -8  102.89    3.40
  -3  -2  -8  100.29    3.50
  -3  -2  -8   99.39    3.10
  -3  -2  -8  103.49    3.10
   3  -2   8  101.59    3.00
   3   2   9 2053.39   55.79
  -3   2  -9 2087.89   55.39
   3   2   9 2055.09   55.39
  -3   2  -9 2070.09   55.79
  -3   2  -9 1976.70   55.39
  -3   2  -9 2147.39   55.29
  -3  -2  -9 2032.50   55.89
  -3  -2  -9 2087.29   55.39
   3  -2   9 2141.49   55.39
  -3  -2  -9 2035.10   55.39
  -3   2 -10  128.99    4.00
  -3   2 -10  138.29    4.10
  -3   2 -10  138.99    4.00
   3   2  10  144.39    4.10
  -3   2 -10  132.59    4.40
   3   2  10  139.99    4.50
  -3  -2 -10  138.09    4.10
  -3  -2 -10  136.19    4.60
  -3  -2 -10  127.89    4.10
   3  -2  10  128.49    4.00
   3   2  11 2410.56   64.49
  -3   2 -11 2433.86   63.99
   3   2  11 2389.36   64.09
  -3   2 -11 2327.97   64.49
  -3   2 -11 2448.66   63.99
  -3   2 -11 2363.26   64.09
  -3  -2 -11 2398.86   64.09
  -3  -2 -11 2388.86   64.69
   3  -2  11 2380.86   64.39
   3  -2  11 2395.86   63.99
  -3  -2 -11 2361.76   64.09
   3   2  12   51.59    2.00
   3   2  12   56.09    2.50
  -3   2 -12   51.19    1.90
  -3   2 -12   51.29    1.90
  -3   2 -12   52.69    1.90
  -3   2 -12   53.59    2.30
  -3  -2 -12   51.19    2.00
   3  -2  12   52.09    1.90
  -3  -2 -12   51.89    2.00
   3  -2  12   51.89    2.30
  -3  -2 -12   50.49    2.50
  -3   2 -13   66.19    2.80
   3   2  13   66.39    2.80
  -3   2 -13   76.79    2.30
  -3   2 -13   62.59    2.20
  -3   2 -13   65.79    2.30
   3   2  13   64.99    2.30
  -3  -2 -13   64.39    2.40
  -3  -2 -13   61.99    2.90
   3  -2  13   61.79    2.70
   3  -2  13   64.49    2.20
  -3  -2 -13   63.79    2.40
   3   2  14    4.30    1.00
   3   2  14    5.80    0.80
  -3   2 -14    5.80    0.70
  -3   2 -14    5.80    0.70
  -3   2 -14    5.20    0.70
  -3   2 -14    4.60    0.90
   3  -2  14    5.50    0.70
   3  -2  14    5.00    0.90
  -3  -2 -14    4.50    0.70
  -3  -2 -14    3.50    0.70
  -3  -2 -14    5.00    1.00
  -3   2 -15 1031.70   28.40
  -3   2 -15 1063.59   28.50
  -3   2 -15 1040.00   28.50
   3   2  15 1046.70   28.50
  -3   2 -15 1016.50   29.10
   3   2  15 1057.49   29.20
   3  -2  15 1077.79   28.40
   3  -2  15 1039.50   28.40
  -3  -2 -15 1049.79   29.30
  -3  -2 -15 1043.20   28.60
   3  -2  15 1079.19   29.00
  -3  -2 -15 1033.50   28.60
  -3   2 -16   44.10    2.40
   3   2  16   43.30    1.90
   3   2  16   47.10    2.60
  -3   2 -16   41.00    1.80
  -3   2 -16   44.20    1.90
  -3   2 -16   44.40    1.90
  -3  -2 -16   43.10    1.90
  -3  -2 -16   45.00    2.00
   3  -2  16   41.90    1.80
   3  -2  16   42.80    2.40
  -3  -2 -16   42.80    2.50
   3  -2  16   48.40    1.90
   3  -2  16   43.10    1.90
  -3   2 -17    8.10    1.30
   3   2  17   10.50    1.60
  -3   2 -17    8.80    0.90
  -3   2 -17    7.50    0.80
  -3   2 -17    6.90    0.90
   3   2  17    7.40    0.90
  -3  -2 -17    9.70    1.10
   3  -2  17    9.80    0.90
   3  -2  17    8.60    0.90
  -3  -2 -17    6.40    0.90
   3  -2  17    7.60    0.90
   3  -2  17   10.40    1.40
  -3  -2 -17    8.80    1.50
  -3   2 -18   12.10    1.20
   3   2  18   15.70    1.40
   3   2  18   11.70    1.20
  -3   2 -18   11.40    1.50
   3   2  18   15.40    1.80
  -3   2 -18   15.40    1.30
  -3   2 -18   13.80    1.30
   3  -2  18   13.70    1.20
  -3  -2 -18   17.00    1.90
  -3  -2 -18   14.40    1.30
  -3  -2 -18   13.80    1.30
   3  -2  18   14.80    1.40
   3  -2  18   17.40    1.30
   3  -2  18   13.30    1.60
   3   2  19  950.00   27.20
   3   2  19  933.11   26.30
   3   2  19  976.70   26.40
  -3   2 -19  945.21   26.30
  -3   2 -19  960.60   27.10
  -3   2 -19  946.71   26.30
  -3  -2 -19  944.01   26.40
   3  -2  19  985.00   26.20
  -3  -2 -19  933.41   26.40
  -3  -2 -19  948.21   27.30
   3  -2  19  963.30   26.90
   3  -2  19 1017.70   26.30
  -3   2 -20   19.50    1.50
   3   2  20   28.80    2.50
   3   2  20   23.00    1.70
   3   2  20   24.20    1.90
  -3   2 -20   21.40    1.60
  -3   2 -20   17.40    2.00
  -3  -2 -20   21.80    1.70
  -3  -2 -20   24.70    2.30
  -3  -2 -20   25.00    1.80
   3  -2  20   27.20    2.30
   3  -2  20   24.00    1.60
   3   2  21   69.19    3.80
  -3   2 -21   74.49    3.70
   3   2  21   74.69    3.10
  -3   2 -21   72.69    2.90
   3   2  21   70.79    3.10
  -3   2 -21   69.39    2.90
   3  -2  21   71.89    3.00
   3  -2  21   77.19    2.90
  -3  -2 -21   73.29    3.00
  -3  -2 -21   73.09    3.10
   3  -2  21   73.59    3.60
   3   2  22   20.10    1.80
   3   2  22   19.50    2.30
  -3   2 -22   19.00    2.10
   3   2  22   16.10    1.60
  -3   2 -22   17.90    1.60
  -3   2 -22   20.70    1.70
  -3  -2 -22   21.40    1.80
   3  -2  22   20.50    1.90
   3  -2  22   17.50    2.10
  -3  -2 -22   17.10    1.60
   3  -2  22   17.30    1.70
   3   2  23  145.39    5.10
   3   2  23  148.89    6.10
  -3   2 -23  142.09    5.00
  -3   2 -23  151.08    6.00
   3   2  23  151.18    5.20
  -3  -2 -23  150.58    5.20
   3  -2  23  157.58    5.00
  -3  -2 -23  150.88    5.20
   3   2  24    7.20    1.40
   3   2  24    9.80    1.50
  -3   2 -24    6.70    1.20
  -3  -2 -24    8.40    1.30
   3  -2  24    7.90    1.30
   3   2  25   58.99    3.00
  -3   2 -25   57.69    2.80
   3   2  25   62.19    3.10
  -3  -2 -25   61.49    3.10
   3  -2  25   59.49    3.00
   3   2  26   13.70    1.80
   3   2  26   13.20    1.70
  -3   2 -26   14.70    1.60
   3  -2  26   15.30    1.80
  -3  -2 -26   13.00    1.70
   3   2  27    2.20    1.50
  -3   2 -27   -0.30    1.10
   3   2  27    1.60    1.40
  -3  -2 -27    0.50    1.30
   3  -2  27   -0.70    1.50
   3   2  28   -0.70    1.60
   3   2  28   -0.20    1.40
  -3   2 -28   -0.10    1.30
  -3  -2 -28    1.00    1.40
  -3   3  28   68.09    3.70
  -3   3  28   67.19    3.60
   3  -3 -28   67.99    3.60
  -3   3  27   85.59    4.00
  -3   3  27   79.49    3.70
   3  -3 -27   81.09    3.80
  -3   3  26   12.80    1.80
  -3   3  26   13.40    1.90
   3  -3 -26   15.10    1.80
  -3   3  25    7.90    1.50
   3   3 -25   10.10    1.50
  -3   3  25    9.70    1.70
   3  -3 -25   10.80    1.60
  -3   3  24  176.58    6.10
   3   3 -24  189.58    6.20
  -3   3  24  181.28    6.20
   3  -3 -24  184.38    6.20
  -3   3  23  115.59    4.30
  -3   3  23  114.09    4.30
   3   3 -23  108.99    4.20
   3  -3 -23  114.79    4.20
  -3   3  22   69.09    3.20
  -3   3  22   71.69    4.00
   3   3 -22   73.79    3.20
  -3   3  22   74.39    3.10
   3  -3 -22   77.39    3.30
  -3   3  21    3.10    1.10
  -3   3  21    2.30    1.20
   3   3 -21    4.10    1.10
  -3   3  21    1.60    1.60
   3  -3 -21    4.20    1.10
  -3   3  20   61.69    2.70
  -3   3  20   56.99    2.70
  -3   3  20   60.29    3.50
   3   3 -20   58.29    2.70
   3  -3 -20   59.09    2.60
  -3   3  19    5.50    1.10
  -3   3  19    6.60    1.60
   3   3 -19    5.50    1.00
  -3   3  19    3.80    1.10
   3   3 -19    5.60    1.30
   3  -3 -19    5.80    1.00
   3   3 -18   11.30    1.20
  -3   3  18    8.90    1.60
  -3   3  18    9.10    1.20
   3   3 -18    9.70    1.00
  -3   3  18   14.50    1.30
   3  -3 -18   12.40    1.20
  -3  -3  18    9.60    1.60
  -3   3  17   14.80    1.80
  -3   3  17   16.20    1.50
   3   3 -17   17.70    1.40
   3   3 -17   14.40    1.20
  -3   3  17   15.90    1.40
  -3  -3  17   14.50    1.30
   3  -3 -17   18.00    1.30
   3  -3 -17   16.70    1.40
   3   3 -16   66.39    2.70
  -3   3  16   72.49    2.70
   3   3 -16   71.99    2.50
  -3   3  16   75.19    2.80
  -3   3  16   79.29    3.50
   3  -3 -16   67.59    2.70
  -3  -3  16   70.89    2.60
   3  -3 -16   69.69    2.70
  -3   3  15   36.60    1.80
  -3   3  15   32.70    1.70
   3   3 -15   34.20    1.50
  -3   3  15   32.60    2.30
   3   3 -15   32.60    1.70
  -3  -3  15   32.70    1.50
   3  -3 -15   32.80    1.70
   3  -3 -15   32.80    1.60
   3   3 -14   67.49    2.30
  -3   3  14   65.59    2.50
  -3   3  14   66.49    2.50
  -3   3  14   68.89    3.10
   3   3 -14   66.09    2.50
   3  -3 -14   65.89    2.40
  -3  -3  14   68.59    2.30
   3  -3 -14   65.19    2.50
   3   3 -13  139.79    4.10
  -3   3  13  141.09    4.90
  -3   3  13  140.49    4.30
   3   3 -13  137.29    4.40
  -3   3  13  139.89    4.30
   3  -3 -13  139.29    4.30
   3  -3 -13  131.89    4.40
  -3  -3  13  138.69    4.10
  -3   3  12  161.68    4.80
   3   3 -12  167.08    4.70
  -3   3  12  158.88    4.90
   3   3 -12  168.38    5.00
  -3   3  12  159.78    5.50
   3  -3 -12  160.08    5.00
  -3  -3  12  159.48    4.70
   3  -3 -12  155.38    4.80
  -3   3  11   81.29    3.20
   3   3 -11   78.99    2.70
   3   3 -11   78.39    2.50
  -3   3  11   82.29    2.70
   3   3 -11   74.59    2.70
  -3   3  11   82.59    2.70
  -3  -3  11   78.49    2.50
   3  -3 -11   79.09    2.60
   3  -3 -11   80.99    2.80
  -3   3  10   45.80    2.20
   3   3 -10   43.80    1.50
   3   3 -10   43.80    1.70
   3   3 -10   44.90    1.80
  -3   3  10   45.90    1.70
  -3   3  10   43.80    1.70
  -3  -3  10   44.50    1.60
   3  -3 -10   44.00    1.70
   3  -3 -10   42.40    1.80
  -3  -3  10   43.30    1.50
  -3   3   9  885.61   24.10
  -3   3   9  885.61   23.50
  -3   3   9  894.41   23.60
   3   3  -9  862.01   23.40
   3   3  -9  821.62   23.60
   3   3  -9  879.11   23.50
  -3  -3   9  892.31   23.50
  -3  -3   9  859.31   23.40
   3  -3  -9  851.31   23.50
   3  -3  -9  867.41   23.70
   3   3  -8  339.97    9.00
  -3   3   8  320.87    8.80
  -3   3   8  303.57    8.90
   3   3  -8  323.97    8.80
  -3   3   8  301.67    9.30
   3  -3  -8  321.37    9.00
  -3  -3   8  306.87    8.70
   3  -3  -8  322.77    8.80
  -3   3   7  124.89    3.70
  -3   3   7  129.39    4.20
   3   3  -7  127.49    3.60
  -3   3   7  126.29    3.80
   3   3  -7  113.09    3.80
   3  -3  -7  127.79    3.70
   3  -3  -7  124.29    3.80
  -3  -3   7  127.79    3.50
  -3   3   6  102.09    3.10
  -3   3   6   99.29    3.50
  -3   3   6   98.39    3.20
   3   3  -6  103.69    2.90
   3   3  -6  117.09    3.30
   3  -3  -6   99.89    3.20
   3  -3  -6  105.09    3.10
  -3  -3   6  104.59    3.20
  -3   3   5  614.34   17.90
   3   3  -5  652.33   17.60
  -3   3   5  654.53   17.40
  -3   3   5  639.04   17.50
  -3  -3   5  647.04   17.60
   3  -3  -5  670.03   17.40
   3  -3  -5  634.94   17.60
   3   3  -4  124.39    3.70
  -3   3   4  120.89    3.60
  -3   3   4  118.99    3.90
   3  -3  -4  120.99    3.70
  -3  -3   4  125.89    3.70
  -3   3   3  789.52   21.00
  -3   3   3  769.72   21.30
   3   3  -3  765.32   21.00
  -3  -3   3  759.52   21.00
   3  -3  -3  792.72   21.00
   3   3  -2  413.36   11.50
  -3   3   2  402.36   11.90
  -3   3   2  406.16   11.60
   3   3  -2  458.45   11.70
   3  -3  -2  428.76   11.70
  -3  -3   2  440.46   11.70
  -3   3   1  271.77    8.00
  -3   3   1  273.87    7.70
   3   3  -1  283.97    7.60
   3   3  -1  266.77    7.50
  -3  -3   1  279.27    7.60
   3  -3  -1  269.37    7.60
  -3   3   0  416.56   11.50
  -3   3   0  414.56   11.90
   3   3   0  409.16   11.50
   3   3   0  435.36   11.50
  -3  -3   0  416.76   11.50
   3  -3   0  425.26   11.50
  -3   3  -1 1074.69   28.90
   3   3   1 1076.19   28.90
  -3   3  -1 1034.00   29.20
   3   3   1 1075.99   28.80
  -3  -3  -1 1103.39   28.80
  -3   3  -2  424.16   12.20
   3   3   2  467.35   12.10
  -3   3  -2  440.26   12.20
   3   3   2  472.95   12.20
  -3   3  -2  451.65   12.60
   3   3   2  434.76   12.20
  -3  -3  -2  427.46   12.20
   3  -3   2  434.76   12.20
  -3   3  -3  122.59    3.70
   3   3   3  122.29    3.70
  -3   3  -3  123.29    3.60
  -3   3  -3  119.99    4.00
   3   3   3  120.39    3.50
   3  -3   3  119.89    3.60
   3   3   4  225.28    6.60
  -3   3  -4  228.48    6.50
  -3   3  -4  226.28    6.80
  -3   3  -4  224.38    6.40
   3   3   4  231.98    6.40
   3  -3   4  225.48    6.40
   3   3   5  374.96   10.00
  -3   3  -5  348.57    9.80
  -3   3  -5  347.67    9.80
  -3   3  -5  341.17   10.10
   3   3   5  346.77    9.70
   3  -3   5  350.96    9.70
  -3  -3  -5  352.46    9.70
   3   3   6   26.40    1.30
  -3   3  -6   23.70    1.30
  -3   3  -6   26.10    1.20
   3   3   6   25.90    1.10
  -3   3  -6   25.00    1.10
   3  -3   6   24.30    1.10
  -3  -3  -6   25.00    1.00
   3   3   7   60.09    1.90
   3   3   7   52.49    2.10
  -3   3  -7   53.49    1.90
  -3   3  -7   47.60    1.80
  -3   3  -7   50.29    2.10
   3  -3   7   52.69    1.80
  -3  -3  -7   52.49    1.80
  -3   3  -8    3.30    0.50
  -3   3  -8    2.50    0.50
   3   3   8    2.20    0.50
  -3   3  -8    2.50    0.60
   3   3   8    1.30    0.60
   3  -3   8    2.80    0.50
  -3  -3  -8    1.80    0.50
  -3   3  -9   27.60    1.30
  -3   3  -9   26.10    1.10
  -3   3  -9   26.50    1.50
   3   3   9   34.40    1.40
   3   3   9   27.60    1.60
  -3   3  -9   29.90    1.30
  -3  -3  -9   25.40    1.30
   3  -3   9   29.30    1.30
  -3   3 -10  308.07    8.30
  -3   3 -10  284.07    8.40
   3   3  10  308.67    9.00
   3   3  10  314.87    8.50
  -3   3 -10  293.37    8.80
  -3   3 -10  303.37    8.50
  -3  -3 -10  309.07    9.10
   3  -3  10  281.97    8.40
  -3  -3 -10  288.17    8.40
  -3  -3 -10  299.97    8.30
  -3   3 -11   44.10    2.10
  -3   3 -11   47.50    1.70
   3   3  11   50.79    2.30
   3   3  11   50.89    1.90
  -3   3 -11   50.49    1.90
  -3   3 -11   46.30    1.80
  -3  -3 -11   49.70    2.40
   3  -3  11   42.80    1.80
  -3  -3 -11   43.60    1.80
   3   3  12    4.80    1.00
  -3   3 -12    6.10    0.90
   3   3  12    4.10    0.70
  -3   3 -12    5.00    0.60
   3  -3  12    4.70    0.70
  -3  -3 -12    4.50    0.70
   3  -3  12    5.30    0.90
  -3   3 -13    4.40    0.90
  -3   3 -13    5.80    0.70
   3   3  13    4.70    1.10
   3   3  13    4.70    0.80
  -3   3 -13    6.40    0.70
  -3   3 -13    5.20    0.60
   3  -3  13    7.20    0.80
  -3  -3 -13    5.40    0.80
   3  -3  13    6.90    1.00
  -3   3 -14   35.00    1.50
  -3   3 -14   30.70    1.90
   3   3  14   22.80    1.90
  -3   3 -14   34.30    1.50
   3   3  14   23.60    1.50
  -3   3 -14   31.50    1.40
   3  -3  14   25.60    1.30
   3  -3  14   28.70    1.50
  -3  -3 -14   28.10    1.50
   3  -3  14   25.80    1.80
  -3   3 -15   61.49    2.80
   3   3  15   59.29    2.40
  -3   3 -15   59.79    2.30
  -3   3 -15   62.19    2.20
   3   3  15   62.39    3.10
  -3   3 -15   61.99    2.30
  -3  -3 -15   57.39    2.40
   3  -3  15   60.69    2.20
   3  -3  15   61.89    2.70
   3  -3  15   58.09    2.30
  -3   3 -16   26.50    1.90
  -3   3 -16   28.00    1.50
   3   3  16   25.60    1.60
  -3   3 -16   25.10    1.50
   3   3  16   26.70    2.10
  -3   3 -16   24.30    1.40
  -3  -3 -16   23.30    1.60
   3  -3  16   24.90    1.50
   3  -3  16   27.20    1.50
   3  -3  16   24.70    1.90
  -3   3 -17    7.10    0.90
  -3   3 -17    7.50    0.90
   3   3  17    3.80    1.00
  -3   3 -17    4.70    1.10
   3   3  17    4.50    1.30
   3   3  17    3.20    0.90
  -3   3 -17    2.60    0.70
   3  -3  17    5.70    0.90
  -3  -3 -17    3.40    0.90
   3  -3  17    3.50    1.10
   3  -3  17    5.20    0.80
   3   3  18   37.40    2.70
   3   3  18   36.10    2.10
   3   3  18   41.10    2.10
  -3   3 -18   45.90    2.00
  -3   3 -18   45.60    2.60
  -3   3 -18   45.60    2.00
  -3   3 -18   39.10    2.20
   3  -3  18   41.00    1.90
   3  -3  18   39.70    2.70
   3  -3  18   43.10    2.00
  -3  -3 -18   45.70    2.20
   3   3  19   53.19    2.50
   3   3  19   52.99    2.50
  -3   3 -19   51.79    2.30
   3   3  19   50.59    3.20
  -3   3 -19   54.49    2.30
   3  -3  19   56.29    2.30
  -3  -3 -19   54.79    2.60
   3  -3  19   53.29    2.40
   3   3  20   43.20    2.40
   3   3  20   45.50    3.10
   3   3  20   44.40    2.30
  -3   3 -20   44.60    2.30
  -3  -3 -20   45.80    2.40
   3   3  21   41.00    2.30
   3   3  21   41.40    3.20
   3   3  21   35.40    2.50
  -3  -3 -21   42.10    2.30
   3   3  22   21.40    2.40
   3   3  22   22.40    1.90
   3   3  22   24.80    2.10
  -3  -3 -22   24.30    2.00
   3   3  23   67.39    3.20
   3   3  23   65.89    3.10
  -3  -3 -23   64.09    3.10
   3   3  24   50.79    2.90
   3   3  24   56.89    3.00
  -3  -3 -24   51.59    3.00
   3   3  25   84.39    3.70
   3   3  25   80.29    3.70
  -3  -3 -25   82.39    3.70
   3   3  26   71.49    3.50
   3   3  26   59.89    3.60
  -3  -3 -26   71.99    3.60
   3   3  27   22.70    2.20
   3   3  27   31.30    2.60
  -3  -3 -27   27.60    2.60
   3   3  28   32.10    2.70
   3   3  28   36.10    2.90
  -3  -3 -28   36.90    3.00
  -3   4  27   60.19    3.60
  -3   4  27   55.19    3.40
   3  -4 -27   65.79    3.50
  -3   4  26   38.60    2.90
  -3   4  26   35.20    2.80
   3   4 -26   30.00    2.50
   3  -4 -26   39.20    2.80
  -3  -4  26   36.50    2.70
  -3   4  25   13.90    1.80
   3   4 -25   15.00    1.80
  -3   4  25   11.90    1.80
  -3  -4  25   14.50    1.80
   3  -4 -25   15.30    1.80
  -3   4  24   16.20    1.80
   3   4 -24   15.20    1.80
  -3   4  24   13.30    1.80
   3  -4 -24   21.50    1.90
  -3  -4  24   16.00    1.80
  -3   4  23   35.80    2.70
   3   4 -23   34.30    2.40
  -3   4  23   37.90    2.60
   3  -4 -23   38.00    2.60
  -3  -4  23   40.10    2.60
  -3   4  22   48.90    2.80
   3   4 -22   55.99    2.80
  -3   4  22   51.09    2.80
   3  -4 -22   53.99    2.80
  -3  -4  22   55.09    2.90
   3   4 -21   54.29    2.80
  -3   4  21   58.69    2.90
  -3   4  21   62.49    3.80
  -3   4  21   64.49    3.00
   3  -4 -21   64.09    2.90
  -3  -4  21   62.49    2.90
  -3   4  20    7.50    1.80
  -3   4  20    9.60    1.40
   3   4 -20    6.20    1.20
  -3   4  20    7.30    1.30
   3  -4 -20    9.10    1.30
  -3  -4  20    6.40    1.30
   3   4 -19  157.58    5.30
  -3   4  19  153.88    6.10
  -3   4  19  156.48    5.20
  -3   4  19  161.38    5.20
  -3  -4  19  161.58    5.30
   3  -4 -19  156.78    5.20
   3   4 -18   64.29    2.90
  -3   4  18   68.29    3.70
  -3   4  18   66.09    2.80
  -3   4  18   66.89    2.80
  -3  -4  18   63.29    2.80
   3  -4 -18   64.39    2.70
  -3   4  17  209.98    6.40
   3   4 -17  193.28    6.50
  -3   4  17  214.88    6.50
  -3   4  17  215.18    7.30
   3  -4 -17  209.68    6.40
  -3  -4  17  208.58    6.50
   3   4 -16   76.09    3.10
  -3   4  16   88.09    3.20
  -3   4  16   85.19    3.90
  -3   4  16   81.49    3.00
   3  -4 -16   85.39    3.00
   3  -4 -16   79.59    3.00
  -3  -4  16   78.29    3.10
   3   4 -15  142.29    4.50
  -3   4  15  125.99    5.10
  -3   4  15  137.69    4.30
  -3   4  15  128.49    4.40
   3  -4 -15  131.29    4.40
  -3  -4  15  136.49    4.50
   3  -4 -15  131.99    4.30
  -3   4  14   90.59    4.00
   3   4 -14   96.59    3.40
  -3   4  14   88.09    3.20
  -3   4  14   92.49    3.20
   3  -4 -14   89.59    3.30
   3  -4 -14   93.19    3.20
  -3  -4  14   95.39    3.30
  -3   4  13  315.57    9.20
  -3   4  13  312.07    9.80
   3   4 -13  319.77    9.30
  -3   4  13  324.57    9.10
  -3  -4  13  321.57    9.30
   3  -4 -13  314.97    9.30
   3  -4 -13  317.97    9.10
   3   4 -12  101.09    3.50
  -3   4  12   98.99    4.00
  -3   4  12  103.89    3.40
  -3   4  12   98.89    3.20
   3  -4 -12   97.89    3.40
   3  -4 -12   95.89    3.20
  -3  -4  12   96.59    3.40
  -3   4  11   29.50    1.50
  -3   4  11   32.40    2.10
  -3   4  11   31.00    1.60
   3   4 -11   33.60    1.70
   3  -4 -11   29.00    1.40
  -3  -4  11   33.70    1.60
   3  -4 -11   31.20    1.60
  -3   4  10  100.49    3.20
  -3   4  10  104.09    3.90
   3   4 -10  103.29    3.40
  -3   4  10   98.29    3.30
   3  -4 -10  100.59    3.40
   3  -4 -10   98.19    3.20
  -3  -4  10   99.59    3.30
  -3   4   9   32.00    1.50
  -3   4   9   34.20    1.40
   3   4  -9   31.30    1.60
  -3   4   9   34.10    2.00
   3  -4  -9   34.20    1.60
   3  -4  -9   32.60    1.40
  -3  -4   9   31.90    1.50
  -3   4   8   97.89    3.30
  -3   4   8  101.49    3.80
  -3   4   8   98.29    3.10
   3   4  -8  103.29    3.40
   3  -4  -8  104.49    3.30
  -3  -4   8  105.79    3.30
   3  -4  -8  100.59    3.10
  -3   4   7   33.40    1.90
  -3   4   7   34.70    1.40
  -3   4   7   34.00    1.60
   3   4  -7   37.30    1.60
   3  -4  -7   35.10    1.40
   3  -4  -7   36.90    1.60
  -3  -4   7   38.20    1.60
  -3   4   6  237.98    6.50
   3   4  -6  210.18    6.90
   3   4  -6  244.58    6.80
  -3   4   6  237.58    7.20
  -3   4   6  226.58    6.70
   3  -4  -6  231.88    6.70
  -3  -4   6  233.28    6.70
   3  -4  -6  231.98    6.50
  -3   4   5   46.10    2.20
   3   4  -5   47.10    1.70
  -3   4   5   45.30    1.50
   3   4  -5   47.70    1.80
  -3   4   5   42.60    1.70
   3  -4  -5   43.50    1.50
   3  -4  -5   44.10    1.70
  -3  -4   5   46.50    1.80
  -3   4   4  111.29    3.50
  -3   4   4  109.19    3.80
   3   4  -4  109.19    3.30
  -3   4   4  110.89    3.20
   3   4  -4  112.79    3.50
   3  -4  -4  110.69    3.50
   3  -4  -4  108.59    3.20
  -3  -4   4  114.79    3.50
  -3   4   3   -0.60    0.60
   3   4  -3    0.60    0.40
   3   4  -3    0.70    0.40
  -3   4   3   -0.70    0.40
   3   4  -3    0.10    0.30
  -3  -4   3    1.40    0.40
   3  -4  -3    0.40    0.50
  -3   4   2  583.54   16.40
   3   4  -2  577.44   16.30
   3   4  -2  593.74   16.30
   3   4  -2  620.94   16.50
  -3   4   2  586.44   16.80
  -3  -4   2  635.34   16.50
   3  -4  -2  607.64   16.50
  -3   4   1  164.68    5.30
   3   4  -1  158.38    4.90
   3   4  -1  172.38    4.80
  -3   4   1  166.98    4.90
   3   4  -1  167.88    4.80
   3  -4  -1  168.68    4.90
  -3  -4   1  163.68    4.90
  -3   4   0  539.85   15.10
   3   4   0  513.65   14.70
  -3   4   0  555.14   14.70
   3   4   0  532.25   14.70
   3   4   0  523.55   14.60
  -3  -4   0  556.44   14.70
   3  -4   0  528.65   14.70
  -3   4  -1  206.58    6.30
   3   4   1  194.98    5.80
   3   4   1  197.98    5.70
  -3   4  -1  206.98    5.90
   3  -4   1  202.88    5.90
   3   4   2  520.55   14.10
  -3   4  -2  508.15   14.60
   3   4   2  495.85   14.00
  -3   4  -2  524.85   14.20
   3   4   2  476.15   14.20
  -3   4  -2  531.45   14.20
  -3  -4  -2  530.25   14.10
   3  -4   2  526.75   14.20
  -3   4  -3   27.70    1.60
  -3   4  -3   25.60    1.30
  -3   4  -3   25.00    1.20
   3   4   3   27.50    1.30
   3   4   3   26.50    1.10
  -3  -4  -3   26.20    1.10
   3  -4   3   25.90    1.20
  -3   4  -4   57.89    2.10
  -3   4  -4   55.99    2.40
   3   4   4   53.39    2.10
   3   4   4   54.39    1.90
  -3   4  -4   60.59    2.10
  -3  -4  -4   61.39    1.80
  -3  -4  -4   52.29    1.90
  -3   4  -5  141.69    4.40
  -3   4  -5  128.29    4.10
   3   4   5  132.79    4.20
   3   4   5  135.09    4.00
  -3  -4  -5  128.79    3.90
  -3  -4  -5  127.49    3.90
  -3   4  -6    6.60    0.70
   3   4   6    5.20    0.60
   3   4   6    5.10    0.80
  -3   4  -6    7.00    0.90
  -3   4  -6    6.00    0.70
   3  -4   6    6.70    0.70
  -3  -4  -6    7.40    0.60
  -3  -4  -6    6.50    0.60
  -3   4  -7   65.29    2.60
  -3   4  -7   63.49    2.30
   3   4   7   71.49    2.70
  -3   4  -7   67.49    2.40
   3   4   7   63.99    2.30
   3  -4   7   65.29    2.30
  -3  -4  -7   65.49    2.20
  -3  -4  -7   66.89    2.20
   3   4   8   72.79    2.80
  -3   4  -8   59.49    2.30
   3   4   8   72.09    2.40
  -3   4  -8   66.99    2.40
  -3   4  -8   66.49    2.60
   3  -4   8   61.69    2.30
  -3  -4  -8   69.19    2.20
  -3  -4  -8   67.09    2.30
  -3   4  -9  201.68    6.30
   3   4   9  209.68    6.50
   3   4   9  196.48    6.00
  -3   4  -9  193.98    6.10
  -3   4  -9  212.38    6.10
  -3  -4  -9  198.28    5.90
   3  -4   9  216.88    6.10
  -3  -4  -9  208.98    6.00
   3   4  10   84.59    3.40
   3   4  10   81.69    2.90
  -3   4 -10   88.99    3.00
  -3   4 -10   83.29    2.90
  -3   4 -10   85.89    3.20
  -3  -4 -10   85.29    2.80
   3  -4  10   88.39    2.90
   3   4  11   38.10    1.70
  -3   4 -11   34.20    1.60
   3   4  11   36.70    2.10
  -3   4 -11   37.00    1.70
  -3   4 -11   36.60    1.90
   3  -4  11   34.40    1.60
  -3  -4 -11   34.50    1.60
   3   4  12    1.10    0.90
   3   4  12    1.10    0.60
  -3   4 -12    1.70    0.60
  -3   4 -12    1.70    0.60
  -3   4 -12    1.10    0.70
   3  -4  12    1.30    0.60
  -3  -4 -12    1.20    0.60
   3   4  13   50.29    2.10
  -3   4 -13   47.10    2.10
   3   4  13   50.89    2.60
  -3   4 -13   53.49    2.10
  -3   4 -13   50.69    2.40
   3  -4  13   49.50    2.10
  -3  -4 -13   48.70    2.10
  -3   4 -14   75.69    2.70
   3   4  14   66.49    3.20
   3   4  14   69.09    2.70
  -3   4 -14   71.69    2.70
  -3  -4 -14   67.19    2.70
   3  -4  14   74.49    2.70
  -3   4 -15  138.79    4.50
   3   4  15  137.49    4.60
   3   4  15  143.49    4.50
   3   4  15  134.39    5.20
  -3   4 -15  153.28    4.60
   3  -4  15  143.09    4.50
  -3  -4 -15  133.99    4.50
   3   4  16  105.09    3.50
  -3   4 -16   90.69    3.40
   3   4  16  103.89    3.60
  -3   4 -16   96.79    3.40
   3   4  16  101.59    4.30
  -3  -4 -16   94.09    3.50
   3  -4  16   90.89    3.40
  -3   4 -17    1.10    0.80
   3   4  17    0.30    0.80
   3   4  17    0.30    1.10
   3   4  17    1.50    0.90
   3  -4  17    1.10    0.80
  -3  -4 -17   -1.00    0.80
   3   4  18   54.99    2.50
  -3   4 -18   58.89    2.50
   3   4  18   54.79    2.60
   3   4  18   55.99    3.30
   3  -4  18   61.19    2.50
  -3  -4 -18   53.19    2.50
  -3   4 -19  116.39    4.20
   3   4  19  113.39    5.10
   3   4  19  124.99    4.40
   3   4  19  124.29    4.30
  -3  -4 -19  116.39    4.30
   3  -4  19  126.59    4.20
   3   4  20   44.20    3.20
  -3   4 -20   43.70    2.30
   3   4  20   44.50    2.50
   3   4  20   42.80    2.50
   3  -4  20   48.30    2.30
  -3  -4 -20   43.70    2.40
  -3   4 -21   19.80    1.70
   3   4  21   16.60    2.30
   3   4  21   18.50    1.70
   3   4  21   13.90    1.60
   3  -4  21   16.80    1.70
  -3  -4 -21   15.60    1.60
   3   4  22   79.29    3.50
   3   4  22   73.89    3.40
  -3  -4 -22   78.29    3.40
   3   4  23    8.00    1.50
   3   4  23    5.80    1.50
  -3  -4 -23    6.30    1.40
   3   4  24   14.70    1.90
   3   4  24   19.30    2.00
  -3  -4 -24   20.60    1.90
   3   4  25    5.40    1.70
   3   4  25    4.40    1.50
  -3  -4 -25    5.70    1.50
   3   4  26   40.20    3.00
   3   4  26   41.50    3.20
  -3  -4 -26   41.70    3.00
   3   4  27    3.30    1.70
   3   4  27    3.30    1.60
  -3  -4 -27    5.70    1.60
  -3   5  25    6.50    1.70
   3   5 -25    4.50    1.50
  -3   5  25    6.60    1.70
   3  -5 -25    7.20    1.60
  -3  -5  25    6.30    1.60
   3   5 -24    8.10    1.60
  -3   5  24    8.80    1.70
  -3   5  24    8.00    1.70
   3  -5 -24    8.70    1.60
  -3  -5  24    7.40    1.60
  -3   5  23   53.09    3.10
   3   5 -23   49.20    3.00
  -3   5  23   49.99    3.10
   3  -5 -23   50.69    2.90
  -3  -5  23   53.69    3.00
   3   5 -22   39.00    2.70
  -3   5  22   40.80    2.70
  -3   5  22   39.50    2.60
   3  -5 -22   41.10    2.60
  -3  -5  22   38.50    2.60
  -3   5  21   77.39    3.40
   3   5 -21   71.29    3.40
  -3   5  21   71.99    3.40
  -3  -5  21   78.19    3.40
   3  -5 -21   74.99    3.30
  -3   5  20   79.89    3.40
  -3   5  20   79.29    3.40
   3   5 -20   75.49    3.50
  -3  -5  20   75.89    3.40
   3  -5 -20   81.69    3.30
  -3   5  19   39.50    2.50
   3   5 -19   39.70    2.40
  -3   5  19   37.10    2.30
  -3   5  19   39.40    3.20
  -3  -5  19   40.40    2.40
   3  -5 -19   36.50    2.20
   3   5 -18   70.89    3.20
  -3   5  18   65.69    3.00
  -3   5  18   64.09    3.90
  -3   5  18   70.09    2.90
  -3  -5  18   73.99    3.10
   3  -5 -18   66.69    2.90
   3   5 -17   50.69    2.60
  -3   5  17   52.09    3.40
  -3   5  17   55.59    2.60
  -3   5  17   48.80    2.40
  -3  -5  17   51.29    2.60
   3  -5 -17   53.99    2.40
  -3   5  16  246.08    7.30
  -3   5  16  228.98    7.10
  -3   5  16  236.38    8.10
   3   5 -16  228.58    7.30
  -3  -5  16  236.08    7.30
   3  -5 -16  239.08    7.10
  -3   5  15  217.98    6.70
   3   5 -15  213.18    6.90
  -3   5  15  227.38    6.90
  -3   5  15  220.08    7.60
  -3  -5  15  225.28    6.90
   3  -5 -15  215.18    7.10
   3  -5 -15  228.28    6.70
  -3   5  14  145.19    5.40
  -3   5  14  143.79    4.70
   3   5 -14  128.59    4.70
  -3   5  14  135.79    4.40
  -3  -5  14  135.39    4.70
   3  -5 -14  138.19    4.60
   3  -5 -14  141.19    4.50
  -3   5  13   94.49    4.20
  -3   5  13   99.29    3.50
  -3   5  13   95.19    3.30
   3   5 -13  104.09    3.70
  -3  -5  13  100.59    3.60
   3  -5 -13   96.59    3.40
   3  -5 -13  100.89    3.60
  -3   5  12   91.79    3.30
  -3   5  12   92.69    4.00
  -3   5  12   89.89    3.10
   3   5 -12   92.99    3.40
   3  -5 -12   88.89    3.30
  -3  -5  12   97.09    3.40
   3  -5 -12   93.49    3.20
  -3   5  11  191.38    6.70
  -3   5  11  195.78    5.90
   3   5 -11  213.98    6.30
  -3   5  11  195.48    6.10
  -3  -5  11  204.68    6.20
   3  -5 -11  201.38    5.90
   3  -5 -11  200.08    6.20
  -3   5  10  387.06   11.50
   3   5 -10  359.36   10.90
  -3   5  10  377.56   10.60
  -3   5  10  396.16   10.90
  -3  -5  10  371.36   10.90
   3  -5 -10  388.66   10.60
   3  -5 -10  372.96   10.90
  -3   5   9  211.88    6.30
  -3   5   9  217.68    7.20
  -3   5   9  214.28    6.60
   3   5  -9  233.28    6.70
   3  -5  -9  211.08    6.60
   3  -5  -9  222.58    6.30
  -3  -5   9  229.78    6.60
  -3   5   8   36.60    1.80
   3   5  -8   38.10    1.80
  -3   5   8   38.50    1.60
  -3   5   8   42.80    2.40
   3  -5  -8   39.50    1.80
  -3  -5   8   36.50    1.80
   3  -5  -8   34.50    1.80
   3   5  -7  180.78    5.70
  -3   5   7  193.68    6.20
  -3   5   7  189.48    5.70
  -3  -5   7  184.48    5.70
   3  -5  -7  190.78    5.70
   3   5  -6   14.80    1.20
  -3   5   6   16.00    1.20
  -3   5   6   17.90    1.60
   3  -5  -6   17.70    1.10
  -3  -5   6   16.30    1.20
  -3   5   5  368.16   10.70
   3   5  -5  349.96   10.20
  -3   5   5  358.56   10.10
  -3  -5   5  356.16   10.10
   3  -5  -5  356.96   10.20
   3   5  -4  152.48    4.60
   3   5  -4  151.68    4.70
  -3   5   4  154.98    5.20
  -3   5   4  156.08    4.70
   3  -5  -4  158.38    4.70
  -3  -5   4  146.89    4.70
   3   5  -3  180.18    5.30
  -3   5   3  185.58    5.50
  -3   5   3  175.98    5.90
   3   5  -3  180.28    5.50
   3  -5  -3  179.88    5.50
  -3  -5   3  186.08    5.40
  -3   5   2   17.00    1.40
   3   5  -2   15.40    0.90
  -3   5   2   14.50    1.10
   3   5  -2   17.70    1.10
  -3  -5   2   17.70    1.10
   3  -5  -2   16.20    1.10
   3   5  -1  109.99    3.50
  -3   5   1  121.29    3.70
   3   5  -1  113.69    3.70
  -3   5   1  122.49    4.20
   3  -5  -1  112.89    3.70
  -3  -5   1  118.29    3.70
  -3   5   0  153.28    4.60
  -3   5   0  153.38    5.00
   3   5   0  147.19    4.50
   3   5   0  140.09    4.40
   3  -5   0  151.28    4.60
  -3  -5   0  146.29    4.50
  -3   5  -1  340.37    9.50
   3   5   1  322.67    9.50
  -3   5  -1  338.67   10.00
   3   5   1  346.47    9.40
   3   5   1  325.87    9.50
  -3  -5  -1  333.47    9.40
   3  -5   1  336.97    9.50
   3   5   2  104.59    3.40
  -3   5  -2  101.39    3.80
   3   5   2   99.19    3.30
  -3   5  -2   98.99    3.40
   3   5   2  106.99    3.20
   3  -5   2  100.89    3.30
  -3  -5  -2  102.09    3.20
   3   5   3   72.89    2.50
  -3   5  -3   72.89    3.00
   3   5   3   70.69    2.70
  -3   5  -3   73.69    2.70
  -3   5  -3   73.99    2.60
   3  -5   3   76.09    2.60
  -3  -5  -3   70.89    2.50
   3   5   4   59.49    2.20
  -3   5  -4   66.79    2.40
   3   5   4   58.59    2.40
  -3   5  -4   61.09    2.70
  -3   5  -4   65.69    2.40
  -3  -5  -4   62.69    2.20
   3  -5   4   64.09    2.30
  -3   5  -5  184.68    5.40
   3   5   5  171.98    5.20
  -3   5  -5  173.28    5.40
  -3   5  -5  172.68    5.70
   3   5   5  183.08    5.60
  -3  -5  -5  170.68    5.20
   3  -5   5  178.88    5.30
  -3   5  -6   75.79    3.00
   3   5   6   79.29    3.00
   3   5   6   78.79    2.60
  -3   5  -6   73.89    2.70
  -3   5  -6   72.79    2.70
  -3  -5  -6   73.29    2.60
   3  -5   6   77.39    2.70
  -3   5  -7   63.79    2.80
   3   5   7   64.89    2.80
  -3   5  -7   73.69    2.60
   3   5   7   63.39    2.40
  -3   5  -7   64.49    2.50
  -3  -5  -7   65.99    2.30
   3  -5   7   73.39    2.50
   3   5   8   80.09    2.80
   3   5   8   76.09    3.20
  -3   5  -8   79.29    2.90
  -3   5  -8   80.69    2.90
  -3  -5  -8   78.39    2.60
   3  -5   8   81.09    2.80
  -3  -5  -8   77.79    2.70
  -3   5  -9   42.10    2.00
   3   5   9   53.49    2.10
  -3   5  -9   49.40    2.10
   3   5   9   54.79    2.50
  -3  -5  -9   47.80    1.90
   3  -5   9   46.70    2.00
  -3   5 -10    1.80    0.70
  -3   5 -10    2.60    0.70
   3   5  10    1.90    0.70
   3   5  10    3.60    1.00
  -3  -5 -10    1.90    0.60
   3  -5  10    1.90    0.70
   3   5  11  111.69    4.30
  -3   5 -11  108.09    3.80
   3   5  11  106.29    3.70
  -3   5 -11  116.49    3.80
   3   5  11  108.69    3.60
  -3  -5 -11  105.99    3.60
   3  -5  11  120.89    3.80
   3   5  12  392.96   11.00
   3   5  12  392.16   11.20
  -3   5 -12  374.56   11.20
  -3   5 -12  389.36   11.20
   3   5  12  390.96   11.80
   3  -5  12  394.06   11.20
  -3  -5 -12  397.66   11.10
  -3   5 -13   94.89    3.40
   3   5  13   93.89    3.40
  -3   5 -13   90.89    3.30
   3   5  13   93.89    4.00
   3   5  13   87.89    3.10
  -3  -5 -13   89.59    3.20
   3  -5  13   92.29    3.30
   3   5  14  118.19    4.00
   3   5  14  122.79    4.20
  -3   5 -14  131.39    4.30
   3   5  14  121.69    4.80
   3  -5  14  126.99    4.20
  -3  -5 -14  118.59    4.10
   3   5  15   34.00    2.00
   3   5  15   34.30    2.60
  -3   5 -15   27.90    1.90
   3   5  15   33.30    1.80
  -3  -5 -15   32.80    1.80
   3  -5  15   32.90    1.90
   3   5  16  100.29    3.60
   3   5  16  102.39    3.80
   3   5  16  102.79    4.50
  -3   5 -16   98.39    3.70
  -3  -5 -16  103.79    3.70
   3  -5  16  104.29    3.70
   3   5  17   44.60    3.10
  -3   5 -17   40.40    2.30
   3   5  17   40.90    2.20
   3   5  17   42.80    2.30
  -3  -5 -17   47.00    2.20
   3  -5  17   42.70    2.30
   3   5  18  220.98    7.00
  -3   5 -18  220.88    7.00
   3   5  18  218.28    6.90
   3   5  18  224.88    7.90
  -3  -5 -18  223.18    7.00
   3  -5  18  232.78    7.00
   3   5  19  152.78    6.40
   3   5  19  160.48    5.50
  -3   5 -19  166.98    5.60
   3   5  19  164.88    5.50
   3  -5  19  171.58    5.50
  -3  -5 -19  167.08    5.50
  -3   5 -20   18.20    1.70
   3   5  20   15.20    1.60
   3   5  20   18.20    1.80
  -3  -5 -20   17.20    1.60
   3  -5  20   16.10    1.60
   3   5  21    1.10    1.20
   3   5  21    2.00    1.30
  -3   5 -21    2.90    1.20
  -3  -5 -21    2.30    1.20
   3  -5  21    3.80    1.20
  -3   5 -22   30.30    2.20
   3   5  22   28.70    2.50
   3   5  22   31.10    2.60
  -3  -5 -22   27.70    2.40
   3  -5  22   32.00    2.30
   3   5  23   29.00    2.50
   3   5  23   28.20    2.60
  -3  -5 -23   29.50    2.40
   3   5  24   28.70    2.60
   3   5  24   29.30    2.60
  -3  -5 -24   32.20    2.50
   3   5  25   60.89    3.50
   3   5  25   59.59    3.50
  -3  -5 -25   58.49    3.30
  -3   6  24   43.80    3.20
  -3   6  24   47.00    3.10
   3   6 -24   36.90    3.00
  -3  -6  24   43.80    3.00
   3  -6 -24   43.30    3.00
   3   6 -23  121.89    5.10
  -3   6  23  129.39    4.90
  -3   6  23  129.69    5.00
  -3  -6  23  125.59    5.10
   3  -6 -23  125.59    4.70
  -3   6  22   72.79    3.50
   3   6 -22   67.09    3.60
  -3   6  22   68.29    3.60
   3  -6 -22   69.79    3.30
  -3  -6  22   75.79    3.60
   3   6 -21   36.20    2.80
  -3   6  21   39.20    2.50
  -3   6  21   41.20    2.80
   3  -6 -21   36.90    2.50
  -3  -6  21   35.80    2.70
  -3   6  20    5.20    1.40
  -3   6  20    5.40    1.50
   3   6 -20    5.10    1.40
   3  -6 -20    4.50    1.20
  -3  -6  20    4.80    1.50
   3   6 -19   95.49    4.00
  -3   6  19   88.29    3.90
  -3   6  19   97.39    3.70
   3  -6 -19   90.09    3.90
  -3  -6  19   95.89    4.00
  -3   6  18  155.88    5.10
  -3   6  18  158.08    5.40
   3   6 -18  141.79    5.40
  -3  -6  18  148.19    5.30
   3   6 -17  141.69    5.20
  -3   6  17  144.39    5.10
  -3   6  17  144.39    6.00
  -3   6  17  149.09    6.00
  -3  -6  17  142.79    5.10
   3   6 -16    3.10    1.20
  -3   6  16    3.50    1.20
  -3   6  16    2.40    1.50
  -3  -6  16    2.50    1.20
   3   6 -15  124.99    4.50
  -3   6  15  116.79    5.20
  -3   6  15  120.89    4.40
  -3  -6  15  130.29    4.50
   3   6 -14   74.49    3.20
  -3   6  14   80.19    3.90
  -3   6  14   79.89    3.30
  -3  -6  14   74.59    3.10
   3   6 -13  135.49    4.70
  -3   6  13  136.69    4.60
  -3   6  13  129.99    5.30
  -3  -6  13  130.59    4.60
   3  -6 -13  132.39    4.60
  -3   6  12   23.90    2.30
   3   6 -12   22.20    1.90
  -3   6  12   21.60    1.70
   3  -6 -12   24.10    1.70
  -3  -6  12   21.20    1.80
  -3   6  11  104.79    3.60
  -3   6  11   99.19    4.30
   3   6 -11   88.99    3.60
  -3  -6  11   97.19    3.60
   3  -6 -11   99.09    3.60
  -3   6  10   55.79    3.10
  -3   6  10   50.29    2.50
   3   6 -10   54.39    2.50
   3  -6 -10   55.39    2.40
  -3  -6  10   55.29    2.40
   3   6  -9  136.69    4.50
  -3   6   9  127.69    4.40
  -3   6   9  127.89    5.00
  -3  -6   9  135.49    4.40
   3  -6  -9  123.69    4.30
  -3   6   8   67.89    3.30
  -3   6   8   67.39    2.70
   3   6  -8   63.49    2.70
  -3  -6   8   66.29    2.70
   3  -6  -8   65.19    2.70
  -3   6   7   27.50    2.20
  -3   6   7   28.70    1.80
   3   6  -7   27.40    1.80
   3  -6  -7   29.60    1.60
  -3  -6   7   31.00    1.70
   3   6  -6   18.70    1.40
  -3   6   6   13.30    1.20
  -3   6   6   16.50    1.70
  -3  -6   6   16.60    1.30
   3  -6  -6   17.20    1.30
  -3   6   5   79.49    2.90
  -3   6   5   77.29    3.40
   3   6  -5   71.29    2.90
  -3  -6   5   75.79    2.80
   3  -6  -5   78.89    2.90
  -3   6   4   38.40    2.30
  -3   6   4   39.40    1.90
   3   6  -4   35.70    1.90
  -3  -6   4   38.90    1.80
   3  -6  -4   40.30    1.80
  -3   6   3   34.00    2.20
   3   6  -3   33.50    1.70
  -3   6   3   33.00    1.80
   3  -6  -3   35.50    1.70
  -3  -6   3   32.10    1.70
  -3   6   2   25.00    1.90
   3   6  -2   24.50    1.40
   3   6  -2   27.00    1.50
  -3   6   2   25.00    1.50
   3  -6  -2   25.40    1.40
  -3  -6   2   28.00    1.50
   3   6  -1   89.29    3.10
  -3   6   1   93.99    3.80
  -3   6   1   98.99    3.40
   3   6  -1   94.79    3.30
   3  -6  -1   99.69    3.30
  -3  -6   1   93.09    3.20
   3   6   0  172.58    5.10
  -3   6   0  165.18    5.20
  -3   6   0  171.48    5.80
   3   6   0  165.08    5.20
  -3  -6   0  165.28    5.20
   3  -6   0  172.48    5.30
   3   6   1  285.17    8.70
   3   6   1  308.67    8.90
  -3   6  -1  319.17    8.90
  -3   6  -1  300.77    9.40
   3  -6   1  310.37    8.90
  -3  -6  -1  307.47    8.80
  -3   6  -2   64.39    2.50
   3   6   2   66.49    2.40
   3  -6   2   64.19    2.50
  -3  -6  -2   64.29    2.40
  -3   6  -3   20.00    1.40
   3   6   3   20.70    1.30
   3  -6   3   17.10    1.40
  -3  -6  -3   16.20    1.20
   3   6   4  105.09    3.30
  -3   6  -4   99.49    3.50
  -3   6  -4   89.89    3.50
  -3  -6  -4   98.09    3.30
   3  -6   4   96.49    3.40
   3   6   5  486.75   13.80
  -3   6  -5  489.35   14.00
  -3   6  -5  520.15   14.10
  -3  -6  -5  472.85   13.80
   3  -6   5  506.25   14.00
  -3   6  -6  247.18    7.60
   3   6   6  270.47    8.30
  -3   6  -6  244.68    7.60
   3   6   6  267.57    7.50
  -3  -6  -6  254.27    7.40
   3  -6   6  239.68    7.50
   3   6   7  202.08    6.00
  -3   6  -7  196.28    6.20
  -3   6  -7  200.18    6.20
   3   6   7  199.88    6.50
  -3  -6  -7  192.28    5.90
   3  -6   7  194.98    6.10
  -3   6  -8   13.00    1.30
  -3   6  -8    9.00    1.10
   3   6   8    9.80    1.10
   3   6   8   10.10    1.40
   3  -6   8   10.80    1.20
  -3   6  -9  296.87    9.00
   3   6   9  297.47    9.40
  -3   6  -9  322.27    9.10
   3   6   9  290.07    8.80
   3  -6   9  310.07    8.90
  -3   6 -10  224.38    7.40
  -3   6 -10  249.48    7.40
   3   6  10  257.27    7.30
   3   6  10  247.48    7.90
   3  -6  10  231.38    7.30
   3   6  11  464.45   13.20
  -3   6 -11  461.35   13.30
   3   6  11  473.85   13.80
   3  -6  11  455.65   13.20
   3   6  12   18.70    2.00
   3   6  12   19.00    1.60
  -3   6 -12   18.40    1.70
   3  -6  12   18.10    1.70
  -3   6 -13   47.10    2.40
   3   6  13   42.30    2.80
   3   6  13   43.80    2.40
   3  -6  13   47.30    2.30
   3   6  14   31.30    2.10
  -3   6 -14   32.70    2.10
   3   6  14   32.10    2.60
   3  -6  14   34.20    2.10
   3   6  15  221.88    7.90
  -3   6 -15  237.98    7.30
   3   6  15  217.18    7.10
   3  -6  15  239.58    7.20
  -3   6 -16  111.09    4.30
   3   6  16  119.89    5.10
   3   6  16  117.49    4.30
   3  -6  16  113.79    4.20
  -3   6 -17    4.70    1.20
   3   6  17    5.90    1.30
   3   6  17    4.20    1.60
   3   6  17    4.10    1.10
   3  -6  17    5.40    1.30
   3   6  18   68.59    3.00
  -3   6 -18   61.79    3.10
   3   6  18   68.39    3.20
   3   6  18   70.39    4.20
  -3  -6 -18   71.99    3.30
   3  -6  18   63.89    3.00
  -3   6 -19  174.78    6.00
   3   6  19  169.98    5.80
   3   6  19  169.58    6.00
  -3  -6 -19  173.98    5.80
   3  -6  19  186.78    5.90
   3   6  20   55.49    3.10
   3   6  20   57.69    2.80
  -3   6 -20   46.80    2.90
   3  -6  20   49.50    2.90
  -3  -6 -20   55.69    2.80
   3   6  21   15.10    1.70
   3   6  21   10.90    1.80
  -3   6 -21   15.00    1.80
   3  -6  21   12.60    1.70
  -3  -6 -21   16.00    1.70
  -3   6 -22   20.10    2.00
   3   6  22   20.20    2.00
   3   6  22   20.90    2.20
   3  -6  22   20.20    1.90
  -3  -6 -22   23.10    2.00
   3   6  23   42.50    3.10
   3   6  23   41.50    2.90
  -3   6 -23   33.10    2.60
  -3  -6 -23   41.90    2.80
   3  -6  23   39.70    2.80
   3   6  24    4.20    1.70
   3   6  24    5.70    1.70
  -3  -6 -24    5.50    1.60
   3   7 -21    4.40    1.70
  -3   7  21    4.70    1.70
  -3  -7  21    6.20    1.70
  -3   7  20   56.89    3.50
   3   7 -20   57.39    3.40
  -3  -7  20   57.19    3.30
   3   7 -19    2.70    1.50
  -3   7  19    2.20    1.50
  -3  -7  19    1.10    1.40
   3   7 -18    8.10    1.70
  -3   7  18    7.70    1.60
  -3  -7  18    8.80    1.60
  -3   7  17    5.50    1.50
   3   7 -17    3.00    1.40
  -3  -7  17    4.10    1.40
   3   7 -16   45.30    2.80
  -3   7  16   43.10    2.80
  -3  -7  16   47.00    2.70
  -3   7  15   20.90    2.50
  -3   7  15   19.30    1.90
   3   7 -15   21.40    2.00
  -3  -7  15   23.50    2.10
  -3   7  14    4.30    1.30
   3   7 -14    7.40    1.50
  -3   7  14    4.50    1.70
  -3  -7  14    5.90    1.30
   3   7 -13   47.80    2.70
  -3   7  13   49.50    3.40
  -3   7  13   48.60    2.60
  -3  -7  13   42.60    2.50
  -3   7  12   69.39    3.90
  -3   7  12   66.09    3.10
   3   7 -12   78.19    3.30
   3  -7 -12   64.99    3.00
  -3  -7  12   70.99    3.10
  -3   7  11    3.30    1.40
  -3   7  11    3.00    1.10
   3   7 -11    1.70    1.10
   3  -7 -11    2.50    1.00
  -3  -7  11    4.60    1.20
   3   7 -10    6.00    1.30
  -3   7  10   12.10    1.40
  -3   7  10    6.40    1.60
   3  -7 -10    6.50    1.10
  -3  -7  10    8.70    1.30
   3   7  -9   97.19    3.80
  -3   7   9  102.79    3.80
  -3   7   9   98.99    4.40
  -3  -7   9   94.39    3.70
   3  -7  -9   97.89    3.70
   3   7  -8   88.99    3.60
  -3   7   8   90.19    4.10
  -3   7   8   88.29    3.50
  -3  -7   8   92.59    3.50
   3  -7  -8   84.99    3.40
  -3   7   7   68.89    2.90
  -3   7   7   65.69    3.40
   3   7  -7   66.79    2.90
   3  -7  -7   67.49    2.80
  -3  -7   7   62.89    2.70
  -3   7   6   35.80    2.60
   3   7  -6   39.20    2.20
  -3   7   6   39.50    2.10
   3  -7  -6   35.60    2.00
  -3  -7   6   38.00    2.10
  -3   7   5  111.99    4.60
  -3   7   5  107.39    3.80
   3   7  -5  102.09    3.90
   3  -7  -5  105.89    3.80
  -3  -7   5   99.89    3.80
   3   7  -4  158.78    5.30
  -3   7   4  159.58    5.30
   3  -7  -4  168.88    5.30
  -3  -7   4  158.48    5.20
  -3   7   3   72.59    3.00
   3   7  -3   75.09    3.10
   3  -7  -3   77.69    3.00
  -3  -7   3   74.39    2.90
   3   7  -2    2.90    0.90
  -3   7   2    1.20    0.80
  -3  -7   2    2.40    0.80
   3  -7  -2    1.00    0.80
   3   7  -1   41.10    2.30
  -3   7   1   52.29    2.30
  -3  -7   1   47.80    2.20
   3  -7  -1   47.10    2.30
  -3   7   0   78.99    3.10
   3   7   0   75.69    3.10
   3  -7   0   80.39    3.00
  -3  -7   0   78.79    3.00
  -3   7  -1  102.39    3.70
   3   7   1  104.29    3.60
   3  -7   1  106.29    3.80
  -3  -7  -1  104.09    3.60
  -3   7  -2   68.59    2.90
   3   7   2   71.49    2.70
   3  -7   2   69.39    2.90
  -3  -7  -2   72.19    2.80
  -3   7  -3   66.19    2.80
   3   7   3   61.69    2.60
  -3  -7  -3   63.99    2.60
   3  -7   3   67.79    2.70
  -3   7  -4   75.09    3.00
   3   7   4   76.69    2.90
   3  -7   4   75.69    3.00
  -3  -7  -4   73.59    2.90
   3   7   5   88.19    3.20
  -3   7  -5   86.59    3.40
  -3  -7  -5   88.49    3.20
   3  -7   5   85.89    3.30
  -3   7  -6   18.40    1.60
   3   7   6   19.20    1.50
  -3   7  -6   17.50    1.60
  -3  -7  -6   17.80    1.40
   3  -7   6   20.00    1.70
  -3   7  -7   58.89    2.70
   3   7   7   51.09    2.40
  -3   7  -7   56.29    2.60
   3  -7   7   55.29    2.60
   3   7   8   63.09    2.70
  -3   7  -8   67.69    3.00
   3  -7   8   65.69    2.90
  -3   7  -9   96.29    3.90
   3   7   9  110.19    3.80
   3  -7   9  106.79    3.90
  -3   7 -10    2.10    1.10
   3   7  10    2.30    0.90
   3  -7  10    1.50    1.00
  -3   7 -11    9.90    1.40
   3   7  11   10.60    1.30
   3  -7  11    8.80    1.30
   3   7  12   16.30    1.60
  -3   7 -12   20.70    1.80
   3  -7  12   21.60    1.80
  -3   7 -13   27.10    2.10
   3   7  13   27.90    2.10
   3  -7  13   26.30    2.10
   3   7  14    2.50    1.50
  -3   7 -14    9.00    1.50
   3   7  14    4.30    1.20
   3  -7  14    4.30    1.30
   3   7  15    2.30    1.50
  -3   7 -15    0.80    1.10
   3   7  15    0.90    1.10
   3  -7  15    0.90    1.20
   3   7  16   41.40    2.70
   3   7  16   34.10    3.10
  -3   7 -16   43.20    2.70
   3  -7  16   39.30    2.50
  -3   7 -17   19.40    2.00
   3   7  17   24.70    2.30
   3  -7  17   21.20    2.00
  -3   7 -18   20.40    2.10
   3   7  18   23.50    2.10
   3  -7  18   19.80    2.00
  -3   7 -19   67.99    3.50
   3   7  19   70.69    3.50
   3  -7  19   73.59    3.40
  -3   7 -20   49.20    3.10
   3   7  20   41.20    3.10
   3  -7  20   43.70    3.00
  -3   7 -21   52.09    3.20
   3   7  21   58.79    3.50
   3  -7  21   51.69    3.10
   3   8 -18   45.70    3.30
  -3   8  18   48.50    3.20
  -3  -8  18   46.50    3.10
   3   8 -17   21.40    2.30
  -3   8  17   19.80    2.20
  -3  -8  17   18.90    2.20
   3   8 -16   30.10    2.60
  -3   8  16   26.90    2.40
  -3  -8  16   28.10    2.60
   3   8 -15    2.60    1.50
  -3   8  15    2.70    1.50
  -3  -8  15    3.20    1.40
  -3   8  14   51.99    3.10
   3   8 -14   51.19    3.10
  -3  -8  14   54.29    3.00
  -3   8  13   32.20    2.50
   3   8 -13   30.80    2.60
  -3  -8  13   33.70    2.50
  -3   8  12   87.19    3.70
   3   8 -12   85.49    3.80
  -3  -8  12   80.09    3.60
  -3   8  11   60.79    3.20
   3   8 -11   60.69    3.20
  -3  -8  11   56.09    3.00
   3   8 -10   71.19    3.30
  -3   8  10   63.19    3.10
  -3  -8  10   63.79    3.10
   3  -8 -10   59.79    3.00
   3   8  -9    2.10    1.30
  -3   8   9    1.20    1.20
   3  -8  -9    1.60    1.00
  -3  -8   9    3.00    1.20
   3   8  -8   48.90    2.70
  -3   8   8   43.90    2.70
  -3  -8   8   45.40    2.50
   3  -8  -8   46.10    2.50
   3   8  -7   43.60    2.60
  -3   8   7   43.20    2.50
   3  -8  -7   39.40    2.30
  -3  -8   7   39.70    2.40
  -3   8   6  200.78    6.50
   3   8  -6  204.68    6.60
   3  -8  -6  185.98    6.40
  -3  -8   6  203.58    6.50
   3   8  -5   38.80    2.40
  -3   8   5   32.30    2.30
  -3  -8   5   30.80    2.10
   3  -8  -5   27.10    2.10
   3   8  -4   50.69    2.70
  -3   8   4   55.79    2.70
   3  -8  -4   47.20    2.60
  -3  -8   4   49.40    2.60
   3   8  -3   45.60    2.60
  -3   8   3   46.40    2.50
  -3  -8   3   48.00    2.50
   3  -8  -3   47.10    2.50
  -3   8   2  309.17    9.30
   3   8  -2  316.17    9.30
  -3  -8   2  301.47    9.20
   3  -8  -2  297.37    9.20
  -3   8   1   70.19    3.20
   3  -8  -1   74.09    3.30
  -3  -8   1   75.79    3.10
  -3   8   0    3.10    1.10
  -3  -8   0    1.30    0.90
   3  -8   0    3.10    1.10
  -3   8  -1   39.20    2.30
  -3  -8  -1   39.90    2.20
   3  -8   1   39.10    2.40
  -3   8  -2  125.69    4.60
   3  -8   2  128.09    4.60
  -3  -8  -2  123.59    4.40
  -3   8  -3   19.70    1.80
  -3  -8  -3   19.40    1.80
   3  -8   3   20.80    1.90
   3   8   4   34.40    2.00
  -3   8  -4   27.90    2.10
   3  -8   4   31.50    2.10
  -3  -8  -4   31.50    1.90
   3   8   5   17.90    1.60
   3  -8   5   16.20    1.70
   3   8   6   61.39    2.80
   3  -8   6   59.99    2.90
   3   8   7   22.10    1.80
   3  -8   7   21.10    2.00
  -3   8  -8    3.40    1.20
   3   8   8    3.60    1.10
   3  -8   8    2.00    1.10
   3   8   9   24.50    2.00
  -3   8  -9   24.80    2.20
   3  -8   9   22.20    2.10
  -3   8 -10   26.20    2.30
   3   8  10   26.60    2.00
   3  -8  10   32.70    2.30
  -3   8 -11    2.10    1.30
   3   8  11    1.60    1.10
   3  -8  11    1.20    1.20
   3   8  12    5.70    1.30
  -3   8 -12    6.90    1.50
   3  -8  12    4.30    1.30
  -3   8 -13   13.50    1.80
   3   8  13   13.60    1.70
   3  -8  13   12.00    1.70
   3   8  14   69.99    3.50
  -3   8 -14   76.29    3.60
   3  -8  14   80.29    3.50
  -3   8 -15   15.70    2.00
   3   8  15   16.20    1.90
   3  -8  15   20.80    2.00
  -3   8 -16   18.40    2.10
   3   8  16   17.20    1.90
   3  -8  16   15.90    1.90
  -3   8 -17   19.50    2.10
   3   8  17   17.10    2.00
   3  -8  17   17.30    2.00
  -3   8 -18   19.60    2.10
   3   8  18   18.40    2.10
   3  -8  18   21.20    2.10
   3   9 -15  198.88    7.30
  -3  -9  15  203.48    7.10
   3   9 -14   21.50    2.40
  -3   9  14   17.80    2.20
  -3  -9  14   19.40    2.20
   3   9 -13    4.30    1.70
  -3   9  13    4.10    1.60
  -3  -9  13    3.60    1.50
  -3   9  12   18.60    2.10
   3   9 -12   15.60    2.00
  -3  -9  12   17.50    1.90
  -3   9  11  184.38    6.40
   3   9 -11  172.08    6.40
  -3  -9  11  173.18    6.20
   3   9 -10   28.90    2.70
  -3   9  10   34.10    2.70
  -3  -9  10   31.40    2.60
   3   9  -9   51.59    3.20
  -3   9   9   54.69    3.20
   3  -9  -9   49.60    2.90
  -3  -9   9   54.19    3.00
  -3   9   8   28.70    2.50
   3   9  -8   24.00    2.20
   3  -9  -8   26.50    2.20
  -3  -9   8   22.70    2.10
   3   9  -7    5.80    1.50
  -3   9   7    6.80    1.60
   3  -9  -7    7.60    1.40
  -3  -9   7    5.70    1.40
   3   9  -6    1.90    1.30
  -3   9   6    0.10    1.30
  -3  -9   6    2.00    1.20
   3  -9  -6    0.70    1.10
   3   9  -5   20.20    2.00
  -3   9   5   17.20    1.90
   3  -9  -5   16.10    1.70
  -3  -9   5   16.40    1.70
  -3   9   4   56.89    3.00
   3  -9  -4   51.79    2.80
  -3  -9   4   52.19    2.80
  -3   9   3   15.50    1.70
  -3  -9   3   10.90    1.50
   3  -9  -3   12.80    1.60
  -3   9   2   10.60    1.60
  -3  -9   2    9.70    1.40
   3  -9  -2    9.10    1.40
  -3   9   1   21.20    1.90
   3  -9  -1   22.10    1.90
  -3  -9   1   22.50    1.90
  -3   9   0   37.60    2.50
   3  -9   0   40.40    2.70
  -3  -9   0   39.30    2.40
  -3   9  -1   25.90    2.30
  -3  -9  -1   22.50    2.10
   3  -9   1   23.20    2.00
   3  -9   2   18.60    1.90
  -3  -9  -2   19.40    1.80
   3  -9   3    9.30    1.60
  -3  -9  -3    8.70    1.30
   3  -9   4   14.70    1.80
   3  -9   5    9.80    1.60
   3  -9   6   17.40    1.90
   3   9   7   74.59    3.40
   3  -9   7   74.09    3.50
   3   9   8   28.10    2.40
   3  -9   8   23.40    2.10
   3   9   9   19.70    1.90
   3  -9   9   14.70    1.90
   3   9  10   10.30    1.60
   3  -9  10   12.00    1.80
   3   9  11  101.59    4.30
   3  -9  11  102.09    4.30
  -3   9 -12   38.40    3.20
   3   9  12   42.80    2.90
   3  -9  12   41.70    3.10
  -3   9 -13  108.39    4.80
   3   9  13  108.39    4.60
   3  -9  13  112.59    4.60
   3   9  14   27.70    2.60
  -3   9 -14   34.90    3.00
   3  -9  14   26.50    2.40
   3  10  -8   14.90    2.10
  -3  10   8   15.90    2.10
  -3 -10   8   13.00    1.90
  -3  10   7   57.09    3.50
   3 -10  -7   53.29    3.20
  -3 -10   7   57.09    3.30
  -3  10   6    6.40    1.70
  -3 -10   6    7.40    1.60
   3 -10  -6   11.20    1.70
  -3  10   5   26.60    2.40
  -3 -10   5   24.60    2.20
   3 -10  -5   22.50    2.20
  -3  10   4   12.60    1.80
   3 -10  -4    9.40    1.70
  -3 -10   4    8.30    1.60
  -3  10   3   53.79    3.20
  -3 -10   3   48.30    3.00
   3 -10  -3   51.49    3.00
   3 -10  -2   43.10    2.90
  -3 -10   2   36.70    2.80
  -3 -10   1   62.39    3.20
   3 -10  -1   60.09    3.30
  -3 -10   0   25.40    2.20
   3 -10   0   19.20    2.10
  -3 -10  -1    4.30    1.30
   3 -10   1    3.90    1.50
   3 -10   2    3.80    1.50
   3 -10   3   43.20    3.10
   3 -10   4   37.50    2.80
   3 -10   5   31.30    2.70
   3 -10   6   76.09    3.80
   3 -10   7   14.40    2.10
   3 -10   8    4.80    1.70
   4   0 -29    4.40    1.40
  -4   0  29    5.30    1.80
   4   0 -28  226.88    7.50
  -4   0  28  232.58    7.60
   4   0 -27    1.20    1.10
  -4   0  27    0.50    1.40
  -4   0  26    0.30    1.40
   4   0 -26   -0.20    1.10
  -4   0  25    0.00    1.30
   4   0 -25    1.50    1.00
  -4   0  25    2.30    1.80
   4   0 -24  112.29    4.20
  -4   0  24  111.59    4.90
  -4   0  24  113.29    4.30
  -4   0  23    0.80    1.40
   4   0 -23    0.40    0.80
   4   0 -23    0.00    0.90
  -4   0  23    1.10    1.10
   4   0 -22   14.90    1.40
   4   0 -22   18.20    1.50
  -4   0  22   13.70    1.80
  -4   0  22   18.30    1.60
   4   0 -21    0.80    0.80
   4   0 -21    0.70    0.80
  -4   0  21    1.10    1.00
  -4   0  21    0.80    1.20
  -4   0  20   36.20    2.50
   4   0 -20   35.10    1.90
  -4   0  20   35.20    2.10
   4   0 -20   35.80    1.90
   4   0 -18  514.25   14.30
  -4   0  18  526.85   14.90
   4   0 -18  478.45   14.30
  -4   0  18  510.85   14.30
  -4   0  18  523.75   14.10
  -4   0  17    0.60    0.70
   4   0 -17    0.80    0.60
  -4   0  17    0.00    0.50
   4   0 -17    0.60    0.60
  -4   0  17    0.70    0.90
  -4   0  16  152.48    5.10
  -4   0  16  147.69    4.40
   4   0 -16  145.09    4.60
  -4   0  16  146.19    4.60
   4   0 -16  143.79    4.60
  -4   0  15    1.90    0.80
  -4   0  15    0.80    0.60
   4   0 -15    0.90    0.50
   4   0 -15    0.60    0.50
   4   0 -14  689.13   19.10
  -4   0  14  677.03   19.00
  -4   0  14  704.63   18.90
  -4   0  14  694.23   19.40
   4   0 -14  710.23   19.00
   4   0 -13    0.60    0.40
  -4   0  13    0.30    0.60
   4   0 -13    0.60    0.40
  -4   0  13    0.40    0.50
  -4   0  13    0.10    0.40
  -4   0  12  393.56   11.50
  -4   0  12  404.86   11.20
   4   0 -12  409.36   11.20
  -4   0  12  403.26   11.10
   4   0 -12  409.36   11.30
  -4   0  11   -0.30    0.40
   4   0 -11    0.40    0.40
  -4   0  11    0.40    0.30
  -4   0  11    0.40    0.50
   4   0 -11    1.30    0.40
   4   0 -10 1332.37   36.20
  -4   0  10 1328.37   36.30
   4   0 -10 1375.86   36.10
  -4   0  10 1328.37   36.10
  -4   0  10 1350.46   36.00
   4   0  -9    0.40    0.30
   4   0  -9    0.40    0.30
  -4   0   9   -0.10    0.40
  -4   0   9    1.10    0.40
  -4   0   8   69.39    2.20
   4   0  -8   69.49    2.20
  -4   0   8   69.59    2.40
   4   0  -8   74.29    2.30
  -4   0   7    1.30    0.40
   4   0  -7    0.10    0.20
  -4   0   7    0.30    0.30
   4   0  -7    0.40    0.30
  -4   0   6 6152.68  160.18
   4   0  -6 5438.76  160.38
  -4   0   6 6146.49  161.48
   4   0  -6 6228.18  160.58
  -4   0   5    1.00    0.30
  -4   0   4  703.73   19.00
  -4   0   3    1.20    0.30
  -4   0   2 4155.78  112.19
  -4   0   1    2.00    0.30
  -4   0   0 6648.33  198.48
  -4   0  -1    0.50    0.20
  -4   0  -2 1557.54   42.10
  -4   0  -3    0.40    0.30
  -4   0  -4 1085.59   29.40
  -4   0  -5    0.40    0.30
  -4   0  -6  304.87    8.50
  -4   0  -6  293.27    8.10
  -4   0  -6  288.67    8.20
  -4   0  -7    1.40    0.30
  -4   0  -7    0.80    0.40
   4   0   7   -0.20    0.30
  -4   0  -7    0.50    0.30
  -4   0  -8  180.88    5.50
   4   0   8  175.88    5.00
   4   0   8  169.88    5.30
  -4   0  -8  177.98    5.10
  -4   0  -8  179.48    5.10
   4   0   9    0.40    0.30
  -4   0  -9    0.30    0.40
  -4   0  -9    0.70    0.30
   4   0   9    0.10    0.40
  -4   0  -9    0.30    0.30
   4   0  10   74.09    2.70
  -4   0 -10   67.89    2.30
  -4   0 -10   70.59    2.70
  -4   0 -10   72.39    2.40
   4   0  10   71.29    2.30
  -4   0 -11    0.90    0.40
  -4   0 -11    0.10    0.50
   4   0  11    0.40    0.30
   4   0  11    1.40    0.60
  -4   0 -11    0.80    0.40
  -4   0 -12    0.90    0.60
   4   0  12    1.10    0.70
  -4   0 -12    1.50    0.40
  -4   0 -12    1.90    0.50
   4   0  12    1.40    0.40
  -4   0 -13    0.60    0.60
  -4   0 -13    0.10    0.40
   4   0  13    0.50    0.70
   4   0  13    0.40    0.40
  -4   0 -13    0.50    0.50
  -4   0 -13    0.40    0.30
  -4   0 -14  960.10   26.40
  -4   0 -14  938.41   25.80
   4   0  14  958.10   26.30
   4   0  14  932.31   25.70
  -4   0 -14  942.01   25.80
   4   0  15    0.60    0.50
  -4   0 -15   -0.30    0.50
  -4   0 -15    0.50    0.70
  -4   0 -15    0.90    0.50
   4   0  15    0.20    0.80
  -4   0 -16   21.70    1.40
  -4   0 -16   20.50    1.80
   4   0  16   25.30    1.90
  -4   0 -16   22.40    1.30
   4   0  16   21.90    1.30
   4   0  17    0.30    0.90
   4   0  17   -0.30    0.60
  -4   0 -17    2.00    0.90
  -4   0 -17    0.40    0.60
   4   0  18  268.77    8.70
  -4   0 -18  269.37    8.80
  -4   0 -18  273.17    8.00
   4   0  18  273.07    8.00
  -4   0 -18  271.67    8.00
   4   0  19    0.90    1.10
   4   0  19    0.60    0.70
  -4   0 -19    0.10    0.70
  -4   0 -19    0.30    1.00
  -4   0 -19    0.90    0.70
  -4   0 -20  112.29    3.90
   4   0  20  107.09    3.80
   4   0  20  110.29    4.60
   4   0  20  111.69    3.90
  -4   0 -20  104.69    4.60
  -4   0 -20  108.39    3.90
  -4   0 -21    0.40    0.80
  -4   0 -21    0.60    0.80
   4   0  21   -0.30    0.80
   4   0  21    0.80    1.00
  -4   0 -21    1.70    1.20
   4   0  21    1.20    1.30
   4   0  22  343.57    9.80
   4   0  22  325.07   10.60
   4   0  22  334.67    9.70
  -4   0 -22  324.27   10.80
  -4   0 -22  318.87    9.80
  -4   0 -22  325.27    9.80
  -4   0 -23    2.00    1.00
  -4   0 -23    1.40    1.00
   4   0  23    2.80    1.00
  -4   0 -23    2.40    1.40
   4   0  23    1.80    1.40
   4   0  23    3.70    1.20
   4   0  24  291.07    8.70
  -4   0 -24  282.27    8.80
  -4   0 -24  283.87    8.80
   4   0  24  287.17    9.70
  -4   0 -24  278.17    9.90
   4   0  24  292.47    8.80
   4   0  25    1.10    1.10
   4   0  25    0.60    1.30
  -4   0 -25    2.00    1.10
  -4   0 -25    4.20    1.20
   4   0  26  139.19    5.00
  -4   0 -26  135.99    5.00
   4   0  26  134.99    5.10
  -4   0 -26  140.99    5.00
   4   0  27    1.70    1.40
   4   0  27    1.50    1.30
  -4   0 -27    3.40    1.30
  -4   0 -27    3.20    1.20
  -4   0 -28  343.67   10.60
   4   0  28  355.66   10.70
   4   0  28  342.97   10.50
  -4   0 -28  341.07   10.60
  -4   0 -29    6.70    1.50
  -4   0 -29    4.90    2.00
   4   0  29    4.50    1.80
   4   1 -29    3.50    1.40
  -4   1  29    5.50    1.80
  -4  -1  29    5.20    1.70
   4  -1 -29    6.90    1.50
   4   1 -28  129.99    4.90
  -4   1  28  134.39    5.20
  -4  -1  28  133.59    5.10
   4  -1 -28  135.49    5.10
   4   1 -27   47.00    2.80
  -4   1  27   49.10    3.20
  -4  -1  27   47.50    2.90
   4  -1 -27   48.70    2.90
  -4   1  26   16.80    1.90
   4   1 -26   20.30    1.80
   4  -1 -26   21.10    1.90
  -4  -1  26   16.90    1.90
   4   1 -25    4.80    1.10
  -4   1  25    4.30    1.40
   4  -1 -25    5.00    1.20
  -4  -1  25    3.20    1.30
  -4   1  24  310.47    9.30
   4   1 -24  304.97    9.20
   4   1 -24  293.17    9.10
  -4   1  24  304.47   10.10
   4  -1 -24  301.17    9.20
  -4  -1  24  315.57    9.20
  -4   1  23   75.59    3.90
   4   1 -23   71.39    3.10
  -4   1  23   76.29    3.30
   4   1 -23   68.89    3.00
  -4  -1  23   73.69    3.20
   4  -1 -23   70.19    3.10
   4   1 -22    4.10    1.00
  -4   1  22    6.70    1.30
  -4   1  22    5.00    1.20
   4   1 -22    6.40    1.10
  -4   1  22    3.40    1.50
  -4  -1  22    3.20    1.10
   4  -1 -22    6.10    1.10
  -4   1  21  103.89    3.60
   4   1 -21  100.69    3.60
  -4   1  21  100.69    4.30
   4   1 -21  106.59    3.70
  -4   1  21  105.69    3.80
   4  -1 -21   96.89    3.60
  -4  -1  21   97.89    3.60
   4  -1 -21   96.09    3.60
  -4   1  20  535.35   15.90
  -4   1  20  553.14   15.00
  -4   1  20  534.95   15.20
   4   1 -20  542.95   15.10
   4   1 -20  537.15   15.20
   4  -1 -20  543.55   15.20
  -4  -1  20  536.05   15.60
  -4  -1  20  538.25   15.10
   4  -1 -20  524.45   15.20
  -4   1  19  146.39    4.80
   4   1 -19  147.79    4.80
   4   1 -19  144.89    4.70
  -4   1  19  139.79    5.40
  -4   1  19  145.19    4.60
   4  -1 -19  146.19    4.70
  -4  -1  19  150.38    4.70
  -4  -1  19  144.59    5.20
   4  -1 -19  147.39    4.70
  -4   1  18  387.96   11.00
  -4   1  18  390.06   11.10
  -4   1  18  397.26   11.70
   4   1 -18  386.96   11.00
   4   1 -18  398.56   11.20
  -4  -1  18  380.26   11.00
   4  -1 -18  395.76   11.10
  -4  -1  18  384.56   11.50
   4  -1 -18  378.56   11.10
   4   1 -17   75.49    2.90
  -4   1  17   81.29    3.00
  -4   1  17   81.89    2.80
  -4   1  17   84.49    3.60
   4   1 -17   86.49    2.90
   4  -1 -17   77.69    2.90
  -4  -1  17   84.99    3.00
  -4  -1  17   92.49    3.40
   4  -1 -17   82.89    3.00
   4   1 -16  333.57    9.50
  -4   1  16  331.27    9.50
  -4   1  16  316.67   10.00
   4   1 -16  332.27    9.60
  -4   1  16  340.17    9.40
   4  -1 -16  330.97    9.60
   4  -1 -16  335.77    9.50
  -4  -1  16  323.87    9.40
  -4  -1  16  348.87    9.90
  -4   1  15  368.86   11.20
   4   1 -15  416.96   10.80
  -4   1  15  379.86   10.70
   4   1 -15  380.76   10.60
   4   1 -15  376.16   10.50
  -4   1  15  369.16   10.50
   4  -1 -15  382.36   10.70
  -4  -1  15  360.36   10.50
   4  -1 -15  393.86   10.80
  -4  -1  15  362.16   10.60
  -4  -1  15  368.46   11.00
  -4   1  14  964.90   26.50
  -4   1  14  983.00   27.00
   4   1 -14  986.90   26.50
   4   1 -14  980.40   26.30
   4   1 -14  984.90   26.40
  -4   1  14  960.60   26.30
  -4  -1  14  985.20   26.70
  -4  -1  14  955.30   26.40
   4  -1 -14  959.80   26.50
  -4  -1  14  979.30   26.20
   4  -1 -14  976.10   26.50
   4   1 -13  258.17    7.10
  -4   1  13  239.18    7.10
   4   1 -13  253.37    6.90
   4   1 -13  260.17    7.20
  -4   1  13  245.68    7.60
  -4   1  13  236.08    7.00
   4  -1 -13  245.38    7.10
   4  -1 -13  264.07    7.20
  -4  -1  13  239.58    7.30
  -4  -1  13  242.58    6.90
  -4  -1  13  242.38    7.10
  -4   1  12  113.09    3.50
   4   1 -12  115.79    3.60
   4   1 -12  120.69    3.50
   4   1 -12  114.89    3.30
  -4   1  12  112.69    3.50
  -4   1  12  114.79    4.00
   4  -1 -12  108.79    3.50
   4  -1 -12  115.39    3.60
  -4  -1  12  114.19    3.30
  -4  -1  12  116.99    3.80
  -4  -1  12  110.59    3.50
   4   1 -11  232.18    6.70
   4   1 -11  235.68    6.60
  -4   1  11  230.58    7.00
  -4   1  11  230.78    6.60
  -4   1  11  232.08    6.50
   4   1 -11  241.58    6.40
  -4  -1  11  232.98    6.50
  -4  -1  11  228.28    6.80
   4  -1 -11  227.78    6.60
  -4  -1  11  223.88    6.50
   4  -1 -11  225.98    6.70
  -4   1  10  641.94   17.60
  -4   1  10  644.44   17.60
   4   1 -10  668.03   17.70
   4   1 -10  657.93   17.60
  -4   1  10  651.23   18.00
  -4  -1  10  650.73   17.60
  -4  -1  10  635.04   17.80
   4  -1 -10  647.64   17.60
   4  -1 -10  637.24   17.70
   4   1  -9   63.49    2.00
  -4   1   9   59.79    2.40
  -4   1   9   61.59    2.00
   4   1  -9   66.89    2.10
  -4   1   9   62.59    2.10
   4  -1  -9   63.09    2.10
  -4  -1   9   58.59    2.20
  -4  -1   9   65.49    2.00
   4  -1  -9   62.39    2.10
  -4   1   8  407.16   11.30
   4   1  -8  421.46   11.40
   4   1  -8  426.06   11.30
  -4   1   8  405.76   11.70
  -4   1   8  418.96   11.30
  -4  -1   8  418.66   11.30
   4  -1  -8  425.46   11.40
   4  -1  -8  401.86   11.40
  -4  -1   8  402.46   11.40
  -4   1   7  546.35   14.90
   4   1  -7  540.45   14.60
  -4   1   7  549.74   14.60
  -4   1   7  549.15   14.60
   4   1  -7  510.25   14.70
  -4  -1   7  533.85   14.60
   4  -1  -7  540.75   14.70
   4  -1  -7  543.25   14.60
  -4  -1   7  534.85   14.70
  -4   1   6   62.29    1.90
  -4   1   6   62.29    2.20
   4   1  -6   58.49    2.00
   4  -1  -6   60.89    2.00
  -4  -1   6   62.59    1.90
  -4   1   5  228.58    6.50
   4   1  -5  215.88    6.30
  -4  -1   5  228.68    6.20
  -4   1   4    1.30    0.40
  -4  -1   4    1.70    0.20
  -4   1   3  183.78    5.30
  -4  -1   3  183.08    5.10
  -4   1   2  218.08    6.30
  -4  -1   2  220.88    6.00
  -4   1   1  162.08    4.90
  -4  -1   1  172.08    4.70
  -4   1   0  389.56   11.10
  -4  -1   0  407.56   10.80
  -4   1  -1   16.70    0.90
  -4  -1  -1   13.90    0.70
  -4   1  -2  838.42   22.80
  -4  -1  -2  838.32   22.60
  -4   1  -3    8.90    0.70
   4   1   3    9.70    0.60
  -4  -1  -3    9.30    0.60
   4   1   4 1406.56   38.10
  -4   1  -4 1423.96   38.20
  -4  -1  -4 1415.66   38.10
   4   1   5   55.79    1.90
  -4   1  -5   57.39    1.90
  -4   1  -5   48.90    2.00
  -4  -1  -5   52.29    1.90
  -4   1  -6  139.29    4.10
   4   1   6  140.89    4.30
   4   1   6  136.39    4.00
  -4   1  -6  141.69    4.30
  -4  -1  -6  139.59    4.30
  -4  -1  -6  140.99    4.00
  -4  -1  -6  134.29    4.00
   4   1   7   82.39    2.40
  -4   1  -7   78.19    2.40
   4   1   7   78.49    2.70
  -4   1  -7   79.39    2.50
  -4   1  -7   79.59    2.80
  -4  -1  -7   75.59    2.70
  -4  -1  -7   78.19    2.40
  -4  -1  -7   78.99    2.50
   4   1   8 2023.50   54.09
  -4   1  -8 2066.19   54.09
  -4   1  -8 1985.40   54.19
   4   1   8 2020.60   54.39
  -4   1  -8 2022.80   54.49
  -4  -1  -8 2004.70   54.49
  -4  -1  -8 2028.20   54.09
  -4   1  -9   58.39    2.30
   4   1   9   63.99    2.00
  -4   1  -9   59.09    2.00
   4   1   9   62.39    2.30
  -4   1  -9   56.89    1.90
  -4  -1  -9   56.79    2.00
  -4  -1  -9   56.39    2.30
  -4  -1  -9   58.79    2.00
   4   1  10 1818.22   49.80
  -4   1 -10 1857.61   49.40
  -4   1 -10 1878.81   49.50
   4   1  10 1859.61   49.40
  -4   1 -10 1879.71   49.30
  -4   1 -10 1799.82   49.90
  -4  -1 -10 1870.91   49.99
   4  -1  10 1867.11   49.30
  -4  -1 -10 1815.42   49.50
   4  -1  10 1804.92   49.80
  -4  -1 -10 1820.72   49.50
  -4   1 -11    9.40    1.00
  -4   1 -11    8.70    0.60
   4   1  11   10.10    0.80
  -4   1 -11   10.10    0.80
  -4   1 -11    8.80    0.80
   4   1  11    9.40    1.00
   4  -1  11    9.50    0.60
   4  -1  11    8.80    1.00
  -4  -1 -11    8.70    0.80
  -4  -1 -11    9.40    0.80
  -4  -1 -11    8.00    1.00
   4   1  12  410.36   11.90
  -4   1 -12  443.06   12.00
  -4   1 -12  434.86   11.90
  -4   1 -12  442.16   11.80
   4   1  12  436.26   12.50
  -4   1 -12  422.26   12.50
   4  -1  12  431.66   12.40
   4  -1  12  423.66   11.90
  -4  -1 -12  439.56   12.60
   4  -1  12  445.36   11.80
  -4  -1 -12  421.66   12.00
  -4  -1 -12  410.36   12.00
   4   1  13  100.59    3.20
   4   1  13   94.09    3.60
  -4   1 -13   99.89    3.20
  -4   1 -13  101.19    3.20
  -4   1 -13   97.39    3.70
  -4   1 -13   98.89    3.00
   4  -1  13  104.29    3.00
  -4  -1 -13  100.29    3.30
   4  -1  13   98.69    3.60
   4  -1  13   96.29    3.20
  -4  -1 -13   98.49    3.20
  -4  -1 -13   98.69    3.80
   4   1  14  506.05   14.50
   4   1  14  505.95   13.90
  -4   1 -14  491.35   14.50
  -4   1 -14  503.95   13.90
  -4   1 -14  489.95   13.70
  -4   1 -14  496.55   13.90
   4  -1  14  509.35   13.70
   4  -1  14  524.15   14.50
  -4  -1 -14  490.95   13.90
  -4  -1 -14  490.95   14.60
  -4  -1 -14  504.65   14.00
   4  -1  14  496.85   13.90
  -4   1 -15   43.90    2.40
  -4   1 -15   42.70    1.70
  -4   1 -15   44.50    1.90
   4   1  15   46.80    2.40
   4   1  15   50.89    1.90
  -4   1 -15   48.30    1.90
  -4  -1 -15   46.10    2.50
   4  -1  15   46.10    1.80
  -4  -1 -15   42.70    1.90
   4  -1  15   46.40    1.70
   4  -1  15   48.90    2.50
  -4  -1 -15   44.50    1.90
  -4   1 -16   82.59    3.00
   4   1  16   83.09    3.00
   4   1  16   87.59    3.70
  -4   1 -16   83.89    3.60
  -4   1 -16   88.09    3.00
  -4  -1 -16   82.79    3.70
   4  -1  16   82.09    2.90
  -4  -1 -16   82.69    3.00
   4  -1  16   88.19    3.50
  -4  -1 -16   90.79    3.10
  -4   1 -17   10.20    1.40
  -4   1 -17    9.10    1.00
  -4   1 -17   12.60    1.20
   4   1  17    8.60    1.40
   4   1  17    6.60    0.90
  -4  -1 -17   10.20    1.40
   4  -1  17    7.50    0.90
   4  -1  17    8.30    1.30
  -4  -1 -17   10.00    1.10
  -4  -1 -17    9.90    1.00
   4   1  18  641.24   17.60
   4   1  18  643.34   18.30
  -4   1 -18  643.34   17.60
  -4   1 -18  611.04   18.40
  -4   1 -18  650.03   17.60
  -4  -1 -18  635.14   17.70
   4  -1  18  637.64   17.50
  -4  -1 -18  604.34   17.60
   4  -1  18  640.44   18.30
  -4  -1 -18  617.14   18.50
  -4   1 -19   58.09    2.40
   4   1  19   59.99    3.20
  -4   1 -19   57.79    2.50
   4   1  19   59.59    2.50
  -4   1 -19   54.99    3.00
   4  -1  19   60.59    3.10
   4  -1  19   59.89    2.40
  -4  -1 -19   57.69    2.50
  -4  -1 -19   55.09    3.20
  -4  -1 -19   54.89    2.50
  -4   1 -20   87.69    3.30
  -4   1 -20   83.89    4.00
   4   1  20   88.29    3.30
  -4   1 -20   87.09    3.30
   4   1  20   92.19    3.40
   4   1  20   86.79    4.10
   4  -1  20   89.79    4.00
  -4  -1 -20   88.79    3.40
   4  -1  20   90.39    3.40
   4  -1  20   89.09    3.20
  -4  -1 -20   88.59    4.20
  -4  -1 -20   89.19    3.30
  -4   1 -21   40.10    2.10
   4   1  21   38.00    2.90
   4   1  21   39.10    2.30
   4   1  21   41.40    2.20
  -4   1 -21   42.20    2.10
  -4   1 -21   40.40    2.90
  -4  -1 -21   39.40    2.20
   4  -1  21   35.20    2.80
   4  -1  21   42.90    2.10
  -4  -1 -21   42.30    2.20
  -4  -1 -21   38.10    2.90
   4  -1  21   40.00    2.20
  -4   1 -22  229.68    7.20
  -4   1 -22  227.88    7.20
  -4   1 -22  221.28    8.10
   4   1  22  239.18    7.20
   4   1  22  227.88    8.10
   4   1  22  240.98    7.30
  -4  -1 -22  226.78    8.30
   4  -1  22  241.48    7.20
   4  -1  22  237.98    7.20
   4  -1  22  236.38    8.00
  -4  -1 -22  228.38    7.30
  -4  -1 -22  228.18    7.30
   4   1  23   35.60    3.10
  -4   1 -23   36.40    2.20
   4   1  23   35.30    2.40
   4   1  23   33.60    2.20
  -4   1 -23   35.10    3.00
  -4   1 -23   35.10    2.10
  -4  -1 -23   38.60    2.40
  -4  -1 -23   35.70    2.20
   4  -1  23   37.40    2.20
   4  -1  23   34.20    2.90
  -4  -1 -23   36.00    3.10
   4  -1  23   37.30    2.30
   4   1  24   12.70    2.80
  -4   1 -24   15.30    2.20
   4   1  24   13.00    1.50
  -4   1 -24   13.70    1.50
  -4   1 -24   12.70    1.40
   4   1  24   12.40    1.70
   4  -1  24   13.30    1.60
   4  -1  24   13.80    1.50
   4  -1  24   12.80    2.00
  -4  -1 -24   14.30    1.60
  -4  -1 -24   11.10    1.40
  -4   1 -25   10.60    1.40
   4   1  25   10.20    1.60
  -4   1 -25   10.00    1.40
   4   1  25   11.40    1.50
   4  -1  25    8.80    1.40
  -4  -1 -25    8.60    1.40
  -4  -1 -25    8.40    1.40
   4  -1  25    9.70    1.60
   4  -1  25   11.20    2.70
   4   1  26   45.50    2.90
  -4   1 -26   46.30    2.60
  -4   1 -26   44.30    2.60
   4   1  26   46.60    2.80
  -4  -1 -26   47.90    2.70
   4  -1  26   43.60    2.70
   4  -1  26   46.10    2.80
  -4  -1 -26   48.30    2.80
  -4   1 -27   24.00    2.20
   4   1  27   26.00    2.20
   4   1  27   26.80    2.40
  -4  -1 -27   26.00    2.30
   4  -1  27   25.70    2.40
  -4  -1 -27   21.50    2.00
  -4   1 -28   10.70    1.60
   4   1  28   12.90    2.00
   4   1  28   10.10    1.70
   4  -1  28    9.50    1.80
  -4  -1 -28   10.70    1.70
  -4  -1 -28    9.60    1.70
   4   1  29   10.60    1.80
   4   1  29    9.60    2.00
  -4   1 -29   14.00    1.80
   4  -1  29    9.90    1.90
  -4  -1 -29   11.20    1.80
  -4  -1 -29   12.30    1.80
  -4   2  28    7.80    1.90
   4   2 -28    7.50    1.50
   4  -2 -28    7.70    1.60
  -4   2  27   33.00    2.70
   4   2 -27   24.70    2.10
  -4  -2  27   31.30    2.60
   4  -2 -27   29.10    2.60
  -4   2  26   92.69    3.90
   4   2 -26   84.49    3.60
  -4  -2  26   88.99    3.80
   4  -2 -26   91.39    3.80
  -4   2  25    5.40    1.50
   4   2 -25    4.40    1.10
   4   2 -25    7.10    1.30
  -4  -2  25    7.30    1.40
   4  -2 -25    6.10    1.30
  -4   2  24   80.09    3.50
   4   2 -24   82.59    3.40
   4   2 -24   79.59    3.30
  -4   2  24   84.49    3.40
   4  -2 -24   78.39    3.40
  -4  -2  24   84.39    3.50
  -4   2  23   20.60    2.50
  -4   2  23   27.30    2.20
   4   2 -23   24.80    1.90
   4   2 -23   22.50    1.90
  -4   2  23   26.20    2.00
   4  -2 -23   26.40    2.10
  -4  -2  23   29.10    2.20
  -4   2  22   91.89    4.50
   4   2 -22   87.79    3.40
  -4   2  22   97.59    3.50
  -4   2  22   92.99    3.60
   4   2 -22   81.89    3.50
  -4  -2  22   91.19    3.50
   4  -2 -22   88.79    3.50
  -4   2  21   14.20    1.50
  -4   2  21   19.40    2.20
   4   2 -21   16.80    1.50
  -4   2  21   15.50    1.40
   4   2 -21   15.90    1.40
   4  -2 -21   17.80    1.60
  -4  -2  21   13.70    1.40
  -4   2  20   48.80    3.10
   4   2 -20   51.49    2.20
  -4   2  20   52.89    2.40
   4   2 -20   45.40    2.40
  -4   2  20   55.99    2.50
   4  -2 -20   45.90    2.20
   4  -2 -20   49.80    2.40
  -4  -2  20   48.50    2.30
   4   2 -19   49.60    2.30
   4   2 -19   52.19    2.50
  -4   2  19   63.29    2.50
  -4   2  19   66.59    3.40
  -4   2  19   55.29    2.50
   4  -2 -19   58.39    2.50
  -4  -2  19   55.59    2.50
   4  -2 -19   58.99    2.40
   4   2 -18   78.29    2.80
  -4   2  18   75.99    2.90
  -4   2  18   85.69    3.80
   4   2 -18   76.39    3.00
  -4   2  18   82.49    3.00
   4  -2 -18   81.99    3.00
   4  -2 -18   78.09    2.90
  -4  -2  18   77.99    2.90
   4   2 -17  126.19    4.00
  -4   2  17  127.49    4.10
   4   2 -17  118.79    4.10
  -4   2  17  130.99    4.10
  -4   2  17  135.09    4.90
  -4  -2  17  125.09    4.00
   4  -2 -17  118.39    4.10
   4  -2 -17  119.59    4.10
   4   2 -16  174.98    5.20
  -4   2  16  179.08    5.40
  -4   2  16  175.98    5.30
  -4   2  16  184.58    6.00
   4   2 -16  165.18    5.40
   4  -2 -16  170.28    5.40
  -4  -2  16  173.08    5.20
   4  -2 -16  168.38    5.30
   4   2 -15   79.99    2.80
   4   2 -15   80.59    2.90
  -4   2  15   74.59    2.80
  -4   2  15   84.39    2.80
  -4   2  15   88.99    3.50
  -4  -2  15   78.99    2.80
   4  -2 -15   76.09    2.80
   4  -2 -15   83.59    2.90
  -4  -2  15   84.59    3.10
  -4   2  14   97.19    3.80
  -4   2  14   96.99    3.20
  -4   2  14   95.99    3.20
   4   2 -14  100.29    3.10
   4   2 -14   99.69    3.30
  -4  -2  14   97.69    3.10
   4  -2 -14   94.49    3.20
  -4  -2  14   99.19    3.40
   4  -2 -14   93.29    3.30
  -4   2  13   60.09    2.20
  -4   2  13   60.29    2.80
  -4   2  13   59.99    2.30
   4   2 -13   64.39    2.20
   4   2 -13   66.19    2.30
  -4  -2  13   61.39    2.40
  -4  -2  13   62.09    2.20
   4  -2 -13   66.29    2.30
   4  -2 -13   60.79    2.30
   4   2 -12   29.80    1.40
   4   2 -12   32.60    1.30
  -4   2  12   31.30    1.40
  -4   2  12   32.70    1.40
  -4   2  12   30.00    1.80
  -4  -2  12   31.80    1.50
   4  -2 -12   30.00    1.40
   4  -2 -12   32.40    1.50
  -4  -2  12   32.00    1.30
   4   2 -11   29.20    1.20
  -4   2  11   29.30    1.30
  -4   2  11   27.50    1.30
   4   2 -11   27.10    1.30
  -4   2  11   29.10    1.70
  -4  -2  11   29.30    1.40
   4  -2 -11   27.80    1.30
  -4  -2  11   27.00    1.20
   4  -2 -11   30.50    1.40
  -4   2  10  387.16   10.60
  -4   2  10  383.06   11.10
   4   2 -10  380.76   10.70
  -4   2  10  377.66   10.60
   4   2 -10  396.06   10.50
  -4  -2  10  382.46   10.60
   4  -2 -10  375.46   10.60
  -4  -2  10  387.16   10.50
   4  -2 -10  376.16   10.70
  -4   2   9   67.79    2.30
   4   2  -9   74.19    2.20
   4   2  -9   72.99    2.40
  -4   2   9   65.29    2.20
  -4   2   9   68.59    2.70
   4  -2  -9   71.69    2.40
  -4  -2   9   68.79    2.20
  -4  -2   9   66.49    2.30
   4  -2  -9   68.89    2.30
  -4   2   8  334.67    9.60
   4   2  -8  339.27    9.10
   4   2  -8  325.57    9.30
  -4   2   8  329.67    9.20
  -4   2   8  331.47    9.20
  -4  -2   8  332.87    9.10
   4  -2  -8  325.27    9.20
   4  -2  -8  331.27    9.30
  -4  -2   8  332.57    9.10
   4   2  -7  102.59    3.00
  -4   2   7   93.89    3.20
  -4   2   7   94.69    2.80
  -4   2   7   94.39    2.90
  -4  -2   7   94.79    2.90
   4  -2  -7   94.69    3.00
  -4  -2   7   88.99    2.80
   4  -2  -7   93.19    2.90
   4   2  -6   49.70    1.70
  -4   2   6   46.40    1.90
  -4   2   6   50.89    1.60
  -4   2   6   50.09    1.70
  -4  -2   6   48.60    1.50
   4  -2  -6   48.80    1.70
   4  -2  -6   48.90    1.60
  -4   2   5   37.10    1.60
   4   2  -5   37.10    1.40
  -4   2   5   35.70    1.30
  -4   2   5   43.00    1.30
   4  -2  -5   38.10    1.40
  -4  -2   5   34.60    1.10
   4  -2  -5   38.60    1.30
  -4   2   4  128.09    3.70
   4   2  -4  131.29    3.80
  -4   2   4  126.09    4.00
   4  -2  -4  131.69    3.80
  -4   2   3   98.69    3.40
   4   2  -3  114.29    3.10
   4  -2  -3  105.29    3.20
  -4   2   2  316.67    9.10
  -4   2   2  318.47    8.80
   4  -2  -2  328.77    8.90
  -4   2   1  171.98    5.30
   4   2  -1  173.38    4.80
  -4  -2   1  181.98    4.80
   4  -2  -1  174.78    5.00
  -4   2   0  530.45   14.60
   4   2   0  520.65   14.20
  -4   2   0  517.85   14.40
  -4  -2   0  537.45   14.20
  -4   2  -1   14.80    0.70
  -4   2  -1   16.00    1.00
   4   2   1   13.90    0.70
  -4  -2  -1   14.80    0.70
  -4   2  -2   43.50    1.80
  -4   2  -2   43.20    1.50
   4   2   2   42.90    1.50
   4  -2   2   47.20    1.70
  -4  -2  -2   44.30    1.50
  -4   2  -3  169.08    5.00
  -4   2  -3  168.08    5.30
  -4   2  -3  181.58    4.90
   4   2   3  167.38    5.00
   4  -2   3  180.48    4.90
  -4  -2  -3  174.68    5.10
   4   2   4  146.99    4.30
   4   2   4  146.79    4.10
  -4   2  -4  145.79    4.10
  -4   2  -4  147.09    4.60
  -4   2  -4  138.09    4.20
  -4  -2  -4  143.39    4.40
   4  -2   4  141.49    4.10
  -4  -2  -4  147.09    4.10
  -4   2  -5   55.09    2.20
  -4   2  -5   61.89    1.80
  -4   2  -5   54.89    1.90
   4   2   5   53.59    1.80
   4   2   5   51.89    2.00
  -4  -2  -5   57.59    1.80
   4  -2   5   59.29    1.80
  -4  -2  -5   58.29    1.80
  -4  -2  -5   54.99    2.10
   4   2   6   91.19    2.80
  -4   2  -6   94.89    3.20
  -4   2  -6   95.99    2.80
   4   2   6   90.89    3.10
  -4   2  -6   88.29    2.90
  -4  -2  -6   94.19    2.80
  -4  -2  -6   89.59    3.10
   4  -2   6   94.49    2.80
  -4  -2  -6   95.49    2.80
  -4   2  -7  165.58    5.10
  -4   2  -7  170.68    4.70
  -4   2  -7  158.78    4.80
   4   2   7  156.98    4.70
   4   2   7  159.78    5.00
  -4  -2  -7  161.28    4.70
   4  -2   7  168.68    4.70
  -4  -2  -7  162.08    5.10
  -4  -2  -7  166.18    4.70
  -4   2  -8  166.38    5.10
  -4   2  -8  171.08    5.40
   4   2   8  180.18    5.00
  -4   2  -8  177.48    4.90
   4   2   8  174.38    5.40
  -4   2  -8  174.48    5.00
   4  -2   8  173.58    4.90
  -4  -2  -8  168.08    5.40
  -4  -2  -8  176.08    5.10
  -4  -2  -8  171.18    5.00
  -4   2  -9  142.19    4.20
  -4   2  -9  143.39    4.60
  -4   2  -9  143.99    4.20
   4   2   9  140.99    4.20
  -4   2  -9  143.89    4.30
  -4  -2  -9  136.09    4.70
  -4  -2  -9  141.39    4.30
   4  -2   9  145.39    4.20
  -4  -2  -9  144.29    4.30
   4   2  10  786.72   21.80
  -4   2 -10  809.12   22.30
   4   2  10  788.52   22.30
  -4   2 -10  827.62   21.80
  -4   2 -10  829.22   21.80
  -4   2 -10  803.92   21.90
  -4  -2 -10  788.92   21.90
  -4  -2 -10  798.52   22.40
  -4  -2 -10  792.02   21.90
   4  -2  10  818.82   21.80
   4   2  11  126.59    4.10
  -4   2 -11  130.99    4.20
  -4   2 -11  138.19    4.10
  -4   2 -11  145.39    4.60
   4   2  11  134.59    4.60
  -4   2 -11  141.89    4.10
  -4  -2 -11  133.69    4.20
  -4  -2 -11  135.09    4.70
  -4  -2 -11  134.19    4.20
   4  -2  11  140.29    4.00
   4   2  12   13.90    1.40
   4   2  12   12.60    1.00
  -4   2 -12   15.40    1.00
  -4   2 -12   15.10    0.90
  -4   2 -12   14.80    1.30
  -4   2 -12   12.70    0.90
  -4  -2 -12   15.20    1.40
  -4  -2 -12   13.10    1.00
  -4  -2 -12   13.80    1.00
   4  -2  12   14.60    0.90
   4  -2  12   11.60    1.20
   4   2  13   14.60    1.40
   4   2  13   14.40    1.10
  -4  -2 -13   17.10    1.60
  -4  -2 -13   16.40    1.10
   4  -2  13   15.30    1.40
   4  -2  13   14.90    1.00
  -4   2 -14   27.20    1.80
  -4   2 -14   25.60    1.40
  -4   2 -14   25.80    1.30
   4   2  14   25.60    1.90
   4   2  14   25.00    1.40
  -4   2 -14   24.50    1.30
   4  -2  14   26.50    1.30
  -4  -2 -14   26.50    1.90
  -4  -2 -14   27.00    1.50
   4  -2  14   25.80    1.80
  -4  -2 -14   27.20    1.40
  -4   2 -15   86.59    2.80
  -4   2 -15   87.59    2.80
   4   2  15   78.89    3.50
  -4   2 -15   83.89    3.50
   4   2  15   77.49    2.90
  -4   2 -15   86.09    2.90
  -4  -2 -15   82.39    3.60
   4  -2  15   82.19    2.80
  -4  -2 -15   81.19    3.00
  -4  -2 -15   81.19    2.90
   4  -2  15   80.49    3.30
  -4   2 -16  149.09    4.30
   4   2  16  130.19    5.00
  -4   2 -16  141.09    4.40
  -4   2 -16  142.79    4.50
  -4   2 -16  135.99    5.00
   4   2  16  133.19    4.40
   4  -2  16  144.69    4.30
  -4  -2 -16  141.39    5.20
   4  -2  16  135.39    4.90
  -4  -2 -16  132.99    4.50
  -4  -2 -16  138.99    4.50
   4  -2  16  133.29    4.30
  -4   2 -17   35.20    1.60
   4   2  17   30.90    2.30
  -4   2 -17   37.70    2.40
   4   2  17   29.80    1.70
  -4   2 -17   37.80    1.80
  -4   2 -17   33.80    1.70
   4  -2  17   33.70    1.70
  -4  -2 -17   36.10    2.50
  -4  -2 -17   38.30    1.90
  -4  -2 -17   36.00    1.80
   4  -2  17   35.80    2.30
   4  -2  17   31.50    1.70
  -4   2 -18   13.30    1.20
   4   2  18   16.30    1.90
  -4   2 -18   15.60    1.80
   4   2  18   13.90    1.30
  -4   2 -18   13.50    1.20
  -4  -2 -18   13.10    1.80
  -4  -2 -18   14.40    1.30
   4  -2  18   14.70    1.70
  -4  -2 -18   12.80    1.20
   4  -2  18   13.20    1.20
   4  -2  18   14.90    1.30
  -4   2 -19   29.70    2.30
  -4   2 -19   30.20    1.80
   4   2  19   29.30    1.80
   4   2  19   31.10    2.50
  -4   2 -19   27.70    1.70
  -4  -2 -19   29.60    2.50
   4  -2  19   28.50    1.70
  -4  -2 -19   28.30    1.80
  -4  -2 -19   31.30    1.90
   4  -2  19   30.30    2.30
   4  -2  19   31.00    1.80
   4   2  20    2.90    1.10
  -4   2 -20    2.50    0.90
  -4   2 -20    4.00    1.30
  -4   2 -20    3.50    0.90
   4   2  20    4.30    1.00
   4   2  20    4.10    1.50
   4  -2  20    4.50    1.00
  -4  -2 -20    3.90    1.00
   4  -2  20    4.60    1.40
   4  -2  20    3.80    0.90
  -4  -2 -20    2.90    1.30
  -4  -2 -20    3.60    0.90
  -4   2 -21   17.00    1.60
   4   2  21   18.30    2.20
   4   2  21   19.00    1.70
   4   2  21   18.40    1.70
  -4   2 -21   19.60    1.60
  -4   2 -21   16.20    2.00
  -4  -2 -21   19.10    2.20
  -4  -2 -21   18.90    1.60
   4  -2  21   18.10    1.70
   4  -2  21   21.10    2.10
   4  -2  21   19.90    1.60
  -4  -2 -21   23.40    1.90
  -4   2 -22   84.69    3.30
   4   2  22   88.79    3.50
   4   2  22   95.59    3.60
  -4   2 -22   82.79    4.20
  -4   2 -22   84.79    3.40
   4   2  22   82.59    4.30
   4  -2  22   90.39    4.20
  -4  -2 -22   87.89    4.40
   4  -2  22   83.59    3.30
  -4  -2 -22   88.09    3.50
  -4  -2 -22   87.89    3.50
   4  -2  22   87.89    3.40
   4   2  23   14.20    2.30
   4   2  23   10.70    1.50
  -4   2 -23   11.90    1.90
   4   2  23   11.30    1.60
  -4   2 -23   10.90    1.30
  -4   2 -23   13.00    1.40
   4  -2  23   14.30    1.50
   4  -2  23   12.60    2.00
  -4  -2 -23   11.80    1.50
   4  -2  23   10.60    1.30
  -4  -2 -23   12.20    1.50
  -4   2 -24   67.09    3.00
   4   2  24   76.49    3.30
  -4   2 -24   72.39    4.20
   4   2  24   74.89    3.40
   4  -2  24   71.09    3.10
  -4  -2 -24   71.09    3.30
  -4  -2 -24   71.99    3.20
   4   2  25    1.30    1.40
  -4   2 -25    2.60    1.10
   4   2  25    1.90    1.30
  -4  -2 -25    2.20    1.20
  -4  -2 -25    2.80    1.30
   4  -2  25    2.40    1.20
   4   2  26    7.20    1.60
   4   2  26    5.60    1.40
  -4   2 -26    7.30    1.30
   4  -2  26    7.60    1.50
  -4  -2 -26    6.80    1.50
   4   2  27    3.90    1.60
   4   2  27    1.90    1.40
  -4   2 -27    2.60    1.20
  -4  -2 -27    2.40    1.40
   4  -2  27    0.30    1.50
   4   2  28   12.10    1.80
  -4   2 -28   12.10    2.10
   4   2  28   12.10    2.00
  -4  -2 -28   11.00    1.80
  -4   3  28   47.80    3.30
   4  -3 -28   49.60    3.10
  -4   3  27   16.60    2.00
  -4   3  27   13.20    1.90
   4  -3 -27   13.70    1.80
  -4   3  26   33.70    2.80
  -4   3  26   33.30    2.60
   4   3 -26   39.10    2.50
   4  -3 -26   39.60    2.70
  -4   3  25   38.90    2.50
   4   3 -25   31.10    2.40
  -4   3  25   38.10    2.70
   4  -3 -25   38.40    2.70
   4   3 -24  185.18    6.40
  -4   3  24  195.88    6.40
  -4   3  24  190.18    6.20
   4  -3 -24  195.38    6.40
  -4   3  23   59.09    3.10
  -4   3  23   65.79    3.00
   4   3 -23   55.29    2.90
   4  -3 -23   64.39    3.00
  -4   3  22   40.00    2.40
   4   3 -22   33.00    2.20
  -4   3  22   35.80    3.10
  -4   3  22   38.60    2.60
   4  -3 -22   40.00    2.40
  -4   3  21   68.89    2.90
  -4   3  21   62.09    3.80
   4   3 -21   57.49    2.80
  -4   3  21   62.39    2.90
   4  -3 -21   66.49    2.90
  -4   3  20  360.76   10.70
  -4   3  20  372.16   10.70
  -4   3  20  374.06   11.60
   4   3 -20  369.76   10.90
   4  -3 -20  364.46   10.70
  -4   3  19   41.70    2.30
  -4   3  19   45.10    2.20
   4   3 -19   45.70    2.20
   4   3 -19   45.30    2.30
  -4   3  19   40.60    2.90
   4  -3 -19   45.80    2.20
  -4   3  18  127.49    4.40
  -4   3  18  134.69    5.20
  -4   3  18  128.69    4.40
   4   3 -18  132.19    4.50
   4   3 -18  133.89    4.20
   4  -3 -18  128.69    4.40
  -4  -3  18  137.79    4.70
   4  -3 -18  130.39    4.40
   4   3 -17   15.30    1.40
   4   3 -17   13.60    1.20
  -4   3  17   15.90    1.30
  -4   3  17   19.70    2.10
  -4   3  17   13.80    1.20
   4  -3 -17   12.40    1.20
  -4  -3  17   15.40    1.30
   4  -3 -17   13.70    1.20
  -4   3  16  264.67    7.80
  -4   3  16  270.27    8.60
  -4   3  16  251.27    7.80
   4   3 -16  267.87    7.60
   4   3 -16  276.27    7.90
   4  -3 -16  260.07    7.90
   4  -3 -16  259.27    7.80
  -4  -3  16  271.57    7.70
  -4   3  15  126.29    4.70
   4   3 -15  118.89    4.00
  -4   3  15  121.19    4.00
  -4   3  15  122.69    4.00
   4   3 -15  123.29    3.80
  -4  -3  15  121.59    3.80
   4  -3 -15  118.99    4.00
   4  -3 -15  119.29    3.90
  -4   3  14  222.58    7.30
  -4   3  14  227.88    6.70
   4   3 -14  231.68    6.50
   4   3 -14  229.88    6.80
  -4   3  14  222.58    6.70
   4  -3 -14  221.18    6.70
   4  -3 -14  235.58    6.90
  -4  -3  14  225.18    6.50
  -4   3  13  138.29    4.30
   4   3 -13  140.29    4.40
  -4   3  13  136.29    4.90
   4   3 -13  137.69    4.10
  -4   3  13  131.89    4.30
   4  -3 -13  137.69    4.40
  -4  -3  13  137.49    4.10
   4  -3 -13  136.69    4.30
  -4   3  12   99.69    3.70
   4   3 -12   94.19    3.00
  -4   3  12   97.69    3.20
   4   3 -12   86.89    3.20
   4  -3 -12   94.09    3.10
   4  -3 -12   99.79    3.30
  -4  -3  12   94.89    3.00
  -4   3  11   10.80    1.00
  -4   3  11   10.40    1.20
   4   3 -11   13.00    1.00
  -4   3  11   10.30    0.90
   4   3 -11   10.10    0.70
   4  -3 -11   10.90    1.00
   4  -3 -11    9.40    0.90
  -4  -3  11   11.40    0.80
  -4   3  10  437.46   11.80
   4   3 -10  420.76   12.00
  -4   3  10  427.36   11.90
   4   3 -10  422.76   11.70
  -4   3  10  429.56   12.40
  -4  -3  10  421.36   11.70
   4  -3 -10  416.86   11.80
   4  -3 -10  437.96   12.00
  -4   3   9  410.76   11.60
   4   3  -9  439.46   11.80
  -4   3   9  407.46   12.10
  -4   3   9  420.56   11.60
   4  -3  -9  414.26   11.60
  -4  -3   9  420.86   11.50
   4  -3  -9  422.26   11.80
  -4   3   8   25.00    1.20
  -4   3   8   26.00    1.10
   4   3  -8   26.00    1.20
  -4   3   8   23.90    1.60
   4  -3  -8   23.20    1.10
  -4  -3   8   25.00    0.90
  -4  -3   8   24.60    1.00
  -4   3   7  123.69    3.80
  -4   3   7  126.79    3.70
  -4   3   7  125.99    4.20
   4  -3  -7  125.89    3.90
   4  -3  -7  123.29    3.70
  -4   3   6   89.39    3.40
  -4   3   6   96.29    3.10
  -4   3   6  100.79    3.00
   4  -3  -6  104.39    3.00
   4  -3  -6   99.09    3.10
  -4   3   5   74.49    2.40
  -4   3   5   75.29    2.80
  -4   3   5   76.49    2.30
   4   3  -5   75.49    2.50
   4  -3  -5   75.49    2.30
   4  -3  -5   75.69    2.50
  -4   3   4    2.20    0.60
  -4   3   4    2.80    0.40
  -4   3   4    1.50    0.40
   4   3  -4    2.70    0.40
   4  -3  -4    2.20    0.30
  -4  -3   4    3.10    0.40
   4  -3  -4    2.90    0.50
   4   3  -3  125.09    3.60
  -4   3   3  122.99    3.60
  -4   3   3  116.39    4.00
  -4  -3   3  121.29    3.60
   4  -3  -3  121.79    3.60
   4   3  -2  147.99    4.30
  -4   3   2  147.89    4.30
  -4   3   2  152.48    4.70
   4  -3  -2  142.69    4.30
  -4  -3   2  143.09    4.20
  -4   3   1  164.68    4.80
  -4   3   1  161.88    5.10
   4   3  -1  156.88    4.70
   4   3  -1  170.48    4.60
  -4  -3   1  167.68    4.70
   4  -3  -1  170.78    4.80
  -4   3   0  390.56   10.60
   4   3   0  375.26   10.50
  -4   3   0  374.26   11.00
   4   3   0  395.06   10.50
  -4  -3   0  381.56   10.50
   4  -3   0  384.06   10.60
   4   3   1   43.50    1.50
  -4   3  -1   45.80    2.00
  -4   3  -1   45.50    1.60
   4   3   1   46.00    1.60
  -4  -3  -1   45.50    1.50
   4  -3   1   43.20    1.60
  -4   3  -2   84.29    3.10
  -4   3  -2   91.79    2.80
   4   3   2   88.39    2.70
   4   3   2   85.79    2.60
   4  -3   2   86.49    2.70
  -4   3  -3  227.48    7.30
   4   3   3  262.47    7.10
  -4   3  -3  229.18    6.90
   4   3   3  269.67    6.90
  -4   3  -3  239.78    7.00
   4   3   4  798.02   21.60
  -4   3  -4  784.82   21.90
   4   3   4  780.32   21.40
  -4   3  -4  808.22   21.50
  -4   3  -4  776.92   21.50
   4  -3   4  799.92   21.40
  -4  -3  -4  790.82   21.70
  -4  -3  -4  797.32   21.40
   4   3   5   73.29    2.40
  -4   3  -5   78.89    2.60
  -4   3  -5   82.89    2.50
   4   3   5   72.59    2.70
  -4   3  -5   74.19    2.90
  -4  -3  -5   77.19    2.70
   4  -3   5   81.99    2.50
  -4  -3  -5   82.49    2.40
  -4   3  -6   13.40    0.80
   4   3   6   11.30    0.70
  -4   3  -6   11.30    1.00
   4   3   6   13.30    1.00
  -4   3  -6   11.90    0.80
  -4  -3  -6   13.30    0.80
   4  -3   6   12.60    0.80
  -4  -3  -6   12.20    1.00
  -4   3  -7  117.39    3.50
  -4   3  -7  114.59    3.90
   4   3   7  115.49    3.80
  -4   3  -7  116.49    3.60
   4   3   7  120.59    3.50
   4  -3   7  112.79    3.50
  -4  -3  -7  112.39    3.90
  -4  -3  -7  113.79    3.50
   4   3   8  988.90   28.10
  -4   3  -8 1075.19   27.60
  -4   3  -8 1016.40   28.20
  -4   3  -8  969.80   27.80
  -4   3  -8 1083.39   27.80
  -4  -3  -8 1020.40   28.20
   4  -3   8 1053.69   27.70
  -4  -3  -8  997.40   27.70
  -4   3  -9  586.34   16.00
  -4   3  -9  581.54   15.70
   4   3   9  608.64   15.90
  -4   3  -9  535.45   15.80
   4   3   9  625.94   16.40
  -4   3  -9  565.24   16.30
  -4  -3  -9  598.04   16.40
   4  -3   9  545.65   15.80
  -4  -3  -9  574.54   15.90
  -4  -3  -9  559.44   15.80
   4   3  10  584.34   16.80
  -4   3 -10  576.44   16.50
  -4   3 -10  614.74   16.40
  -4   3 -10  620.34   16.20
  -4   3 -10  602.04   16.80
   4   3  10  594.04   16.40
  -4  -3 -10  591.74   16.40
  -4  -3 -10  595.94   17.00
   4  -3  10  591.14   16.30
  -4  -3 -10  590.74   16.40
   4   3  11   80.49    2.80
  -4   3 -11   80.39    3.20
  -4   3 -11   81.69    2.80
  -4   3 -11   87.29    2.80
   4   3  11   82.69    3.30
  -4   3 -11   81.69    2.60
  -4  -3 -11   82.69    2.80
  -4  -3 -11   81.99    3.30
  -4  -3 -11   78.09    2.80
   4  -3  11   86.79    2.70
   4   3  12  243.38    7.40
  -4   3 -12  262.77    7.90
  -4   3 -12  250.07    7.50
   4   3  12  251.57    8.00
  -4   3 -12  262.57    7.40
  -4   3 -12  259.47    7.30
  -4  -3 -12  262.47    7.50
  -4  -3 -12  249.88    7.50
  -4  -3 -12  258.67    8.10
   4  -3  12  269.37    7.40
  -4   3 -13  202.68    6.60
   4   3  13  217.58    6.80
  -4   3 -13  195.28    6.10
  -4   3 -13  207.68    6.20
  -4   3 -13  205.38    6.00
   4   3  13  213.18    6.20
  -4  -3 -13  209.08    6.90
   4  -3  13  200.18    6.00
   4  -3  13  223.28    6.60
  -4  -3 -13  206.38    6.20
  -4  -3 -13  195.98    6.20
  -4   3 -14  339.17    9.80
   4   3  14  323.37    9.80
  -4   3 -14  359.06    9.80
  -4   3 -14  343.27   10.30
  -4   3 -14  348.37    9.60
   4   3  14  343.37   10.40
  -4  -3 -14  335.07   10.60
  -4  -3 -14  339.67    9.80
  -4  -3 -14  337.77    9.90
   4  -3  14  340.17   10.20
   4  -3  14  358.26    9.70
   4   3  15  314.37    9.70
  -4   3 -15  305.37    9.00
  -4   3 -15  319.07    8.90
  -4   3 -15  286.87    8.90
   4   3  15  319.37    9.00
  -4   3 -15  302.07    9.50
  -4  -3 -15  322.67    9.90
   4  -3  15  328.97    9.50
   4  -3  15  303.57    8.90
  -4  -3 -15  310.27    9.10
  -4  -3 -15  312.47    9.00
  -4   3 -16   49.90    2.60
  -4   3 -16   44.50    2.00
  -4   3 -16   47.20    2.10
   4   3  16   48.80    2.10
   4   3  16   44.30    2.70
  -4   3 -16   43.30    1.90
   4  -3  16   45.80    2.00
  -4  -3 -16   44.80    2.20
   4  -3  16   43.50    2.00
  -4  -3 -16   46.60    2.80
  -4  -3 -16   52.49    2.20
   4  -3  16   50.19    2.50
  -4   3 -17   58.59    2.90
   4   3  17   47.90    2.30
  -4   3 -17   52.19    2.10
   4   3  17   49.40    2.90
  -4   3 -17   53.39    2.30
  -4   3 -17   56.19    2.20
   4  -3  17   49.90    2.70
  -4  -3 -17   53.29    2.40
  -4  -3 -17   53.79    2.40
   4  -3  17   56.69    2.20
   4   3  18  282.07    9.30
  -4   3 -18  291.07    8.40
  -4   3 -18  294.57    8.90
  -4   3 -18  283.07    9.20
  -4   3 -18  284.57    8.50
   4   3  18  279.17    8.50
   4  -3  18  299.47    8.40
  -4  -3 -18  279.97    8.60
  -4  -3 -18  279.97    8.60
   4  -3  18  293.47    9.10
   4  -3  18  287.17    8.40
   4   3  19  200.08    6.20
   4   3  19  206.98    6.30
  -4   3 -19  184.08    6.20
  -4   3 -19  186.08    6.80
  -4   3 -19  192.08    6.10
  -4  -3 -19  196.98    6.20
   4  -3  19  198.68    6.10
   4  -3  19  208.18    7.30
   4   3  20   33.10    2.80
  -4   3 -20   34.00    1.90
   4   3  20   32.90    2.20
   4   3  20   31.40    2.10
  -4  -3 -20   34.70    2.10
   4  -3  20   31.70    1.90
   4   3  21  239.08    8.20
   4   3  21  224.28    7.20
  -4   3 -21  219.78    7.80
   4   3  21  236.48    7.30
  -4  -3 -21  236.18    7.30
   4   3  22   64.59    3.00
   4   3  22   69.09    4.00
   4   3  22   62.89    3.10
  -4  -3 -22   66.59    3.10
   4   3  23   52.39    3.10
   4   3  23   57.79    3.00
  -4  -3 -23   60.39    3.00
   4   3  24   29.20    2.50
   4   3  24   35.90    2.50
  -4  -3 -24   31.70    2.40
   4   3  25    9.60    1.70
   4   3  25   10.60    1.60
  -4  -3 -25    9.60    1.60
   4   3  26   41.90    3.10
   4   3  26   46.40    3.00
  -4  -3 -26   48.00    3.00
   4   3  27   84.59    4.00
   4   3  27   83.89    3.90
  -4  -3 -27   82.19    4.00
   4   3  28    4.10    1.60
   4   3  28    6.80    1.90
  -4  -3 -28    7.10    1.70
   4   4 -27   52.19    3.10
  -4   4  27   55.49    3.50
  -4   4  27   51.59    3.20
  -4  -4  27   52.09    3.10
   4  -4 -27   55.19    3.20
  -4   4  26   24.60    2.20
   4   4 -26   24.20    2.20
  -4   4  26   26.40    2.40
  -4  -4  26   24.20    2.20
   4  -4 -26   24.30    2.10
  -4   4  25   15.00    2.00
   4   4 -25   12.90    1.80
  -4   4  25   14.00    1.80
   4  -4 -25   16.40    1.80
  -4  -4  25   15.40    1.90
   4   4 -24   73.09    3.50
  -4   4  24   79.39    3.70
  -4   4  24   78.29    3.60
   4  -4 -24   78.29    3.60
  -4  -4  24   80.99    3.70
  -4   4  23   44.80    2.70
  -4   4  23   45.50    2.70
   4   4 -23   41.10    2.70
  -4  -4  23   45.80    2.70
   4  -4 -23   45.10    2.70
  -4   4  22   40.20    2.50
   4   4 -22   36.00    2.40
  -4   4  22   45.10    2.60
  -4  -4  22   39.40    2.50
   4  -4 -22   44.10    2.60
   4   4 -21   74.59    3.30
  -4   4  21   75.39    4.70
  -4   4  21   73.99    3.30
  -4   4  21   75.79    3.30
  -4  -4  21   77.89    3.40
   4  -4 -21   80.19    3.30
  -4   4  20   41.10    2.50
   4   4 -20   41.50    2.40
  -4   4  20   39.70    3.30
  -4   4  20   39.30    2.40
  -4  -4  20   40.30    2.40
   4  -4 -20   41.50    2.40
  -4   4  19   52.39    3.50
  -4   4  19   48.30    2.50
  -4   4  19   53.79    2.60
   4   4 -19   47.20    2.50
  -4  -4  19   46.20    2.50
   4  -4 -19   49.30    2.40
  -4   4  18   30.80    1.90
   4   4 -18   24.20    1.90
  -4   4  18   27.90    2.50
  -4   4  18   29.10    1.90
   4  -4 -18   29.00    1.80
   4   4 -17   52.69    2.50
  -4   4  17   54.09    3.20
  -4   4  17   53.69    2.50
  -4   4  17   49.80    2.40
   4  -4 -17   50.49    2.40
   4  -4 -17   50.89    2.30
  -4   4  16   21.40    1.70
   4   4 -16   22.00    1.70
  -4   4  16   17.90    2.00
  -4   4  16   21.40    1.60
   4  -4 -16   20.90    1.60
   4  -4 -16   22.20    1.60
   4   4 -15  110.49    3.90
  -4   4  15  113.49    3.80
  -4   4  15  111.09    4.60
  -4   4  15  114.99    3.80
   4  -4 -15  109.59    3.90
   4  -4 -15  112.49    3.80
   4   4 -14  109.49    3.90
  -4   4  14  106.39    4.40
  -4   4  14  114.49    3.70
  -4   4  14  113.39    3.80
   4  -4 -14  108.89    3.80
   4  -4 -14  110.79    3.60
  -4   4  13   48.60    1.90
  -4   4  13   44.90    2.00
   4   4 -13   47.70    2.10
  -4   4  13   42.90    2.70
  -4  -4  13   47.50    2.00
   4  -4 -13   45.30    2.10
   4  -4 -13   41.00    1.90
  -4   4  12   72.19    2.70
  -4   4  12   76.89    2.70
  -4   4  12   74.99    3.40
   4  -4 -12   75.89    2.80
   4  -4 -12   75.69    2.70
  -4  -4  12   80.99    2.90
  -4   4  11   92.29    3.70
   4   4 -11   78.99    3.00
  -4   4  11   88.99    2.90
  -4   4  11   91.89    3.10
   4  -4 -11   92.89    3.00
  -4  -4  11   84.99    3.10
   4  -4 -11   86.59    3.10
  -4   4  10  833.72   23.90
  -4   4  10  901.41   23.20
   4   4 -10  837.42   23.40
  -4   4  10  855.51   23.30
   4  -4 -10  868.81   23.20
   4  -4 -10  845.72   23.40
  -4  -4  10  839.32   23.40
  -4   4   9    9.30    1.20
  -4   4   9    5.90    0.70
  -4   4   9    7.20    0.80
   4   4  -9    7.20    0.90
  -4  -4   9    8.60    0.90
   4  -4  -9   10.00    0.90
   4  -4  -9    8.00    0.70
  -4   4   8    2.50    0.60
  -4   4   8    0.60    0.50
   4   4  -8    1.50    0.60
  -4   4   8    3.50    0.90
   4  -4  -8    1.50    0.50
  -4  -4   8    2.20    0.60
   4  -4  -8    2.80    0.60
  -4   4   7   80.09    3.30
   4   4  -7   83.99    2.90
  -4   4   7   84.69    2.60
  -4   4   7   80.59    2.80
   4  -4  -7   86.49    2.90
   4  -4  -7   83.09    2.60
  -4  -4   7   84.79    2.80
   4   4  -6 1618.74   44.50
  -4   4   6 1612.84   44.90
  -4   4   6 1687.93   44.20
  -4   4   6 1622.14   44.40
  -4  -4   6 1670.73   44.40
   4  -4  -6 1690.13   44.20
   4  -4  -6 1650.63   44.50
  -4   4   5  229.58    6.30
  -4   4   5  230.48    7.00
   4   4  -5  207.88    6.50
  -4   4   5  234.18    6.50
   4  -4  -5  226.18    6.30
  -4  -4   5  217.48    6.50
   4  -4  -5  222.48    6.50
  -4   4   4   83.39    2.60
  -4   4   4   85.59    3.20
   4   4  -4   83.59    2.80
  -4   4   4   83.79    2.80
  -4  -4   4   86.49    2.80
   4  -4  -4   86.79    2.80
  -4   4   3  103.89    3.70
   4   4  -3   97.19    3.20
  -4   4   3   99.49    3.20
  -4  -4   3  101.29    3.20
   4  -4  -3  106.09    3.30
   4   4  -2 1491.15   39.90
   4   4  -2 1515.85   39.90
  -4   4   2 1518.55   40.60
  -4   4   2 1497.45   40.10
   4   4  -2 1438.36   40.10
  -4  -4   2 1478.75   40.10
   4  -4  -2 1493.55   40.10
   4   4  -1  508.05   15.10
  -4   4   1  551.24   15.60
   4   4  -1  574.34   15.00
   4   4  -1  579.74   15.00
  -4   4   1  553.84   15.20
   4  -4  -1  566.24   15.20
  -4  -4   1  526.85   15.10
  -4   4   0 2628.54   68.89
   4   4   0 2600.14   68.89
   4   4   0 2510.55   69.09
   4   4   0 2578.04   68.89
  -4   4   0 2514.05   69.39
   4  -4   0 2558.14   68.89
  -4  -4   0 2626.44   68.89
   4   4   1  395.06   11.80
  -4   4  -1  422.46   12.40
  -4   4  -1  428.06   11.90
   4   4   1  434.66   11.80
   4   4   1  460.95   11.70
  -4  -4  -1  427.76   11.80
   4  -4   1  418.76   11.80
   4   4   2  103.09    3.10
  -4   4  -2   93.49    3.60
  -4   4  -2  102.59    3.20
   4   4   2   96.29    3.10
   4   4   2   92.29    3.00
   4  -4   2   99.69    3.10
  -4  -4  -2  100.99    3.00
   4   4   3   57.29    1.90
  -4   4  -3   55.09    2.40
   4   4   3   57.19    1.90
  -4   4  -3   54.79    2.00
   4   4   3   55.39    2.00
  -4   4  -3   50.09    2.00
   4  -4   3   50.99    1.90
  -4  -4  -3   56.79    1.90
  -4  -4  -3   51.29    1.80
  -4   4  -4 1562.04   42.10
  -4   4  -4 1575.84   42.60
   4   4   4 1579.74   42.00
  -4   4  -4 1523.55   42.10
   4   4   4 1571.84   42.20
   4  -4   4 1512.05   42.00
  -4  -4  -4 1593.94   41.80
  -4  -4  -4 1578.54   41.90
   4   4   5   91.79    2.80
  -4   4  -5   90.69    3.40
  -4   4  -5   81.59    2.90
  -4   4  -5   87.49    3.00
   4   4   5   92.59    3.10
   4  -4   5   85.39    2.90
  -4  -4  -5   89.09    2.70
  -4  -4  -5   87.39    2.70
  -4   4  -6   21.10    1.20
  -4   4  -6   19.10    1.40
   4   4   6   21.20    1.30
  -4   4  -6   20.40    1.10
   4   4   6   20.20    1.00
  -4  -4  -6   20.00    1.00
   4  -4   6   21.30    1.10
  -4  -4  -6   21.40    0.90
  -4   4  -7   27.90    1.40
   4   4   7   26.80    1.20
   4   4   7   27.40    1.60
  -4   4  -7   25.90    1.30
  -4   4  -7   26.60    1.60
  -4  -4  -7   25.00    1.20
  -4  -4  -7   28.60    1.10
   4  -4   7   24.40    1.20
   4   4   8    8.80    1.00
   4   4   8    8.20    0.80
  -4   4  -8    7.50    0.80
  -4   4  -8    9.80    1.10
  -4   4  -8   11.10    0.90
  -4  -4  -8    8.90    0.70
   4  -4   8    6.90    0.80
  -4  -4  -8   10.80    0.80
  -4   4  -9    2.70    0.60
  -4   4  -9    2.20    0.60
   4   4   9    3.50    0.60
   4   4   9    3.20    0.80
  -4   4  -9    3.10    0.70
  -4  -4  -9    3.20    0.60
   4  -4   9    2.50    0.60
   4   4  10   51.49    2.40
  -4   4 -10   51.59    2.30
   4   4  10   54.59    2.00
  -4   4 -10   51.49    2.10
  -4   4 -10   50.49    2.00
   4  -4  10   46.90    2.00
  -4  -4 -10   50.79    1.90
   4   4  11   17.50    1.60
   4   4  11   20.40    1.30
  -4   4 -11   22.30    1.30
  -4   4 -11   21.90    1.30
  -4   4 -11   21.70    1.50
   4  -4  11   20.20    1.30
  -4  -4 -11   20.50    1.30
  -4   4 -12   34.00    1.70
   4   4  12   34.10    1.70
  -4   4 -12   35.20    1.70
   4   4  12   37.60    2.20
  -4   4 -12   35.40    2.00
  -4  -4 -12   32.10    1.60
   4  -4  12   34.60    1.60
   4   4  13   11.90    1.40
  -4   4 -13   14.60    1.20
   4   4  13   11.40    1.10
  -4   4 -13   12.90    1.20
  -4   4 -13   10.70    1.30
  -4  -4 -13    9.50    1.00
   4  -4  13   11.60    1.10
   4   4  14  142.89    5.10
   4   4  14  145.69    4.50
  -4   4 -14  140.29    4.90
  -4   4 -14  134.59    4.50
  -4   4 -14  129.79    4.40
   4  -4  14  133.19    4.40
  -4  -4 -14  139.79    4.50
   4   4  15   30.00    1.70
   4   4  15   25.10    2.30
  -4   4 -15   33.40    1.70
  -4   4 -15   28.70    1.70
   4  -4  15   30.60    1.70
  -4  -4 -15   28.80    1.70
  -4   4 -16   92.59    3.40
  -4   4 -16   89.09    3.30
   4   4  16   97.49    3.50
   4   4  16  102.39    4.20
  -4  -4 -16   93.29    3.40
   4  -4  16   91.39    3.30
   4   4  17    5.90    1.50
  -4   4 -17    7.40    1.00
   4   4  17    8.80    1.20
  -4   4 -17    8.50    1.10
   4   4  17    7.20    1.10
  -4  -4 -17    5.00    1.10
   4  -4  17    7.20    1.00
   4   4  18   45.70    2.30
   4   4  18   49.80    3.10
  -4   4 -18   44.30    2.20
   4   4  18   42.80    2.40
  -4   4 -18   49.90    2.80
   4  -4  18   44.20    2.20
  -4  -4 -18   42.70    2.30
   4   4  19    7.70    1.70
   4   4  19    5.20    1.20
  -4   4 -19    6.20    1.10
   4   4  19    8.20    1.30
   4  -4  19    6.30    1.10
  -4  -4 -19    7.80    1.20
   4   4  20   76.09    3.20
   4   4  20   74.59    4.00
   4   4  20   76.69    3.30
  -4   4 -20   69.19    3.00
   4  -4  20   72.09    3.30
  -4  -4 -20   79.99    3.30
   4   4  21   30.30    2.30
   4   4  21   32.70    3.20
   4   4  21   31.40    2.30
  -4  -4 -21   33.30    2.30
   4   4  22  213.48    7.00
   4   4  22  219.48    7.00
  -4  -4 -22  210.48    7.00
   4   4  23   45.60    2.90
   4   4  23   43.80    2.80
  -4  -4 -23   46.90    2.70
   4   4  24  198.68    6.80
   4   4  24  199.08    6.70
  -4  -4 -24  199.88    6.70
   4   4  25    1.20    1.50
   4   4  25    4.40    1.50
  -4  -4 -25    3.60    1.40
   4   4  26   44.80    3.10
   4   4  26   41.30    3.20
  -4  -4 -26   46.60    3.10
   4   4  27   24.60    2.30
   4   4  27   22.90    2.40
  -4  -4 -27   24.60    2.30
   4   5 -25   23.10    2.30
  -4   5  25   25.10    2.30
  -4   5  25   26.60    2.40
  -4  -5  25   24.40    2.30
   4  -5 -25   26.80    2.20
   4   5 -24   79.09    3.80
  -4   5  24   78.89    3.80
  -4   5  24   77.99    3.80
   4  -5 -24   74.49    3.60
  -4  -5  24   78.59    3.80
   4   5 -23   42.10    2.80
  -4   5  23   39.50    2.70
  -4   5  23   45.30    2.90
  -4  -5  23   43.90    2.80
   4  -5 -23   44.60    2.80
  -4   5  22   27.80    2.40
  -4   5  22   28.30    2.50
   4   5 -22   30.00    2.50
   4  -5 -22   29.10    2.40
  -4  -5  22   32.30    2.50
  -4   5  21   10.80    1.60
   4   5 -21   12.50    1.70
  -4   5  21   11.30    1.70
  -4  -5  21   10.90    1.60
   4  -5 -21   14.30    1.60
  -4   5  20  191.38    6.20
   4   5 -20  181.18    6.40
  -4   5  20  197.68    6.40
   4  -5 -20  193.18    6.20
  -4  -5  20  192.28    6.40
  -4   5  19  237.58    7.30
  -4   5  19  218.38    8.30
   4   5 -19  240.38    7.60
  -4   5  19  231.38    7.40
  -4  -5  19  247.18    7.50
   4  -5 -19  235.68    7.30
  -4   5  18   47.40    3.40
   4   5 -18   51.99    2.70
  -4   5  18   52.69    2.80
  -4   5  18   49.20    2.60
   4  -5 -18   52.79    2.50
  -4  -5  18   60.99    2.80
  -4   5  17   24.00    1.90
   4   5 -17   22.30    1.90
  -4   5  17   25.00    1.90
  -4   5  17   23.80    2.40
  -4  -5  17   24.60    2.00
   4  -5 -17   22.90    1.80
  -4   5  16  132.19    4.50
  -4   5  16  128.09    4.40
   4   5 -16  127.09    4.60
  -4   5  16  137.39    5.50
   4  -5 -16  133.49    4.70
   4  -5 -16  128.99    4.40
  -4  -5  16  127.49    4.60
  -4   5  15  293.87    8.90
  -4   5  15  304.37    9.80
  -4   5  15  302.27    8.80
   4   5 -15  311.17    9.10
   4  -5 -15  295.37    9.00
   4  -5 -15  291.27    8.70
  -4  -5  15  309.97    9.00
  -4   5  14   47.30    3.00
   4   5 -14   45.70    2.30
  -4   5  14   45.40    2.10
  -4   5  14   48.40    2.30
   4  -5 -14   45.70    2.30
  -4  -5  14   48.90    2.40
   4  -5 -14   45.20    2.10
  -4   5  13   26.00    2.30
  -4   5  13   26.10    1.70
  -4   5  13   22.70    1.60
   4   5 -13   27.60    1.80
   4  -5 -13   24.60    1.60
  -4  -5  13   27.90    1.80
   4  -5 -13   23.30    1.60
  -4   5  12   12.40    1.70
  -4   5  12    7.50    1.00
  -4   5  12   11.60    1.20
   4   5 -12   14.00    1.30
   4  -5 -12   12.70    1.20
   4  -5 -12    9.10    1.00
  -4  -5  12   11.70    1.30
   4   5 -11  184.78    5.80
  -4   5  11  177.78    5.70
  -4   5  11  185.68    6.40
  -4   5  11  182.08    5.50
   4  -5 -11  182.08    5.50
   4  -5 -11  183.18    5.70
  -4  -5  11  183.38    5.70
  -4   5  10  160.78    4.90
  -4   5  10  153.88    5.70
  -4   5  10  159.28    5.10
   4   5 -10  161.98    5.20
  -4  -5  10  168.18    5.20
   4  -5 -10  162.18    4.90
   4  -5 -10  166.58    5.20
   4   5  -9   30.70    1.60
  -4   5   9   29.80    2.20
  -4   5   9   29.60    1.50
  -4   5   9   31.90    1.70
   4  -5  -9   30.60    1.60
  -4  -5   9   31.90    1.70
   4  -5  -9   31.00    1.40
  -4   5   8   49.50    2.10
  -4   5   8   49.10    1.90
  -4   5   8   50.89    2.60
   4   5  -8   47.20    2.10
   4  -5  -8   50.59    2.10
  -4  -5   8   48.40    2.10
   4  -5  -8   48.90    2.20
  -4   5   7   61.89    2.90
   4   5  -7   59.39    2.40
  -4   5   7   63.59    2.40
  -4  -5   7   64.09    2.40
   4  -5  -7   63.99    2.40
  -4   5   6   63.69    2.40
   4   5  -6   64.29    2.50
  -4   5   6   63.99    2.90
   4  -5  -6   65.89    2.40
  -4  -5   6   64.29    2.40
  -4   5   5   85.29    2.90
  -4   5   5   84.29    3.40
   4   5  -5   83.19    2.90
   4  -5  -5   84.49    2.90
  -4  -5   5   83.89    2.90
   4   5  -4   25.90    1.40
  -4   5   4   24.40    1.80
  -4   5   4   26.10    1.40
   4  -5  -4   26.70    1.40
  -4  -5   4   24.60    1.30
  -4   5   3  159.38    4.90
   4   5  -3  153.58    4.80
  -4   5   3  162.58    5.40
   4   5  -3  160.88    4.90
   4  -5  -3  156.18    4.90
  -4  -5   3  161.08    4.80
   4   5  -2  128.69    3.90
   4   5  -2  132.19    4.10
  -4   5   2  125.69    4.60
  -4   5   2  131.69    4.10
  -4  -5   2  128.19    4.10
   4  -5  -2  135.09    4.10
   4   5  -1   21.50    1.20
  -4   5   1   22.80    1.70
  -4   5   1   23.50    1.30
   4   5  -1   23.10    1.10
  -4  -5   1   23.40    1.20
   4  -5  -1   21.20    1.30
   4   5   0  102.69    3.40
   4   5   0  112.69    3.30
  -4   5   0  105.69    4.00
  -4   5   0  109.99    3.50
   4  -5   0  109.99    3.50
  -4  -5   0  106.49    3.40
   4   5   1  304.77    9.00
  -4   5  -1  340.47    9.20
  -4   5  -1  320.67    9.70
   4   5   1  323.87    9.10
  -4  -5  -1  322.77    9.10
   4  -5   1  315.57    9.20
   4   5   2   10.70    0.90
   4   5   2   11.10    1.00
   4   5   2   11.00    0.80
  -4   5  -2   10.00    1.20
  -4   5  -2    9.90    1.00
  -4  -5  -2   13.40    0.90
   4  -5   2   11.10    1.00
  -4   5  -3   60.39    2.70
   4   5   3   62.49    2.10
  -4   5  -3   62.09    2.30
   4   5   3   61.09    2.30
  -4  -5  -3   60.19    2.10
   4  -5   3   56.39    2.20
   4   5   4  266.97    7.80
  -4   5  -4  271.87    8.20
  -4   5  -4  265.47    7.70
   4   5   4  260.27    7.50
  -4   5  -4  268.67    7.80
  -4  -5  -4  256.07    7.50
   4  -5   4  259.57    7.60
   4   5   5   18.80    1.10
   4   5   5   20.90    1.40
  -4   5  -5   18.90    1.50
  -4   5  -5   17.70    1.30
  -4   5  -5   20.50    1.30
  -4  -5  -5   20.20    1.10
   4  -5   5   20.10    1.30
   4   5   6   14.80    1.30
  -4   5  -6   12.40    1.10
   4   5   6   14.20    1.00
  -4   5  -6   11.60    1.10
  -4   5  -6   15.60    1.40
  -4  -5  -6   12.40    0.90
   4  -5   6   12.60    1.10
  -4   5  -7   10.00    1.00
  -4   5  -7    9.00    1.10
  -4   5  -7   10.10    1.00
   4   5   7   11.60    1.00
   4   5   7   11.30    1.20
   4  -5   7   10.80    1.00
  -4  -5  -7    9.10    0.80
  -4   5  -8  322.67    9.20
   4   5   8  321.27    9.10
  -4   5  -8  311.47    9.60
  -4   5  -8  311.87    9.30
   4   5   8  325.67    9.60
   4  -5   8  310.37    9.10
  -4  -5  -8  323.57    9.00
  -4   5  -9  172.28    5.40
   4   5   9  183.88    5.40
   4   5   9  175.08    5.80
  -4   5  -9  167.98    5.40
   4  -5   9  169.78    5.30
  -4  -5  -9  174.08    5.20
   4   5  10  120.09    3.90
  -4   5 -10  118.59    4.00
  -4   5 -10  114.19    4.00
   4   5  10  114.89    4.40
  -4  -5 -10  121.99    3.80
   4  -5  10  122.39    3.90
   4   5  11    4.40    1.10
   4   5  11    5.90    0.90
  -4   5 -11    6.50    0.90
  -4   5 -11    5.60    0.90
   4  -5  11    5.80    0.90
  -4  -5 -11    4.00    0.80
  -4   5 -12   83.79    3.20
  -4   5 -12   84.39    3.20
   4   5  12   91.49    3.80
   4   5  12   91.29    3.20
  -4  -5 -12   81.79    3.00
   4  -5  12   82.89    3.10
  -4   5 -13  112.99    4.00
   4   5  13  104.79    3.90
   4   5  13  109.89    4.50
  -4   5 -13  130.69    4.10
  -4  -5 -13  115.29    3.90
   4  -5  13  123.99    4.00
   4   5  14  230.88    7.80
  -4   5 -14  231.38    7.10
  -4   5 -14  238.48    7.20
   4   5  14  238.58    7.10
   4  -5  14  227.38    7.00
  -4  -5 -14  236.98    7.00
  -4   5 -15   13.60    2.00
   4   5  15    7.60    1.10
   4   5  15    9.00    1.60
  -4   5 -15    9.30    1.10
   4   5  15    8.30    1.20
   4  -5  15    6.70    1.00
  -4  -5 -15    7.40    1.10
  -4   5 -16    4.30    1.00
   4   5  16    2.60    1.30
   4   5  16    0.80    0.90
   4   5  16    1.20    0.90
  -4  -5 -16    1.30    0.90
   4  -5  16    2.00    0.90
   4   5  17   27.20    1.90
   4   5  17   26.80    2.50
  -4   5 -17   30.50    2.00
   4   5  17   25.80    1.90
  -4  -5 -17   27.70    1.90
   4  -5  17   29.90    1.90
  -4   5 -18  130.59    4.70
   4   5  18  140.89    4.70
   4   5  18  137.79    5.60
   4   5  18  138.09    4.80
   4  -5  18  136.99    4.70
  -4  -5 -18  141.69    4.70
   4   5  19   13.80    1.60
   4   5  19   11.30    1.40
   4   5  19   13.10    2.10
  -4   5 -19   14.30    1.50
   4  -5  19   13.80    1.50
  -4  -5 -19   12.90    1.50
   4   5  20    8.30    1.40
  -4   5 -20   11.80    1.50
   4   5  20   13.70    1.60
  -4  -5 -20   13.90    1.50
   4  -5  20   10.30    1.40
   4   5  21   24.20    2.20
   4   5  21   21.50    2.00
  -4   5 -21   23.40    2.10
  -4  -5 -21   26.70    2.10
   4  -5  21   23.30    2.10
   4   5  22   16.80    1.80
   4   5  22   17.30    1.90
  -4  -5 -22   17.60    1.80
   4   5  23   -0.30    1.30
   4   5  23    3.00    1.40
  -4  -5 -23    1.30    1.20
   4   5  24   30.50    2.50
   4   5  24   31.70    2.70
  -4  -5 -24   31.90    2.60
   4   5  25   20.70    2.20
   4   5  25   20.10    2.20
  -4  -5 -25   22.50    2.20
   4   6 -24    6.60    1.70
  -4  -6  24    8.80    1.80
   4  -6 -24    5.10    1.50
   4   6 -23   30.70    2.90
  -4   6  23   37.30    2.80
  -4   6  23   29.10    2.60
  -4  -6  23   32.80    2.90
   4  -6 -23   37.90    2.70
  -4   6  22  109.19    4.50
  -4   6  22  108.49    4.30
   4   6 -22  102.69    4.50
   4  -6 -22  102.29    4.10
  -4  -6  22   98.29    4.40
  -4   6  21   86.69    3.70
   4   6 -21   89.99    4.10
  -4   6  21   84.49    4.00
   4  -6 -21   86.19    3.60
  -4  -6  21   87.29    3.90
  -4   6  20    5.30    1.40
  -4   6  20    6.30    1.50
   4   6 -20    6.60    1.60
  -4  -6  20    4.30    1.50
   4  -6 -20    8.10    1.30
  -4   6  19   63.59    3.00
  -4   6  19   67.79    3.40
   4   6 -19   62.69    3.30
  -4  -6  19   62.49    3.20
   4  -6 -19   63.79    3.50
   4   6 -18   53.59    3.00
  -4   6  18   50.49    2.70
  -4   6  18   52.39    3.00
  -4  -6  18   52.69    2.90
   4   6 -17   38.40    2.50
  -4   6  17   37.00    2.50
  -4   6  17   33.10    3.20
  -4  -6  17   37.50    2.50
  -4   6  16   20.20    1.80
  -4   6  16   15.30    2.20
   4   6 -16   20.70    1.90
  -4  -6  16   21.60    2.00
  -4   6  15    6.80    1.70
   4   6 -15   10.60    1.50
  -4   6  15   11.30    1.50
  -4  -6  15   10.70    1.50
   4   6 -14    2.10    1.10
  -4   6  14    1.00    1.40
  -4   6  14    1.60    1.10
  -4  -6  14    4.50    1.20
   4  -6 -14    1.50    0.90
  -4   6  13   73.19    3.90
   4   6 -13   80.99    3.30
  -4  -6  13   84.39    3.30
   4  -6 -13   77.09    3.20
  -4   6  12   76.39    3.20
  -4   6  12   77.19    3.90
   4   6 -12   80.69    3.20
   4  -6 -12   83.59    3.20
  -4  -6  12   86.69    3.30
  -4   6  11   57.89    2.60
  -4   6  11   51.19    3.20
   4   6 -11   54.79    2.60
   4  -6 -11   53.39    2.50
  -4  -6  11   58.39    2.60
  -4   6  10  101.89    4.40
   4   6 -10  104.09    3.80
  -4   6  10   98.99    3.70
  -4  -6  10  101.79    3.70
   4  -6 -10  101.29    3.70
  -4   6   9   74.69    3.00
  -4   6   9   78.19    3.70
   4   6  -9   81.89    3.20
   4  -6  -9   80.89    3.10
  -4  -6   9   80.29    3.10
  -4   6   8   63.79    3.30
  -4   6   8   62.99    2.60
   4   6  -8   60.69    2.60
   4  -6  -8   62.99    2.60
  -4  -6   8   63.09    2.60
  -4   6   7    6.00    1.00
  -4   6   7    7.50    1.40
   4   6  -7    5.30    1.00
  -4  -6   7    6.60    1.00
   4  -6  -7    6.50    1.00
  -4   6   6   14.10    1.30
  -4   6   6   15.70    1.70
   4   6  -6   14.90    1.40
  -4  -6   6   14.50    1.30
   4  -6  -6   14.60    1.20
   4   6  -5   56.99    2.40
  -4   6   5   52.29    2.30
  -4   6   5   52.59    2.80
  -4  -6   5   54.29    2.30
   4  -6  -5   54.89    2.30
  -4   6   4   28.60    2.10
  -4   6   4   29.50    1.70
   4   6  -4   28.90    1.70
   4  -6  -4   31.80    1.70
  -4  -6   4   31.20    1.60
  -4   6   3   41.60    2.40
   4   6  -3   42.40    2.00
  -4   6   3   41.30    2.00
  -4  -6   3   45.10    1.90
   4  -6  -3   38.40    1.90
  -4   6   2   10.90    1.40
   4   6  -2   13.00    1.20
  -4   6   2   11.00    1.10
  -4  -6   2   12.50    1.10
   4  -6  -2   11.10    1.10
  -4   6   1    8.10    1.00
   4   6  -1    7.80    0.90
  -4   6   1   10.70    1.50
   4  -6  -1    9.30    1.00
  -4  -6   1    9.40    0.90
   4   6   0   89.79    3.20
  -4   6   0   97.29    3.30
   4   6   0   82.59    3.00
  -4   6   0   90.29    3.80
   4  -6   0  101.69    3.30
  -4  -6   0   92.19    3.20
   4   6   1  383.66   11.10
  -4   6  -1  400.46   11.40
  -4   6  -1  398.36   12.00
   4   6   1  390.26   11.30
  -4  -6  -1  395.86   11.20
   4  -6   1  411.46   11.30
  -4   6  -2  196.68    5.80
   4   6   2  184.58    5.60
   4   6   2  174.38    5.50
  -4   6  -2  171.48    6.20
   4  -6   2  186.28    5.70
  -4  -6  -2  183.28    5.60
  -4   6  -3  106.99    3.70
   4   6   3  100.89    3.40
  -4  -6  -3  104.19    3.50
   4  -6   3  104.69    3.60
   4   6   4   50.69    2.00
  -4   6  -4   51.69    2.30
  -4  -6  -4   45.80    2.00
   4  -6   4   49.10    2.20
  -4   6  -5   77.49    3.00
  -4   6  -5   76.39    2.90
   4   6   5   73.89    2.70
  -4  -6  -5   74.29    2.70
   4  -6   5   77.19    2.90
   4   6   6   43.80    2.00
  -4   6  -6   49.40    2.20
  -4   6  -6   48.00    2.20
   4  -6   6   45.50    2.10
  -4  -6  -6   42.70    1.90
  -4   6  -7  336.17    9.60
  -4   6  -7  313.67    9.50
   4   6   7  312.87    9.30
   4  -6   7  331.77    9.50
   4   6   8   50.09    2.10
   4   6   8   46.80    2.50
  -4   6  -8   46.70    2.20
  -4   6  -8   41.30    2.20
   4  -6   8   40.20    2.10
  -4   6  -9   25.50    1.70
   4   6   9   21.30    1.50
  -4   6  -9   20.20    1.70
   4   6   9   23.10    2.00
   4  -6   9   19.80    1.60
  -4   6 -10  107.19    3.70
  -4   6 -10   95.39    3.60
   4   6  10   96.79    4.00
   4   6  10   95.79    3.50
   4  -6  10   97.59    3.50
   4   6  11  303.07    9.60
   4   6  11  298.27    9.00
  -4   6 -11  298.07    9.10
  -4   6 -11  315.17    9.10
   4  -6  11  311.77    9.00
  -4   6 -12   42.30    2.90
   4   6  12   44.30    2.80
   4   6  12   46.70    2.40
  -4   6 -12   46.90    2.40
   4  -6  12   47.30    2.30
  -4   6 -13   36.70    2.20
   4   6  13   35.30    2.10
   4   6  13   38.40    2.70
   4  -6  13   39.60    2.20
   4   6  14   52.79    2.70
  -4   6 -14   56.79    2.70
   4   6  14   55.49    3.20
   4  -6  14   58.69    2.70
   4   6  15  122.29    5.10
  -4   6 -15  118.19    4.40
   4   6  15  120.99    4.40
   4  -6  15  119.69    4.30
   4   6  16   78.69    3.90
   4   6  16   83.19    4.20
   4   6  16   75.09    3.40
  -4   6 -16   89.19    3.50
   4  -6  16   93.69    3.50
  -4   6 -17    2.80    1.20
   4   6  17    1.20    1.00
   4   6  17    2.30    1.50
   4   6  17    0.90    1.10
   4  -6  17    1.90    1.10
   4   6  18    9.30    1.40
   4   6  18   12.70    1.60
  -4   6 -18   12.60    1.50
   4   6  18   11.10    2.20
  -4  -6 -18   11.40    1.40
   4  -6  18   12.10    1.50
   4   6  19   15.40    1.70
  -4   6 -19   13.20    1.60
   4   6  19   14.40    1.60
   4  -6  19   14.80    1.60
  -4  -6 -19   15.80    1.60
  -4   6 -20    9.30    1.50
   4   6  20    8.00    1.60
   4   6  20    8.00    1.50
   4  -6  20    9.50    1.50
  -4  -6 -20    9.00    1.40
   4   6  21   11.60    1.70
  -4   6 -21   11.70    1.60
   4   6  21   15.10    1.90
  -4  -6 -21   13.20    1.60
   4  -6  21   10.90    1.60
   4   6  22   13.60    1.90
  -4   6 -22   16.00    1.90
   4   6  22   15.30    1.90
   4  -6  22   19.20    1.90
  -4  -6 -22   12.30    1.70
   4   6  23   40.70    3.10
   4   6  23   40.70    2.90
  -4  -6 -23   39.20    2.80
   4   7 -21   27.20    2.60
  -4   7  21   27.70    2.50
  -4  -7  21   27.30    2.50
  -4   7  20   49.90    3.20
   4   7 -20   51.89    3.30
  -4  -7  20   54.79    3.20
  -4   7  19   16.50    2.10
   4   7 -19   17.00    2.10
  -4  -7  19   14.80    2.00
   4   7 -18   16.80    2.00
  -4   7  18   20.20    2.10
  -4  -7  18   20.20    2.00
  -4   7  17   22.00    2.10
   4   7 -17   22.50    2.10
  -4  -7  17   26.10    2.30
   4   7 -16   23.30    2.10
  -4   7  16   21.40    2.00
  -4  -7  16   20.90    2.00
  -4   7  15   16.00    3.40
   4   7 -15   15.60    1.80
  -4   7  15   16.00    1.80
  -4  -7  15   13.80    1.70
  -4   7  14   32.70    2.50
   4   7 -14   36.90    2.50
  -4   7  14   35.60    3.00
  -4  -7  14   32.30    2.30
   4   7 -13  121.39    4.50
  -4   7  13  110.39    4.30
  -4   7  13  110.89    5.10
  -4  -7  13  115.59    4.30
   4  -7 -13  114.69    4.30
   4   7 -12   74.79    3.30
  -4   7  12   85.49    4.20
  -4   7  12   85.59    3.50
  -4  -7  12   72.39    3.30
   4  -7 -12   78.89    3.40
  -4   7  11   11.80    1.50
   4   7 -11   13.30    1.60
  -4   7  11   10.30    1.90
  -4  -7  11   13.70    1.50
   4  -7 -11   11.00    1.40
  -4   7  10   30.20    2.70
   4   7 -10   21.50    2.00
  -4   7  10   29.50    2.10
  -4  -7  10   23.70    1.90
   4  -7 -10   23.30    1.80
   4   7  -9  109.49    4.10
  -4   7   9  107.99    4.70
  -4   7   9  110.19    4.10
  -4  -7   9  108.49    4.00
   4  -7  -9  105.39    4.00
  -4   7   8  169.58    5.60
   4   7  -8  175.28    5.70
  -4   7   8  164.38    6.30
   4  -7  -8  164.78    5.60
  -4  -7   8  175.68    5.60
   4   7  -7  152.88    5.10
  -4   7   7  152.48    5.70
  -4   7   7  146.99    5.00
   4  -7  -7  143.29    5.00
  -4  -7   7  150.88    5.00
  -4   7   6  143.69    5.50
   4   7  -6  143.39    4.90
  -4   7   6  148.49    4.80
   4  -7  -6  138.69    4.80
  -4  -7   6  135.69    4.80
  -4   7   5   46.00    2.30
  -4   7   5   46.40    2.90
   4   7  -5   45.90    2.30
   4  -7  -5   44.50    2.20
  -4  -7   5   42.20    2.20
  -4   7   4   42.40    2.80
  -4   7   4   44.60    2.30
   4   7  -4   47.10    2.30
  -4  -7   4   44.20    2.20
   4  -7  -4   45.60    2.30
  -4   7   3  154.68    5.20
   4   7  -3  160.68    5.30
   4  -7  -3  167.68    5.30
  -4  -7   3  158.78    5.20
  -4   7   2  191.18    6.00
   4   7  -2  186.98    6.00
   4  -7  -2  191.68    6.00
  -4  -7   2  189.28    5.90
   4   7  -1   83.69    3.20
  -4   7   1   79.59    3.20
   4  -7  -1   84.09    3.20
  -4  -7   1   81.29    3.10
   4   7   0   12.40    1.30
  -4   7   0   12.00    1.30
  -4  -7   0   11.30    1.20
   4  -7   0   10.50    1.20
  -4   7  -1  122.89    4.20
  -4  -7  -1  119.69    4.10
   4  -7   1  119.89    4.20
   4   7   2   78.39    2.90
  -4   7  -2   75.29    3.10
   4  -7   2   82.29    3.10
  -4  -7  -2   77.89    2.90
   4   7   3   72.19    2.80
  -4   7  -3   72.59    3.00
  -4  -7  -3   70.09    2.80
   4  -7   3   71.89    2.90
   4   7   4   90.59    3.30
  -4   7  -4   95.79    3.60
   4  -7   4   96.09    3.50
  -4  -7  -4   92.49    3.30
   4   7   5   67.59    2.70
  -4   7  -5   72.29    3.00
   4  -7   5   70.79    2.90
  -4  -7  -5   71.59    2.90
  -4   7  -6   38.50    2.20
   4   7   6   36.00    1.90
   4  -7   6   35.60    2.10
  -4   7  -7   53.79    2.60
  -4   7  -7   53.39    2.60
   4   7   7   52.99    2.40
   4  -7   7   54.19    2.60
  -4   7  -8  140.59    4.80
   4   7   8  127.59    4.60
  -4   7  -8  133.59    4.80
   4  -7   8  144.69    4.70
   4   7   9   92.69    3.50
  -4   7  -9   94.89    4.40
  -4   7  -9   91.59    3.70
   4  -7   9   95.79    3.60
   4   7  10   22.20    1.70
  -4   7 -10   26.80    2.00
   4  -7  10   25.30    1.90
  -4   7 -11    1.30    1.10
   4   7  11    1.30    1.00
   4  -7  11    1.70    1.00
  -4   7 -12   34.80    2.30
   4   7  12   32.40    2.20
   4  -7  12   38.70    2.30
  -4   7 -13   52.29    2.80
   4   7  13   62.59    2.90
   4  -7  13   58.39    2.80
   4   7  14   96.59    4.00
  -4   7 -14  103.49    4.10
   4  -7  14  106.49    4.00
  -4   7 -15   71.29    3.40
   4   7  15   78.59    3.40
   4  -7  15   70.19    3.30
   4   7  16   78.19    4.30
   4   7  16   82.79    3.60
  -4   7 -16   77.39    3.60
   4  -7  16   85.69    3.60
  -4   7 -17   20.00    2.00
   4   7  17   23.20    2.00
   4  -7  17   19.30    1.90
   4   7  18   44.80    3.00
  -4   7 -18   52.49    2.90
   4  -7  18   53.29    2.90
  -4   7 -19   42.00    2.80
   4   7  19   52.89    3.00
   4  -7  19   45.60    2.80
   4   7  20   93.09    4.10
  -4   7 -20   83.59    4.00
   4  -7  20   91.99    4.00
  -4   7 -21   79.29    3.80
   4   7  21   75.49    3.90
   4  -7  21   82.79    3.70
  -4   8  18   70.09    3.70
   4   8 -18   60.69    3.70
  -4  -8  18   65.39    3.60
  -4   8  17   34.70    2.90
   4   8 -17   35.00    3.00
  -4  -8  17   30.60    2.70
  -4   8  16   26.40    2.30
   4   8 -16   26.50    2.50
  -4  -8  16   25.00    2.30
   4   8 -15   12.30    1.90
  -4   8  15   16.10    2.00
  -4  -8  15   16.40    2.00
   4   8 -14   29.40    2.70
  -4   8  14   34.80    2.80
  -4  -8  14   31.00    2.50
   4   8 -13    6.70    1.60
  -4   8  13    7.30    1.60
  -4  -8  13    6.00    1.40
   4   8 -12   69.99    3.50
  -4   8  12   71.89    4.40
  -4   8  12   65.89    3.40
  -4  -8  12   62.89    3.20
  -4   8  11   73.49    3.50
   4   8 -11   65.89    3.40
   4  -8 -11   72.79    3.30
  -4  -8  11   61.89    3.20
  -4   8  10   54.99    2.90
   4   8 -10   55.99    3.10
  -4  -8  10   52.49    2.90
   4  -8 -10   55.19    2.90
  -4   8   9   20.10    1.90
   4   8  -9   16.60    1.80
   4  -8  -9   14.50    1.60
  -4  -8   9   13.60    1.70
  -4   8   8    8.80    1.50
   4   8  -8    8.60    1.50
  -4  -8   8    6.80    1.30
   4  -8  -8    6.80    1.30
   4   8  -7   82.69    3.70
  -4   8   7   92.19    3.70
   4  -8  -7   86.99    3.50
  -4  -8   7   80.59    3.50
  -4   8   6  151.58    5.10
   4   8  -6  149.79    5.20
   4  -8  -6  132.39    5.00
  -4  -8   6  139.19    5.00
  -4   8   5  150.28    5.20
   4   8  -5  149.59    5.30
   4  -8  -5  148.09    5.20
  -4  -8   5  146.59    5.10
  -4   8   4   50.99    2.70
   4   8  -4   47.30    2.60
  -4  -8   4   49.00    2.50
   4  -8  -4   49.70    2.60
   4   8  -3   45.80    2.60
  -4   8   3   46.80    2.50
   4  -8  -3   48.50    2.60
  -4  -8   3   48.90    2.50
   4   8  -2  192.88    6.20
  -4   8   2  188.88    6.20
  -4  -8   2  178.98    6.10
   4  -8  -2  197.78    6.20
   4   8  -1  194.18    6.10
  -4   8   1  181.58    6.10
  -4  -8   1  180.08    6.00
   4  -8  -1  183.98    6.10
  -4   8   0  135.59    4.80
   4  -8   0  134.99    4.80
  -4  -8   0  130.49    4.60
  -4   8  -1   74.69    3.40
  -4  -8  -1   79.69    3.20
   4  -8   1   81.59    3.40
  -4   8  -2   80.99    3.50
  -4  -8  -2   86.29    3.40
   4  -8   2   88.49    3.50
  -4   8  -3   28.10    2.10
   4  -8   3   30.40    2.10
  -4  -8  -3   32.80    1.90
  -4   8  -4   24.60    2.00
   4  -8   4   20.50    1.90
   4   8   5   79.39    3.10
  -4   8  -5   71.39    3.30
   4  -8   5   71.29    3.20
  -4   8  -6   49.60    3.90
   4   8   6   45.70    2.40
   4  -8   6   51.89    2.60
   4   8   7    7.20    1.20
   4  -8   7    7.50    1.40
   4   8   8   33.50    2.10
   4  -8   8   29.60    2.20
   4   8   9   10.60    1.40
   4  -8   9   12.90    1.60
   4   8  10   55.19    2.70
  -4   8 -10   45.40    2.90
   4  -8  10   51.19    2.80
  -4   8 -11    1.30    1.30
   4   8  11    2.30    1.10
   4  -8  11    1.60    1.30
   4   8  12   41.90    2.60
  -4   8 -12   41.90    2.70
   4  -8  12   38.00    2.60
   4   8  13   11.70    1.60
  -4   8 -13   10.40    1.60
   4  -8  13    9.50    1.50
  -4   8 -14   42.30    2.90
   4   8  14   40.70    2.70
   4  -8  14   41.40    2.70
  -4   8 -15    9.50    1.70
   4   8  15    7.60    1.60
   4  -8  15    6.80    1.60
  -4   8 -16   65.09    3.50
   4   8  16   61.79    3.40
   4  -8  16   61.19    3.30
   4   8  17    7.20    1.70
  -4   8 -17    8.40    1.80
   4  -8  17    4.80    1.60
   4   8  18   24.00    2.30
  -4   8 -18   21.10    2.20
   4  -8  18   19.40    2.10
   4   9 -14   24.50    2.50
  -4   9  14   25.00    2.40
  -4  -9  14   25.80    2.30
   4   9 -13    7.50    1.80
  -4   9  13    4.80    1.70
  -4  -9  13    6.50    1.60
   4   9 -12    3.90    1.70
  -4   9  12    5.50    1.60
  -4  -9  12    4.50    1.60
  -4   9  11   17.50    2.10
   4   9 -11   17.10    2.00
  -4  -9  11   14.40    1.80
  -4   9  10    8.80    1.80
   4   9 -10    7.70    1.70
  -4  -9  10   10.30    1.70
   4  -9 -10    9.50    1.60
  -4   9   9   16.90    2.00
   4   9  -9   17.00    2.00
  -4  -9   9   16.10    1.80
   4  -9  -9   15.40    1.80
   4   9  -8   19.20    2.00
  -4   9   8   18.60    2.00
  -4  -9   8   17.50    1.90
   4  -9  -8   19.20    1.90
   4   9  -7   30.80    2.60
  -4   9   7   34.80    2.70
  -4  -9   7   27.70    2.30
   4  -9  -7   27.10    2.30
  -4   9   6   20.70    2.00
   4   9  -6   20.80    2.10
  -4  -9   6   21.30    1.90
   4  -9  -6   18.50    1.90
  -4   9   5   44.00    2.70
   4   9  -5   41.10    2.80
   4  -9  -5   45.30    2.70
  -4  -9   5   42.30    2.60
  -4   9   4  107.89    4.30
   4   9  -4  100.79    4.30
   4  -9  -4  107.89    4.30
  -4  -9   4  105.39    4.20
  -4   9   3   57.99    3.10
  -4  -9   3   56.89    2.90
   4  -9  -3   49.99    2.90
  -4   9   2    5.10    1.40
   4  -9  -2    2.50    1.20
  -4  -9   2    3.60    1.20
  -4   9   1    3.00    1.30
   4  -9  -1    3.70    1.30
  -4  -9   1    3.00    1.10
  -4   9   0   39.90    2.60
  -4  -9   0   39.00    2.40
   4  -9   0   41.30    2.70
  -4   9  -1   46.80    2.80
  -4  -9  -1   48.50    2.60
   4  -9   1   45.40    2.80
  -4   9  -2   26.40    2.20
  -4  -9  -2   25.80    2.10
   4  -9   2   23.20    2.20
   4  -9   3   13.60    1.70
   4  -9   4   10.80    1.70
   4  -9   5   36.90    2.60
   4  -9   6    3.20    1.30
   4  -9   7   23.50    2.10
   4   9   8   37.10    3.20
   4  -9   8   22.00    2.00
   4   9   9   32.00    2.50
   4  -9   9   35.50    2.60
   4   9  10    7.10    1.50
   4  -9  10    9.60    1.70
   4   9  11   34.60    2.70
   4  -9  11   36.80    2.90
   4   9  12   24.80    2.20
   4  -9  12   27.40    2.40
   4   9  13   22.10    2.20
   4  -9  13   23.70    2.20
  -4   9 -14   38.30    3.10
   4   9  14   41.10    3.00
   4  -9  14   37.50    2.90
  -4  10   8   13.20    2.00
   4  10  -8   11.10    2.00
   4 -10  -8   10.90    1.70
  -4 -10   8    6.60    1.60
  -4  10   7    8.70    1.90
   4  10  -7   10.00    1.90
   4 -10  -7    8.70    1.70
  -4 -10   7    9.20    1.70
  -4  10   6    5.60    1.70
  -4 -10   6    4.30    1.50
   4 -10  -6    6.40    1.60
  -4  10   5    4.40    1.60
  -4 -10   5    7.70    1.60
   4 -10  -5    5.00    1.50
  -4  10   4   14.00    2.00
   4 -10  -4   12.30    1.80
  -4 -10   4   14.50    1.80
  -4  10   3   11.10    1.80
   4 -10  -3   11.00    1.70
  -4 -10   3    8.60    1.60
  -4  10   2    4.90    1.50
   4 -10  -2    1.50    1.30
  -4 -10   2    1.80    1.30
  -4  10   1    7.50    1.80
   4 -10  -1    7.00    1.60
  -4 -10   1    4.80    1.40
   4 -10   0    9.30    1.70
  -4 -10   0    4.70    1.40
   4 -10   1   60.09    3.40
   4 -10   2   35.10    2.80
   4 -10   3   35.00    2.80
   4 -10   4    1.00    1.40
   4 -10   5   27.70    2.40
   4 -10   6   37.80    2.90
   4 -10   7  139.69    5.50
   4 -10   8   17.00    2.20
   5   0 -29  126.69    4.90
  -5   0  29  126.39    5.00
  -5   0  28    1.00    1.50
   5   0 -28    2.80    1.30
   5   0 -27  112.69    4.40
  -5   0  27  114.59    4.60
  -5   0  26    0.20    1.30
   5   0 -26    0.60    1.10
  -5   0  25   13.60    1.70
   5   0 -25   11.80    1.50
  -5   0  24    0.80    1.30
  -5   0  24   -1.30    1.50
   5   0 -24   -0.20    1.00
   5   0 -24    0.40    1.00
   5   0 -23   15.00    1.40
   5   0 -23   10.00    1.30
  -5   0  23   11.70    1.90
  -5   0  23   12.80    1.60
  -5   0  22    3.00    1.30
   5   0 -21  656.33   18.60
  -5   0  21  664.63   19.10
   5   0 -21  665.33   18.50
  -5   0  21  665.83   18.50
   5   0 -20   -0.10    0.70
   5   0 -20    0.00    0.70
  -5   0  20    0.80    1.10
  -5   0  20   -0.60    0.90
  -5   0  19    5.70    1.30
   5   0 -19    6.70    1.00
  -5   0  19    5.10    1.00
   5   0 -19    5.10    0.90
   5   0 -18    1.70    0.70
   5   0 -17  678.53   18.30
  -5   0  17  668.93   18.00
  -5   0  17  631.64   18.20
  -5   0  17  667.13   18.70
   5   0 -17  647.04   18.20
   5   0 -16    0.90    0.60
  -5   0  16    2.80    0.90
  -5   0  16    3.10    0.60
  -5   0  16    0.70    0.70
   5   0 -16    1.80    0.60
   5   0 -15  316.47    9.00
  -5   0  15  312.17    8.70
   5   0 -15  317.57    8.90
  -5   0  15  309.27    8.90
  -5   0  15  310.27    9.30
   5   0 -14    0.60    0.50
   5   0 -14    0.80    0.50
  -5   0  14    0.60    0.60
  -5   0  13  252.57    7.70
  -5   0  13  249.68    7.20
  -5   0  13  252.07    7.30
   5   0 -13  266.57    7.40
   5   0 -13  263.47    7.50
   5   0 -12   -0.10    0.40
   5   0 -12    0.00    0.40
  -5   0  12    0.30    0.60
  -5   0  12   -0.10    0.30
  -5   0  12    0.30    0.50
   5   0 -11  610.84   16.80
  -5   0  11  594.34   16.90
   5   0 -11  625.14   16.70
  -5   0  11  614.04   16.50
  -5   0  11  604.04   16.60
   5   0 -10    0.20    0.30
   5   0 -10    0.00    0.40
  -5   0  10    0.80    0.30
  -5   0  10    1.20    0.50
  -5   0  10    0.20    0.40
   5   0  -9   88.59    2.80
  -5   0   9   87.29    2.70
   5   0  -9   84.19    2.70
  -5   0   9   84.59    2.90
   5   0  -8    0.00    0.30
   5   0  -8    0.20    0.30
  -5   0   8    0.40    0.30
  -5   0   8    0.80    0.40
  -5   0   7   62.29    2.00
   5   0  -7   60.39    1.90
  -5   0   7   58.79    2.10
   5   0  -7   62.79    2.00
   5   0  -6    0.50    0.20
  -5   0   6    0.90    0.40
   5   0  -6    0.50    0.20
  -5   0   6    0.40    0.30
  -5   0   5    1.20    0.30
   5   0  -5    1.40    0.30
  -5   0   5    1.00    0.40
  -5   0   4    0.40    0.30
  -5   0   3  862.01   23.30
  -5   0   2    0.50    0.30
  -5   0   1  125.29    3.80
  -5   0   0    0.40    0.30
  -5   0  -1  239.28    6.80
  -5   0  -2    0.00    0.20
  -5   0  -3  184.28    5.40
  -5   0  -4    0.50    0.30
  -5   0  -5    1.00    0.30
  -5   0  -5    5.30    0.60
  -5   0  -6    0.40    0.40
  -5   0  -6    0.30    0.20
  -5   0  -6    0.90    0.30
  -5   0  -7    9.20    0.60
  -5   0  -7    8.80    0.80
  -5   0  -7   10.70    0.60
  -5   0  -8    0.70    0.30
  -5   0  -8    0.10    0.40
   5   0   8    0.50    0.40
  -5   0  -8    1.00    0.30
  -5   0  -9   39.60    1.80
   5   0   9   36.50    1.70
   5   0   9   40.80    1.50
  -5   0  -9   39.60    1.50
  -5   0  -9   40.00    1.50
   5   0  10    0.20    0.30
  -5   0 -10    0.90    0.40
  -5   0 -10    0.10    0.50
  -5   0 -10    0.40    0.30
   5   0  10    0.40    0.50
  -5   0 -11  143.69    4.30
  -5   0 -11  140.29    4.80
   5   0  11  141.59    4.30
   5   0  11  142.89    4.70
  -5   0 -11  145.89    4.30
  -5   0 -12    0.20    0.40
   5   0  12    0.30    0.40
  -5   0 -12    0.20    0.40
   5   0  12    0.40    0.60
  -5   0 -12    0.10    0.60
  -5   0 -13  264.67    7.70
  -5   0 -13  269.47    7.70
   5   0  13  263.97    7.60
   5   0  13  279.17    8.20
  -5   0 -13  257.57    8.30
   5   0  14   -0.30    0.70
  -5   0 -14   -0.80    0.50
  -5   0 -14    0.00    0.70
   5   0  14    0.20    0.50
  -5   0 -14   -0.20    0.50
   5   0  15  145.09    4.50
  -5   0 -15  147.49    4.60
   5   0  15  145.99    5.10
  -5   0 -15  142.19    5.20
  -5   0 -15  147.09    4.60
  -5   0 -16    1.30    0.60
   5   0  16   -0.20    0.90
   5   0  16    0.00    0.60
   5   0  17  279.77    8.30
  -5   0 -17  271.27    9.10
   5   0  17  284.57    9.00
  -5   0 -17  294.77    8.40
  -5   0 -17  291.17    8.40
   5   0  18    1.40    1.00
  -5   0 -18    1.80    1.00
  -5   0 -18    0.50    0.70
   5   0  18   -0.20    0.70
  -5   0 -18   -0.60    0.70
  -5   0 -19   61.79    2.50
   5   0  19   55.99    2.40
  -5   0 -19   54.29    2.50
   5   0  19   56.59    3.20
  -5   0 -19   56.29    3.20
   5   0  20    0.30    0.80
   5   0  20    1.30    1.30
  -5   0 -20    2.30    1.20
  -5   0 -20    2.10    0.90
  -5   0 -21    2.50    0.90
  -5   0 -21    2.60    0.90
  -5   0 -21    2.30    1.30
   5   0  21    2.20    1.40
   5   0  21    1.80    0.90
   5   0  22    0.90    1.00
  -5   0 -22    0.90    1.30
  -5   0 -22    0.80    0.80
   5   0  22    0.40    1.30
   5   0  22    0.00    1.00
  -5   0 -22    0.00    0.90
  -5   0 -23   20.30    1.90
   5   0  23   22.20    1.90
   5   0  23   20.80    2.30
  -5   0 -23   21.90    1.90
   5   0  23   22.50    1.90
  -5   0 -23   18.40    2.30
   5   0  24    1.20    1.30
  -5   0 -24    0.80    1.00
   5   0  24    1.20    1.60
  -5   0 -24    1.20    1.10
  -5   0 -24   -0.80    1.40
   5   0  24    0.10    1.10
  -5   0 -25    4.20    1.20
   5   0  25    2.80    1.40
   5   0  25    2.10    1.20
  -5   0 -25    2.30    1.10
  -5   0 -26    0.10    1.10
   5   0  26    0.30    1.20
  -5   0 -26    1.00    1.10
   5   0  26    0.90    1.40
   5   0  27   28.00    2.50
  -5   0 -27   29.50    2.40
  -5   0 -27   30.10    2.40
   5   0  27   27.50    2.60
  -5   0 -28    1.40    1.30
  -5   0 -28    2.60    1.30
   5   0  28    0.60    1.40
   5   0  28    1.30    1.60
   5   0  29    4.90    1.60
   5   0  29    3.60    1.70
  -5   0 -29    5.30    1.50
  -5   0 -29    4.60    1.50
  -5   1  29   31.90    2.90
   5   1 -29   27.90    2.40
   5  -1 -29   30.60    2.70
  -5  -1  29   30.80    2.70
  -5   1  28   12.10    2.00
   5   1 -28   10.40    1.60
   5  -1 -28    9.30    1.60
  -5  -1  28    9.50    1.80
   5   1 -27   12.70    1.60
  -5   1  27   15.80    2.00
  -5  -1  27   14.40    1.90
[truncated: 3,592,531 more chars]
