# Supplementary material for: Crystal structures and hydrogen-bonding analysis of a series of benzamide complexes of zinc(II) chloride
Source: Acta Crystallogr E Crystallogr Commun. 2021 Aug 17;77(Pt 9):880–6. doi: 10.1107/S2056989021008264 (PMC8423010; doi:10.1107/S2056989021008264)
Supplement: Supplementary file 2 [file e-77-00880-1sup2.hkl]

data_1                                                                          
_shelx_title ' ot259d in P21/n No14' 
_shelx_refln_list_code          4                                               
_shelx_F_calc_maximum      441.65                                               
_exptl_crystal_F_000      1536.00                                               
_reflns_d_resolution_high  0.6968                                               
                                                                                
loop_                                                                           
 _space_group_symop_operation_xyz                                               
 'x, y, z'                                                                      
 '-x+1/2, y+1/2, -z+1/2'                                                        
 '-x, -y, -z'                                                                   
 'x-1/2, -y-1/2, z-1/2'                                                         
                                                                                
_cell_length_a    20.6241                                                       
_cell_length_b     7.3309                                                       
_cell_length_c    20.6485                                                       
_cell_angle_alpha  90.000                                                       
_cell_angle_beta   90.532                                                       
_cell_angle_gamma  90.000                                                       
                                                                                
_shelx_F_squared_multiplier     1.000                                           
                                                                                
loop_                                                                           
 _refln_index_h                                                                 
 _refln_index_k                                                                 
 _refln_index_l                                                                 
 _refln_F_squared_calc                                                          
 _refln_F_squared_meas                                                          
 _refln_F_squared_sigma                                                         
 _refln_observed_status                                                         
   2   0   0       2744.14       3092.59        84.62 o                         
   4   0   0     135369.96     114812.09      3427.61 o                         
   6   0   0      63042.59      65677.27      1782.02 o                         
   8   0   0      24531.66      25518.67       486.61 o                         
  10   0   0      17641.56      19903.82       268.95 o                         
  12   0   0      10246.49      11005.61       152.13 o                         
  14   0   0       3885.31       4047.54        60.27 o                         
  16   0   0       4968.18       4796.25        71.25 o                         
  18   0   0         26.43         30.13        10.40 o                         
  20   0   0       3308.64       3253.82       146.79 o                         
  22   0   0       2086.90       2013.43        58.76 o                         
  24   0   0       6059.87       6066.27       137.05 o                         
  26   0   0        120.65        120.89        29.36 o                         
  28   0   0       6957.25       6965.75       215.87 o                         
   1   1   0        635.14        619.48        29.36 o                         
   2   1   0        899.73        980.02        16.54 o                         
   3   1   0       2961.46       2901.43        57.92 o                         
   4   1   0       6251.59       6890.62       155.42 o                         
   5   1   0       2792.70       2866.61        59.14 o                         
   6   1   0       1910.06       1847.76        41.46 o                         
   7   1   0       5196.64       5474.76        68.86 o                         
   8   1   0      13522.69      13888.17       154.15 o                         
   9   1   0       2398.46       2379.72        29.74 o                         
  10   1   0      14986.76      15005.18       154.39 o                         
  11   1   0        307.21        352.64         6.54 o                         
  12   1   0         81.65         85.56         8.38 o                         
  13   1   0       4261.04       4246.74        44.37 o                         
  14   1   0      19977.97      20203.50       194.66 o                         
  15   1   0       2241.14       2230.07        28.81 o                         
  16   1   0        736.91        758.65        13.55 o                         
  17   1   0       1178.55       1173.14        20.01 o                         
  18   1   0       4056.74       4147.19        52.91 o                         
  19   1   0       1466.91       1469.10        24.27 o                         
  20   1   0       3964.38       3825.78        55.97 o                         
  21   1   0       1636.29       1659.99        40.22 o                         
  22   1   0       2597.86       2708.97        57.15 o                         
  23   1   0        360.93        387.22        21.45 o                         
  24   1   0       1139.31       1147.95        48.37 o                         
  25   1   0       1054.50       1115.14        35.59 o                         
  26   1   0        547.85        598.79        34.79 o                         
  27   1   0        256.42        265.26        25.01 o                         
  28   1   0        392.76        459.47        31.75 o                         
  29   1   0        219.88        302.30        28.09 o                         
   0   2   0     195056.39     172675.86      4770.99 o                         
   1   2   0      29386.49      28937.08       571.68 o                         
   2   2   0        758.79        880.18        25.82 o                         
   3   2   0      21284.69      22511.50       485.27 o                         
   4   2   0       8371.68       9096.19       123.88 o                         
   5   2   0        669.74        724.43        30.41 o                         
   6   2   0       1934.68       1860.46        25.19 o                         
   7   2   0       1017.39        965.86        13.69 o                         
   8   2   0      11967.18      12824.05       142.74 o                         
   9   2   0       5017.82       5370.96        63.18 o                         
  10   2   0       6032.28       6434.59        68.47 o                         
  11   2   0       1120.16       1109.91        15.27 o                         
  12   2   0         36.81         45.58         3.02 o                         
  13   2   0       2201.97       2339.17        35.46 o                         
  14   2   0        511.83        569.82        11.18 o                         
  15   2   0         66.03        143.34        24.18 o                         
  16   2   0         93.36        126.11         7.45 o                         
  17   2   0        830.74        790.18        18.90 o                         
  18   2   0        824.95        848.60        18.84 o                         
  19   2   0        799.55        905.01        20.29 o                         
  20   2   0       1875.16       1891.63        32.29 o                         
  21   2   0        713.79        929.99        24.59 o                         
  22   2   0       1096.06       1084.77        27.78 o                         
  23   2   0         78.92         91.59        13.07 o                         
  24   2   0       2738.10       2761.50        86.00 o                         
  25   2   0        457.42        464.98        39.72 o                         
  26   2   0         25.94         16.67        17.67 o                         
  27   2   0        237.03        276.03        43.17 o                         
  28   2   0       1384.24       1425.25        51.89 o                         
  29   2   0         29.36         46.63        20.76 o                         
   1   3   0       5706.73       5936.17        62.00 o                         
   2   3   0       1605.74       1733.52        26.64 o                         
   3   3   0       7316.37       7250.33        81.53 o                         
   4   3   0       6427.32       6626.62        74.82 o                         
   5   3   0        423.43        451.19         7.78 o                         
   6   3   0       6322.50       6464.99        67.84 o                         
   7   3   0       5581.78       5669.71        52.85 o                         
   8   3   0       4103.70       4051.85        43.81 o                         
   9   3   0       5642.52       5877.82        58.62 o                         
  10   3   0       9700.88       9805.74        95.96 o                         
  11   3   0        884.03        849.35        11.84 o                         
  12   3   0        854.74        869.33        14.65 o                         
  13   3   0       2177.60       2208.54        29.58 o                         
  14   3   0      12229.59      12149.61       151.73 o                         
  15   3   0       4845.89       4731.72        64.01 o                         
  16   3   0        637.31        637.74        15.68 o                         
  17   3   0       1058.68        973.58        20.43 o                         
  18   3   0       6886.47       6761.63        89.68 o                         
  19   3   0       1479.71       1399.16        26.24 o                         
  20   3   0       2939.32       3030.78        46.26 o                         
  21   3   0       3991.88       3922.79        57.51 o                         
  22   3   0       1430.54       1493.41        33.83 o                         
  23   3   0        641.76        663.83        30.28 o                         
  24   3   0        574.85        590.21        28.80 o                         
  25   3   0        385.96        388.44        22.81 o                         
  26   3   0        222.29        210.87        30.22 o                         
  27   3   0        132.02        142.13        21.98 o                         
  28   3   0        168.95        187.97        29.36 o                         
   0   4   0      59021.14      58803.55      1165.42 o                         
   1   4   0      27570.09      29405.84       279.18 o                         
   2   4   0      14972.06      15748.01       161.40 o                         
   3   4   0       8898.15       9256.35        96.21 o                         
   4   4   0      43984.75      44462.72       450.31 o                         
   5   4   0       6641.02       6615.66        69.88 o                         
   6   4   0      20949.63      21307.93       217.43 o                         
   7   4   0        519.40        531.09         9.30 o                         
   8   4   0      12297.07      12890.30       124.59 o                         
   9   4   0       2227.39       2292.43        27.14 o                         
  10   4   0       4083.13       4209.04        46.76 o                         
  11   4   0        873.49        838.42        12.92 o                         
  12   4   0        597.21        572.95        10.78 o                         
  13   4   0        449.81        476.45        12.87 o                         
  14   4   0        125.44        177.91        13.13 o                         
  15   4   0        276.45        302.70        16.53 o                         
  16   4   0        177.99        184.92        10.05 o                         
  17   4   0       1177.52       1144.32        23.07 o                         
  18   4   0        570.35        584.88        17.09 o                         
  19   4   0        194.89        210.04        11.64 o                         
  20   4   0        468.38        461.60        16.79 o                         
  21   4   0        759.73        745.74        20.68 o                         
  22   4   0        661.57        703.52        22.43 o                         
  23   4   0        728.21        745.15        23.73 o                         
  24   4   0       1630.37       1630.54        40.88 o                         
  25   4   0        127.29        131.22        21.58 o                         
  26   4   0        165.78        189.63        21.50 o                         
  27   4   0       1237.76       1249.70        47.62 o                         
   1   5   0       3053.20       3124.25        35.59 o                         
   2   5   0       1699.82       1667.30        21.13 o                         
   3   5   0       2568.96       2563.72        32.35 o                         
   4   5   0       1926.38       1867.67        24.66 o                         
   5   5   0       2551.53       2512.71        31.94 o                         
   6   5   0       1708.85       1683.73        23.14 o                         
   7   5   0        752.09        798.38        15.45 o                         
   8   5   0       2321.79       2257.26        33.07 o                         
   9   5   0       2547.25       2490.01        36.00 o                         
  10   5   0       3409.48       3307.02        46.31 o                         
  11   5   0         13.37         19.94         5.42 o                         
  12   5   0        532.44        538.53        22.45 o                         
  13   5   0       2964.85       2989.61        93.88 o                         
  14   5   0       5728.90       5832.33       102.88 o                         
  15   5   0       1376.62       1482.16        36.76 o                         
  16   5   0        951.76        952.87        29.25 o                         
  17   5   0       1325.01       1343.83        36.01 o                         
  18   5   0       4465.55       4532.46        88.79 o                         
  19   5   0       1348.99       1389.99        38.04 o                         
  20   5   0       2526.90       2537.55        64.69 o                         
  21   5   0        390.37        410.22        33.68 o                         
  22   5   0        434.08        539.75        31.68 o                         
  23   5   0        232.48        230.39        22.57 o                         
  24   5   0        365.48        348.46        31.08 o                         
  25   5   0        359.38        386.83        39.72 o                         
  26   5   0        120.98        179.60        32.81 o                         
   0   6   0       3217.47       3453.60       110.52 o                         
   1   6   0       1224.91       1174.20        25.92 o                         
   2   6   0        342.88        355.17         9.87 o                         
   3   6   0       3073.25       2912.67        37.27 o                         
   4   6   0       1481.42       1596.50        37.35 o                         
   5   6   0       3978.66       3934.55        53.92 o                         
   6   6   0        200.28        200.95         9.09 o                         
   7   6   0       4734.87       4535.93        73.40 o                         
   8   6   0       2265.78       2290.51        34.72 o                         
   9   6   0       3889.23       3739.80        58.58 o                         
  10   6   0        655.42        670.87        18.96 o                         
  11   6   0       2011.23       1976.51        43.50 o                         
  12   6   0       1384.04       1366.11        34.81 o                         
  13   6   0       4168.88       4112.00        77.32 o                         
  14   6   0         97.61         98.83        13.25 o                         
  15   6   0        740.35        783.60        27.88 o                         
  16   6   0        635.99        713.95        28.06 o                         
  17   6   0       1026.11       1151.12        36.09 o                         
  18   6   0        269.56        313.59        23.79 o                         
  19   6   0        231.93        252.97        32.81 o                         
  20   6   0        128.32        194.46        21.34 o                         
  21   6   0       1115.47       1237.85        45.78 o                         
  22   6   0        368.88        403.72        28.68 o                         
  23   6   0        301.99        323.92        27.45 o                         
  24   6   0        159.53        214.06        37.99 o                         
   1   7   0       1545.40       1549.60        28.27 o                         
   2   7   0       2466.70       2392.01        39.50 o                         
   3   7   0       1377.69       1356.31        26.33 o                         
   4   7   0        202.85        199.35        10.77 o                         
   5   7   0        421.83        407.05        14.18 o                         
   6   7   0       2714.44       2692.81        44.24 o                         
   7   7   0       2527.92       2488.90        38.89 o                         
   8   7   0       3081.87       2919.06        43.88 o                         
   9   7   0       1527.43       1492.58        41.88 o                         
  10   7   0       1171.83       1160.06        32.96 o                         
  11   7   0        404.48        411.41        21.45 o                         
  12   7   0        200.08        199.58        16.41 o                         
  13   7   0        626.82        654.79        26.37 o                         
  14   7   0       1589.63       1563.81        51.55 o                         
  15   7   0       1850.43       1876.41        47.11 o                         
  16   7   0        951.62        969.20        54.40 o                         
  17   7   0         41.85         55.74        17.67 o                         
  18   7   0        916.34        986.81        41.52 o                         
  19   7   0       1707.56       1770.73        55.55 o                         
  20   7   0       1558.12       1682.42        55.55 o                         
  21   7   0       1012.12       1027.04       116.57 o                         
  22   7   0       1185.19       1257.26        67.35 o                         
   0   8   0       3562.28       3482.30        78.76 o                         
   1   8   0       3662.01       3659.64        67.13 o                         
   2   8   0        390.52        382.53        18.59 o                         
   3   8   0         29.81         41.74        10.16 o                         
   4   8   0       2403.00       2307.83        47.16 o                         
   5   8   0       5758.75       5534.42        96.03 o                         
   6   8   0        859.86        844.14        22.35 o                         
   7   8   0          4.98         12.69         8.76 o                         
   8   8   0        821.76        795.95        32.34 o                         
   9   8   0       1009.51       1060.96        37.80 o                         
  10   8   0        652.09        696.54        32.20 o                         
  11   8   0        338.48        329.79        23.11 o                         
  12   8   0       1182.87       1156.35        41.46 o                         
  13   8   0         15.98         34.54        16.45 o                         
  14   8   0         34.63         65.05        18.20 o                         
  15   8   0        372.41        404.21        28.01 o                         
  16   8   0        704.08        746.01        37.80 o                         
  17   8   0        148.77        188.98        23.79 o                         
  18   8   0         16.86         19.86        19.54 o                         
  19   8   0        220.20        238.00        26.78 o                         
   1   9   0        521.67        462.36        25.64 o                         
   2   9   0       1659.25       1651.38        50.21 o                         
   3   9   0        690.94        674.80        25.17 o                         
   4   9   0        733.08        690.78        25.50 o                         
   5   9   0        191.18        186.82        15.27 o                         
   6   9   0        411.11        400.57        21.16 o                         
   7   9   0        302.14        297.63        28.49 o                         
   8   9   0        601.56        581.41        32.34 o                         
   9   9   0       1102.83       1121.37        41.52 o                         
  10   9   0        571.22        649.26        36.27 o                         
  11   9   0        173.96        217.32        60.44 o                         
  12   9   0         52.59         80.25        31.08 o                         
  13   9   0        807.30        840.58        40.24 o                         
  14   9   0        783.05        878.89        42.53 o                         
  15   9   0        323.41        354.20        29.23 o                         
   0  10   0         22.27         65.62        24.18 o                         
   1  10   0        175.64        176.06        20.12 o                         
   2  10   0         79.59         83.57        17.67 o                         
   3  10   0        355.16        390.09        53.53 o                         
   4  10   0        132.23        126.68        39.72 o                         
   5  10   0         12.73         25.90        17.10 o                         
   6  10   0        166.15        183.55        35.40 o                         
   7  10   0        848.94        945.89        81.17 o                         
   8  10   0        370.62        433.89        29.90 o                         
   9  10   0        416.82        492.00        32.34 o                         
 -29   0   1        339.73        355.75        41.45 o                         
 -27   0   1        403.02        421.37        41.45 o                         
 -25   0   1        176.34        233.14        31.08 o                         
 -23   0   1        104.26        137.47        19.08 o                         
 -21   0   1       2439.68       2389.31        64.41 o                         
 -19   0   1       5304.54       5151.18       113.94 o                         
 -17   0   1       2525.92       2451.46        40.49 o                         
 -15   0   1      26441.57      26671.98       361.33 o                         
 -13   0   1       2678.08       2559.90        39.96 o                         
 -11   0   1       1176.46       1072.07        19.07 o                         
  -9   0   1       7617.85       7734.20       124.26 o                         
  -7   0   1       4116.50       4576.27       191.69 o                         
  -5   0   1       1885.21       2163.67        65.62 o                         
  -3   0   1       1849.79       2020.34        58.72 o                         
  -1   0   1          0.05          1.73         1.73 o                         
   1   0   1          4.59          6.91         1.73 o                         
   3   0   1      10425.87      11004.70       297.03 o                         
   5   0   1       3476.89       4132.20       117.43 o                         
   7   0   1       4973.06       4861.64        97.60 o                         
   9   0   1       2495.72       2788.99        48.72 o                         
  11   0   1      16332.61      17634.22       239.58 o                         
  13   0   1      17709.77      18961.56       258.14 o                         
  15   0   1        114.05        151.81         7.95 o                         
  17   0   1        579.86        660.68        19.86 o                         
  19   0   1       4221.84       4218.68        77.54 o                         
  21   0   1        427.56        427.34        26.53 o                         
  23   0   1        133.07        137.43        35.40 o                         
  25   0   1        128.64        146.79        29.36 o                         
  27   0   1         37.32          3.45        25.90 o                         
  29   0   1         34.82         58.72        29.36 o                         
 -29   1   1       3433.95       3492.23        90.36 o                         
 -28   1   1        125.83        167.84        29.36 o                         
 -27   1   1         94.40         96.31        20.76 o                         
 -26   1   1        318.01        402.57        37.99 o                         
 -25   1   1       3820.87       3985.68        79.44 o                         
 -24   1   1        954.14        987.39        32.79 o                         
 -23   1   1        467.40        503.24        24.89 o                         
 -22   1   1         56.98        113.98        22.45 o                         
 -21   1   1       1556.38       1646.11        40.07 o                         
 -20   1   1       1611.44       1669.01        31.74 o                         
 -19   1   1        180.93        239.67        10.14 o                         
 -18   1   1       2354.73       2569.99        35.55 o                         
 -17   1   1        183.67        213.73        14.13 o                         
 -16   1   1       1259.54       1309.85        19.03 o                         
 -15   1   1          6.83         14.96         4.08 o                         
 -14   1   1       2558.85       2519.64        28.16 o                         
 -13   1   1        549.11        538.75        14.12 o                         
 -12   1   1       6882.15       6622.73        68.60 o                         
 -11   1   1       4762.20       4446.26        48.61 o                         
 -10   1   1        427.55        426.49         7.66 o                         
  -9   1   1       9890.40      10555.42       109.35 o                         
  -8   1   1       2086.46       1903.24        29.73 o                         
  -7   1   1      12217.03      12622.03       153.68 o                         
  -6   1   1      10718.96      10706.44       207.58 o                         
  -5   1   1      11811.34      12322.23       391.15 o                         
  -4   1   1       2781.09       2891.53        86.35 o                         
  -3   1   1      17846.88      18970.27       361.45 o                         
  -2   1   1        948.61        908.19        29.36 o                         
  -1   1   1      78866.09      81608.38      2193.03 o                         
   0   1   1        636.02        632.44        15.54 o                         
   1   1   1          2.61         28.26         3.81 o                         
   2   1   1         52.87         57.09         3.69 o                         
   3   1   1      35805.03      38481.93       601.11 o                         
   4   1   1        207.50        260.40        24.18 o                         
   5   1   1       2138.59       2046.24        60.44 o                         
   6   1   1         14.03         23.48         6.04 o                         
   7   1   1      26527.33      28300.84       339.96 o                         
   8   1   1      10224.83       9952.24       131.31 o                         
   9   1   1      27647.66      30890.45       339.22 o                         
  10   1   1       8932.01       9122.70        95.69 o                         
  11   1   1       3513.40       3975.94        41.05 o                         
  12   1   1       2164.89       2210.31        31.98 o                         
  13   1   1        702.08        844.09        12.58 o                         
  14   1   1       4235.86       4201.24        56.35 o                         
  15   1   1        323.15        355.56        12.38 o                         
  16   1   1       3756.90       3810.79        44.47 o                         
  17   1   1       1792.41       1839.80        27.28 o                         
  18   1   1       1107.23       1174.74        20.76 o                         
  19   1   1       1739.70       1655.65        29.61 o                         
  20   1   1       1257.11       1379.86        30.70 o                         
  21   1   1       4381.07       4258.27        61.86 o                         
  22   1   1        970.81       1100.92        33.60 o                         
  23   1   1       3827.81       3794.12        75.44 o                         
  24   1   1        570.48        596.52        27.69 o                         
  25   1   1         66.33         98.33        16.38 o                         
  26   1   1        710.82        771.71        63.90 o                         
  27   1   1       3984.11       4082.90        98.29 o                         
  28   1   1        359.96        437.11        30.45 o                         
  29   1   1        246.10        246.45        26.86 o                         
 -29   2   1         77.97         85.17        21.98 o                         
 -28   2   1        208.92        198.61        24.42 o                         
 -27   2   1        771.65        808.30        39.56 o                         
 -26   2   1        160.47        169.91        23.31 o                         
 -25   2   1       2420.83       2501.43        67.13 o                         
 -24   2   1         37.85         27.26        13.96 o                         
 -23   2   1        401.50        411.74        23.22 o                         
 -22   2   1        348.58        501.04        27.35 o                         
 -21   2   1      10966.68      11079.70       141.65 o                         
 -20   2   1        430.57        522.52        16.42 o                         
 -19   2   1      10538.06      10745.16       136.73 o                         
 -18   2   1       1272.32       1200.04        22.68 o                         
 -17   2   1        536.55        552.28        20.69 o                         
 -16   2   1        965.86        988.66        23.07 o                         
 -15   2   1      28270.41      28244.54       289.68 o                         
 -14   2   1       1551.05       1479.82        20.03 o                         
 -13   2   1       3092.51       3111.17        36.24 o                         
 -12   2   1        150.99        137.11         5.40 o                         
 -11   2   1      27324.03      26630.54       271.79 o                         
 -10   2   1        351.82        384.66        13.27 o                         
  -9   2   1        318.00        313.97         6.42 o                         
  -8   2   1        715.63        694.87        12.43 o                         
  -7   2   1      30552.93      31492.95       345.21 o                         
  -6   2   1       1497.52       1562.75        28.31 o                         
  -5   2   1        198.77        148.03         7.20 o                         
  -4   2   1       2975.85       3036.00        42.85 o                         
  -3   2   1        118.36        130.77         8.63 o                         
  -2   2   1      12749.89      13214.25       252.14 o                         
  -1   2   1       4073.86       4075.69       111.39 o                         
   0   2   1      29139.32      29737.65       567.82 o                         
   1   2   1        450.48        446.31        12.78 o                         
   2   2   1      37918.13      41005.50       783.83 o                         
   3   2   1      91627.37      96286.46      1572.11 o                         
   4   2   1        271.77        254.54         6.47 o                         
   5   2   1      24022.04      24696.76       449.89 o                         
   6   2   1       1715.21       1730.26        23.97 o                         
   7   2   1      35073.76      37677.30       412.82 o                         
   8   2   1       6178.02       6337.65        73.10 o                         
   9   2   1      63496.57      65152.05       713.15 o                         
  10   2   1       1735.07       1847.19        20.84 o                         
  11   2   1       3460.99       3561.92        34.86 o                         
  12   2   1       3064.99       3325.72        33.13 o                         
  13   2   1      47515.64      49234.17       440.10 o                         
  14   2   1        106.77        110.32         5.65 o                         
  15   2   1        359.12        358.28        12.23 o                         
  16   2   1         96.30        108.81         7.07 o                         
  17   2   1       6613.15       7031.57        84.33 o                         
  18   2   1       2020.40       2014.81        32.54 o                         
  19   2   1       5804.82       5860.33        78.70 o                         
  20   2   1          2.23         26.46         8.92 o                         
  21   2   1       4531.26       4754.79        75.60 o                         
  22   2   1        397.18        403.86        18.51 o                         
  23   2   1       2590.39       2774.03        50.61 o                         
  24   2   1        355.21        364.56        22.52 o                         
  25   2   1         19.34          9.47        16.45 o                         
  26   2   1        111.48         91.24        19.54 o                         
  27   2   1       1335.32       1400.18       101.89 o                         
  28   2   1         60.16         55.58        20.12 o                         
  29   2   1        970.75        970.55        43.96 o                         
 -28   3   1       1312.24       1281.40        47.62 o                         
 -27   3   1        145.49        184.98        31.08 o                         
 -26   3   1        585.54        561.44        34.13 o                         
 -25   3   1       1511.43       1626.38        51.89 o                         
 -24   3   1       1485.02       1551.11        45.30 o                         
 -23   3   1        874.98        939.19        57.58 o                         
 -22   3   1       1247.19       1301.40        27.43 o                         
 -21   3   1       1953.27       1977.54        34.39 o                         
 -20   3   1       3033.66       3134.24        47.46 o                         
 -19   3   1        251.21        357.21        14.18 o                         
 -18   3   1        262.57        279.77        18.48 o                         
 -17   3   1        374.33        428.02        14.00 o                         
 -16   3   1       1982.34       2052.75        43.21 o                         
 -15   3   1         65.46         86.83         7.30 o                         
 -14   3   1         84.90        107.18         6.11 o                         
 -13   3   1        583.72        569.21        11.60 o                         
 -12   3   1       2600.81       2566.77        33.19 o                         
 -11   3   1       5637.56       5563.48        65.21 o                         
 -10   3   1       3718.19       3694.12        38.29 o                         
  -9   3   1       2729.93       2708.38        28.81 o                         
  -8   3   1       1280.51       1441.35        17.13 o                         
  -7   3   1      10072.66      10090.95        97.58 o                         
  -6   3   1       5171.07       5381.06        61.39 o                         
  -5   3   1       7787.32       7852.98        88.10 o                         
  -4   3   1       2973.89       2860.53        33.67 o                         
  -3   3   1       4760.05       4737.06        54.02 o                         
  -2   3   1       2285.60       2236.76        26.89 o                         
  -1   3   1      51786.21      53309.84       588.32 o                         
   0   3   1       5776.16       6124.94        59.83 o                         
   1   3   1        463.05        492.22         6.82 o                         
   2   3   1        929.58       1009.17        12.63 o                         
   3   3   1      18062.79      18538.84       223.34 o                         
   4   3   1        745.62        774.91        11.36 o                         
   5   3   1       3097.73       3181.90        37.63 o                         
   6   3   1       4372.12       4415.95        44.21 o                         
   7   3   1      19365.29      20504.57       184.39 o                         
   8   3   1       3937.67       4062.28        36.79 o                         
   9   3   1       6331.85       6466.26        54.39 o                         
  10   3   1       1232.45       1369.36        14.50 o                         
  11   3   1        636.78        665.99         8.78 o                         
  12   3   1        865.85        912.29        18.10 o                         
  13   3   1        331.02        349.83        14.06 o                         
  14   3   1        579.29        599.02        14.25 o                         
  15   3   1         42.19         75.46        17.27 o                         
  16   3   1       1169.13       1163.84        21.98 o                         
  17   3   1        666.20        600.12        15.95 o                         
  18   3   1       2701.08       2734.66        41.76 o                         
  19   3   1        584.01        600.47        24.13 o                         
  20   3   1        330.48        377.19        14.97 o                         
  21   3   1       1133.93       1175.43        25.35 o                         
  22   3   1       2648.76       2688.01        49.54 o                         
  23   3   1       3756.76       3805.45        72.45 o                         
  24   3   1        324.07        325.78        27.94 o                         
  25   3   1        126.12        129.12        15.60 o                         
  26   3   1        694.76        677.01        35.35 o                         
  27   3   1       3161.61       3250.55        82.42 o                         
  28   3   1        368.64        372.37        28.68 o                         
 -27   4   1        887.56        924.92        51.81 o                         
 -26   4   1        198.50        255.18        19.59 o                         
 -25   4   1         12.36          0.58        12.96 o                         
 -24   4   1        220.73        220.12        15.06 o                         
 -23   4   1        435.90        476.52        20.70 o                         
 -22   4   1        444.10        461.52        20.19 o                         
 -21   4   1       1355.88       1392.12        28.32 o                         
 -20   4   1        632.91        646.26        19.04 o                         
 -19   4   1       1882.73       1885.02        32.84 o                         
 -18   4   1        795.89        748.07        19.72 o                         
 -17   4   1        499.99        518.83        15.51 o                         
 -16   4   1       2235.00       2233.46        35.26 o                         
 -15   4   1       5412.81       5249.33        70.70 o                         
 -14   4   1       1076.27       1084.09        20.84 o                         
 -13   4   1        576.67        567.65        12.32 o                         
 -12   4   1        626.70        629.81        12.66 o                         
 -11   4   1       2289.73       2227.44        27.14 o                         
 -10   4   1        572.53        585.90        10.41 o                         
  -9   4   1       4933.47       4819.53        52.67 o                         
  -8   4   1       6854.33       6677.32        71.17 o                         
  -7   4   1        228.07        240.89         5.47 o                         
  -6   4   1        500.62        567.95        11.58 o                         
  -5   4   1       1361.41       1554.49        18.87 o                         
  -4   4   1       9476.49       9543.00       136.39 o                         
  -3   4   1       2735.30       2871.47        32.12 o                         
  -2   4   1       1206.71       1291.05        16.46 o                         
  -1   4   1       6699.10       7329.08        76.92 o                         
   0   4   1      26713.70      27996.76       265.97 o                         
   1   4   1       1626.67       1648.31        21.01 o                         
   2   4   1       1453.88       1687.77        18.97 o                         
   3   4   1       3186.22       3484.45        45.64 o                         
   4   4   1       7308.48       7386.96        88.03 o                         
   5   4   1       1021.47       1028.54        13.73 o                         
   6   4   1       6879.76       7014.21        69.01 o                         
   7   4   1       3909.86       4230.88        43.09 o                         
   8   4   1       2158.90       2260.10        23.36 o                         
   9   4   1        715.22        746.43        13.02 o                         
  10   4   1       1468.58       1475.60        20.39 o                         
  11   4   1       3250.32       3139.06        36.65 o                         
  12   4   1       3735.86       3815.27        52.16 o                         
  13   4   1       3645.40       3750.61        51.93 o                         
  14   4   1        246.70        254.50        10.23 o                         
  15   4   1        525.68        533.31        14.71 o                         
  16   4   1       1334.19       1390.33        25.35 o                         
  17   4   1        514.77        565.50        16.21 o                         
  18   4   1        368.56        392.40        14.59 o                         
  19   4   1        778.82        823.90        20.18 o                         
  20   4   1        455.14        482.98        17.37 o                         
  21   4   1         13.29         17.93         8.99 o                         
  22   4   1        319.40        371.00        17.41 o                         
  23   4   1         53.29         36.87        12.60 o                         
  24   4   1        439.98        441.39        22.89 o                         
  25   4   1        114.59        118.71        34.30 o                         
  26   4   1        160.89        185.49        21.74 o                         
  27   4   1         27.08         33.96        17.06 o                         
 -25   5   1        671.79        748.86        39.67 o                         
 -24   5   1        595.51        640.61        36.01 o                         
 -23   5   1        343.71        377.29        26.23 o                         
 -22   5   1        513.66        563.00        32.97 o                         
 -21   5   1       1127.60       1126.54        40.89 o                         
 -20   5   1        980.39       1044.52        38.45 o                         
 -19   5   1        703.63        725.27        28.43 o                         
 -18   5   1       4178.13       4293.61        82.44 o                         
 -17   5   1       1230.17       1313.98        35.38 o                         
 -16   5   1        723.57        758.97        26.64 o                         
 -15   5   1        183.74        197.20        15.37 o                         
 -14   5   1       4287.31       4276.40        79.33 o                         
 -13   5   1       3351.23       3317.53        63.64 o                         
 -12   5   1       5655.68       5491.28        73.29 o                         
 -11   5   1       4152.72       4069.52        88.82 o                         
 -10   5   1       2093.18       2068.96        31.42 o                         
  -9   5   1        437.66        422.49        11.80 o                         
  -8   5   1       1550.14       1542.45        24.59 o                         
  -7   5   1       5550.89       5335.73        69.68 o                         
  -6   5   1       5209.02       5155.08        67.08 o                         
  -5   5   1       2973.71       2779.13        34.76 o                         
  -4   5   1        364.81        390.83         8.92 o                         
  -3   5   1       2040.26       2007.71        32.82 o                         
  -2   5   1       4504.79       4335.13        51.54 o                         
  -1   5   1      14924.27      15098.99       155.71 o                         
   0   5   1       3140.41       3207.16        36.52 o                         
   1   5   1        813.90        837.49        12.01 o                         
   2   5   1        388.72        332.19         7.62 o                         
   3   5   1       5958.91       5786.69        62.25 o                         
   4   5   1       5582.98       5554.09        64.92 o                         
   5   5   1       1701.94       1651.23        22.64 o                         
   6   5   1       1514.33       1493.49        21.16 o                         
   7   5   1       4570.69       4628.21        55.31 o                         
   8   5   1       4820.52       4820.18        63.64 o                         
   9   5   1       3082.97       2991.72        42.22 o                         
  10   5   1       6295.89       6325.59        95.26 o                         
  11   5   1       1944.20       1933.30        41.05 o                         
  12   5   1       1248.79       1288.34        31.75 o                         
  13   5   1       1251.03       1191.11        31.12 o                         
  14   5   1       2413.26       2505.32        51.57 o                         
  15   5   1       2670.40       2681.94        55.04 o                         
  16   5   1       1750.35       1844.82        42.69 o                         
  17   5   1        208.40        230.12        16.76 o                         
  18   5   1        635.25        680.26        33.41 o                         
  19   5   1        497.42        528.05        31.25 o                         
  20   5   1       1928.05       2144.45        57.92 o                         
  21   5   1        298.87        357.57        25.01 o                         
  22   5   1       1004.46       1017.78        40.24 o                         
  23   5   1       1788.17       1861.88        54.91 o                         
  24   5   1       1064.71       1080.89        58.72 o                         
  25   5   1        865.57        947.91        60.44 o                         
 -24   6   1        661.55        691.48        39.67 o                         
 -23   6   1        328.28        338.37        27.45 o                         
 -22   6   1        758.16        780.68        39.02 o                         
 -21   6   1       1737.46       1792.21        54.33 o                         
 -20   6   1       1342.85       1442.04        48.13 o                         
 -19   6   1       2410.29       2464.46        65.32 o                         
 -18   6   1        289.44        383.49        25.01 o                         
 -17   6   1       2223.60       2309.02        52.63 o                         
 -16   6   1       1949.55       1958.20        46.53 o                         
 -15   6   1       2362.93       2390.01        52.21 o                         
 -14   6   1        510.91        544.27        23.56 o                         
 -13   6   1        683.95        742.08        25.62 o                         
 -12   6   1       2020.97       2007.62        44.51 o                         
 -11   6   1       8723.51       8563.19       124.37 o                         
 -10   6   1       2482.44       2458.74        37.30 o                         
  -9   6   1       1697.67       1653.62        27.51 o                         
  -8   6   1       1117.20       1060.10        25.39 o                         
  -7   6   1       5684.53       5584.29        73.84 o                         
  -6   6   1       1450.27       1369.85        23.37 o                         
  -5   6   1       1833.69       1784.34        28.23 o                         
  -4   6   1        145.39        154.10         7.90 o                         
  -3   6   1       1724.86       1640.01        23.48 o                         
  -2   6   1        703.28        726.86        13.63 o                         
  -1   6   1       2811.27       2938.52        37.77 o                         
   0   6   1       1311.82       1281.42        21.00 o                         
   1   6   1       2595.05       2550.65        43.82 o                         
   2   6   1       2558.86       2568.21        48.31 o                         
   3   6   1       5342.09       5277.01        62.93 o                         
   4   6   1       6892.56       6851.49        80.18 o                         
   5   6   1       9296.09       9196.53       116.57 o                         
   6   6   1       2550.18       2495.15        36.85 o                         
   7   6   1       5141.15       4899.99        65.64 o                         
   8   6   1       6519.44       6372.49        83.40 o                         
   9   6   1       8223.72       8214.20       118.77 o                         
  10   6   1        326.92        328.88        20.12 o                         
  11   6   1         89.53         80.71        11.81 o                         
  12   6   1       2889.95       2935.03        59.02 o                         
  13   6   1       5943.31       5911.65       104.98 o                         
  14   6   1        769.88        812.30        41.63 o                         
  15   6   1        181.02        179.05        16.10 o                         
  16   6   1        576.12        617.14        26.17 o                         
  17   6   1       3732.32       3821.54        75.93 o                         
  18   6   1        746.65        788.75        43.17 o                         
  19   6   1        525.70        528.86        30.98 o                         
  20   6   1        373.17        432.24        28.01 o                         
  21   6   1       1071.45       1128.38        42.69 o                         
  22   6   1        373.69        399.26        28.01 o                         
  23   6   1       1292.22       1516.44        52.47 o                         
  24   6   1        880.10        915.34        41.46 o                         
 -22   7   1        816.42        921.75        57.85 o                         
 -21   7   1        133.45        162.66        24.33 o                         
 -20   7   1        769.14        832.62        80.22 o                         
 -19   7   1        206.51        237.70        24.42 o                         
 -18   7   1        443.71        444.14        37.99 o                         
 -17   7   1        168.85        243.74        27.63 o                         
 -16   7   1        552.41        584.43        32.20 o                         
 -15   7   1        566.15        591.34        27.69 o                         
 -14   7   1        650.03        667.62        28.11 o                         
 -13   7   1         70.04         98.27        14.54 o                         
 -12   7   1        375.23        376.20        21.45 o                         
 -11   7   1       2134.96       2147.35        47.95 o                         
 -10   7   1       1925.96       1853.37        55.83 o                         
  -9   7   1         38.61         45.96         7.86 o                         
  -8   7   1        535.47        520.26        15.72 o                         
  -7   7   1       2011.06       1990.27        32.55 o                         
  -6   7   1       1454.14       1367.90        25.58 o                         
  -5   7   1       1253.19       1243.35        25.21 o                         
  -4   7   1       1435.95       1419.39        27.41 o                         
  -3   7   1        844.65        818.88        29.64 o                         
  -2   7   1       2140.17       2104.62        35.83 o                         
  -1   7   1       1645.30       1628.21        29.36 o                         
   0   7   1       1524.82       1507.71        27.63 o                         
   1   7   1        931.99        899.68        20.07 o                         
   2   7   1        576.96        524.95        15.09 o                         
   3   7   1       1826.89       1800.40        31.71 o                         
   4   7   1       2133.61       2086.52        41.54 o                         
   5   7   1        656.93        641.62        17.17 o                         
   6   7   1       1603.56       1492.20        28.44 o                         
   7   7   1       2606.96       2546.14        42.47 o                         
   8   7   1        477.03        454.77        18.76 o                         
   9   7   1        239.66        254.13        34.66 o                         
  10   7   1        822.94        811.53        29.64 o                         
  11   7   1        853.34        839.13        28.70 o                         
  12   7   1        779.27        746.96        44.15 o                         
  13   7   1        213.50        191.77        20.78 o                         
  14   7   1        324.55        324.14        20.16 o                         
  15   7   1        119.97        140.06        16.58 o                         
  16   7   1        127.92        131.11        18.90 o                         
  17   7   1        106.19        128.09        20.12 o                         
  18   7   1        692.45        719.40        37.11 o                         
  19   7   1        542.07        649.61        63.03 o                         
  20   7   1        272.64        381.07        28.68 o                         
  21   7   1        412.60        536.08        34.66 o                         
  22   7   1        921.11        989.51        44.46 o                         
 -19   8   1        253.07        295.24        28.68 o                         
 -18   8   1          3.08          3.72        19.42 o                         
 -17   8   1         58.28         72.53        21.34 o                         
 -16   8   1        701.43        700.43        63.90 o                         
 -15   8   1        190.21        195.88        22.57 o                         
 -14   8   1        227.65        267.63        23.79 o                         
 -13   8   1        232.69        277.01        34.54 o                         
 -12   8   1        662.61        654.22        32.34 o                         
 -11   8   1        217.24        211.86        33.68 o                         
 -10   8   1        872.11        852.53       103.53 o                         
  -9   8   1       1539.99       1496.49        45.78 o                         
  -8   8   1       2529.77       2430.50        43.12 o                         
  -7   8   1        176.43        185.51        12.24 o                         
  -6   8   1        230.94        222.68        12.83 o                         
  -5   8   1       1117.17       1047.54        24.77 o                         
  -4   8   1       3238.62       3196.17        52.45 o                         
  -3   8   1       1303.74       1268.80        31.87 o                         
  -2   8   1       1123.99       1104.16        28.57 o                         
  -1   8   1       1006.11        976.12        26.92 o                         
   0   8   1       3436.12       3301.56        61.82 o                         
   1   8   1       2011.59       1960.88        35.83 o                         
   2   8   1       4436.25       4229.59        76.10 o                         
   3   8   1        720.64        680.88        22.89 o                         
   4   8   1       1424.69       1360.87        33.19 o                         
   5   8   1       1895.12       1802.83        39.86 o                         
   6   8   1       2399.26       2225.33        46.10 o                         
   7   8   1         18.90         14.88        13.82 o                         
   8   8   1        664.61        642.48        30.22 o                         
   9   8   1        520.06        495.13        28.01 o                         
  10   8   1       1271.27       1249.56        62.17 o                         
  11   8   1        145.97        153.70        18.90 o                         
  12   8   1        584.32        588.54        32.20 o                         
  13   8   1         68.59         74.11        19.00 o                         
  14   8   1        622.45        618.69        56.99 o                         
  15   8   1         46.27         55.93        18.90 o                         
  16   8   1        680.05        700.23        37.62 o                         
  17   8   1        910.99        939.90        42.53 o                         
  18   8   1        566.06        625.47        38.85 o                         
  19   8   1        248.79        260.80        30.22 o                         
 -15   9   1         99.78        104.53        22.37 o                         
 -14   9   1       1095.73       1216.63        48.13 o                         
 -13   9   1       4028.11       4197.47       102.75 o                         
 -12   9   1       1616.32       1701.80        75.12 o                         
 -11   9   1       1520.49       1593.75        51.89 o                         
 -10   9   1        591.57        652.87        35.35 o                         
  -9   9   1        697.56        723.10        41.45 o                         
  -8   9   1        945.62        895.82        37.11 o                         
  -7   9   1       1532.20       1478.55        39.71 o                         
  -6   9   1        788.13        791.80        27.09 o                         
  -5   9   1        168.22        174.05        15.20 o                         
  -4   9   1         47.46         55.61        12.18 o                         
  -3   9   1        379.58        379.01        18.94 o                         
  -2   9   1        988.26        956.68        30.15 o                         
  -1   9   1         71.05         83.27        29.36 o                         
   0   9   1        504.05        437.54        26.23 o                         
   1   9   1         94.64         93.66        19.86 o                         
   2   9   1        231.81        256.51        20.12 o                         
   3   9   1        379.17        411.19        21.16 o                         
   4   9   1        817.66        811.93        27.20 o                         
   5   9   1        857.87        810.90        33.97 o                         
   6   9   1        124.90        123.74        27.63 o                         
   7   9   1         72.85         96.89        17.67 o                         
   8   9   1         69.86         94.09        17.67 o                         
   9   9   1       1581.32       1642.19        51.24 o                         
  10   9   1        808.30        892.70        58.63 o                         
  11   9   1       1837.41       1826.94        56.13 o                         
  12   9   1        531.76        531.27        32.97 o                         
  13   9   1        632.49        670.09        56.13 o                         
  14   9   1        160.64        198.12        25.90 o                         
  15   9   1       2044.33       2157.65        64.69 o                         
  -9  10   1        717.57        776.88        48.35 o                         
  -8  10   1        237.11        283.47        26.23 o                         
  -7  10   1        427.64        448.25        29.23 o                         
  -6  10   1        939.89        947.06        40.24 o                         
  -5  10   1        677.12        640.09        27.50 o                         
  -4  10   1         86.06        111.14        15.70 o                         
  -3  10   1       1140.65       1058.56        39.67 o                         
  -2  10   1         44.02         33.71        16.45 o                         
  -1  10   1        529.66        518.27        30.53 o                         
   0  10   1        166.80        193.15        40.58 o                         
   1  10   1       1564.38       1604.33        50.02 o                         
   2  10   1        595.36        589.17        31.68 o                         
   3  10   1         27.34         71.22        16.97 o                         
   4  10   1       1019.12       1037.71        58.72 o                         
   5  10   1       1167.96       1143.06        60.44 o                         
   6  10   1         21.56         51.81        18.32 o                         
   7  10   1         97.12        149.83        21.88 o                         
   8  10   1       2400.86       2421.02       210.60 o                         
   9  10   1        913.83        853.10        56.99 o                         
 -28   0   2        317.19        378.20        41.45 o                         
 -26   0   2       2555.31       2614.23        98.44 o                         
 -24   0   2        847.80        909.92        51.81 o                         
 -22   0   2       5226.20       5239.72       117.61 o                         
 -20   0   2         35.28         33.50        10.66 o                         
 -18   0   2       4412.67       4330.89        77.16 o                         
 -16   0   2        988.90        947.93        21.69 o                         
 -14   0   2         24.95         38.38         9.59 o                         
 -12   0   2      11076.84      11452.26       157.53 o                         
 -10   0   2       1894.60       1916.09        35.44 o                         
  -8   0   2      64064.83      62207.10       968.96 o                         
  -6   0   2      28928.89      31036.75       834.11 o                         
  -4   0   2      64334.88      71767.46      1937.44 o                         
  -2   0   2       5894.82       6369.96       172.69 o                         
   0   0   2       2733.75       2899.35        74.26 o                         
   2   0   2      10311.56      11220.56       302.21 o                         
   4   0   2      26241.67      26897.64       727.04 o                         
   6   0   2      57666.06      56318.16      1524.71 o                         
   8   0   2       1126.14       1087.02        21.41 o                         
  10   0   2       1537.90       1883.44        34.71 o                         
  12   0   2       2653.36       2909.00        49.10 o                         
  14   0   2       1754.34       1785.36        29.90 o                         
  16   0   2       2577.59       2582.18        49.86 o                         
  18   0   2         92.93        134.90        19.99 o                         
  20   0   2        594.46        627.70        29.87 o                         
  22   0   2       3201.59       3210.53        99.30 o                         
  24   0   2       2118.76       2101.13        62.94 o                         
  26   0   2       6972.55       6879.40       210.69 o                         
  28   0   2        223.15        174.42        32.81 o                         
 -29   1   2        310.00        349.39        29.31 o                         
 -28   1   2         53.09         59.34        20.12 o                         
 -27   1   2        281.20        378.99        28.09 o                         
 -26   1   2        678.08        647.24        35.41 o                         
 -25   1   2        524.14        522.41        26.68 o                         
 -24   1   2        133.47        163.71        16.79 o                         
 -23   1   2        585.00        809.54        29.50 o                         
 -22   1   2      10098.76      10233.39       172.63 o                         
 -21   1   2       1065.83       1107.33        26.78 o                         
 -20   1   2       4475.92       4453.09        70.15 o                         
 -19   1   2       2154.24       2125.02        31.49 o                         
 -18   1   2       8283.91       8626.31        93.43 o                         
 -17   1   2       2519.86       2632.10        32.69 o                         
 -16   1   2       6761.63       6935.09        75.71 o                         
 -15   1   2       2273.98       2286.05        38.69 o                         
 -14   1   2       2235.21       2228.08        29.14 o                         
 -13   1   2        771.78        761.20        15.38 o                         
 -12   1   2      16385.43      16441.95       169.59 o                         
 -11   1   2       4901.45       4937.45        64.22 o                         
 -10   1   2        107.62        142.52         5.08 o                         
  -9   1   2       1604.34       1695.91        20.34 o                         
  -8   1   2      15967.98      16453.79       168.21 o                         
  -7   1   2       2891.23       2828.77        36.88 o                         
  -6   1   2        400.94        370.26        12.03 o                         
  -5   1   2       2596.86       2691.68        55.47 o                         
  -4   1   2       3687.31       3791.60        75.03 o                         
  -3   1   2        277.46        310.23         8.29 o                         
  -2   1   2         26.19         36.27         5.18 o                         
  -1   1   2       1016.84        971.55        72.53 o                         
   0   1   2        875.53        923.90        20.12 o                         
   1   1   2         50.38         56.24         3.66 o                         
   2   1   2      51435.51      52873.81       915.23 o                         
   3   1   2       4202.22       4099.56        66.45 o                         
   4   1   2      14062.96      14478.07       277.19 o                         
   5   1   2         66.78        104.10        17.27 o                         
   6   1   2      11976.11      12286.81       314.30 o                         
   7   1   2         39.63         59.01         3.83 o                         
   8   1   2        102.61         80.13         6.15 o                         
   9   1   2       1116.04       1033.92        13.62 o                         
  10   1   2      14748.88      15201.42       156.62 o                         
  11   1   2       6688.13       7073.64        75.37 o                         
  12   1   2      32870.25      34215.56       348.38 o                         
  13   1   2       1557.42       1516.39        18.31 o                         
  14   1   2       4016.33       4119.10        46.86 o                         
  15   1   2       2135.88       2155.95        27.43 o                         
  16   1   2       9822.59      10109.25       107.97 o                         
  17   1   2       2294.65       2262.05        29.28 o                         
  18   1   2       1160.16       1253.44        24.31 o                         
  19   1   2       2381.24       2257.69        37.08 o                         
  20   1   2       2644.83       2888.48        45.27 o                         
  21   1   2        657.08        682.61        19.41 o                         
  22   1   2        414.61        483.86        20.86 o                         
  23   1   2        466.87        427.14        29.17 o                         
  24   1   2        258.60        241.99        19.42 o                         
  25   1   2        294.66        276.11        22.43 o                         
  26   1   2         50.62         76.44        18.90 o                         
  27   1   2        787.31        837.83        40.30 o                         
  28   1   2         38.25         62.17        20.76 o                         
  29   1   2         93.98        121.24        23.79 o                         
 -29   2   2          2.21          9.50        19.54 o                         
 -28   2   2        452.92        475.53        49.22 o                         
 -27   2   2         10.17         37.13        19.54 o                         
 -26   2   2        708.61        656.05        36.01 o                         
 -25   2   2          8.08         -1.73        15.87 o                         
 -24   2   2         90.91        114.89        16.38 o                         
 -23   2   2        597.06        743.00        28.94 o                         
 -22   2   2       6620.20       6860.31       103.79 o                         
 -21   2   2        125.36        164.31        10.74 o                         
 -20   2   2        395.71        434.08        16.69 o                         
 -19   2   2       2333.67       2620.55        40.35 o                         
 -18   2   2        477.71        487.53        14.71 o                         
 -17   2   2         21.17         40.20         6.38 o                         
 -16   2   2       2525.01       2532.53        34.03 o                         
 -15   2   2       5184.99       5136.46        61.68 o                         
 -14   2   2        209.70        203.75         7.10 o                         
 -13   2   2         46.90         47.54         6.48 o                         
 -12   2   2       2939.28       2942.92        34.19 o                         
 -11   2   2       2293.28       2187.63        33.12 o                         
 -10   2   2       1424.41       1404.85        18.04 o                         
  -9   2   2        654.02        668.98        10.00 o                         
  -8   2   2       5226.38       5425.10        57.58 o                         
  -7   2   2       2067.22       2054.69        23.43 o                         
  -6   2   2       6192.98       6342.70        78.43 o                         
  -5   2   2       2136.28       1949.06        34.08 o                         
  -4   2   2       5087.60       5551.00        89.04 o                         
  -3   2   2        380.14        421.37        19.00 o                         
  -2   2   2       4446.26       5846.87       162.33 o                         
  -1   2   2      13201.72      12979.70       247.88 o                         
   0   2   2        755.71        889.68        20.76 o                         
   1   2   2      40367.59      43567.89       830.24 o                         
   2   2   2      39951.10      44068.51       846.09 o                         
   3   2   2      10026.08      10258.75       192.96 o                         
   4   2   2        706.08        762.83        12.25 o                         
   5   2   2       2675.61       2688.71        76.99 o                         
   6   2   2       2847.15       2568.49        31.19 o                         
   7   2   2        950.41        979.81        12.82 o                         
   8   2   2       1264.61       1154.50        16.24 o                         
   9   2   2       2096.82       2138.16        23.23 o                         
  10   2   2       1284.82       1460.69        17.16 o                         
  11   2   2        543.25        644.12         9.73 o                         
  12   2   2        903.31        822.32        10.91 o                         
  13   2   2       3951.53       3957.54        41.60 o                         
  14   2   2       2369.14       2308.09        26.44 o                         
  15   2   2        749.02        758.75        13.49 o                         
  16   2   2       2570.58       2674.21        36.36 o                         
  17   2   2        796.39        935.23        17.86 o                         
  18   2   2       1831.58       1811.24        38.23 o                         
  19   2   2        689.85        757.55        24.26 o                         
  20   2   2       2092.92       2071.11        39.57 o                         
  21   2   2         55.24         71.09        10.44 o                         
  22   2   2        983.22       1015.13        29.66 o                         
  23   2   2        100.99        133.03        13.13 o                         
  24   2   2        213.32        210.44        16.26 o                         
  25   2   2        103.63         70.45        24.18 o                         
  26   2   2        830.82        851.59        38.45 o                         
  27   2   2         83.40         84.51        20.12 o                         
  28   2   2         20.62         -3.23        18.90 o                         
 -28   3   2        313.23        347.42        28.09 o                         
 -27   3   2        486.68        523.21        42.31 o                         
 -26   3   2        867.18        877.98        40.30 o                         
 -25   3   2       1166.95       1209.51        44.56 o                         
 -24   3   2        751.42        810.57        36.01 o                         
 -23   3   2       2430.43       2458.75        44.44 o                         
 -22   3   2       5008.90       5084.98        71.81 o                         
 -21   3   2        106.21        110.12        10.36 o                         
 -20   3   2       1919.68       1877.92        32.58 o                         
 -19   3   2       2982.99       2912.23        44.17 o                         
 -18   3   2       3371.89       3445.04        50.22 o                         
 -17   3   2       3268.31       3151.21        46.07 o                         
 -16   3   2       6186.95       6270.99        82.76 o                         
 -15   3   2       1226.64       1239.59        20.06 o                         
 -14   3   2       1863.39       1865.25        26.29 o                         
 -13   3   2        891.82        888.55        15.41 o                         
 -12   3   2      12995.29      12941.55       145.89 o                         
 -11   3   2       7110.50       6810.78        79.00 o                         
 -10   3   2        985.97        979.18        19.59 o                         
  -9   3   2      16839.52      17189.18       164.60 o                         
  -8   3   2       6865.23       6989.66        70.96 o                         
  -7   3   2        624.89        649.75        10.52 o                         
  -6   3   2        220.69        231.87         6.42 o                         
  -5   3   2       2678.51       2649.70        35.14 o                         
  -4   3   2       2391.42       2533.19        33.60 o                         
  -3   3   2       6941.99       7354.22       136.17 o                         
  -2   3   2        758.93        736.99        11.67 o                         
  -1   3   2       2396.67       2411.25        43.33 o                         
   0   3   2       1537.01       1597.80        20.18 o                         
   1   3   2        981.37       1089.17        13.40 o                         
   2   3   2       7859.91       8756.19        84.63 o                         
   3   3   2       7574.84       7681.55        98.05 o                         
   4   3   2       1443.50       1510.82        21.36 o                         
   5   3   2       3446.62       3372.80        40.12 o                         
   6   3   2      10537.87      10672.09       110.37 o                         
   7   3   2       1362.46       1447.65        18.66 o                         
   8   3   2       4305.29       4247.40        36.54 o                         
   9   3   2       4231.11       4301.66        41.24 o                         
  10   3   2       5992.05       6053.58        51.43 o                         
  11   3   2       4143.68       4083.38        39.94 o                         
  12   3   2      18126.26      18458.84       167.74 o                         
  13   3   2        784.88        740.67        12.92 o                         
  14   3   2        500.56        513.18        12.82 o                         
  15   3   2       1337.56       1288.83        22.76 o                         
  16   3   2       4890.87       5283.92        71.14 o                         
  17   3   2       4259.37       4153.21        58.35 o                         
  18   3   2       1009.02       1097.70        22.23 o                         
  19   3   2        174.09        214.36        20.40 o                         
  20   3   2       2156.41       2343.55        38.39 o                         
  21   3   2        414.62        471.74        28.17 o                         
  22   3   2       1200.39       1227.57        51.85 o                         
  23   3   2       2807.85       2915.64        62.06 o                         
  24   3   2        379.79        433.92        22.58 o                         
  25   3   2       1170.52       1259.12        36.49 o                         
  26   3   2         75.78         96.86        15.89 o                         
  27   3   2        496.43        523.69        33.43 o                         
  28   3   2        226.93        200.79        24.33 o                         
 -27   4   2        237.42        253.59        25.01 o                         
 -26   4   2       2723.96       2667.10        70.83 o                         
 -25   4   2        571.33        575.82        25.13 o                         
 -24   4   2        352.87        399.20        18.55 o                         
 -23   4   2        376.93        396.57        17.69 o                         
 -22   4   2        745.72        783.36        23.73 o                         
 -21   4   2        429.90        483.12        17.96 o                         
 -20   4   2        362.15        361.80        15.53 o                         
 -19   4   2       2096.85       2102.78        35.34 o                         
 -18   4   2        541.96        572.31        17.01 o                         
 -17   4   2        375.65        443.20        14.71 o                         
 -16   4   2       3243.77       3243.23        47.55 o                         
 -15   4   2       2300.26       2327.06        35.88 o                         
 -14   4   2       1218.71       1228.72        20.00 o                         
 -13   4   2        787.70        820.32        15.23 o                         
 -12   4   2       5623.21       5575.51        66.47 o                         
 -11   4   2        649.17        655.75        16.40 o                         
 -10   4   2        212.09        219.29         9.97 o                         
  -9   4   2       3226.94       3231.64        36.68 o                         
  -8   4   2      20046.27      19788.30       203.06 o                         
  -7   4   2       2278.67       2227.35        26.40 o                         
  -6   4   2       2543.72       2450.66        30.77 o                         
  -5   4   2        152.82        156.21         6.09 o                         
  -4   4   2      26138.77      25746.43       261.82 o                         
  -3   4   2      10537.70      10384.29       124.96 o                         
  -2   4   2      66307.43      67666.97       700.70 o                         
  -1   4   2       1213.78       1348.29        16.91 o                         
   0   4   2      14923.39      15674.19       160.75 o                         
   1   4   2       1427.56       1664.99        20.20 o                         
   2   4   2      26570.60      26546.18       252.54 o                         
   3   4   2       8838.14       8892.32       101.06 o                         
   4   4   2       1594.92       1703.14        25.85 o                         
   5   4   2        451.66        483.30         8.16 o                         
   6   4   2       4065.94       3707.52        49.85 o                         
   7   4   2       1815.35       1839.42        34.59 o                         
   8   4   2       1832.96       1866.96        23.58 o                         
   9   4   2        584.47        594.35         8.91 o                         
  10   4   2       1287.29       1265.08        21.89 o                         
  11   4   2       1290.39       1311.74        22.03 o                         
  12   4   2       1010.65       1011.28        18.75 o                         
  13   4   2       1283.83       1282.49        22.45 o                         
  14   4   2       1888.68       1909.84        30.41 o                         
  15   4   2        710.28        715.53        25.85 o                         
  16   4   2       4031.90       3982.31        56.29 o                         
  17   4   2        527.66        560.53        16.30 o                         
  18   4   2       1395.13       1363.46        26.83 o                         
  19   4   2       1899.18       1898.03        33.07 o                         
  20   4   2       2994.73       2912.54        45.83 o                         
  21   4   2        480.64        449.52        17.41 o                         
  22   4   2       2027.07       1971.83        56.14 o                         
  23   4   2         13.54         11.13        16.87 o                         
  24   4   2        495.31        523.98        25.50 o                         
  25   4   2        327.57        352.31        33.37 o                         
  26   4   2       3154.21       3201.43       158.01 o                         
  27   4   2        211.50        202.85        37.13 o                         
 -25   5   2       1344.86       1381.00        60.44 o                         
 -24   5   2        124.69        149.62        21.98 o                         
 -23   5   2         36.08         31.08        17.67 o                         
 -22   5   2       1890.47       1981.64        56.17 o                         
 -21   5   2       1657.00       1686.58        70.80 o                         
 -20   5   2        619.98        685.75        31.75 o                         
 -19   5   2        573.70        582.69        26.06 o                         
 -18   5   2       2046.88       2075.44        48.17 o                         
 -17   5   2       1743.14       1791.25        44.91 o                         
 -16   5   2       4050.22       4205.96       133.76 o                         
 -15   5   2       1286.35       1326.50        34.81 o                         
 -14   5   2       1447.88       1529.42        36.84 o                         
 -13   5   2       2271.41       2177.07        34.19 o                         
 -12   5   2       6824.80       6686.90        87.23 o                         
 -11   5   2       2612.70       2539.08        37.65 o                         
 -10   5   2        455.83        435.04        12.16 o                         
  -9   5   2       3009.56       2931.96        44.72 o                         
  -8   5   2       2058.43       2025.18        30.48 o                         
  -7   5   2       1273.91       1236.60        20.85 o                         
  -6   5   2        166.91        215.70         9.14 o                         
  -5   5   2       1709.94       1685.44        31.79 o                         
  -4   5   2       2229.04       2252.89        29.15 o                         
  -3   5   2        272.52        282.96         8.11 o                         
  -2   5   2        646.60        607.81        13.39 o                         
  -1   5   2       4459.88       4281.02        47.55 o                         
   0   5   2       1714.97       1688.12        21.24 o                         
   1   5   2        398.94        366.39         7.94 o                         
   2   5   2       1272.80       1302.23        17.29 o                         
   3   5   2       1766.55       1764.34        21.91 o                         
   4   5   2        168.62        194.00         6.21 o                         
   5   5   2        536.55        488.41         9.79 o                         
   6   5   2       3132.66       3068.37        38.25 o                         
   7   5   2       3810.38       3847.97        46.83 o                         
   8   5   2       3266.78       3318.26        41.28 o                         
   9   5   2         63.98         75.38         7.73 o                         
  10   5   2       3131.24       3150.24        79.12 o                         
  11   5   2       4474.34       4576.88        82.07 o                         
  12   5   2       7337.48       7334.45       124.70 o                         
  13   5   2         55.40         62.07        10.55 o                         
  14   5   2        166.98        188.15        17.89 o                         
  15   5   2       2442.57       2592.67        53.81 o                         
  16   5   2       2939.70       3067.18        70.53 o                         
  17   5   2        265.39        268.62        18.50 o                         
  18   5   2       1141.57       1174.70        33.89 o                         
  19   5   2        883.54        853.67        30.09 o                         
  20   5   2       1309.45       1433.87        45.13 o                         
  21   5   2         69.46         53.92        16.45 o                         
  22   5   2        863.59        929.08        37.23 o                         
  23   5   2        476.76        497.36        46.63 o                         
  24   5   2        111.49        139.88        31.08 o                         
  25   5   2        291.14        303.94        37.99 o                         
 -24   6   2        109.97        109.09        22.57 o                         
 -23   6   2        867.46        862.07        40.30 o                         
 -22   6   2        552.00        629.92        36.57 o                         
 -21   6   2        593.96        576.03        34.79 o                         
 -20   6   2        415.64        470.55        34.54 o                         
 -19   6   2       1389.71       1523.00        48.80 o                         
 -18   6   2       1231.32       1332.47        62.17 o                         
 -17   6   2         64.42        115.06        15.46 o                         
 -16   6   2       1022.21       1113.14        34.17 o                         
 -15   6   2       2936.93       3079.16        63.12 o                         
 -14   6   2        998.08       1025.32        30.97 o                         
 -13   6   2        737.48        776.06        26.30 o                         
 -12   6   2        324.08        330.02        16.90 o                         
 -11   6   2       4055.59       3877.16        62.98 o                         
 -10   6   2        843.89        812.84        18.20 o                         
  -9   6   2       1598.80       1541.08        26.21 o                         
  -8   6   2        288.52        266.47        10.88 o                         
  -7   6   2       2499.04       2362.04        49.89 o                         
  -6   6   2        533.61        490.83        13.18 o                         
  -5   6   2        747.79        739.74        15.67 o                         
  -4   6   2        197.95        203.52         9.00 o                         
  -3   6   2        479.97        447.05        10.65 o                         
  -2   6   2       1622.56       1662.26        23.75 o                         
  -1   6   2        658.85        644.74        15.83 o                         
   0   6   2        327.30        357.72        10.33 o                         
   1   6   2       2406.13       2400.29        34.28 o                         
   2   6   2        134.31        143.32        14.21 o                         
   3   6   2       1158.61       1120.38        21.14 o                         
   4   6   2       3146.59       3164.73        49.49 o                         
   5   6   2       4239.73       4013.13        49.57 o                         
   6   6   2        470.70        489.27        11.53 o                         
   7   6   2        407.45        381.99        12.10 o                         
   8   6   2        972.53        979.59        41.13 o                         
   9   6   2       5475.38       5392.70       120.08 o                         
  10   6   2        924.69        904.14        27.37 o                         
  11   6   2       1366.10       1341.81        38.71 o                         
  12   6   2       1347.69       1386.44        57.83 o                         
  13   6   2       2595.83       2599.37        54.59 o                         
  14   6   2        608.17        654.53        25.14 o                         
  15   6   2       2445.57       2507.14        54.39 o                         
  16   6   2        761.13        733.78        27.88 o                         
  17   6   2        817.48        897.51        30.82 o                         
  18   6   2        580.99        637.03        32.20 o                         
  19   6   2       3654.25       3757.41        89.12 o                         
  20   6   2       1870.22       1858.70        54.79 o                         
  21   6   2        638.20        679.36        42.31 o                         
  22   6   2        517.90        549.33        34.13 o                         
  23   6   2        729.56        734.86        39.08 o                         
  24   6   2         86.40         86.35        31.08 o                         
 -22   7   2        662.01        692.50        58.72 o                         
 -21   7   2        213.03        262.83        26.23 o                         
 -20   7   2       1674.87       1758.51        56.77 o                         
 -19   7   2        301.50        315.26        26.23 o                         
 -18   7   2        738.64        809.41        37.23 o                         
 -17   7   2       1724.84       1823.75        64.76 o                         
 -16   7   2       1108.22       1186.84        63.03 o                         
 -15   7   2        475.67        486.08        30.74 o                         
 -14   7   2        372.40        425.68        24.22 o                         
 -13   7   2       1295.42       1223.64        35.42 o                         
 -12   7   2       1379.70       1372.47        37.22 o                         
 -11   7   2       2687.03       2664.35        56.23 o                         
 -10   7   2       1679.01       1623.90        29.30 o                         
  -9   7   2       2784.08       2589.78        40.26 o                         
  -8   7   2       2547.02       2477.82        38.79 o                         
  -7   7   2        186.58        189.36        10.29 o                         
  -6   7   2        247.48        259.56        11.37 o                         
  -5   7   2       3193.30       3089.03        49.57 o                         
  -4   7   2       3379.07       3277.61        51.59 o                         
  -3   7   2         30.57         32.18         7.73 o                         
  -2   7   2         76.33         89.51         8.39 o                         
  -1   7   2       2012.53       1959.38        30.27 o                         
   0   7   2       2463.46       2362.24        39.28 o                         
   1   7   2        616.65        584.56        16.70 o                         
   2   7   2        683.74        661.37        17.04 o                         
   3   7   2       1265.01       1217.75        24.36 o                         
   4   7   2       1404.58       1355.95        25.86 o                         
   5   7   2        846.67        818.79        22.49 o                         
   6   7   2        645.40        625.21        20.05 o                         
   7   7   2       2035.21       1928.58        41.72 o                         
   8   7   2       1512.93       1486.26        42.12 o                         
   9   7   2       1601.40       1619.10        39.38 o                         
  10   7   2        969.82        954.18        29.72 o                         
  11   7   2       2394.00       2385.42        51.75 o                         
  12   7   2       1015.55        946.91        30.10 o                         
  13   7   2        748.52        754.47        27.88 o                         
  14   7   2         42.93         30.14        12.84 o                         
  15   7   2        350.36        408.02        22.76 o                         
  16   7   2       1412.21       1595.89        49.35 o                         
  17   7   2       1251.81       1324.55        45.68 o                         
  18   7   2       1543.52       1638.14        51.80 o                         
  19   7   2        776.37        866.28        40.78 o                         
  20   7   2        357.65        394.72        28.52 o                         
  21   7   2        375.02        380.85        29.23 o                         
 -19   8   2        363.40        390.57        30.45 o                         
 -18   8   2        862.14        896.52        42.12 o                         
 -17   8   2        115.26         90.28        21.88 o                         
 -16   8   2        869.63        926.46        52.67 o                         
 -15   8   2        343.93        378.97        27.29 o                         
 -14   8   2       1125.71       1131.91        43.23 o                         
 -13   8   2       1071.22       1164.11        42.69 o                         
 -12   8   2        151.76        185.66        18.39 o                         
 -11   8   2         86.76        109.53        17.67 o                         
 -10   8   2       1058.90       1011.56        37.23 o                         
  -9   8   2       1263.07       1225.42        27.77 o                         
  -8   8   2       1210.14       1214.96        27.57 o                         
  -7   8   2       1057.49       1053.25        25.23 o                         
  -6   8   2        583.26        587.17        38.14 o                         
  -5   8   2        407.18        387.59        19.69 o                         
  -4   8   2       3358.70       3277.67        56.83 o                         
  -3   8   2       5422.05       5286.89        79.87 o                         
  -2   8   2       2033.32       1998.95        42.53 o                         
  -1   8   2       1146.40       1082.94        28.24 o                         
   0   8   2        383.32        399.53        18.59 o                         
   1   8   2       4739.54       4557.09        77.77 o                         
   2   8   2       4815.33       4746.18        72.94 o                         
   3   8   2       2210.68       2171.63        45.17 o                         
   4   8   2       1555.25       1474.64        34.55 o                         
   5   8   2        193.26        174.82        13.45 o                         
   6   8   2       1563.89       1481.11        43.91 o                         
   7   8   2        291.39        304.92        21.98 o                         
   8   8   2       1008.92        934.68        35.35 o                         
   9   8   2        664.83        620.64        29.23 o                         
  10   8   2        983.53        942.91        36.57 o                         
  11   8   2        258.68        269.40        22.57 o                         
  12   8   2        580.32        522.80        30.98 o                         
  13   8   2         53.41         72.89        17.67 o                         
  14   8   2       1195.14       1190.07        43.23 o                         
  15   8   2         72.13         74.37        19.42 o                         
  16   8   2         63.57         59.40        20.12 o                         
  17   8   2        340.97        331.49        35.40 o                         
  18   8   2       1732.78       1733.48        56.69 o                         
  19   8   2        598.98        616.07        39.34 o                         
 -15   9   2        130.79        178.78        25.01 o                         
 -14   9   2        303.23        379.03        29.90 o                         
 -13   9   2        517.71        629.97        66.49 o                         
 -12   9   2        236.25        281.78        47.49 o                         
 -11   9   2        465.20        540.71        52.67 o                         
 -10   9   2        201.46        179.28        21.88 o                         
  -9   9   2        236.50        350.39        26.23 o                         
  -8   9   2        203.95        198.19        31.65 o                         
  -7   9   2        476.38        464.57        19.95 o                         
  -6   9   2        410.32        397.15        18.07 o                         
  -5   9   2        658.45        634.06        24.89 o                         
  -4   9   2         58.04         64.79        12.53 o                         
  -3   9   2        184.53        168.70        14.54 o                         
  -2   9   2       1063.70       1034.65        42.02 o                         
  -1   9   2        922.18        900.85        27.92 o                         
   0   9   2       1599.86       1466.58        68.21 o                         
   1   9   2        232.65        250.25        20.12 o                         
   2   9   2          0.88         -0.58        12.78 o                         
   3   9   2        317.52        328.63        22.57 o                         
   4   9   2        446.02        435.69        21.59 o                         
   5   9   2         80.68         83.75        16.45 o                         
   6   9   2        101.42        117.46        18.32 o                         
   7   9   2        325.70        303.94        32.81 o                         
   8   9   2         78.25         86.80        21.59 o                         
   9   9   2        112.78        123.96        19.54 o                         
  10   9   2        100.82        115.19        20.72 o                         
  11   9   2        340.67        391.66        30.22 o                         
  12   9   2        234.10        250.94        24.83 o                         
  13   9   2         36.17         55.47        20.12 o                         
  14   9   2         95.54         93.15        21.34 o                         
  15   9   2        321.74        356.74        29.90 o                         
  -8  10   2         93.21        130.93        21.34 o                         
  -7  10   2       1065.70       1090.71        43.91 o                         
  -6  10   2        317.66        309.72        20.16 o                         
  -5  10   2        406.89        367.72        21.26 o                         
  -4  10   2         17.12         46.49        17.47 o                         
  -3  10   2        649.69        691.55        55.26 o                         
  -2  10   2        220.51        246.10        42.31 o                         
  -1  10   2         44.41         26.77        15.87 o                         
   0  10   2         74.78         70.53        16.45 o                         
   1  10   2        560.30        576.73        31.12 o                         
   2  10   2          2.12         28.85        16.45 o                         
   3  10   2         23.10         65.62        25.90 o                         
   4  10   2        600.75        606.15        48.35 o                         
   5  10   2       1906.55       1928.81        81.17 o                         
   6  10   2        158.96        162.33        31.08 o                         
   7  10   2        180.32        207.10        23.79 o                         
   8  10   2        848.89        862.28       132.02 o                         
 -29   0   3        410.79        583.70        50.08 o                         
 -27   0   3       2823.29       2880.18       107.07 o                         
 -25   0   3       1049.55       1269.12        62.17 o                         
 -23   0   3       3274.50       3303.27       112.25 o                         
 -21   0   3        573.27        533.32        23.55 o                         
 -19   0   3      11057.77      11242.91       184.00 o                         
 -17   0   3        275.44        321.62        15.07 o                         
 -15   0   3       5188.77       5205.92        76.08 o                         
 -13   0   3       6687.42       6984.96        98.79 o                         
 -11   0   3       1842.10       1813.05        28.97 o                         
  -9   0   3       6083.37       6163.88        99.67 o                         
  -7   0   3        466.66        571.12        25.76 o                         
  -5   0   3      14143.98      14886.32       402.37 o                         
  -3   0   3          0.77         10.36         3.45 o                         
  -1   0   3       1833.05       1957.11        39.08 o                         
   1   0   3      10311.58      10523.88       200.26 o                         
   3   0   3         68.99         60.44         6.91 o                         
   5   0   3       2701.00       3182.39        93.25 o                         
   7   0   3      17680.11      19421.74       302.75 o                         
   9   0   3       5518.73       5470.00        89.66 o                         
  11   0   3        772.82        764.51        18.39 o                         
  13   0   3        745.87        636.95        13.97 o                         
  15   0   3       4444.31       4370.31        76.89 o                         
  17   0   3        307.33        281.34        14.89 o                         
  19   0   3       3812.86       3520.60        66.76 o                         
  21   0   3       1505.61       1436.39        46.88 o                         
  23   0   3         34.21         22.26        18.13 o                         
  25   0   3         62.01         69.30        18.66 o                         
  27   0   3        214.15        264.22        36.27 o                         
  29   0   3        138.15        155.42        32.81 o                         
 -29   1   3       1671.28       1674.24        56.17 o                         
 -28   1   3        240.58        282.45        26.23 o                         
 -27   1   3       1516.56       1638.98        54.33 o                         
 -26   1   3        194.68        203.56        22.57 o                         
 -25   1   3        166.32        224.95        25.75 o                         
 -24   1   3        466.44        621.33        27.91 o                         
 -23   1   3       4849.90       5040.89        93.45 o                         
 -22   1   3       1477.98       1474.64        32.16 o                         
 -21   1   3         64.70         81.43        10.44 o                         
 -20   1   3        771.58        858.48        22.69 o                         
 -19   1   3         79.79         87.30         7.93 o                         
 -18   1   3       2485.82       2600.58        48.10 o                         
 -17   1   3       1058.87       1069.08        16.99 o                         
 -16   1   3       4381.19       4368.29        49.88 o                         
 -15   1   3        313.49        325.66         8.87 o                         
 -14   1   3       3555.42       3500.20        54.09 o                         
 -13   1   3       1075.78       1171.15        23.20 o                         
 -12   1   3        412.42        395.29         8.08 o                         
 -11   1   3        258.33        266.88         7.51 o                         
 -10   1   3       7398.71       7389.78        78.02 o                         
  -9   1   3      35343.53      38839.00       393.43 o                         
  -8   1   3       3039.25       3087.33        34.00 o                         
  -7   1   3         54.71         75.32         5.33 o                         
  -6   1   3       3816.68       3825.01        54.59 o                         
  -5   1   3      13897.20      14313.28       274.12 o                         
  -4   1   3       3164.39       3167.49        63.46 o                         
  -3   1   3      51583.35      51246.07       986.47 o                         
  -2   1   3        259.85        284.94        10.36 o                         
  -1   1   3      17756.26      18530.95       292.76 o                         
   0   1   3       3094.21       2991.00       119.16 o                         
   1   1   3      35645.20      37812.89       872.13 o                         
   2   1   3       4049.37       4013.83        65.14 o                         
   3   1   3         17.89         34.82         6.99 o                         
   4   1   3        161.31        161.46         6.27 o                         
   5   1   3       9668.49       9494.22       265.86 o                         
   6   1   3        564.22        612.62        11.96 o                         
   7   1   3         38.46         58.32         4.01 o                         
   8   1   3         38.00         72.46         3.60 o                         
   9   1   3       2904.18       3522.51        46.55 o                         
  10   1   3        137.04        124.58         4.54 o                         
  11   1   3        318.41        393.81         7.93 o                         
  12   1   3       5539.49       5476.73        59.75 o                         
  13   1   3        450.27        500.97        10.40 o                         
  14   1   3       1627.56       1567.58        21.06 o                         
  15   1   3       2047.64       2153.65        29.83 o                         
  16   1   3        799.61        945.82        19.26 o                         
  17   1   3        210.43        250.93         9.64 o                         
  18   1   3       3388.37       3382.52        45.21 o                         
  19   1   3         95.90        231.44        12.10 o                         
  20   1   3       1818.23       1784.15        32.02 o                         
  21   1   3       1013.13       1044.23        23.88 o                         
  22   1   3        973.95        968.31        23.73 o                         
  23   1   3       1731.09       1970.77        41.14 o                         
  24   1   3        551.59        558.85        27.50 o                         
  25   1   3       2586.97       2717.38        71.43 o                         
  26   1   3        514.59        555.10        33.56 o                         
  27   1   3       1367.70       1489.11        51.24 o                         
  28   1   3        131.00        130.43        23.20 o                         
  29   1   3        447.35        387.52        31.12 o                         
 -28   2   3         63.16        103.62        24.18 o                         
 -27   2   3       3134.58       3285.15        84.26 o                         
 -26   2   3        477.21        587.17        34.79 o                         
 -25   2   3        311.67        326.30        25.01 o                         
 -24   2   3        522.68        677.99        28.90 o                         
 -23   2   3       9866.51      10092.72       147.49 o                         
 -22   2   3        518.66        604.76        21.49 o                         
 -21   2   3       2278.51       2343.59        43.17 o                         
 -20   2   3        217.86        279.27        16.53 o                         
 -19   2   3      14564.59      14695.11       184.03 o                         
 -18   2   3        247.28        257.03        10.03 o                         
 -17   2   3       2268.89       2395.02        32.88 o                         
 -16   2   3       3370.63       3306.57        42.35 o                         
 -15   2   3      13202.32      13133.25       148.57 o                         
 -14   2   3        904.66        889.37        14.53 o                         
 -13   2   3       9129.55       9079.15        96.27 o                         
 -12   2   3        419.60        437.28         8.80 o                         
 -11   2   3       7153.10       7248.23        76.97 o                         
 -10   2   3       1280.51       1284.44        16.58 o                         
  -9   2   3      26155.72      26793.72       272.73 o                         
  -8   2   3        769.17        751.38        12.30 o                         
  -7   2   3       3068.89       3419.84        37.06 o                         
  -6   2   3        376.03        371.19         6.59 o                         
  -5   2   3        894.04        924.75        31.17 o                         
  -4   2   3       1850.25       1846.79        70.22 o                         
  -3   2   3         71.53         66.02         5.39 o                         
  -2   2   3        368.08        386.83        17.27 o                         
  -1   2   3        120.87        134.61         9.50 o                         
   0   2   3      20386.79      21858.48       415.18 o                         
   1   2   3      90674.13      96154.16      1832.11 o                         
   2   2   3       9478.91       9681.41       152.88 o                         
   3   2   3        544.32        571.45        13.13 o                         
   4   2   3       3045.48       3003.85        41.45 o                         
   5   2   3      61276.64      61252.51      1317.43 o                         
   6   2   3       2523.81       2569.84        28.97 o                         
   7   2   3      13849.66      13793.49       124.77 o                         
   8   2   3       1728.69       1824.27        20.73 o                         
   9   2   3      34616.97      35274.58       334.67 o                         
  10   2   3       2498.20       2463.23        29.77 o                         
  11   2   3      40519.43      40806.69       387.40 o                         
  12   2   3        866.37        902.45        12.55 o                         
  13   2   3       1110.43       1102.88        14.73 o                         
  14   2   3         77.80         94.01         4.65 o                         
  15   2   3      18328.22      17865.56       173.42 o                         
  16   2   3        783.66        802.27        14.45 o                         
  17   2   3        119.61        150.05         7.97 o                         
  18   2   3        242.15        256.12        11.90 o                         
  19   2   3      16693.60      16756.70       234.51 o                         
  20   2   3        377.97        428.92        23.43 o                         
  21   2   3       1300.21       1264.97        29.43 o                         
  22   2   3        324.32        319.29        16.66 o                         
  23   2   3       2693.60       2701.13        58.30 o                         
  24   2   3        134.56        141.91        15.20 o                         
  25   2   3       1049.18       1051.48        33.22 o                         
  26   2   3        222.13        204.53        22.57 o                         
  27   2   3          3.05        -17.10        17.10 o                         
  28   2   3          7.59        -17.27        18.32 o                         
 -28   3   3       1110.73       1119.03        45.18 o                         
 -27   3   3       1353.10       1407.54        49.44 o                         
 -26   3   3        210.74        184.43        26.77 o                         
 -25   3   3        152.21        152.23        20.76 o                         
 -24   3   3       2862.74       2994.94        73.81 o                         
 -23   3   3       1969.59       2031.13        41.05 o                         
 -22   3   3       1153.50       1209.99        29.05 o                         
 -21   3   3         47.39         72.12         9.77 o                         
 -20   3   3        981.32       1097.46        23.59 o                         
 -19   3   3         85.14        104.38         9.20 o                         
 -18   3   3        168.86        198.58        14.16 o                         
 -17   3   3        266.10        278.78        11.97 o                         
 -16   3   3       1317.20       1327.43        26.45 o                         
 -15   3   3        595.07        596.72        13.09 o                         
 -14   3   3       1259.95       1240.84        30.63 o                         
 -13   3   3       2422.90       2424.89        32.10 o                         
 -12   3   3       2657.76       2679.97        34.49 o                         
 -11   3   3       1435.00       1490.55        25.61 o                         
 -10   3   3        916.77        803.49        14.55 o                         
  -9   3   3      15447.69      15504.12       172.46 o                         
  -8   3   3       5379.33       5334.23        80.62 o                         
  -7   3   3       2226.63       2273.19        28.33 o                         
  -6   3   3       1631.64       1629.29        28.39 o                         
  -5   3   3      11185.35      11245.85       125.36 o                         
  -4   3   3       2145.67       2102.95        28.35 o                         
  -3   3   3      13138.76      13394.44       162.64 o                         
  -2   3   3       6474.68       6594.64       128.29 o                         
  -1   3   3       4616.79       4663.47        53.33 o                         
   0   3   3       7600.30       7866.72        90.08 o                         
   1   3   3      17525.05      17652.13       179.87 o                         
   2   3   3       7983.59       8265.10       101.47 o                         
   3   3   3       2001.15       2097.17        25.90 o                         
   4   3   3       4025.65       4268.66       143.13 o                         
   5   3   3       6438.76       6201.74        65.41 o                         
   6   3   3        463.84        447.77         7.63 o                         
   7   3   3        969.12        936.06        11.21 o                         
   8   3   3         20.78         42.72         2.69 o                         
   9   3   3        438.82        451.84         7.26 o                         
  10   3   3       5248.44       5400.09        51.54 o                         
  11   3   3        861.67        834.22        11.16 o                         
  12   3   3         76.52         90.20         5.01 o                         
  13   3   3         96.21         91.99         4.36 o                         
  14   3   3        402.96        443.74        11.27 o                         
  15   3   3        991.09       1092.31        29.98 o                         
  16   3   3        500.58        497.53        14.04 o                         
  17   3   3         42.53        104.60        12.21 o                         
  18   3   3        681.75        687.18        17.71 o                         
  19   3   3        820.30        944.73        20.88 o                         
  20   3   3        750.94        758.90        29.41 o                         
  21   3   3        671.86        683.16        35.19 o                         
  22   3   3        389.27        379.41        17.98 o                         
  23   3   3       1111.67       1132.20        32.53 o                         
  24   3   3        874.69        929.17        53.34 o                         
  25   3   3       1389.53       1423.33        38.49 o                         
  26   3   3       1178.14       1215.28        36.55 o                         
  27   3   3        430.49        396.52        29.23 o                         
  28   3   3        556.99        557.63        34.79 o                         
 -27   4   3       1042.40       1092.41        64.76 o                         
 -26   4   3        586.62        669.63        36.01 o                         
 -25   4   3        226.13        259.12        22.00 o                         
 -24   4   3        273.11        309.82        16.82 o                         
 -23   4   3        662.42        690.51        26.17 o                         
 -22   4   3        848.78        858.52        24.82 o                         
 -21   4   3       1153.55       1156.17        25.90 o                         
 -20   4   3        152.42        154.32        11.51 o                         
 -19   4   3       2689.53       2703.44        42.54 o                         
 -18   4   3       1151.93       1148.88        23.52 o                         
 -17   4   3       3728.01       3719.65        53.70 o                         
 -16   4   3       1528.61       1496.55        26.72 o                         
 -15   4   3       2241.83       2235.30        31.40 o                         
 -14   4   3       1562.00       1524.24        23.45 o                         
 -13   4   3       5583.48       5559.44        66.84 o                         
 -12   4   3       1800.52       1807.12        25.72 o                         
 -11   4   3        529.06        497.61        24.33 o                         
 -10   4   3       1735.45       1613.77        27.67 o                         
  -9   4   3        586.00        573.83        10.53 o                         
  -8   4   3       1752.98       1736.08        21.84 o                         
  -7   4   3        551.99        533.91        11.50 o                         
  -6   4   3       3907.14       3800.47        45.50 o                         
  -5   4   3        715.43        721.75        11.79 o                         
  -4   4   3       1859.44       1752.96        25.52 o                         
  -3   4   3          1.20          5.67         4.00 o                         
  -2   4   3       9833.59       9461.61       178.32 o                         
  -1   4   3       2848.46       3072.58        34.69 o                         
   0   4   3       8493.13       8795.60        91.75 o                         
   1   4   3       2972.29       3201.70        46.31 o                         
   2   4   3       8276.78       8283.55       140.22 o                         
   3   4   3        465.86        453.69         8.04 o                         
   4   4   3        849.50        939.71        14.19 o                         
   5   4   3       2202.01       2416.95        39.59 o                         
   6   4   3        118.34        110.18         4.57 o                         
   7   4   3       1162.19       1125.70        13.93 o                         
   8   4   3       1271.23       1231.42        21.86 o                         
   9   4   3       3360.77       3345.87        49.25 o                         
  10   4   3       1486.90       1425.32        21.25 o                         
  11   4   3        616.12        620.15        11.86 o                         
  12   4   3         14.54         22.19         5.23 o                         
  13   4   3        856.30        883.43        17.69 o                         
  14   4   3       1183.62       1149.26        21.25 o                         
  15   4   3       2475.49       2418.81        37.07 o                         
  16   4   3       1795.68       1778.25        33.71 o                         
  17   4   3         11.34         19.07         7.95 o                         
  18   4   3        944.44        918.62        20.72 o                         
  19   4   3       2073.74       2060.74        34.82 o                         
  20   4   3        749.22        747.71        20.02 o                         
  21   4   3        273.22        291.35        16.19 o                         
  22   4   3       1249.40       1302.93        35.19 o                         
  23   4   3        122.60        117.45        16.69 o                         
  24   4   3        305.01        302.64        51.81 o                         
  25   4   3         79.72         75.16        24.18 o                         
  26   4   3        576.92        607.75        36.01 o                         
  27   4   3         75.16         65.92        39.72 o                         
 -25   5   3        124.98        150.14        22.57 o                         
 -24   5   3        126.93        143.23        21.34 o                         
 -23   5   3        891.22        921.01        39.08 o                         
 -22   5   3        681.41        707.04        34.79 o                         
 -21   5   3       1212.36       1186.32        42.74 o                         
 -20   5   3       1427.10       1540.57        66.49 o                         
 -19   5   3        634.97        734.57        29.13 o                         
 -18   5   3       1126.70       1132.62        33.97 o                         
 -17   5   3        866.58        891.29        29.30 o                         
 -16   5   3       4221.91       4293.12        80.58 o                         
 -15   5   3       3937.24       3935.70        74.56 o                         
 -14   5   3       2632.17       2671.02        40.36 o                         
 -13   5   3       1666.89       1601.63        27.59 o                         
 -12   5   3       1624.49       1586.92        26.88 o                         
 -11   5   3       3415.96       3236.43        46.95 o                         
 -10   5   3       7058.06       7180.88        92.85 o                         
  -9   5   3       3677.83       3460.34        59.23 o                         
  -8   5   3        750.11        716.86        15.04 o                         
  -7   5   3       3300.78       3441.53        48.54 o                         
  -6   5   3        298.32        267.34         9.33 o                         
  -5   5   3       6270.63       6058.47        77.64 o                         
  -4   5   3       2869.08       2743.68        34.81 o                         
  -3   5   3       3293.02       3134.85        38.83 o                         
  -2   5   3        259.90        260.84         7.56 o                         
  -1   5   3       1996.40       1914.07        25.45 o                         
   0   5   3       2482.89       2454.98        29.08 o                         
   1   5   3       6003.60       5779.72        62.36 o                         
   2   5   3       1865.81       1845.11        22.99 o                         
   3   5   3       1243.30       1261.62        17.26 o                         
   4   5   3       1059.26       1044.95        15.93 o                         
   5   5   3       3047.86       2934.95        41.93 o                         
   6   5   3       1365.88       1302.85        19.02 o                         
   7   5   3       1108.50       1090.91        21.50 o                         
   8   5   3       1383.00       1374.81        22.65 o                         
   9   5   3        880.63        893.58        19.60 o                         
  10   5   3         38.09         36.21         9.07 o                         
  11   5   3       1878.73       1828.86        39.24 o                         
  12   5   3       6843.88       6791.41       116.70 o                         
  13   5   3       1621.87       1610.59        40.19 o                         
  14   5   3       2169.95       2126.33        46.09 o                         
  15   5   3        595.50        615.95        23.28 o                         
  16   5   3       1788.05       1814.07        42.24 o                         
  17   5   3        776.56        762.19        29.16 o                         
  18   5   3       3884.58       4053.50        78.02 o                         
  19   5   3       2696.13       2822.21        60.08 o                         
  20   5   3        286.66        349.28        23.60 o                         
  21   5   3         43.68         60.07        16.97 o                         
  22   5   3        479.30        504.26        46.63 o                         
  23   5   3        565.35        573.34        50.08 o                         
  24   5   3        589.84        594.06        51.81 o                         
  25   5   3        978.72       1008.36        60.44 o                         
 -24   6   3        800.89        820.55        53.45 o                         
 -23   6   3       2194.33       2258.72        64.72 o                         
 -22   6   3       1054.00       1156.31        89.80 o                         
 -21   6   3        675.55        706.20        37.23 o                         
 -20   6   3         74.40         98.19        19.54 o                         
 -19   6   3       1529.62       1615.79        82.03 o                         
 -18   6   3       2748.65       2863.36       107.07 o                         
 -17   6   3       2537.09       2584.13        56.86 o                         
 -16   6   3         44.02         73.93        14.29 o                         
 -15   6   3       2099.10       2042.25        47.37 o                         
 -14   6   3       1433.92       1435.61        37.41 o                         
 -13   6   3       2283.43       2289.10        41.52 o                         
 -12   6   3        412.99        408.65        14.40 o                         
 -11   6   3       1850.33       1868.33        30.91 o                         
 -10   6   3        941.27        879.59        18.82 o                         
  -9   6   3       2270.18       2205.55        34.39 o                         
  -8   6   3       1213.34       1176.92        21.92 o                         
  -7   6   3        529.57        525.21        13.74 o                         
  -6   6   3        272.45        268.94        10.44 o                         
  -5   6   3       1464.23       1438.81        24.07 o                         
  -4   6   3        743.33        723.48        15.59 o                         
  -3   6   3        633.88        580.98        13.86 o                         
  -2   6   3        497.69        476.28        17.84 o                         
  -1   6   3       1617.48       1531.28        22.25 o                         
   0   6   3       3293.96       3182.36        40.03 o                         
   1   6   3       5044.85       4875.76        63.79 o                         
   2   6   3       1232.40       1214.38        20.67 o                         
   3   6   3        351.53        321.18        18.45 o                         
   4   6   3       1894.24       1797.79        30.61 o                         
   5   6   3       8267.02       8272.68       105.25 o                         
   6   6   3       4795.61       4581.36        58.05 o                         
   7   6   3       3576.33       3429.79        48.15 o                         
   8   6   3        156.56        173.24        19.00 o                         
   9   6   3       5137.78       5015.62        98.36 o                         
  10   6   3       4542.82       4371.85       102.89 o                         
  11   6   3       8301.90       8363.98       142.02 o                         
  12   6   3        334.20        343.55        23.18 o                         
  13   6   3        719.53        744.08        25.84 o                         
  14   6   3        562.99        604.36        24.43 o                         
  15   6   3       3736.48       3875.10        75.77 o                         
  16   6   3       2155.36       2250.10        55.34 o                         
  17   6   3         59.63         81.87        15.07 o                         
  18   6   3       1252.50       1275.62        43.23 o                         
  19   6   3       2848.04       3063.92        79.44 o                         
  20   6   3        980.40       1018.15        40.78 o                         
  21   6   3        232.88        250.35        26.77 o                         
  22   6   3        327.18        358.58        27.45 o                         
  23   6   3        688.10        728.76        56.99 o                         
  24   6   3         98.69        126.07        32.81 o                         
 -21   7   3         72.07        126.55        24.18 o                         
 -20   7   3        912.19        957.46        42.69 o                         
 -19   7   3         27.67         69.08        19.54 o                         
 -18   7   3        135.86        149.26        21.34 o                         
 -17   7   3         64.61         79.66        18.90 o                         
 -16   7   3        711.13        747.16        36.01 o                         
 -15   7   3        379.35        376.20        31.08 o                         
 -14   7   3         75.31         87.89        15.99 o                         
 -13   7   3        887.49        882.10        30.55 o                         
 -12   7   3       1147.87       1106.97        39.12 o                         
 -11   7   3         55.65         77.42         9.29 o                         
 -10   7   3        109.49         84.85         8.78 o                         
  -9   7   3       1924.28       1871.18        40.35 o                         
  -8   7   3       1458.03       1431.27        26.67 o                         
  -7   7   3       1182.22       1169.39        23.30 o                         
  -6   7   3        608.97        587.03        16.63 o                         
  -5   7   3       1989.19       1941.19        31.60 o                         
  -4   7   3       2876.71       2772.09        45.33 o                         
  -3   7   3       1249.39       1294.73        25.88 o                         
  -2   7   3         28.76         39.09         8.23 o                         
  -1   7   3        837.84        819.53        19.83 o                         
   0   7   3       1354.17       1312.78        23.53 o                         
   1   7   3       1793.74       1770.31        31.29 o                         
   2   7   3       1350.82       1305.11        25.46 o                         
   3   7   3       1187.29       1120.71        23.07 o                         
   4   7   3       1302.09       1237.67        24.79 o                         
   5   7   3       1648.27       1562.91        29.10 o                         
   6   7   3        347.42        345.96        17.26 o                         
   7   7   3        876.69        850.80        31.86 o                         
   8   7   3       1085.73       1050.56        34.79 o                         
   9   7   3       2012.12       1989.90        52.47 o                         
  10   7   3         20.83         33.22        15.97 o                         
  11   7   3        179.11        178.30        15.70 o                         
  12   7   3        311.02        343.53        20.18 o                         
  13   7   3        468.52        457.73        23.77 o                         
  14   7   3         62.44         62.47        26.79 o                         
  15   7   3         10.02         24.44        13.45 o                         
  16   7   3        638.35        672.38        34.66 o                         
  17   7   3        432.82        468.07        58.72 o                         
  18   7   3        409.49        459.47        30.53 o                         
  19   7   3       1267.55       1306.46        47.00 o                         
  20   7   3        692.20        732.10        37.80 o                         
  21   7   3        961.65       1020.83        43.23 o                         
 -19   8   3        273.68        284.94        37.99 o                         
 -18   8   3        783.05        846.43        42.12 o                         
 -17   8   3        346.10        370.00        32.81 o                         
 -16   8   3        500.04        576.70        39.72 o                         
 -15   8   3         42.71         55.26        19.54 o                         
 -14   8   3        837.77        910.37        38.45 o                         
 -13   8   3        556.77        662.64        34.79 o                         
 -12   8   3       1442.62       1434.22        42.04 o                         
 -11   8   3        923.62        944.74        32.96 o                         
 -10   8   3       1105.09       1095.68        26.82 o                         
  -9   8   3         18.20         26.94         9.12 o                         
  -8   8   3        797.55        768.06        22.17 o                         
  -7   8   3        681.60        677.25        20.64 o                         
  -6   8   3       3258.53       3106.70        58.91 o                         
  -5   8   3        520.27        470.97        17.65 o                         
  -4   8   3        865.22        821.10        22.01 o                         
  -3   8   3        842.70        808.45        21.79 o                         
  -2   8   3       5104.83       4807.33        73.82 o                         
  -1   8   3       1241.35       1215.90        30.91 o                         
   0   8   3         28.97         41.39        10.60 o                         
   1   8   3        772.10        749.33        50.44 o                         
   2   8   3       2103.89       2092.26        37.76 o                         
   3   8   3        364.88        344.60        18.26 o                         
   4   8   3        518.95        530.51        20.43 o                         
   5   8   3        282.09        317.06        21.34 o                         
   6   8   3       1092.58       1057.78        53.53 o                         
   7   8   3        349.66        320.16        21.34 o                         
   8   8   3         41.33         51.26        15.23 o                         
   9   8   3        402.81        450.90        26.23 o                         
  10   8   3        454.08        420.84        26.23 o                         
  11   8   3         18.96         25.56        15.23 o                         
  12   8   3         85.10         93.14        18.20 o                         
  13   8   3        192.57        205.87        22.37 o                         
  14   8   3       1221.35       1267.70        45.13 o                         
  15   8   3        307.27        326.91        26.06 o                         
  16   8   3        318.74        326.07        26.23 o                         
  17   8   3        280.27        334.29        28.01 o                         
  18   8   3        312.59        396.55        30.45 o                         
 -15   9   3       3254.72       3408.62       122.61 o                         
 -14   9   3        327.81        378.48        34.54 o                         
 -13   9   3         40.04         51.20        25.04 o                         
 -12   9   3        279.19        349.03        27.45 o                         
 -11   9   3       3117.45       3215.01       132.97 o                         
 -10   9   3        561.79        567.70        34.54 o                         
  -9   9   3        861.25        863.21        37.23 o                         
  -8   9   3        469.35        448.14        19.88 o                         
  -7   9   3         82.28        104.34        12.24 o                         
  -6   9   3         15.11         22.40        10.31 o                         
  -5   9   3        287.64        285.28        15.43 o                         
  -4   9   3        997.77        950.78        40.03 o                         
  -3   9   3        207.04        227.04        20.14 o                         
  -2   9   3        172.59        170.22        14.60 o                         
  -1   9   3        399.18        369.82        19.89 o                         
   0   9   3        685.79        678.84        24.58 o                         
   1   9   3        374.91        380.08        24.33 o                         
   2   9   3        331.28        332.39        22.57 o                         
   3   9   3        147.10        154.53        17.42 o                         
   4   9   3        226.61        234.86        29.36 o                         
   5   9   3        160.21        170.80        29.36 o                         
   6   9   3        271.57        285.86        22.57 o                         
   7   9   3       1336.51       1344.05        44.56 o                         
   8   9   3        385.18        423.35        41.45 o                         
   9   9   3        301.87        379.15        26.78 o                         
  10   9   3        195.91        199.44        22.37 o                         
  11   9   3       1730.89       1773.66        55.47 o                         
  12   9   3        643.70        724.96        38.86 o                         
  13   9   3       1863.08       1855.77        58.46 o                         
  14   9   3        462.29        487.31        31.68 o                         
  -8  10   3        247.81        285.18        29.36 o                         
  -7  10   3        948.91        947.18        32.56 o                         
  -6  10   3        120.50        157.77        17.15 o                         
  -5  10   3        394.63        412.93        22.58 o                         
  -4  10   3        148.36        177.38        16.89 o                         
  -3  10   3        924.17        883.87        30.53 o                         
  -2  10   3        663.73        671.56        33.56 o                         
  -1  10   3       1078.98       1064.50        40.30 o                         
   0  10   3        377.69        404.19        26.23 o                         
   1  10   3         28.23         33.34        15.73 o                         
   2  10   3         23.85         50.08        24.18 o                         
   3  10   3        735.28        746.03        53.53 o                         
   4  10   3        651.61        604.43        48.35 o                         
   5  10   3        524.27        512.90        46.63 o                         
   6  10   3       1300.13       1345.11        67.35 o                         
   7  10   3        236.09        338.21        32.42 o                         
   8  10   3         75.53        111.30        21.34 o                         
 -28   0   4       4159.26       4282.44       145.06 o                         
 -26   0   4          3.60         12.09        24.18 o                         
 -24   0   4       1926.01       2047.97        79.44 o                         
 -22   0   4        284.81        287.20        27.63 o                         
 -20   0   4        545.95        575.82        21.39 o                         
 -18   0   4       9125.52       9266.67       153.12 o                         
 -16   0   4       2603.37       2577.46        49.25 o                         
 -14   0   4      12419.12      11879.10       164.22 o                         
 -12   0   4       6643.84       6853.07        96.63 o                         
 -10   0   4      22360.29      23503.94       366.90 o                         
  -8   0   4       1163.88       1166.26        22.54 o                         
  -6   0   4     102283.18     101090.33      1565.46 o                         
  -4   0   4      12446.70      12152.93       328.12 o                         
  -2   0   4      64478.88      69788.75      1880.46 o                         
   0   0   4     135178.70     114427.69      2361.30 o                         
   2   0   4      26162.07      26770.71       517.15 o                         
   4   0   4      18589.57      18747.39       507.72 o                         
   6   0   4       4803.01       5189.95        99.07 o                         
   8   0   4       2789.32       3025.40        52.08 o                         
  10   0   4        827.93       1194.65        24.67 o                         
  12   0   4          3.43         22.49         5.45 o                         
  14   0   4      16340.72      16234.36       258.81 o                         
  16   0   4        432.43        368.09        15.23 o                         
  18   0   4       4485.35       4586.58        97.37 o                         
  20   0   4       1917.86       1874.02        42.05 o                         
  22   0   4       5577.85       5595.31       127.25 o                         
  24   0   4       4914.33       4817.34       115.00 o                         
  26   0   4       2453.44       2534.96        98.44 o                         
  28   0   4       5925.75       5698.36       184.78 o                         
 -29   1   4         37.72         84.52        21.34 o                         
 -28   1   4       2320.41       2391.86        67.76 o                         
 -27   1   4        875.98        947.72        41.46 o                         
 -26   1   4        301.68        336.07        25.64 o                         
 -25   1   4         16.37         63.20        14.89 o                         
 -24   1   4       5158.75       5288.19        98.08 o                         
 -23   1   4       1297.92       1322.31        31.15 o                         
 -22   1   4         77.56         75.40        11.15 o                         
 -21   1   4       1716.88       1721.44        34.64 o                         
 -20   1   4       9301.27       9494.00       121.80 o                         
 -19   1   4       2390.11       2465.78        39.19 o                         
 -18   1   4       6534.90       6623.31        81.14 o                         
 -17   1   4       1547.60       1511.87        21.60 o                         
 -16   1   4       5732.15       5849.72        64.91 o                         
 -15   1   4       6218.35       6194.26        75.54 o                         
 -14   1   4      16766.89      16616.26       172.20 o                         
 -13   1   4       4136.63       4025.94        52.88 o                         
 -12   1   4       1921.36       1943.49        24.01 o                         
 -11   1   4       4146.09       4024.92        44.70 o                         
 -10   1   4      11068.09      11145.30       115.70 o                         
  -9   1   4       1184.59       1043.56        13.82 o                         
  -8   1   4       6239.92       7117.14        80.59 o                         
  -7   1   4       9657.60       9903.22       110.44 o                         
  -6   1   4       1021.21       1104.15        15.83 o                         
  -5   1   4       4271.04       4102.29        81.20 o                         
  -4   1   4         24.25         28.25         3.45 o                         
  -3   1   4       3238.12       3183.99        63.46 o                         
  -2   1   4       3582.50       3778.68        65.42 o                         
  -1   1   4       2959.09       2944.88        86.35 o                         
   0   1   4       6305.65       6744.04       106.67 o                         
   1   1   4        200.39        222.38         6.98 o                         
   2   1   4      14102.91      14498.85       226.33 o                         
   3   1   4        156.57        145.19         5.98 o                         
   4   1   4      25218.55      24443.23       380.21 o                         
   5   1   4        953.02        956.13        14.92 o                         
   6   1   4       2290.74       2350.29        41.06 o                         
   7   1   4       1288.35       1423.93        18.68 o                         
   8   1   4      33516.41      34405.58       377.46 o                         
   9   1   4        997.67       1099.30        16.31 o                         
  10   1   4      29736.53      31888.07       324.46 o                         
  11   1   4        168.92        168.24         5.85 o                         
  12   1   4       7336.47       7302.29        78.41 o                         
  13   1   4       1764.50       1716.75        22.39 o                         
  14   1   4       8972.11       8684.55        97.45 o                         
  15   1   4        880.52        855.34        20.60 o                         
  16   1   4       1463.63       1469.34        23.21 o                         
  17   1   4        130.20        151.46         7.85 o                         
  18   1   4      11360.18      10909.25       127.37 o                         
  19   1   4        982.12       1010.58        19.85 o                         
  20   1   4       1597.98       1517.36        29.28 o                         
  21   1   4        662.95        669.42        19.68 o                         
  22   1   4       4259.31       4065.85        60.99 o                         
  23   1   4        498.54        611.51        20.84 o                         
  24   1   4        229.36        209.58        18.61 o                         
  25   1   4        168.26        172.97        21.98 o                         
  26   1   4        765.95        744.39        38.45 o                         
  27   1   4        388.41        417.41        29.90 o                         
  28   1   4        145.96        110.19        22.57 o                         
  29   1   4        178.60        177.81        25.01 o                         
 -28   2   4        111.21        127.79        22.57 o                         
 -27   2   4        338.54        477.18        56.13 o                         
 -26   2   4       1464.75       1620.37        51.89 o                         
 -25   2   4         88.36        115.79        18.90 o                         
 -24   2   4       1373.26       1444.46        34.04 o                         
 -23   2   4        323.34        378.13        18.34 o                         
 -22   2   4       1598.85       1699.02        35.69 o                         
 -21   2   4        247.75        297.03        29.36 o                         
 -20   2   4        905.15        915.49        29.98 o                         
 -19   2   4        888.20        870.86        18.63 o                         
 -18   2   4       1435.69       1405.21        22.72 o                         
 -17   2   4       2277.75       2264.19        31.52 o                         
 -16   2   4       3028.56       3028.26        39.43 o                         
 -15   2   4       1366.49       1290.21        20.15 o                         
 -14   2   4       1718.26       1639.41        23.65 o                         
 -13   2   4       1014.23       1016.37        15.46 o                         
 -12   2   4        518.64        533.20         9.89 o                         
 -11   2   4        576.95        537.63         9.59 o                         
 -10   2   4       6743.34       6744.14        71.67 o                         
  -9   2   4       1141.75       1178.32        15.37 o                         
  -8   2   4       5484.81       5689.91        60.39 o                         
  -7   2   4       1525.13       1564.65        18.58 o                         
  -6   2   4        891.61        855.73        15.68 o                         
  -5   2   4        639.97        613.03        10.21 o                         
  -4   2   4       2272.79       2234.52        32.99 o                         
  -3   2   4       1725.83       1667.72        48.35 o                         
  -2   2   4       5106.46       5607.68        96.62 o                         
  -1   2   4       2904.71       2924.85        58.05 o                         
   0   2   4       8252.79       8802.26       120.24 o                         
   1   2   4        254.91        241.43        11.23 o                         
   2   2   4        669.09        704.74        11.88 o                         
   3   2   4       2908.74       2923.37        36.96 o                         
   4   2   4       2507.10       2497.53        25.81 o                         
   5   2   4        828.57        919.64        13.45 o                         
   6   2   4       1540.69       1557.30        17.45 o                         
   7   2   4       2640.53       2729.50        26.91 o                         
   8   2   4       3011.14       3004.61        29.67 o                         
   9   2   4       2267.56       2440.40        24.77 o                         
  10   2   4      13257.04      13811.05       133.60 o                         
  11   2   4       2193.92       2273.54        29.74 o                         
  12   2   4        240.88        238.52         6.28 o                         
  13   2   4        234.80        239.09         6.46 o                         
  14   2   4        444.71        404.25         8.48 o                         
  15   2   4       1392.03       1418.89        24.31 o                         
  16   2   4       2284.13       2290.87        27.37 o                         
  17   2   4        566.47        538.26        13.89 o                         
  18   2   4        189.66        247.51        17.21 o                         
  19   2   4        538.71        622.03        61.54 o                         
  20   2   4         73.07         76.34        10.59 o                         
  21   2   4        326.18        313.64        28.42 o                         
  22   2   4       1499.32       1471.91        32.81 o                         
  23   2   4        195.42        197.77        14.43 o                         
  24   2   4       1192.97       1252.29        34.50 o                         
  25   2   4         32.14         36.36        13.19 o                         
  26   2   4        143.18         62.62        18.90 o                         
  27   2   4         33.94          9.64        18.90 o                         
  28   2   4        229.70        220.15        25.01 o                         
 -28   3   4        884.33        943.63        43.96 o                         
 -27   3   4        252.50        288.55        26.23 o                         
 -26   3   4        557.33        625.67        44.04 o                         
 -25   3   4        638.84        684.67        27.88 o                         
 -24   3   4       3356.53       3480.93        67.80 o                         
 -23   3   4       1154.47       1150.41        32.56 o                         
 -22   3   4        643.70        685.76        20.31 o                         
 -21   3   4       1159.90       1199.14        25.56 o                         
 -20   3   4       6397.01       6524.97        87.97 o                         
 -19   3   4        762.44        756.94        18.99 o                         
 -18   3   4       2321.78       2332.72        37.00 o                         
 -17   3   4        250.05        240.95         9.80 o                         
 -16   3   4       4490.90       4578.31        56.70 o                         
 -15   3   4       2209.01       2193.12        30.62 o                         
 -14   3   4       3989.20       3914.97        48.84 o                         
 -13   3   4       2382.65       2262.93        30.36 o                         
 -12   3   4       1790.85       1788.36        25.23 o                         
 -11   3   4        205.86        194.49         7.13 o                         
 -10   3   4       7566.52       7543.13        86.65 o                         
  -9   3   4       6852.55       6885.77        97.31 o                         
  -8   3   4        450.90        468.94        10.82 o                         
  -7   3   4       2455.91       2250.28        42.35 o                         
  -6   3   4       1551.15       1583.24        36.27 o                         
  -5   3   4       1379.22       1322.37        19.54 o                         
  -4   3   4         41.06         44.21         3.06 o                         
  -3   3   4       2159.89       2112.57        28.70 o                         
  -2   3   4       2236.52       2202.80        36.67 o                         
  -1   3   4       3177.42       3218.96        49.34 o                         
   0   3   4       6451.43       6728.41        75.78 o                         
   1   3   4        735.65        779.62        10.59 o                         
   2   3   4       1375.53       1453.29        18.99 o                         
   3   3   4       4009.03       3920.71        45.91 o                         
   4   3   4      13052.98      13680.81       131.56 o                         
   5   3   4       1321.01       1288.69        15.88 o                         
   6   3   4        182.41        200.67         4.90 o                         
   7   3   4       2129.41       2011.71        20.82 o                         
   8   3   4      16996.32      17143.39       155.27 o                         
   9   3   4      10439.24      10653.01       114.88 o                         
  10   3   4      10065.04      10135.10        93.59 o                         
  11   3   4       1333.19       1371.86        16.22 o                         
  12   3   4       4343.53       4380.54        43.22 o                         
  13   3   4       3866.11       3733.88        37.77 o                         
  14   3   4       5899.87       5712.31        55.77 o                         
  15   3   4       5794.39       5601.71        64.27 o                         
  16   3   4        832.04        825.15        17.98 o                         
  17   3   4        887.66        864.01        18.90 o                         
  18   3   4       4886.48       4826.86        67.15 o                         
  19   3   4       3692.01       3544.34        59.36 o                         
  20   3   4        564.66        553.71        37.14 o                         
  21   3   4       4074.29       3893.13        86.24 o                         
  22   3   4       1189.90       1150.65        29.98 o                         
  23   3   4        935.55        886.02        31.33 o                         
  24   3   4        549.37        549.83        42.08 o                         
  25   3   4        145.21        154.32        16.27 o                         
  26   3   4        788.12        778.99        41.08 o                         
  27   3   4       1259.69       1326.62        44.49 o                         
  28   3   4         90.24         94.99        21.34 o                         
 -27   4   4        926.74        974.16        44.90 o                         
 -26   4   4        430.08        484.48        24.89 o                         
 -25   4   4        234.57        251.35        19.20 o                         
 -24   4   4       1326.32       1405.09        32.59 o                         
 -23   4   4        805.09        825.82        25.25 o                         
 -22   4   4        736.06        724.83        26.58 o                         
 -21   4   4       1301.83       1381.20        28.57 o                         
 -20   4   4        672.19        707.12        20.02 o                         
 -19   4   4        853.32        854.47        20.91 o                         
 -18   4   4        539.39        559.46        17.32 o                         
 -17   4   4        879.28        919.07        20.74 o                         
 -16   4   4        340.64        333.95        13.07 o                         
 -15   4   4       1903.90       1900.08        27.92 o                         
 -14   4   4       1955.89       1949.61        32.44 o                         
 -13   4   4        744.28        749.72        14.60 o                         
 -12   4   4       1255.35       1225.45        26.18 o                         
 -11   4   4       1722.85       1698.61        27.29 o                         
 -10   4   4      15043.90      14896.14       167.16 o                         
  -9   4   4        129.06        124.49         6.16 o                         
  -8   4   4         26.60         25.21         3.86 o                         
  -7   4   4       1484.87       1461.60        20.40 o                         
  -6   4   4      28202.55      27882.15       306.91 o                         
  -5   4   4       4124.89       4101.80        53.03 o                         
  -4   4   4       1550.13       1466.10        19.86 o                         
  -3   4   4       1978.10       1915.35        20.90 o                         
  -2   4   4      26161.97      25577.88       260.24 o                         
  -1   4   4      10129.11      10218.49       106.01 o                         
   0   4   4      43222.03      43771.60       442.94 o                         
   1   4   4       7779.35       7876.96       117.78 o                         
   2   4   4       1500.50       1654.28        27.25 o                         
   3   4   4        907.07        981.35        20.78 o                         
   4   4   4      25893.53      26986.33       256.96 o                         
   5   4   4       1629.36       1565.65        16.96 o                         
   6   4   4        375.18        365.20         8.32 o                         
   7   4   4        467.05        467.98         7.38 o                         
   8   4   4        144.61        144.93         5.59 o                         
   9   4   4         38.27         60.38         5.33 o                         
  10   4   4        935.67        924.94        17.48 o                         
  11   4   4        354.87        372.13        21.84 o                         
  12   4   4        616.54        625.99        13.77 o                         
  13   4   4        212.66        235.54        10.57 o                         
  14   4   4       2596.48       2546.28        52.25 o                         
  15   4   4        524.36        514.33        17.64 o                         
  16   4   4       1769.29       1723.55        39.69 o                         
  17   4   4        119.91        143.69         9.75 o                         
  18   4   4        807.50        826.41        20.46 o                         
  19   4   4        107.11        150.20        10.94 o                         
  20   4   4       1372.02       1372.71        32.45 o                         
  21   4   4        552.74        607.59        34.40 o                         
  22   4   4       3567.80       3619.39       110.52 o                         
  23   4   4        786.72        785.59        36.01 o                         
  24   4   4       3464.61       3406.54       155.42 o                         
  25   4   4         48.69         61.67        18.90 o                         
  26   4   4        761.12        722.76        85.48 o                         
  27   4   4        381.34        376.77        53.53 o                         
 -25   5   4        405.94        427.24        66.49 o                         
 -24   5   4       1292.62       1260.06        46.40 o                         
 -23   5   4        723.52        771.12        36.63 o                         
 -22   5   4        462.65        446.86        30.22 o                         
 -21   5   4        184.81        212.75        27.63 o                         
 -20   5   4       3393.81       3496.71        83.04 o                         
 -19   5   4       3813.90       4096.38        80.06 o                         
 -18   5   4        844.20        906.88        34.66 o                         
 -17   5   4        402.07        453.91        30.59 o                         
 -16   5   4       2338.93       2376.50        51.60 o                         
 -15   5   4       4886.67       4690.95       104.54 o                         
 -14   5   4        837.19        875.03        19.12 o                         
 -13   5   4        395.78        386.37        14.51 o                         
 -12   5   4        195.13        189.28         9.38 o                         
 -11   5   4       3222.81       3056.71        44.33 o                         
 -10   5   4       2759.79       2715.68        39.47 o                         
  -9   5   4        575.35        531.66        13.55 o                         
  -8   5   4        893.15        899.92        17.37 o                         
  -7   5   4       1178.65       1155.76        20.35 o                         
  -6   5   4       1162.97       1146.20        19.93 o                         
  -5   5   4       1534.69       1469.21        23.46 o                         
  -4   5   4        440.69        442.65        11.08 o                         
  -3   5   4       2729.27       2649.95        33.53 o                         
  -2   5   4       2248.69       2258.44        29.31 o                         
  -1   5   4        361.84        387.76         8.96 o                         
   0   5   4       2058.27       2023.65        26.64 o                         
   1   5   4       5219.21       5132.49        96.25 o                         
   2   5   4        173.67        195.16         6.61 o                         
   3   5   4       1135.85       1083.55        17.58 o                         
   4   5   4       4552.74       4558.42        50.38 o                         
   5   5   4        336.81        333.98         8.72 o                         
   6   5   4        221.19        227.16         7.57 o                         
   7   5   4        150.78        159.87         7.34 o                         
   8   5   4       5574.71       5546.25        81.63 o                         
   9   5   4       3169.37       2985.08        73.78 o                         
  10   5   4       2115.52       2083.25        36.68 o                         
  11   5   4         91.62         81.60        10.55 o                         
  12   5   4       1602.99       1535.17        35.75 o                         
  13   5   4       1954.54       1957.93        59.78 o                         
  14   5   4       4264.00       4180.51        83.98 o                         
  15   5   4        160.39        175.77        13.27 o                         
  16   5   4         39.30         67.68        13.21 o                         
  17   5   4        468.52        474.22        18.96 o                         
  18   5   4       2582.28       2628.07        47.99 o                         
  19   5   4        241.42        258.02        15.83 o                         
  20   5   4        191.26        201.82        16.27 o                         
  21   5   4        378.72        363.42        26.23 o                         
  22   5   4        344.41        352.63        33.68 o                         
  23   5   4         26.78         -2.47        37.13 o                         
  24   5   4        456.84        530.17        50.08 o                         
  25   5   4        336.96        386.83        41.45 o                         
 -24   6   4        112.35        124.34        34.54 o                         
 -23   6   4        485.09        576.42        64.76 o                         
 -22   6   4       1921.92       2043.79       114.84 o                         
 -21   6   4       1333.38       1388.14       110.52 o                         
 -20   6   4        108.99        154.46        24.18 o                         
 -19   6   4       1097.15       1075.37        49.22 o                         
 -18   6   4        848.49        923.75        37.85 o                         
 -17   6   4        584.92        638.74        29.16 o                         
 -16   6   4        314.86        334.40        20.16 o                         
 -15   6   4        140.38        159.96        21.02 o                         
 -14   6   4         27.60         32.44         9.83 o                         
 -13   6   4       1280.95       1226.11        37.98 o                         
 -12   6   4       1398.32       1334.25        25.35 o                         
 -11   6   4        992.84        996.62        20.87 o                         
 -10   6   4       1883.51       1857.05        30.85 o                         
  -9   6   4       1347.51       1293.54        23.88 o                         
  -8   6   4       1184.76       1177.58        22.18 o                         
  -7   6   4        105.03        108.23         7.68 o                         
  -6   6   4        232.08        239.70        10.17 o                         
  -5   6   4        902.76        882.23        17.85 o                         
  -4   6   4        557.63        521.28        13.42 o                         
  -3   6   4        693.50        667.70        14.81 o                         
  -2   6   4        185.23        210.13         9.06 o                         
  -1   6   4        149.16        172.61         9.41 o                         
   0   6   4       1406.97       1414.67        21.09 o                         
   1   6   4       6969.24       6866.11        80.35 o                         
   2   6   4       2938.88       2861.08        49.38 o                         
   3   6   4       1771.24       1696.14        31.65 o                         
   4   6   4        818.77        850.93        18.64 o                         
   5   6   4       1350.00       1305.68        22.87 o                         
   6   6   4        767.69        738.50        16.06 o                         
   7   6   4       5226.99       5327.26       175.98 o                         
   8   6   4        814.51        820.91        22.84 o                         
   9   6   4        414.52        399.02        30.50 o                         
  10   6   4       1623.30       1623.42        47.28 o                         
  11   6   4       5154.80       5227.63        94.33 o                         
  12   6   4        760.23        762.20        28.34 o                         
  13   6   4        592.60        620.36        24.43 o                         
  14   6   4        920.10        924.42        36.84 o                         
  15   6   4       2106.51       2143.42        48.89 o                         
  16   6   4       1371.87       1397.35        38.16 o                         
  17   6   4         30.39         50.14        13.87 o                         
  18   6   4        186.83        218.36        21.14 o                         
  19   6   4        225.80        243.69        22.37 o                         
  20   6   4        135.81        163.81        20.65 o                         
  21   6   4        202.74        217.91        22.57 o                         
  22   6   4        235.26        271.13        37.99 o                         
  23   6   4        679.27        663.14        53.53 o                         
 -21   7   4        478.12        503.47        41.45 o                         
 -20   7   4        859.37        935.24        42.69 o                         
 -19   7   4        257.65        281.30        25.64 o                         
 -18   7   4        372.11        399.07        28.01 o                         
 -17   7   4        414.37        435.96        28.68 o                         
 -16   7   4        352.22        391.22        26.78 o                         
 -15   7   4        249.70        261.17        23.20 o                         
 -14   7   4        557.12        538.94        26.91 o                         
 -13   7   4       1900.45       1882.62        51.80 o                         
 -12   7   4       1389.48       1363.81        27.40 o                         
 -11   7   4        186.54        179.68        14.17 o                         
 -10   7   4        485.81        495.73        19.89 o                         
  -9   7   4       1856.13       1862.92        31.94 o                         
  -8   7   4       2890.05       2772.68        55.05 o                         
  -7   7   4       2624.04       2525.08        39.31 o                         
  -6   7   4       2623.38       2535.76        39.31 o                         
  -5   7   4        731.67        681.33        23.05 o                         
  -4   7   4        809.38        776.75        18.19 o                         
  -3   7   4       2907.76       2789.28        45.54 o                         
  -2   7   4       3205.18       3027.19        48.57 o                         
  -1   7   4       1537.77       1538.58        28.70 o                         
   0   7   4        216.80        219.94        11.64 o                         
   1   7   4       2013.21       1944.64        30.42 o                         
   2   7   4       1405.16       1380.26        26.33 o                         
   3   7   4       1394.18       1300.00        25.46 o                         
   4   7   4       1745.70       1617.08        29.51 o                         
   5   7   4       1221.70       1156.45        25.92 o                         
   6   7   4        672.32        637.53        27.63 o                         
   7   7   4       1021.66       1078.87        34.79 o                         
   8   7   4       2269.45       2132.66        54.33 o                         
   9   7   4       1692.54       1699.40        46.91 o                         
  10   7   4        413.51        400.53        24.83 o                         
  11   7   4          4.65         11.92        11.11 o                         
  12   7   4        551.29        559.40        40.73 o                         
  13   7   4       1126.37       1131.89        33.71 o                         
  14   7   4       1601.75       1726.60        43.70 o                         
  15   7   4       1393.85       1408.87        45.21 o                         
  16   7   4       1447.03       1476.73        50.94 o                         
  17   7   4        317.51        309.38        24.83 o                         
  18   7   4        783.91        878.27        38.85 o                         
  19   7   4        908.41        994.58        40.78 o                         
  20   7   4       1535.61       1614.77        70.80 o                         
  21   7   4       1315.92       1448.58       139.02 o                         
 -18   8   4       1252.18       1234.26        48.22 o                         
 -17   8   4        629.96        720.54        40.24 o                         
 -16   8   4        367.74        371.58        28.09 o                         
 -15   8   4        236.89        246.54        25.01 o                         
 -14   8   4        582.97        612.40        35.35 o                         
 -13   8   4         78.49         98.64        18.90 o                         
 -12   8   4       1053.27        996.88        69.94 o                         
 -11   8   4       1308.29       1319.07        29.27 o                         
 -10   8   4        923.40        917.98        23.32 o                         
  -9   8   4        275.52        292.91        15.09 o                         
  -8   8   4        111.76        136.39        11.75 o                         
  -7   8   4       1634.78       1657.84        33.00 o                         
  -6   8   4       2352.14       2304.25        41.64 o                         
  -5   8   4       2775.50       2760.23        53.84 o                         
  -4   8   4        839.80        850.44        22.43 o                         
  -3   8   4        923.64        878.51        25.53 o                         
  -2   8   4       3418.82       3377.62        55.25 o                         
  -1   8   4       3441.16       3426.22        62.07 o                         
   0   8   4       2252.46       2223.21        45.52 o                         
   1   8   4       1522.61       1483.60        34.22 o                         
   2   8   4       1620.39       1550.33        35.22 o                         
   3   8   4        545.21        545.20        17.44 o                         
   4   8   4        351.30        390.83        35.40 o                         
   5   8   4       1338.94       1310.30        49.22 o                         
   6   8   4        848.47        831.27        32.34 o                         
   7   8   4        114.45        116.75        16.45 o                         
   8   8   4        614.81        640.36        30.45 o                         
   9   8   4        184.55        200.09        24.18 o                         
  10   8   4        926.29        900.30        35.35 o                         
  11   8   4         26.78         43.11        25.04 o                         
  12   8   4        666.69        689.55        33.93 o                         
  13   8   4        185.36        181.62        22.45 o                         
  14   8   4        780.21        759.81        36.39 o                         
  15   8   4        113.50        136.16        20.65 o                         
  16   8   4       1057.54       1170.70        44.98 o                         
  17   8   4        103.13        117.15        21.88 o                         
  18   8   4        373.76        431.15        30.98 o                         
 -14   9   4        400.77        512.99        73.39 o                         
 -13   9   4         71.16         89.85        23.31 o                         
 -12   9   4         55.77         80.97        20.12 o                         
 -11   9   4        253.88        264.07        25.01 o                         
 -10   9   4        147.07        158.75        21.34 o                         
  -9   9   4        278.33        291.48        16.57 o                         
  -8   9   4        285.17        274.78        15.68 o                         
  -7   9   4        444.46        433.31        19.57 o                         
  -6   9   4        334.19        323.57        16.57 o                         
  -5   9   4        770.38        752.65        23.61 o                         
  -4   9   4       1918.91       1823.08        36.91 o                         
  -3   9   4        952.27        925.15        28.54 o                         
  -2   9   4         56.73         66.79        12.27 o                         
  -1   9   4         50.56         77.09        12.60 o                         
   0   9   4        744.61        727.62        25.58 o                         
   1   9   4        781.50        804.82        55.33 o                         
   2   9   4        443.80        417.69        25.56 o                         
   3   9   4        234.85        253.86        31.08 o                         
   4   9   4        195.17        186.51        29.36 o                         
   5   9   4        630.61        623.27        34.02 o                         
   6   9   4         53.00         64.02        16.45 o                         
   7   9   4        359.84        372.33        37.13 o                         
   8   9   4        499.25        508.07        50.94 o                         
   9   9   4        550.09        564.06        40.58 o                         
  10   9   4        128.07        139.77        21.34 o                         
  11   9   4        512.00        505.36        33.43 o                         
  12   9   4        483.52        495.57        49.22 o                         
  13   9   4        370.39        423.84        46.63 o                         
  14   9   4        710.09        727.15        92.39 o                         
  -8  10   4        166.28        175.05        19.62 o                         
  -7  10   4        138.30        141.07        16.89 o                         
  -6  10   4         86.95         84.32        15.20 o                         
  -5  10   4        101.27        115.24        15.89 o                         
  -4  10   4        261.75        235.59        18.54 o                         
  -3  10   4        154.29        177.10        20.98 o                         
  -2  10   4         18.33         10.41        12.60 o                         
  -1  10   4         89.36        123.77        18.90 o                         
   0  10   4        131.73        145.49        20.12 o                         
   1  10   4        958.16        892.65        53.53 o                         
   2  10   4        607.96        632.06        48.35 o                         
   3  10   4        626.35        647.60        48.35 o                         
   4  10   4         16.37         17.27        24.18 o                         
   5  10   4        427.19        500.81        46.63 o                         
   6  10   4        567.79        606.15        50.08 o                         
   7  10   4       2192.87       2270.74        91.53 o                         
   8  10   4        296.18        337.72        57.85 o                         
 -29   0   5       2134.73       2161.95        91.53 o                         
 -27   0   5       1838.49       2044.51        84.62 o                         
 -25   0   5        192.23        200.32        29.36 o                         
 -23   0   5        207.33        234.86        29.36 o                         
 -21   0   5      11666.97      11659.36       192.33 o                         
 -19   0   5        101.93        109.51        13.26 o                         
 -17   0   5      11291.03      11708.78       190.03 o                         
 -15   0   5       5424.27       5392.35        91.95 o                         
 -13   0   5       4510.38       4363.02        64.01 o                         
 -11   0   5      10698.94      10550.35       145.68 o                         
  -9   0   5       1391.00       1422.63        29.35 o                         
  -7   0   5        831.83       1004.48        19.89 o                         
  -5   0   5         19.36         21.49         3.24 o                         
  -3   0   5      14137.16      15285.24       412.74 o                         
  -1   0   5       1884.44       2138.38        44.56 o                         
   1   0   5       3489.21       3938.79        78.15 o                         
   3   0   5       2721.32       3147.85        91.53 o                         
   5   0   5          4.09         59.59        37.13 o                         
   7   0   5        120.14        153.22         6.47 o                         
   9   0   5        672.61        714.18        17.01 o                         
  11   0   5       2362.84       2474.13        45.62 o                         
  13   0   5       4784.75       4562.16        79.26 o                         
  15   0   5       2617.37       2494.78        48.49 o                         
  17   0   5       4463.84       5005.79        88.44 o                         
  19   0   5        835.54        950.14        41.77 o                         
  21   0   5         24.00         27.87        10.64 o                         
  23   0   5        372.67        346.52        27.38 o                         
  25   0   5         40.00         28.32        21.29 o                         
  27   0   5        424.30        447.28        43.17 o                         
  29   0   5         45.85         29.36        31.08 o                         
 -29   1   5        506.32        539.51        36.01 o                         
 -28   1   5        200.92        267.85        26.23 o                         
 -27   1   5        211.13        279.03        25.64 o                         
 -26   1   5        686.50        751.25        36.63 o                         
 -25   1   5       1590.39       1553.34        48.84 o                         
 -24   1   5        260.38        266.84        16.19 o                         
 -23   1   5        397.80        435.04        21.19 o                         
 -22   1   5        947.91        982.68        25.83 o                         
 -21   1   5         96.49        126.19         9.89 o                         
 -20   1   5       2755.25       2728.56        41.96 o                         
 -19   1   5        152.35        195.04        13.29 o                         
 -18   1   5       4826.55       4783.34        65.20 o                         
 -17   1   5        374.45        358.81        12.49 o                         
 -16   1   5        319.59        300.41         9.29 o                         
 -15   1   5       2633.73       2653.82        32.42 o                         
 -14   1   5       7522.83       7283.06        84.76 o                         
 -13   1   5       6967.29       7161.04        76.88 o                         
 -12   1   5       7240.95       6982.30        74.75 o                         
 -11   1   5      16120.65      15546.23       160.37 o                         
 -10   1   5       3595.87       3446.68        38.46 o                         
  -9   1   5       2032.06       2591.91        29.32 o                         
  -8   1   5         93.33         66.72         3.25 o                         
  -7   1   5      17605.58      17258.50       176.13 o                         
  -6   1   5       7876.21       7803.46        87.41 o                         
  -5   1   5       9517.88       9675.76       117.84 o                         
  -4   1   5       3987.65       3877.02        68.70 o                         
  -3   1   5      14062.66      14195.94       271.08 o                         
  -2   1   5       2641.37       2682.36        44.51 o                         
  -1   1   5      12010.68      12256.15       262.86 o                         
   0   1   5       2606.71       2718.26        46.61 o                         
   1   1   5       2170.56       2058.88        35.55 o                         
   2   1   5         70.51         83.77         9.57 o                         
   3   1   5       9692.02       9476.18       177.34 o                         
   4   1   5        899.38        930.89        29.89 o                         
   5   1   5          6.28         18.48         2.21 o                         
   6   1   5        155.31        173.63         4.32 o                         
   7   1   5       2396.77       2354.61        28.64 o                         
   8   1   5       5176.75       5499.51        58.96 o                         
   9   1   5      10051.13      11156.40       125.81 o                         
  10   1   5       1778.12       1728.44        21.35 o                         
  11   1   5        724.51        889.17        13.79 o                         
  12   1   5         45.75         60.15         4.21 o                         
  13   1   5       2299.16       2391.60        29.25 o                         
  14   1   5       2379.04       2324.69        31.84 o                         
  15   1   5        885.81        948.57        17.15 o                         
  16   1   5       1595.36       1588.12        24.88 o                         
  17   1   5       4350.48       4156.16        53.68 o                         
  18   1   5        332.51        367.57        14.36 o                         
  19   1   5        173.85        138.82         8.78 o                         
  20   1   5        898.79        878.54        19.85 o                         
  21   1   5       8520.78       8119.76       108.99 o                         
  22   1   5       1231.99       1279.34        28.51 o                         
  23   1   5       2578.64       2578.59        44.24 o                         
  24   1   5        689.55        713.76        26.42 o                         
  25   1   5       1667.23       1448.11        48.22 o                         
  26   1   5         54.25         56.21        18.90 o                         
  27   1   5       3491.63       3596.07        89.75 o                         
  28   1   5       1046.02       1143.47        73.39 o                         
 -28   2   5        406.71        421.20        29.90 o                         
 -27   2   5       4843.13       5216.75       180.46 o                         
 -26   2   5        572.11        615.03        34.19 o                         
 -25   2   5       2411.81       2450.27        52.82 o                         
 -24   2   5         76.17         81.32        12.84 o                         
 -23   2   5        632.06        641.19        23.15 o                         
 -22   2   5        341.25        436.88        19.59 o                         
 -21   2   5      15726.33      15792.63       222.22 o                         
 -20   2   5       2689.86       2625.98        42.48 o                         
 -19   2   5        475.79        513.93        14.22 o                         
 -18   2   5       2446.37       2444.59        33.97 o                         
 -17   2   5       6305.16       6388.93        76.51 o                         
 -16   2   5        395.59        424.04        11.67 o                         
 -15   2   5       2738.71       2745.53        36.15 o                         
 -14   2   5        545.37        535.50        11.63 o                         
 -13   2   5       9092.40       9073.61       103.93 o                         
 -12   2   5        811.76        861.48        13.44 o                         
 -11   2   5       7343.83       7341.71        78.20 o                         
 -10   2   5         40.84         42.15         3.85 o                         
  -9   2   5       1953.31       1940.43        23.13 o                         
  -8   2   5       2163.57       2292.13        27.95 o                         
  -7   2   5        704.60        700.29        11.73 o                         
  -6   2   5       2038.65       2084.43        28.41 o                         
  -5   2   5        255.46        259.07         4.82 o                         
  -4   2   5        661.51        652.45        13.07 o                         
  -3   2   5        834.52        852.95        12.76 o                         
  -2   2   5       2164.60       2035.27        31.16 o                         
  -1   2   5        189.74        140.18         8.07 o                         
   0   2   5        625.44        644.62        12.33 o                         
   1   2   5      23804.82      25471.31       341.71 o                         
   2   2   5       2869.50       2892.13        49.06 o                         
   3   2   5      61299.94      61270.56       967.85 o                         
   4   2   5        888.03        980.38        15.86 o                         
   5   2   5         71.52         89.68         4.53 o                         
   6   2   5        345.77        355.24         6.07 o                         
   7   2   5      66869.46      67843.01       712.51 o                         
   8   2   5       2788.74       2873.23        28.68 o                         
   9   2   5      23861.68      24088.54       216.87 o                         
  10   2   5       1157.65       1177.35        14.19 o                         
  11   2   5      15049.22      15172.20       146.94 o                         
  12   2   5       1542.72       1473.83        18.26 o                         
  13   2   5      18313.85      18260.34       176.71 o                         
  14   2   5        234.94        233.45         7.86 o                         
  15   2   5       6547.36       6582.57        67.70 o                         
  16   2   5        701.13        670.26        13.00 o                         
  17   2   5       6532.17       6867.76        76.36 o                         
  18   2   5         87.05        102.06         9.01 o                         
  19   2   5        344.82        319.06        14.29 o                         
  20   2   5         37.94         27.63         9.30 o                         
  21   2   5       3338.01       3401.88        58.39 o                         
  22   2   5         24.58         10.19        10.03 o                         
  23   2   5         30.91         26.34        11.10 o                         
  24   2   5        172.98        180.28        16.27 o                         
  25   2   5        740.20        691.19        27.50 o                         
  26   2   5         57.42         44.52        14.46 o                         
  27   2   5         71.96         56.13        19.54 o                         
  28   2   5        401.27        452.12        31.68 o                         
 -27   3   5        325.80        353.87        27.45 o                         
 -26   3   5        861.80        950.82        33.22 o                         
 -25   3   5        378.75        413.46        21.93 o                         
 -24   3   5        309.87        336.04        20.26 o                         
 -23   3   5        243.45        272.33        18.44 o                         
 -22   3   5       1877.95       2000.50        47.11 o                         
 -21   3   5         40.50         48.11         9.38 o                         
 -20   3   5         68.86         69.96         9.20 o                         
 -19   3   5        651.42        675.82        18.50 o                         
 -18   3   5       2632.76       2676.43        37.21 o                         
 -17   3   5       1190.97       1173.68        20.66 o                         
 -16   3   5        461.75        453.87        12.48 o                         
 -15   3   5       1164.11       1205.50        20.15 o                         
 -14   3   5       2561.55       2448.52        33.06 o                         
 -13   3   5       2914.86       2853.25        36.94 o                         
 -12   3   5       2698.12       2659.79        44.61 o                         
 -11   3   5      13176.63      13059.37       146.95 o                         
 -10   3   5       5382.82       5165.08        66.73 o                         
  -9   3   5        707.00        751.95        19.69 o                         
  -8   3   5       4144.31       4446.48        52.35 o                         
  -7   3   5      19220.33      19033.46       210.55 o                         
  -6   3   5       7853.26       7792.27        88.22 o                         
  -5   3   5        970.88        939.38        18.55 o                         
  -4   3   5       1351.99       1304.12        17.28 o                         
  -3   3   5      11118.35      11143.25       114.68 o                         
  -2   3   5       2727.02       2682.70        27.52 o                         
  -1   3   5       7979.66       8157.42        88.84 o                         
   0   3   5        430.19        453.70         6.42 o                         
   1   3   5       3168.55       3283.08        33.40 o                         
   2   3   5       3368.55       3319.78        36.34 o                         
   3   3   5       6310.06       6079.01        64.13 o                         
   4   3   5       1411.47       1353.57        23.66 o                         
   5   3   5        237.95        239.62         5.38 o                         
   6   3   5       1106.74       1162.00        13.43 o                         
   7   3   5       1926.58       1972.04        20.68 o                         
   8   3   5        990.31       1085.91        17.84 o                         
   9   3   5       2555.49       2649.70        27.09 o                         
  10   3   5        169.49        161.73         5.03 o                         
  11   3   5        129.79        142.72         5.06 o                         
  12   3   5        199.94        204.64         6.53 o                         
  13   3   5        533.11        532.20         9.36 o                         
  14   3   5        295.07        280.31         7.56 o                         
  15   3   5        452.96        500.37        12.80 o                         
  16   3   5       2319.66       2234.02        32.06 o                         
  17   3   5       2730.55       2594.79        40.01 o                         
  18   3   5        175.80        206.42        17.20 o                         
  19   3   5        212.42        216.09        19.51 o                         
  20   3   5       1270.74       1202.05        29.05 o                         
  21   3   5       5228.04       5146.36        82.24 o                         
  22   3   5       1713.86       1640.04        41.88 o                         
  23   3   5       2926.80       2939.86        59.47 o                         
  24   3   5        844.91        777.62        39.36 o                         
  25   3   5       1480.96       1471.41        39.86 o                         
  26   3   5        152.53        164.50        17.26 o                         
  27   3   5       1743.54       1693.18        44.84 o                         
 -26   4   5        306.40        314.82        21.21 o                         
 -25   4   5        902.88        948.21        32.23 o                         
 -24   4   5        104.73        108.83        15.27 o                         
 -23   4   5        534.90        547.57        21.79 o                         
 -22   4   5        983.45       1021.97        26.52 o                         
 -21   4   5       2985.59       3062.94        49.22 o                         
 -20   4   5        847.84        881.27        22.18 o                         
 -19   4   5        778.88        785.86        20.26 o                         
 -18   4   5       2937.91       2984.85        45.66 o                         
 -17   4   5       1956.11       1942.81        29.52 o                         
 -16   4   5        363.57        386.58        12.55 o                         
 -15   4   5       3111.88       3074.74        41.01 o                         
 -14   4   5       2812.01       2830.08        44.02 o                         
 -13   4   5       1010.34        976.96        17.18 o                         
 -12   4   5       1145.20       1151.11        21.06 o                         
 -11   4   5       4011.59       3970.08        48.99 o                         
 -10   4   5       2890.34       2886.17        48.53 o                         
  -9   4   5       1375.72       1313.25        21.65 o                         
  -8   4   5       3736.42       3819.55        51.15 o                         
  -7   4   5         59.09         72.28         4.85 o                         
  -6   4   5       3236.29       3163.72        38.92 o                         
  -5   4   5        538.66        525.19        18.92 o                         
  -4   4   5       3894.06       3873.32        48.64 o                         
  -3   4   5        749.71        781.83        10.41 o                         
  -2   4   5        143.71        149.40         4.99 o                         
  -1   4   5       1332.73       1487.45        15.87 o                         
   0   4   5       6360.28       6465.48        66.73 o                         
   1   4   5       1028.81       1046.38        12.18 o                         
   2   4   5        460.50        502.88         7.97 o                         
   3   4   5       2113.00       2283.04        32.18 o                         
   4   4   5       1558.06       1524.29        18.19 o                         
   5   4   5         45.56         69.58         3.42 o                         
   6   4   5        132.05        126.77         5.10 o                         
   7   4   5         98.37        106.70         4.77 o                         
   8   4   5        790.82        824.10        18.57 o                         
   9   4   5         43.86         59.91         6.05 o                         
  10   4   5        342.57        330.93         8.32 o                         
  11   4   5        696.00        670.77        11.74 o                         
  12   4   5       2432.31       2413.14        32.21 o                         
  13   4   5       2699.67       2824.41        41.29 o                         
  14   4   5       1086.08       1090.53        24.01 o                         
  15   4   5        304.67        281.71        14.96 o                         
  16   4   5       2505.44       2572.90        44.91 o                         
  17   4   5       1201.14       1217.68        27.86 o                         
  18   4   5        401.64        442.08        22.18 o                         
  19   4   5       2050.06       2058.60        47.98 o                         
  20   4   5       1781.75       1824.86        45.14 o                         
  21   4   5        169.43        210.50        20.12 o                         
  22   4   5         19.88         32.81        15.87 o                         
  23   4   5        131.92        156.46        28.49 o                         
  24   4   5       1182.14       1191.90        43.96 o                         
  25   4   5        116.08        139.36        24.18 o                         
  26   4   5        118.87        178.13        50.94 o                         
 -25   5   5        204.44        211.25        25.01 o                         
 -24   5   5       1029.32       1050.82        43.91 o                         
 -23   5   5        746.22        826.19        38.45 o                         
 -22   5   5        191.19        229.04        35.40 o                         
 -21   5   5         45.54         87.17        37.99 o                         
 -20   5   5       2633.55       2714.39        69.60 o                         
 -19   5   5       5190.27       5141.94        99.36 o                         
 -18   5   5       2927.95       2997.40        62.73 o                         
 -17   5   5       1890.27       1882.59        44.74 o                         
 -16   5   5        169.56        193.53        13.30 o                         
 -15   5   5       3099.58       3161.82        53.37 o                         
 -14   5   5       3824.97       3853.67        54.87 o                         
 -13   5   5       5948.53       5669.94        76.23 o                         
 -12   5   5       4998.32       5010.40        83.69 o                         
 -11   5   5       5026.77       5063.10        68.13 o                         
 -10   5   5        342.04        344.56        11.82 o                         
  -9   5   5       1345.54       1276.76        22.59 o                         
  -8   5   5       2018.20       1995.35        30.66 o                         
  -7   5   5       7704.73       7425.43        94.91 o                         
  -6   5   5       2665.28       2619.66        48.99 o                         
  -5   5   5         28.18         24.39         4.69 o                         
  -4   5   5       1503.42       1454.64        23.03 o                         
  -3   5   5       6337.76       6179.98        79.18 o                         
  -2   5   5       1814.61       1837.84        24.70 o                         
  -1   5   5       3117.69       3042.78        61.57 o                         
   0   5   5       2398.63       2337.64        30.15 o                         
   1   5   5       1818.51       1828.56        24.65 o                         
   2   5   5        501.26        468.48        13.27 o                         
   3   5   5       3171.99       3048.22        35.19 o                         
   4   5   5        350.31        338.99         8.25 o                         
   5   5   5        105.83        108.84         5.25 o                         
   6   5   5        195.79        201.01         8.68 o                         
   7   5   5        229.57        238.64         9.83 o                         
   8   5   5       3128.51       3142.15        49.79 o                         
   9   5   5       2830.97       2845.88        46.22 o                         
  10   5   5       4218.57       4128.22        63.49 o                         
  11   5   5       1026.86       1005.92        24.39 o                         
  12   5   5        123.17        129.36         9.90 o                         
  13   5   5        987.42        945.69        22.86 o                         
  14   5   5       3863.79       3890.89        62.57 o                         
  15   5   5       1676.72       1687.70        33.76 o                         
  16   5   5       1774.03       1852.29        36.28 o                         
  17   5   5        750.79        759.51        22.73 o                         
  18   5   5        817.74        830.37        24.60 o                         
  19   5   5         89.03         75.73        17.02 o                         
  20   5   5       1303.73       1339.57        70.80 o                         
  21   5   5       1772.63       1827.67        53.69 o                         
  22   5   5       1543.49       1600.11        50.67 o                         
  23   5   5       1048.77       1003.26        81.17 o                         
  24   5   5        274.52        306.29        26.86 o                         
  25   5   5       1248.03       1259.87        53.07 o                         
 -23   6   5        409.84        475.07        56.99 o                         
 -22   6   5       1845.87       1911.54        58.61 o                         
 -21   6   5       1835.74       2039.34        59.84 o                         
 -20   6   5        860.57        922.91        40.30 o                         
 -19   6   5        700.20        739.80        35.41 o                         
 -18   6   5        261.10        322.54        27.63 o                         
 -17   6   5       1796.94       1804.49        66.49 o                         
 -16   6   5        497.16        529.11        25.51 o                         
 -15   6   5        983.89        995.27        57.58 o                         
 -14   6   5        697.23        676.17        18.74 o                         
 -13   6   5       2572.24       2533.93        40.03 o                         
 -12   6   5       1691.55       1603.16        29.09 o                         
 -11   6   5        891.06        842.42        21.87 o                         
 -10   6   5        434.69        418.66        13.97 o                         
  -9   6   5       2075.55       2103.32        33.52 o                         
  -8   6   5       2029.84       1952.45        35.00 o                         
  -7   6   5        205.78        225.12        12.54 o                         
  -6   6   5        669.92        660.87        15.50 o                         
  -5   6   5        919.19        870.09        17.59 o                         
  -4   6   5        940.29        938.20        18.53 o                         
  -3   6   5       1375.40       1323.05        22.86 o                         
  -2   6   5        764.56        769.84        16.20 o                         
  -1   6   5       1966.09       1919.85        29.55 o                         
   0   6   5       4137.49       4093.76        60.87 o                         
   1   6   5       8732.31       8508.74        98.10 o                         
   2   6   5       4433.58       4210.98        51.56 o                         
   3   6   5       8557.03       8554.64       125.75 o                         
   4   6   5       1341.98       1308.25        21.87 o                         
   5   6   5        244.02        242.10        10.97 o                         
   6   6   5       3556.85       3461.23        87.99 o                         
   7   6   5      13644.94      13424.44       187.49 o                         
   8   6   5       5011.68       4788.81        97.80 o                         
   9   6   5       2506.19       2532.68        51.34 o                         
  10   6   5       1032.05       1034.51        29.44 o                         
  11   6   5       2962.48       2892.98        58.21 o                         
  12   6   5       2858.28       2886.92       111.57 o                         
  13   6   5       3219.17       3276.91        65.48 o                         
  14   6   5        407.22        420.89        22.24 o                         
  15   6   5        630.18        624.65        25.34 o                         
  16   6   5        674.59        690.16        32.42 o                         
  17   6   5       1734.15       1776.26        56.03 o                         
  18   6   5        267.07        285.81        22.37 o                         
  19   6   5        563.74        579.94        31.47 o                         
  20   6   5        253.11        289.74        24.33 o                         
  21   6   5       1128.84       1155.14        63.90 o                         
  22   6   5        451.92        575.07        53.53 o                         
  23   6   5        812.50        942.73        63.90 o                         
 -21   7   5        115.01        126.85        23.79 o                         
 -20   7   5         77.70         71.10        21.34 o                         
 -19   7   5        120.37        141.94        21.98 o                         
 -18   7   5        468.16        489.75        30.53 o                         
 -17   7   5        380.01        408.52        60.44 o                         
 -16   7   5        246.94        244.52        23.79 o                         
 -15   7   5        169.54        183.42        33.68 o                         
 -14   7   5        538.50        571.71        35.84 o                         
 -13   7   5        536.63        579.51        19.05 o                         
 -12   7   5        137.84        169.74        11.61 o                         
 -11   7   5       2498.29       2453.16        40.20 o                         
 -10   7   5       1972.25       1840.19        32.38 o                         
  -9   7   5        115.76        114.99        10.12 o                         
  -8   7   5        802.64        798.97        20.30 o                         
  -7   7   5       2149.15       2121.97        34.82 o                         
  -6   7   5       2189.16       2090.20        37.38 o                         
  -5   7   5        152.87        166.69        10.79 o                         
  -4   7   5        783.82        775.10        18.10 o                         
  -3   7   5       1892.33       1816.57        31.26 o                         
  -2   7   5       3419.93       3370.13        53.10 o                         
  -1   7   5       1170.98       1141.63        24.18 o                         
   0   7   5        441.52        411.86        14.64 o                         
   1   7   5        655.37        638.62        16.41 o                         
   2   7   5        847.84        836.88        17.68 o                         
   3   7   5       1611.24       1508.41        28.25 o                         
   4   7   5       1292.92       1217.04        24.77 o                         
   5   7   5        404.76        369.59        16.47 o                         
   6   7   5        879.64        901.78        24.50 o                         
   7   7   5        417.29        394.96        21.88 o                         
   8   7   5        373.03        427.23        24.33 o                         
   9   7   5       1208.29       1212.68        37.80 o                         
  10   7   5        992.26        978.42        34.13 o                         
  11   7   5        261.17        268.92        27.63 o                         
  12   7   5        124.10        130.93        15.14 o                         
  13   7   5         94.46         87.14        16.88 o                         
  14   7   5        182.04        194.08        17.59 o                         
  15   7   5        239.48        250.25        19.52 o                         
  16   7   5        446.33        480.15        33.68 o                         
  17   7   5        121.62        121.65        19.42 o                         
  18   7   5         59.17         83.43        19.42 o                         
  19   7   5        456.05        515.92        32.90 o                         
  20   7   5         72.59        117.11        21.88 o                         
  21   7   5        433.05        488.29        31.68 o                         
 -18   8   5        345.58        397.46        30.53 o                         
 -17   8   5        965.76       1025.87        73.39 o                         
 -16   8   5        343.02        385.48        48.35 o                         
 -15   8   5        395.56        390.86        30.22 o                         
 -14   8   5        321.74        322.35        25.64 o                         
 -13   8   5        942.69        947.08        39.67 o                         
 -12   8   5        246.66        250.31        17.77 o                         
 -11   8   5        191.62        186.24        13.04 o                         
 -10   8   5       1200.84       1215.43        26.71 o                         
  -9   8   5       1722.31       1681.61        32.02 o                         
  -8   8   5       1323.57       1243.06        28.90 o                         
  -7   8   5        214.95        241.92        14.18 o                         
  -6   8   5       1719.22       1659.96        36.48 o                         
  -5   8   5       1004.99       1003.91        25.02 o                         
  -4   8   5       2605.16       2566.60        44.89 o                         
  -3   8   5        541.43        558.70        33.16 o                         
  -2   8   5        380.30        398.25        17.01 o                         
  -1   8   5       1184.53       1177.30        26.52 o                         
   0   8   5       5399.89       5167.51        78.13 o                         
   1   8   5       1903.29       1823.91        39.21 o                         
   2   8   5        197.09        204.08        13.60 o                         
   3   8   5        265.07        296.06        20.12 o                         
   4   8   5       1295.97       1284.71        45.19 o                         
   5   8   5        583.05        570.47        27.45 o                         
   6   8   5        115.14         99.67        15.87 o                         
   7   8   5        135.38        155.45        22.45 o                         
   8   8   5        844.71        869.18        33.56 o                         
   9   8   5         86.70         98.65        17.10 o                         
  10   8   5        424.60        412.82        27.45 o                         
  11   8   5        215.06        242.34        21.34 o                         
  12   8   5       1004.26       1073.82        40.78 o                         
  13   8   5        229.47        212.88        21.88 o                         
  14   8   5        235.94        229.10        23.11 o                         
  15   8   5        183.53        171.53        31.08 o                         
  16   8   5       2233.56       2176.88        63.36 o                         
  17   8   5        574.89        609.07        36.87 o                         
  18   8   5        398.97        473.99        31.47 o                         
 -14   9   5        478.14        540.76        35.35 o                         
 -13   9   5       3281.90       3274.20        84.26 o                         
 -12   9   5        374.47        441.59        46.63 o                         
 -11   9   5        291.50        322.54        33.68 o                         
 -10   9   5         56.82         68.33        12.24 o                         
  -9   9   5       1435.57       1396.99        32.34 o                         
  -8   9   5       1112.00       1147.01        29.30 o                         
  -7   9   5        237.81        216.80        14.84 o                         
  -6   9   5        367.92        381.41        18.10 o                         
  -5   9   5        193.80        176.36        13.77 o                         
  -4   9   5        773.27        746.93        23.29 o                         
  -3   9   5        298.17        300.71        15.64 o                         
  -2   9   5        703.34        714.64        23.52 o                         
  -1   9   5        159.71        188.33        15.27 o                         
   0   9   5        194.64        212.13        15.60 o                         
   1   9   5        829.87        779.96        46.62 o                         
   2   9   5         84.06         65.62        22.45 o                         
   3   9   5        161.08        169.24        27.63 o                         
   4   9   5        632.81        637.24        44.90 o                         
   5   9   5        570.97        514.63        41.45 o                         
   6   9   5        303.69        368.36        39.72 o                         
   7   9   5         80.49         93.16        25.04 o                         
   8   9   5        269.59        313.34        25.01 o                         
   9   9   5       2272.11       2301.35       101.03 o                         
  10   9   5       1153.35       1169.09        63.90 o                         
  11   9   5        484.96        518.45        32.97 o                         
  12   9   5        128.74        136.52        21.98 o                         
  13   9   5        629.42        666.80        37.62 o                         
  14   9   5        652.04        703.61        50.08 o                         
  -7  10   5        138.84        155.55        15.20 o                         
  -6  10   5         74.58         81.27        13.43 o                         
  -5  10   5       1227.15       1196.67        37.87 o                         
  -4  10   5        105.16        103.35        17.44 o                         
  -3  10   5        388.56        424.19        22.54 o                         
  -2  10   5        431.04        425.12        22.58 o                         
  -1  10   5        711.30        698.96        36.33 o                         
   0  10   5         13.12         12.09        24.18 o                         
   1  10   5       1137.55       1099.88        58.72 o                         
   2  10   5       2041.24       2089.41        84.62 o                         
   3  10   5        534.58        540.53        46.63 o                         
   4  10   5        451.54        478.36        41.45 o                         
   5  10   5        771.02        804.75        55.26 o                         
   6  10   5       1133.82       1073.98        62.17 o                         
   7  10   5        236.68        295.31        37.99 o                         
 -28   0   6        253.18        250.41        37.99 o                         
 -26   0   6       2168.26       2315.64        91.53 o                         
 -24   0   6        905.53        911.65        51.81 o                         
 -22   0   6         83.20        103.45        15.23 o                         
 -20   0   6       3515.87       3430.53        65.26 o                         
 -18   0   6      21439.57      21123.11       335.63 o                         
 -16   0   6       2944.31       2762.44        52.36 o                         
 -14   0   6      13538.04      13622.78       217.98 o                         
 -12   0   6       9402.75       9600.99       133.14 o                         
 -10   0   6      11770.50      12306.73       195.07 o                         
  -8   0   6      47663.14      48642.64       751.34 o                         
  -6   0   6      26435.37      29862.04       518.80 o                         
  -4   0   6     102451.13     103756.93      2672.71 o                         
  -2   0   6      28983.45      28115.13       754.67 o                         
   0   0   6      63127.98      61176.66      1969.31 o                         
   2   0   6      57837.38      58891.31      1136.13 o                         
   4   0   6       4836.34       5103.41        82.37 o                         
   6   0   6       2919.40       3272.32        55.08 o                         
   8   0   6        918.72       1022.82        24.27 o                         
  10   0   6       2077.19       2068.40        38.60 o                         
  12   0   6      13085.62      13031.31       210.92 o                         
  14   0   6         99.82        103.66         8.67 o                         
  16   0   6      18089.50      17323.03       435.45 o                         
  18   0   6        141.02        170.69        15.53 o                         
  20   0   6      21309.39      20468.74       328.91 o                         
  22   0   6       3132.23       2892.70        60.22 o                         
  24   0   6       8985.49       8728.59       188.98 o                         
  26   0   6       3405.10       3163.39       115.70 o                         
  28   0   6       5580.15       5788.16       186.51 o                         
 -28   1   6       2071.95       2222.20        65.32 o                         
 -27   1   6        539.98        600.46        36.57 o                         
 -26   1   6       1446.56       1615.67        89.80 o                         
 -25   1   6        759.93        771.28        29.57 o                         
 -24   1   6        130.67        149.33        18.69 o                         
 -23   1   6        440.87        551.35        23.68 o                         
 -22   1   6       6734.02       6817.91        91.31 o                         
 -21   1   6       1836.68       1819.07        38.42 o                         
 -20   1   6        646.86        676.48        18.52 o                         
 -19   1   6       1979.20       2002.78        32.81 o                         
 -18   1   6       9941.25       9975.88       127.05 o                         
 -17   1   6       4184.45       4117.86        56.89 o                         
 -16   1   6        409.34        432.88        12.05 o                         
 -15   1   6       1003.50        981.70        15.71 o                         
 -14   1   6       9376.67       9215.11        98.05 o                         
 -13   1   6       4534.77       4311.30        48.32 o                         
 -12   1   6       9605.41       9681.48       101.88 o                         
 -11   1   6       2814.93       2685.20        31.16 o                         
 -10   1   6        376.22        419.66         8.23 o                         
  -9   1   6       5511.90       5389.61        57.59 o                         
  -8   1   6        227.89        158.87         6.18 o                         
  -7   1   6       1607.73       1707.32        20.01 o                         
  -6   1   6         14.60         15.46         2.82 o                         
  -5   1   6       8229.55       8152.85        91.06 o                         
  -4   1   6        970.24       1059.69        15.38 o                         
  -3   1   6       3807.32       3796.35        47.56 o                         
  -2   1   6        397.38        373.35         9.44 o                         
  -1   1   6      10035.05      10126.27       159.19 o                         
   0   1   6       1906.42       1806.77        27.82 o                         
   1   1   6         14.55         24.48         2.93 o                         
   2   1   6      12020.78      12310.44       172.64 o                         
   3   1   6        574.56        617.20        15.61 o                         
   4   1   6       2334.15       2399.71        27.00 o                         
   5   1   6        163.09        185.00         4.17 o                         
   6   1   6      12909.48      12939.86       124.77 o                         
   7   1   6        557.85        521.70         8.42 o                         
   8   1   6        249.55        187.35         5.31 o                         
   9   1   6       1721.80       1720.49        21.40 o                         
  10   1   6       7097.64       6299.27        72.70 o                         
  11   1   6       2567.36       2552.68        30.32 o                         
  12   1   6      14890.17      15129.38       157.43 o                         
  13   1   6         91.41        105.92         5.97 o                         
  14   1   6       2446.63       2483.94        33.97 o                         
  15   1   6       1007.70        930.56        17.20 o                         
  16   1   6       8104.87       8107.93        96.21 o                         
  17   1   6       1001.51        991.32        18.89 o                         
  18   1   6          9.07          8.72         5.59 o                         
  19   1   6        530.48        482.30        14.26 o                         
  20   1   6       2140.56       2119.16        33.17 o                         
  21   1   6        138.50        156.92        11.64 o                         
  22   1   6        402.44        395.39        16.81 o                         
  23   1   6        220.30        196.00        13.50 o                         
  24   1   6         23.99         13.99        10.92 o                         
  25   1   6        911.73        895.54        30.91 o                         
  26   1   6        502.85        506.73        32.34 o                         
  27   1   6         94.65         96.15        21.34 o                         
  28   1   6        438.86        434.78        36.27 o                         
 -28   2   6        327.20        311.47        27.45 o                         
 -27   2   6         17.16         54.90        20.12 o                         
 -26   2   6        270.26        316.31        20.89 o                         
 -25   2   6         56.81         64.12        14.54 o                         
 -24   2   6        740.71        798.23        27.48 o                         
 -23   2   6        353.16        396.26        18.75 o                         
 -22   2   6        212.83        248.24        15.31 o                         
 -21   2   6        169.59        172.38        11.55 o                         
 -20   2   6        188.13        200.21        11.21 o                         
 -19   2   6       1608.71       1639.28        29.01 o                         
 -18   2   6       3394.10       3223.25        42.80 o                         
 -17   2   6       1112.14       1097.35        19.41 o                         
 -16   2   6       1816.03       1801.71        26.35 o                         
 -15   2   6       2241.83       2184.57        30.10 o                         
 -14   2   6       8931.18       8688.32       100.28 o                         
 -13   2   6        251.04        228.98         8.37 o                         
 -12   2   6       3456.84       3491.84        43.01 o                         
 -11   2   6        227.30        220.17         6.77 o                         
 -10   2   6        346.61        358.49         7.79 o                         
  -9   2   6       1214.08       1326.70        17.03 o                         
  -8   2   6      12127.37      12156.67       125.49 o                         
  -7   2   6         11.21         32.14         3.63 o                         
  -6   2   6        838.31        704.32         9.05 o                         
  -5   2   6       1902.19       1976.63        22.08 o                         
  -4   2   6        897.28        849.12        10.83 o                         
  -3   2   6        365.97        332.52         5.18 o                         
  -2   2   6       6245.63       6399.46        66.20 o                         
  -1   2   6       1447.49       1544.13        17.77 o                         
   0   2   6       1956.61       1913.77        23.23 o                         
   1   2   6       1630.73       1629.34        20.28 o                         
   2   2   6       2930.97       2661.97        25.87 o                         
   3   2   6       2354.75       2406.85        30.10 o                         
   4   2   6       1568.94       1605.08        16.75 o                         
   5   2   6        361.71        356.28         5.74 o                         
   6   2   6       4373.37       4028.34        36.49 o                         
   7   2   6       1846.29       1883.70        24.69 o                         
   8   2   6       2062.46       1994.57        21.05 o                         
   9   2   6       3522.65       3426.55        33.99 o                         
  10   2   6       3572.14       3492.49        34.94 o                         
  11   2   6        346.19        331.22         6.88 o                         
  12   2   6       1904.94       1820.37        21.79 o                         
  13   2   6        809.83        828.54        12.64 o                         
  14   2   6        338.94        346.90         8.12 o                         
  15   2   6        173.96        160.26         7.74 o                         
  16   2   6        107.00        100.75         6.18 o                         
  17   2   6        135.28        102.60         6.32 o                         
  18   2   6       1397.86       1324.83        29.79 o                         
  19   2   6        601.34        544.89        18.04 o                         
  20   2   6       4456.50       4322.69        63.48 o                         
  21   2   6        488.29        471.59        21.90 o                         
  22   2   6       1111.32       1098.32        28.92 o                         
  23   2   6         28.50         24.58        11.88 o                         
  24   2   6        757.98        734.54        34.74 o                         
  25   2   6        299.11        296.80        31.29 o                         
  26   2   6        330.74        311.21        20.89 o                         
  27   2   6        301.75        272.70        26.09 o                         
  28   2   6       1125.71       1154.42        47.58 o                         
 -27   3   6        107.67        143.60        18.26 o                         
 -26   3   6        867.94        923.22        32.87 o                         
 -25   3   6        952.41        922.27        31.56 o                         
 -24   3   6        462.03        464.58        24.25 o                         
 -23   3   6        530.66        534.97        28.40 o                         
 -22   3   6       6008.04       5998.25        93.35 o                         
 -21   3   6         40.25         56.95        12.21 o                         
 -20   3   6         65.43         71.11         9.38 o                         
 -19   3   6       1249.37       1212.58        22.08 o                         
 -18   3   6       6461.52       6501.69        78.66 o                         
 -17   3   6       2425.51       2381.28        33.80 o                         
 -16   3   6        838.68        867.97        16.75 o                         
 -15   3   6       2474.48       2450.03        41.05 o                         
 -14   3   6       5209.04       5151.79        62.48 o                         
 -13   3   6       1749.72       1711.40        31.54 o                         
 -12   3   6       4586.44       4442.34        54.03 o                         
 -11   3   6       8388.04       8337.70        95.81 o                         
 -10   3   6       3736.38       3732.25        45.38 o                         
  -9   3   6       7519.76       7551.07        86.55 o                         
  -8   3   6        305.60        284.27         7.85 o                         
  -7   3   6       9635.49       9705.11       109.24 o                         
  -6   3   6       4030.40       4060.06        47.76 o                         
  -5   3   6       8088.02       8055.75        90.80 o                         
  -4   3   6       1654.91       1703.56        34.44 o                         
  -3   3   6       1749.80       1796.51        25.68 o                         
  -2   3   6        233.25        238.57         7.20 o                         
  -1   3   6       5270.22       5599.21        55.08 o                         
   0   3   6       5987.12       6100.31        93.00 o                         
   1   3   6       4645.61       4743.75        77.14 o                         
   2   3   6      10622.38      10830.99       104.63 o                         
   3   3   6        446.51        435.42         7.46 o                         
   4   3   6        195.10        214.88         5.14 o                         
   5   3   6       1156.33       1193.16        13.73 o                         
   6   3   6      12647.75      12711.73       109.96 o                         
   7   3   6        867.79        859.83        12.21 o                         
   8   3   6        537.94        534.02         8.25 o                         
   9   3   6       1704.13       1637.86        18.33 o                         
  10   3   6       7869.75       7596.16        71.68 o                         
  11   3   6       1695.75       1657.48        19.17 o                         
  12   3   6       3959.02       3931.49        39.76 o                         
  13   3   6        949.17        946.85        13.29 o                         
  14   3   6       2843.80       2845.49        30.56 o                         
  15   3   6       2063.72       2007.91        23.45 o                         
  16   3   6       6318.09       6342.76        62.67 o                         
  17   3   6       4837.17       4656.82        67.17 o                         
  18   3   6        202.54        216.82        12.73 o                         
  19   3   6        890.52        874.51        33.35 o                         
  20   3   6       1526.16       1455.25        32.42 o                         
  21   3   6        481.58        454.09        23.93 o                         
  22   3   6        279.08        274.74        17.60 o                         
  23   3   6       3242.62       3257.51        73.47 o                         
  24   3   6         83.22         49.83        14.19 o                         
  25   3   6        129.27        125.66        16.27 o                         
  26   3   6        911.05        876.23        32.17 o                         
  27   3   6        362.74        401.52        35.62 o                         
 -26   4   6        963.82        969.24        48.66 o                         
 -25   4   6        386.25        445.17        28.17 o                         
 -24   4   6       1055.91       1136.82        34.55 o                         
 -23   4   6        385.78        412.19        21.59 o                         
 -22   4   6          5.15         21.35        10.46 o                         
 -21   4   6        283.55        296.76        15.28 o                         
 -20   4   6        805.60        807.33        21.58 o                         
 -19   4   6       2645.15       2638.15        54.86 o                         
 -18   4   6       1724.66       1693.03        27.52 o                         
 -17   4   6        746.03        769.93        19.05 o                         
 -16   4   6       1008.65       1018.87        19.39 o                         
 -15   4   6       3264.62       3104.72        41.41 o                         
 -14   4   6      11058.92      11033.88       126.93 o                         
 -13   4   6        573.96        592.20        13.54 o                         
 -12   4   6       2462.55       2409.10        32.48 o                         
 -11   4   6        744.08        704.39        15.96 o                         
 -10   4   6       5596.27       5419.01        70.90 o                         
  -9   4   6       3234.44       3300.80        45.55 o                         
  -8   4   6      16887.27      16936.41       207.09 o                         
  -7   4   6        471.40        447.20        10.92 o                         
  -6   4   6        307.49        321.89         8.33 o                         
  -5   4   6       3300.22       3216.91        36.10 o                         
  -4   4   6      28344.40      28516.14       290.08 o                         
  -3   4   6       4053.97       4009.88        43.08 o                         
  -2   4   6       2602.99       2579.42        27.34 o                         
  -1   4   6        530.92        567.06         8.08 o                         
   0   4   6      21100.79      21733.87       195.39 o                         
   1   4   6       6639.92       6858.84        63.75 o                         
   2   4   6       4238.26       3833.81        41.16 o                         
   3   4   6        126.67        110.80         4.16 o                         
   4   4   6        401.06        357.03         6.68 o                         
   5   4   6        128.36        133.52         4.57 o                         
   6   4   6       1839.25       1776.65        22.14 o                         
   7   4   6        611.79        596.24        10.66 o                         
   8   4   6        325.20        306.06         7.85 o                         
   9   4   6       2012.85       1884.92        24.29 o                         
  10   4   6       2679.20       2651.81        29.96 o                         
  11   4   6       1514.82       1466.52        22.14 o                         
  12   4   6       8744.89       8622.06        92.48 o                         
  13   4   6        492.36        526.30        12.06 o                         
  14   4   6        810.15        805.55        17.86 o                         
  15   4   6       1082.78       1014.13        23.90 o                         
  16   4   6       7297.13       7292.14       108.05 o                         
  17   4   6        408.97        390.94        16.63 o                         
  18   4   6         32.26         43.38        11.96 o                         
  19   4   6       1347.44       1370.01        73.50 o                         
  20   4   6       6381.69       6565.30       118.42 o                         
  21   4   6        648.39        612.69        52.67 o                         
  22   4   6        694.08        671.19        33.56 o                         
  23   4   6        370.23        382.60        26.86 o                         
  24   4   6       4763.46       4743.43       109.29 o                         
  25   4   6       1219.21       1336.31        48.22 o                         
  26   4   6       1984.07       1945.33        59.22 o                         
 -25   5   6        495.91        623.42        55.26 o                         
 -24   5   6        775.14        816.21        39.67 o                         
 -23   5   6       1713.33       1749.99        59.58 o                         
 -22   5   6       2945.88       3052.45        76.31 o                         
 -21   5   6       2820.63       2874.13       140.74 o                         
 -20   5   6        912.21        982.95        50.08 o                         
 -19   5   6       2699.07       2681.37        67.76 o                         
 -18   5   6       2915.92       2947.73        62.12 o                         
 -17   5   6       2749.14       2796.84        50.18 o                         
 -16   5   6       1774.06       1828.57        36.03 o                         
 -15   5   6        447.20        426.03        17.18 o                         
 -14   5   6       1902.57       1900.02        36.19 o                         
 -13   5   6       5258.49       5093.87        78.12 o                         
 -12   5   6       1483.21       1445.21        25.79 o                         
 -11   5   6        115.51        127.37         8.52 o                         
 -10   5   6        500.39        533.96        14.40 o                         
  -9   5   6       3118.29       2978.20        42.74 o                         
  -8   5   6       1155.24       1142.82        20.89 o                         
  -7   5   6       2874.79       2768.89        39.70 o                         
  -6   5   6        754.52        773.91        22.30 o                         
  -5   5   6       2586.65       2554.81        36.81 o                         
  -4   5   6       1152.60       1113.39        19.31 o                         
  -3   5   6        302.24        285.60         9.51 o                         
  -2   5   6        176.18        192.31        13.01 o                         
  -1   5   6       4912.83       4800.73        71.31 o                         
   0   5   6       1675.55       1705.83        23.66 o                         
   1   5   6       1605.76       1584.62        22.03 o                         
   2   5   6       3121.04       3065.35        35.73 o                         
   3   5   6       1337.31       1310.43        17.91 o                         
   4   5   6        206.35        229.15         8.93 o                         
   5   5   6        207.51        206.68         6.98 o                         
   6   5   6       4939.57       4813.23        64.00 o                         
   7   5   6       1887.19       1859.60        29.03 o                         
   8   5   6        162.37        179.39         8.97 o                         
   9   5   6        732.86        735.81        17.46 o                         
  10   5   6       6316.29       6249.12        81.67 o                         
  11   5   6        736.63        709.85        16.74 o                         
  12   5   6       1576.71       1531.35        29.90 o                         
  13   5   6        119.70        110.48         9.90 o                         
  14   5   6       1986.01       2024.14        44.87 o                         
  15   5   6       2255.06       2296.34        41.91 o                         
  16   5   6       4022.05       4094.28        66.81 o                         
  17   5   6        204.62        237.67        14.24 o                         
  18   5   6        113.94        135.57        12.27 o                         
  19   5   6        222.52        246.19        17.84 o                         
  20   5   6        960.24        948.38        50.94 o                         
  21   5   6        112.36        113.54        18.20 o                         
  22   5   6         87.16         95.59        31.08 o                         
  23   5   6         55.55         52.73        19.00 o                         
  24   5   6         24.48         26.82        18.20 o                         
  25   5   6        430.07        429.36        64.76 o                         
 -23   6   6        102.43        123.53        22.57 o                         
 -22   6   6         72.59        104.90        21.34 o                         
 -21   6   6        423.48        403.39        28.09 o                         
 -20   6   6        270.89        321.54        25.64 o                         
 -19   6   6        476.89        517.33        31.75 o                         
 -18   6   6        512.82        565.58        31.75 o                         
 -17   6   6         95.60        128.17        19.54 o                         
 -16   6   6       1130.67       1135.54        29.54 o                         
 -15   6   6       1993.78       1931.70        33.92 o                         
 -14   6   6       1086.91       1046.90        23.23 o                         
 -13   6   6       1755.56       1692.96        30.37 o                         
 -12   6   6       1544.70       1543.73        28.40 o                         
 -11   6   6        752.50        728.59        18.45 o                         
 -10   6   6         51.58         55.09         7.93 o                         
  -9   6   6        315.40        326.20        12.95 o                         
  -8   6   6       1952.92       1887.22        30.93 o                         
  -7   6   6       1222.02       1187.66        22.27 o                         
  -6   6   6       1944.40       1933.45        30.73 o                         
  -5   6   6        664.17        662.04        15.67 o                         
  -4   6   6        246.42        253.52        10.44 o                         
  -3   6   6        290.19        284.77        10.76 o                         
  -2   6   6        547.49        517.16        13.24 o                         
  -1   6   6       1353.63       1299.83        22.58 o                         
   0   6   6        214.77        229.38         8.68 o                         
   1   6   6       2395.13       2354.38        46.71 o                         
   2   6   6        485.53        502.84        12.23 o                         
   3   6   6       4474.91       4386.92        78.22 o                         
   4   6   6        812.48        789.93        19.24 o                         
   5   6   6       3323.96       3233.31        82.01 o                         
   6   6   6       3320.28       3215.91        58.12 o                         
   7   6   6       4760.40       4661.36        71.05 o                         
   8   6   6        845.01        885.40        26.10 o                         
   9   6   6       3684.60       3713.60        59.82 o                         
  10   6   6       1321.41       1293.39        33.32 o                         
  11   6   6        216.74        245.36        26.83 o                         
  12   6   6        963.92        972.73        29.08 o                         
  13   6   6       3108.84       3162.96        63.47 o                         
  14   6   6        451.30        457.73        33.40 o                         
  15   6   6        138.64        153.76        16.27 o                         
  16   6   6         86.87         75.12        14.19 o                         
  17   6   6       1180.65       1227.27        36.13 o                         
  18   6   6        230.48        241.41        23.31 o                         
  19   6   6        396.92        427.43        28.09 o                         
  20   6   6        594.45        584.42        35.35 o                         
  21   6   6       1306.80       1402.10        72.53 o                         
  22   6   6        100.07        127.79        32.81 o                         
  23   6   6        220.88        227.95        37.99 o                         
 -21   7   6        179.91        183.85        25.01 o                         
 -20   7   6         81.74         67.58        32.81 o                         
 -19   7   6        326.60        334.97        80.30 o                         
 -18   7   6        462.24        532.59        33.56 o                         
 -17   7   6       1735.73       1807.07        54.95 o                         
 -16   7   6        875.52        924.91        75.90 o                         
 -15   7   6        268.67        275.60        23.79 o                         
 -14   7   6        871.10        909.96        24.93 o                         
 -13   7   6        652.08        658.46        19.95 o                         
 -12   7   6       1288.70       1265.99        27.66 o                         
 -11   7   6       3110.27       3076.34        51.56 o                         
 -10   7   6       7214.79       6976.20        93.71 o                         
  -9   7   6       1740.89       1734.46        31.51 o                         
  -8   7   6        253.94        285.05        12.88 o                         
  -7   7   6        565.75        561.99        16.71 o                         
  -6   7   6       6138.87       5960.42        80.06 o                         
  -5   7   6       2277.78       2246.96        36.10 o                         
  -4   7   6       2535.67       2452.88        38.15 o                         
  -3   7   6        635.95        651.96        16.79 o                         
  -2   7   6        249.86        260.81        12.09 o                         
  -1   7   6       1524.81       1516.38        37.39 o                         
   0   7   6       2567.82       2514.47        41.87 o                         
   1   7   6       1705.04       1653.23        45.86 o                         
   2   7   6        665.79        639.16        15.85 o                         
   3   7   6        335.62        320.58        11.97 o                         
   4   7   6        644.22        632.76        20.49 o                         
   5   7   6        935.43        904.01        24.17 o                         
   6   7   6        726.85        741.02        30.97 o                         
   7   7   6        989.64        958.53        25.77 o                         
   8   7   6       1219.82       1178.35        37.23 o                         
   9   7   6       2391.89       2466.05        61.59 o                         
  10   7   6       1574.42       1564.96        45.68 o                         
  11   7   6       1199.99       1218.50        39.56 o                         
  12   7   6        312.37        310.85        21.88 o                         
  13   7   6        105.56        119.44        15.07 o                         
  14   7   6        237.70        260.22        22.52 o                         
  15   7   6       1134.71       1128.76        36.10 o                         
  16   7   6       1537.47       1577.84        49.17 o                         
  17   7   6       1184.82       1183.46        50.94 o                         
  18   7   6        896.74        952.10        40.57 o                         
  19   7   6        998.50       1059.80        42.53 o                         
  20   7   6         42.15         62.72        28.49 o                         
  21   7   6        322.57        397.19        44.90 o                         
 -18   8   6        212.34        251.38        35.40 o                         
 -17   8   6        202.65        202.58        25.64 o                         
 -16   8   6        597.65        604.60        36.63 o                         
 -15   8   6       1150.10       1120.97        45.18 o                         
 -14   8   6        174.99        165.24        22.57 o                         
 -13   8   6        902.56        883.93        30.67 o                         
 -12   8   6       1118.90       1120.31        28.62 o                         
 -11   8   6        360.95        360.81        17.38 o                         
 -10   8   6        349.87        370.08        16.09 o                         
  -9   8   6       1198.79       1227.81        31.62 o                         
  -8   8   6       1414.24       1416.52        28.96 o                         
  -7   8   6        285.97        265.23        14.41 o                         
  -6   8   6        201.28        225.47        13.73 o                         
  -5   8   6       1839.49       1832.09        47.61 o                         
  -4   8   6       2422.96       2477.45        74.25 o                         
  -3   8   6       3457.64       3434.85        62.97 o                         
  -2   8   6        555.10        533.90        18.74 o                         
  -1   8   6        228.86        243.90        13.70 o                         
   0   8   6        886.47        849.56        22.17 o                         
   1   8   6       2435.72       2357.91        41.41 o                         
   2   8   6       1605.85       1639.59        65.62 o                         
   3   8   6       1072.10       1048.64        34.79 o                         
   4   8   6        898.44        844.33        28.08 o                         
   5   8   6        115.45        120.33        12.53 o                         
   6   8   6         45.53         28.49        13.43 o                         
   7   8   6         87.14         75.27        15.23 o                         
   8   8   6       1605.54       1673.85        48.80 o                         
   9   8   6        136.91        186.23        20.72 o                         
  10   8   6       1370.82       1425.87        45.13 o                         
  11   8   6        935.96        953.96        37.85 o                         
  12   8   6       1084.98       1087.60        40.24 o                         
  13   8   6        223.36        243.08        25.04 o                         
  14   8   6        634.44        647.81        34.66 o                         
  15   8   6        588.76        671.86        36.39 o                         
  16   8   6        970.71       1024.60        43.76 o                         
  17   8   6        431.68        448.02        30.98 o                         
  18   8   6        658.78        681.40        38.10 o                         
 -14   9   6         51.82         70.31        21.34 o                         
 -13   9   6        857.01        908.90        42.12 o                         
 -12   9   6        293.93        346.55        28.01 o                         
 -11   9   6        132.22        161.77        15.40 o                         
 -10   9   6         50.19         60.51        12.81 o                         
  -9   9   6        397.15        377.60        18.37 o                         
  -8   9   6        624.45        610.14        22.76 o                         
  -7   9   6         88.28         97.12        12.45 o                         
  -6   9   6        241.97        265.25        15.89 o                         
  -5   9   6        350.70        327.66        16.55 o                         
  -4   9   6        352.47        351.48        17.01 o                         
  -3   9   6         14.42         20.22        10.50 o                         
  -2   9   6        424.94        441.12        19.55 o                         
  -1   9   6        760.86        757.75        23.47 o                         
   0   9   6        389.52        370.25        31.99 o                         
   1   9   6        133.88        169.45        19.86 o                         
   2   9   6        108.75        127.37        17.67 o                         
   3   9   6        261.02        300.49        32.81 o                         
   4   9   6         50.36         55.26        22.45 o                         
   5   9   6        319.38        331.57        34.54 o                         
   6   9   6         51.88         51.81        24.18 o                         
   7   9   6        457.78        506.79        31.12 o                         
   8   9   6        156.28        157.15        20.76 o                         
   9   9   6        112.52        146.38        20.76 o                         
  10   9   6        359.57        391.70        27.29 o                         
  11   9   6        909.37        970.96        79.44 o                         
  12   9   6        390.59        399.12        29.23 o                         
  13   9   6        122.79        139.53        22.57 o                         
  14   9   6        378.98        442.09        41.45 o                         
  -6  10   6          9.06          9.42        12.04 o                         
  -5  10   6         75.70         80.91        13.32 o                         
  -4  10   6         85.37         95.10        15.89 o                         
  -3  10   6        116.18        151.85        25.21 o                         
  -2  10   6        304.72        301.11        29.97 o                         
  -1  10   6        926.67        934.45        40.30 o                         
   0  10   6        157.64        200.32        31.08 o                         
   1  10   6         20.68         53.53        25.90 o                         
   2  10   6        151.61        172.69        31.08 o                         
   3  10   6       1232.95       1314.02        65.62 o                         
   4  10   6        585.95        652.78        50.08 o                         
   5  10   6       1095.20       1101.61        60.44 o                         
   6  10   6         11.60         56.99        27.63 o                         
 -27   0   7       2476.52       2465.89        96.71 o                         
 -25   0   7        193.91        200.32        31.08 o                         
 -23   0   7       3661.14       3804.24        86.67 o                         
 -21   0   7        842.32        916.32        32.34 o                         
 -19   0   7       4060.82       4060.38        74.62 o                         
 -17   0   7       4238.11       4151.47        74.69 o                         
 -15   0   7       5593.00       5603.56        95.30 o                         
 -13   0   7      20459.38      19896.64       313.39 o                         
 -11   0   7        197.75        161.75        11.55 o                         
  -9   0   7        973.19        912.46        19.89 o                         
  -7   0   7         96.53        123.45        12.82 o                         
  -5   0   7        850.76       1055.83        17.24 o                         
  -3   0   7        484.40        604.92        17.62 o                         
  -1   0   7       4154.62       4904.31        70.04 o                         
   1   0   7       4984.53       5065.17        96.61 o                         
   3   0   7      17761.17      19349.31       233.23 o                         
   5   0   7        120.69        168.66        10.04 o                         
   7   0   7          0.04         11.86         4.83 o                         
   9   0   7       6728.40       6209.71       102.28 o                         
  11   0   7      10061.78      10403.89       168.08 o                         
  13   0   7       8523.32       8273.46       136.76 o                         
  15   0   7       8741.49       7971.29       133.76 o                         
  17   0   7        744.97        694.02        22.04 o                         
  19   0   7       6929.73       6347.21       111.71 o                         
  21   0   7       1981.47       1805.77        69.10 o                         
  23   0   7         24.31         27.22        12.27 o                         
  25   0   7         50.82         25.90        24.18 o                         
  27   0   7        135.83        136.43        32.81 o                         
 -28   1   7         63.44         59.58        20.76 o                         
 -27   1   7         25.77         38.86        19.54 o                         
 -26   1   7        365.17        399.83        28.09 o                         
 -25   1   7         58.43         70.73        14.60 o                         
 -24   1   7        742.94        793.37        28.09 o                         
 -23   1   7         19.79         15.78         9.87 o                         
 -22   1   7       1401.45       1376.84        27.45 o                         
 -21   1   7        548.57        582.51        17.86 o                         
 -20   1   7       1258.54       1264.69        25.37 o                         
 -19   1   7       2590.18       2523.08        39.20 o                         
 -18   1   7        498.27        510.38        15.34 o                         
 -17   1   7        127.30        125.06         8.72 o                         
 -16   1   7       5253.49       5185.24        69.40 o                         
 -15   1   7       9435.91       9353.93       108.29 o                         
 -14   1   7       1735.25       1621.87        21.83 o                         
 -13   1   7        739.05        693.56        12.11 o                         
 -12   1   7       4603.73       4416.03        53.14 o                         
 -11   1   7       7129.52       7083.06        75.59 o                         
 -10   1   7       7437.31       7412.89        78.39 o                         
  -9   1   7      31527.82      31994.97       325.04 o                         
  -8   1   7       5373.50       5318.92        64.56 o                         
  -7   1   7      27301.14      31744.24       321.79 o                         
  -6   1   7       1555.87       1649.27        18.05 o                         
  -5   1   7      17706.74      17498.92       166.60 o                         
  -4   1   7       9103.69       9307.98        84.42 o                         
  -3   1   7         56.68         73.07         3.62 o                         
  -2   1   7       2987.52       2914.71        31.52 o                         
  -1   1   7      12332.44      12598.30       120.43 o                         
   0   1   7       5579.05       5534.17        87.74 o                         
   1   1   7      26880.29      27042.47       360.79 o                         
   2   1   7         37.30         49.43         2.37 o                         
   3   1   7         36.70         59.90         4.16 o                         
   4   1   7       1245.63       1363.65        15.49 o                         
   5   1   7       2411.14       2364.44        27.16 o                         
   6   1   7        581.56        544.87         8.10 o                         
   7   1   7          1.26         17.47         3.30 o                         
   8   1   7        479.94        461.22         8.42 o                         
   9   1   7         76.42        103.48         4.51 o                         
  10   1   7       1053.57        990.30        16.97 o                         
  11   1   7       1190.15       1228.68        15.69 o                         
  12   1   7       4943.02       4890.34        54.71 o                         
  13   1   7       3120.53       3057.14        40.09 o                         
  14   1   7       1014.88        941.11        17.09 o                         
  15   1   7       3291.53       3293.82        54.71 o                         
  16   1   7        550.71        545.43        13.83 o                         
  17   1   7       2133.10       2031.15        30.67 o                         
  18   1   7       1808.48       1747.07        28.16 o                         
  19   1   7       7856.95       8070.17        97.81 o                         
  20   1   7       1471.13       1372.64        25.11 o                         
  21   1   7        412.17        409.48        13.05 o                         
  22   1   7         20.29         15.92         9.16 o                         
  23   1   7       6439.81       6128.91        89.98 o                         
  24   1   7        830.94        846.16        26.26 o                         
  25   1   7        996.12        988.56        32.17 o                         
  26   1   7        728.57        625.55        35.35 o                         
  27   1   7       2802.83       2766.04        75.09 o                         
  28   1   7        376.70        395.70        30.45 o                         
 -28   2   7         84.87        118.45        23.20 o                         
 -27   2   7       1846.56       1921.56        51.41 o                         
 -26   2   7        163.56        185.55        18.26 o                         
 -25   2   7       1159.60       1159.54        34.50 o                         
 -24   2   7        668.38        762.93        56.04 o                         
 -23   2   7       8765.92       9070.03       134.30 o                         
 -22   2   7         58.42         63.68        10.25 o                         
 -21   2   7        321.58        310.07        13.74 o                         
 -20   2   7          6.31         14.54         8.16 o                         
 -19   2   7       7496.36       7511.44        98.84 o                         
 -18   2   7       1021.03        982.50        20.79 o                         
 -17   2   7       4179.82       4203.49        53.07 o                         
 -16   2   7       1135.72       1094.11        18.95 o                         
 -15   2   7       3151.80       3077.59        39.93 o                         
 -14   2   7       3835.35       3645.03        45.79 o                         
 -13   2   7       6479.64       6192.21        73.00 o                         
 -12   2   7        389.59        336.32         9.09 o                         
 -11   2   7        602.62        543.68        14.63 o                         
 -10   2   7         15.61         21.08         3.42 o                         
  -9   2   7        913.37        860.79        13.43 o                         
  -8   2   7         82.57         69.77         4.55 o                         
  -7   2   7         20.60         30.37         2.92 o                         
  -6   2   7         11.80         31.26         3.69 o                         
  -5   2   7        728.49        720.18         9.31 o                         
  -4   2   7       1596.33       1635.07        17.89 o                         
  -3   2   7       3025.50       3383.37        34.01 o                         
  -2   2   7       2186.58       2180.62        34.24 o                         
  -1   2   7      30559.05      31687.11       300.24 o                         
   0   2   7        974.53        911.36        12.88 o                         
   1   2   7      35353.21      37367.25       408.48 o                         
   2   2   7        907.30        916.59        12.29 o                         
   3   2   7      13776.33      13729.10       124.33 o                         
   4   2   7       2740.66       2823.73        27.77 o                         
   5   2   7      66763.80      67425.89       598.82 o                         
   6   2   7       1969.63       2006.37        28.90 o                         
   7   2   7         22.96         37.68         2.46 o                         
   8   2   7        761.48        732.73         9.83 o                         
   9   2   7      48104.28      47614.26       425.72 o                         
  10   2   7       3064.45       3025.37        30.95 o                         
  11   2   7      11829.92      12077.52       111.56 o                         
  12   2   7         40.20         50.00         3.94 o                         
  13   2   7      12985.51      12800.85       118.71 o                         
  14   2   7        681.70        655.64        12.70 o                         
  15   2   7       3886.61       3610.80        43.10 o                         
  16   2   7        320.93        284.49         9.65 o                         
  17   2   7       2566.09       2543.87        33.18 o                         
  18   2   7        234.30        197.31         9.54 o                         
  19   2   7       3113.29       2838.55        37.08 o                         
  20   2   7        965.55        839.03        33.96 o                         
  21   2   7        476.14        458.86        21.19 o                         
  22   2   7        171.70        162.60        14.33 o                         
  23   2   7        353.09        331.06        27.56 o                         
  24   2   7          5.29          4.91        11.88 o                         
  25   2   7        242.66        209.00        17.79 o                         
  26   2   7         90.67         79.09        15.27 o                         
  27   2   7        152.48        154.94        17.89 o                         
  28   2   7         70.43         43.28        20.12 o                         
 -27   3   7         44.57         73.11        16.95 o                         
 -26   3   7        441.65        478.42        25.17 o                         
 -25   3   7         85.07         92.63        15.95 o                         
 -24   3   7       1409.26       1436.82        38.54 o                         
 -23   3   7        411.22        384.41        23.85 o                         
 -22   3   7        310.32        329.39        17.18 o                         
 -21   3   7        511.94        524.56        25.30 o                         
 -20   3   7        367.31        383.51        14.30 o                         
 -19   3   7        566.87        568.68        15.78 o                         
 -18   3   7       2951.08       2874.41        39.67 o                         
 -17   3   7       1913.42       1845.23        28.10 o                         
 -16   3   7       1739.68       1685.06        25.96 o                         
 -15   3   7       4266.37       4344.16        54.25 o                         
 -14   3   7       1378.35       1310.89        20.93 o                         
 -13   3   7       1772.81       1618.03        23.97 o                         
 -12   3   7       1148.30       1142.14        18.46 o                         
 -11   3   7       6311.48       6243.30        73.22 o                         
 -10   3   7       5697.27       5697.74        66.77 o                         
  -9   3   7      12952.08      12768.09       143.44 o                         
  -8   3   7       6395.80       5997.25        69.62 o                         
  -7   3   7       1735.44       1890.29        24.66 o                         
  -6   3   7       9630.59       9818.14       102.17 o                         
  -5   3   7      18961.69      18972.29       193.94 o                         
  -4   3   7       2332.05       2160.46        29.71 o                         
  -3   3   7       2128.76       2164.17        22.89 o                         
  -2   3   7        614.10        639.45         8.20 o                         
  -1   3   7       9791.87       9750.49        94.24 o                         
   0   3   7       5301.66       5332.79        55.24 o                         
   1   3   7      19245.92      20162.84       192.40 o                         
   2   3   7       1431.10       1519.25        22.08 o                         
   3   3   7        918.87        914.54        17.01 o                         
   4   3   7       2099.97       1996.18        22.21 o                         
   5   3   7       1885.55       1881.26        20.17 o                         
   6   3   7        926.90        923.53        11.98 o                         
   7   3   7          1.52          7.70         2.45 o                         
   8   3   7       3217.14       3284.50        59.45 o                         
   9   3   7        294.03        302.74         6.60 o                         
  10   3   7       1139.56       1183.59        14.71 o                         
  11   3   7        976.61        987.36        13.33 o                         
  12   3   7        277.94        319.63         7.49 o                         
  13   3   7        775.12        760.81        11.85 o                         
  14   3   7        776.66        791.26        12.57 o                         
  15   3   7       2978.86       2931.20        32.05 o                         
  16   3   7          3.69         17.93         4.99 o                         
  17   3   7        954.66        915.86        24.41 o                         
  18   3   7        924.48        918.49        23.90 o                         
  19   3   7       5855.97       5827.73        90.68 o                         
  20   3   7       1014.30       1000.18        27.28 o                         
  21   3   7        524.21        520.78        34.15 o                         
  22   3   7        507.22        472.43        37.68 o                         
  23   3   7       4354.04       4185.88       111.93 o                         
  24   3   7        290.09        317.21        22.26 o                         
  25   3   7       1282.10       1283.08        37.19 o                         
  26   3   7        432.31        419.18        23.89 o                         
  27   3   7       2608.41       2612.08        58.78 o                         
 -26   4   7        134.35        160.12        19.80 o                         
 -25   4   7        237.82        262.55        20.20 o                         
 -24   4   7        518.99        555.97        26.58 o                         
 -23   4   7        617.80        578.96        26.43 o                         
 -22   4   7        100.87        114.26        13.46 o                         
 -21   4   7        132.53        156.82        13.07 o                         
 -20   4   7        220.30        279.56        13.92 o                         
 -19   4   7       6173.98       6121.38        75.92 o                         
 -18   4   7       1133.53       1115.97        21.63 o                         
 -17   4   7         13.22         21.81         6.96 o                         
 -16   4   7        256.81        265.45        10.89 o                         
 -15   4   7       4762.47       4660.13        64.36 o                         
 -14   4   7       4433.09       4307.37        54.41 o                         
 -13   4   7       2334.01       2261.35        32.16 o                         
 -12   4   7       1096.67       1066.84        25.71 o                         
 -11   4   7        717.43        664.58        15.19 o                         
 -10   4   7         21.14         23.66         5.63 o                         
  -9   4   7       1404.10       1391.59        23.01 o                         
  -8   4   7       3440.40       3201.55        44.00 o                         
  -7   4   7        142.86        137.72        12.48 o                         
  -6   4   7        463.64        441.98         8.74 o                         
  -5   4   7         56.21         75.55         5.06 o                         
  -4   4   7       1454.13       1443.04        18.40 o                         
  -3   4   7        589.76        617.46        11.03 o                         
  -2   4   7       2152.41       2062.04        28.72 o                         
  -1   4   7        227.73        259.93         5.62 o                         
   0   4   7        485.11        489.60         7.57 o                         
   1   4   7       4015.24       4326.66        41.36 o                         
   2   4   7       1696.19       1738.77        40.31 o                         
   3   4   7       1165.27       1140.98        14.40 o                         
   4   4   7        457.16        459.67         7.89 o                         
   5   4   7        100.57        112.87         5.01 o                         
   6   4   7        574.61        555.21        11.13 o                         
   7   4   7          0.13         12.57         3.38 o                         
   8   4   7        605.28        608.11        13.61 o                         
   9   4   7       2710.42       2639.99        29.90 o                         
  10   4   7       1712.45       1627.32        20.55 o                         
  11   4   7        689.99        666.06        11.61 o                         
  12   4   7       3291.17       3390.75        37.88 o                         
  13   4   7       1593.10       1541.90        30.42 o                         
  14   4   7       2312.39       2290.56        32.05 o                         
  15   4   7       4851.22       4889.54        75.59 o                         
  16   4   7       2623.14       2652.91        46.38 o                         
  17   4   7        159.58        168.12        15.23 o                         
  18   4   7        747.41        806.08        28.69 o                         
  19   4   7       1463.54       1442.77        39.43 o                         
  20   4   7       1152.47       1206.29        36.36 o                         
  21   4   7        889.16        905.36        37.23 o                         
  22   4   7       1325.12       1390.84        97.57 o                         
  23   4   7         38.75         45.97        19.00 o                         
  24   4   7         88.02         76.10        36.27 o                         
  25   4   7         92.76         89.99        35.40 o                         
  26   4   7        791.32        726.16        43.17 o                         
 -25   5   7        686.89        744.31        55.26 o                         
 -24   5   7        245.78        240.04        36.27 o                         
 -23   5   7        277.57        281.11        41.45 o                         
 -22   5   7       2379.67       2385.96        64.69 o                         
 -21   5   7       2219.66       2238.59        61.66 o                         
 -20   5   7       1760.62       1749.30        51.89 o                         
 -19   5   7         23.89         43.17        15.87 o                         
 -18   5   7        735.49        785.30        25.16 o                         
 -17   5   7        904.52        932.72        23.84 o                         
 -16   5   7       3319.76       3408.83        54.59 o                         
 -15   5   7       1468.03       1398.68        30.40 o                         
 -14   5   7        435.93        439.77        15.75 o                         
 -13   5   7       1496.02       1475.76        27.03 o                         
 -12   5   7       3033.09       3038.82        45.53 o                         
 -11   5   7       3331.98       3141.45        42.04 o                         
 -10   5   7       4680.55       4722.08        58.86 o                         
  -9   5   7       3094.83       2905.51        42.61 o                         
  -8   5   7       1799.75       1714.01        25.86 o                         
  -7   5   7        280.04        312.39        11.08 o                         
  -6   5   7       2812.29       2728.90        39.42 o                         
  -5   5   7       7799.00       7661.41        97.57 o                         
  -4   5   7       1146.35       1082.63        19.15 o                         
  -3   5   7       3167.45       3242.57        44.72 o                         
  -2   5   7       1252.76       1206.18        20.42 o                         
  -1   5   7       5856.47       5761.06        68.35 o                         
   0   5   7        724.24        749.97        13.37 o                         
   1   5   7       4543.07       4511.00        50.14 o                         
   2   5   7       3898.79       3911.94        43.88 o                         
   3   5   7       1185.90       1163.24        26.80 o                         
   4   5   7        151.75        177.05         6.49 o                         
   5   5   7        234.45        228.01         7.77 o                         
   6   5   7       1869.70       1844.43        24.00 o                         
   7   5   7        482.30        475.24        11.35 o                         
   8   5   7        988.71        960.90        16.99 o                         
   9   5   7        194.36        207.38         9.69 o                         
  10   5   7        516.55        489.72        13.45 o                         
  11   5   7        853.96        852.12        18.00 o                         
  12   5   7       3780.01       3736.61        52.94 o                         
  13   5   7       1259.99       1279.70        27.68 o                         
  14   5   7       1285.86       1235.54        27.37 o                         
  15   5   7       1417.00       1410.90        30.44 o                         
  16   5   7       1719.17       1812.56        36.11 o                         
  17   5   7        429.19        445.87        19.40 o                         
  18   5   7       1887.71       1960.94        41.68 o                         
  19   5   7       2855.77       3022.77        74.46 o                         
  20   5   7       1452.42       1462.94        46.91 o                         
  21   5   7         14.50         16.07        15.73 o                         
  22   5   7        442.58        451.41        28.68 o                         
  23   5   7       1768.89       1837.95        73.39 o                         
  24   5   7       1699.47       1715.01        54.95 o                         
  25   5   7       1487.43       1478.08        74.26 o                         
 -23   6   7       1621.51       1651.81        54.95 o                         
 -22   6   7       1073.97       1129.86        45.78 o                         
 -21   6   7         73.81         77.66        20.12 o                         
 -20   6   7        327.38        366.91        27.63 o                         
 -19   6   7       1990.80       1977.25        57.35 o                         
 -18   6   7       2270.48       2297.24        62.28 o                         
 -17   6   7        242.14        250.10        17.89 o                         
 -16   6   7         98.44        104.62        10.85 o                         
 -15   6   7       2038.26       1968.15        34.90 o                         
 -14   6   7       1639.20       1692.89        32.05 o                         
 -13   6   7         71.20         77.62         9.48 o                         
 -12   6   7        727.58        704.68        25.55 o                         
 -11   6   7         84.79        103.46         9.32 o                         
 -10   6   7        932.15        883.74        20.05 o                         
  -9   6   7        764.13        748.39        18.18 o                         
  -8   6   7       2088.29       2069.87        33.33 o                         
  -7   6   7       1051.88       1010.32        20.53 o                         
  -6   6   7       1195.78       1136.45        28.64 o                         
  -5   6   7        196.87        191.26         9.32 o                         
  -4   6   7        101.70        109.27         8.13 o                         
  -3   6   7        513.84        502.21        13.82 o                         
  -2   6   7       2678.94       2590.61        68.56 o                         
  -1   6   7       5621.00       5401.91        71.30 o                         
   0   6   7       5058.46       4973.03        97.40 o                         
   1   6   7       5218.49       5032.51        60.83 o                         
   2   6   7        411.03        396.27        11.24 o                         
   3   6   7       3542.39       3412.15        43.30 o                         
   4   6   7       5605.13       5591.41       103.19 o                         
   5   6   7      13828.15      13662.16       189.31 o                         
   6   6   7       4667.69       4683.10        81.06 o                         
   7   6   7        164.21        176.46        17.27 o                         
   8   6   7       2903.76       2817.21        46.94 o                         
   9   6   7       9229.76       9064.19       130.42 o                         
  10   6   7       4436.23       4267.48        74.81 o                         
  11   6   7       1002.25       1019.30        29.44 o                         
  12   6   7         68.19         62.98        11.81 o                         
  13   6   7       1714.57       1672.38        40.16 o                         
  14   6   7        484.42        476.35        23.62 o                         
  15   6   7        742.11        742.17        27.91 o                         
  16   6   7        181.72        187.03        16.75 o                         
  17   6   7       2121.35       2171.76        72.73 o                         
  18   6   7        766.76        757.26        34.40 o                         
  19   6   7        285.25        302.72        25.90 o                         
  20   6   7         33.94         74.26        27.63 o                         
  21   6   7        631.54        685.59        55.26 o                         
  22   6   7        214.28        274.58        37.99 o                         
  23   6   7        116.94        153.70        34.54 o                         
 -21   7   7         22.67         32.81        31.08 o                         
 -20   7   7        267.59        335.17        28.09 o                         
 -19   7   7         44.14         60.44        20.76 o                         
 -18   7   7        629.05        637.10        36.01 o                         
 -17   7   7       1356.17       1256.18        45.18 o                         
 -16   7   7        125.23        128.94        20.76 o                         
 -15   7   7        714.18        699.55        23.19 o                         
 -14   7   7       2541.05       2462.23        45.06 o                         
 -13   7   7        616.83        573.61        19.50 o                         
 -12   7   7         96.90        117.06        11.22 o                         
 -11   7   7       1453.07       1433.95        33.60 o                         
 -10   7   7       1422.46       1353.94        27.42 o                         
  -9   7   7       1074.90       1072.98        23.72 o                         
  -8   7   7       1228.16       1166.34        24.24 o                         
  -7   7   7        332.84        339.52        14.46 o                         
  -6   7   7        553.65        539.47        17.51 o                         
  -5   7   7       2049.34       2014.95        33.50 o                         
  -4   7   7       2649.10       2576.76        39.70 o                         
  -3   7   7       1164.68       1146.05        22.50 o                         
  -2   7   7        175.72        174.73        10.12 o                         
  -1   7   7       1930.59       1876.61        33.88 o                         
   0   7   7       2529.31       2489.29        41.43 o                         
   1   7   7       2459.39       2372.87        40.13 o                         
   2   7   7       2023.72       1958.58        36.14 o                         
   3   7   7        939.17        954.90        22.17 o                         
   4   7   7        958.39        925.10        21.98 o                         
   5   7   7        391.49        392.86        19.34 o                         
   6   7   7       1006.46        938.96        30.60 o                         
   7   7   7        184.56        187.28        13.45 o                         
   8   7   7        612.62        642.35        21.75 o                         
   9   7   7        481.96        479.21        32.81 o                         
  10   7   7         35.17         37.39        14.00 o                         
  11   7   7        323.08        306.32        21.14 o                         
  12   7   7        103.50         98.37        16.41 o                         
  13   7   7        100.80         90.60        16.45 o                         
  14   7   7        258.48        260.48        21.23 o                         
  15   7   7        837.37        856.81        32.95 o                         
  16   7   7        191.87        214.85        21.58 o                         
  17   7   7          8.38          4.03        16.18 o                         
  18   7   7        569.36        549.96        33.61 o                         
  19   7   7       1778.72       1863.79        57.24 o                         
  20   7   7        480.98        470.25        36.51 o                         
 -17   8   7         33.82         65.03        21.34 o                         
 -16   8   7        332.27        324.50        27.45 o                         
 -15   8   7        610.48        562.74        36.57 o                         
 -14   8   7        776.04        796.65        31.53 o                         
 -13   8   7        341.31        336.08        17.55 o                         
 -12   8   7       1522.50       1473.43        33.36 o                         
 -11   8   7        149.96        160.02        13.85 o                         
 -10   8   7         50.06         50.27        12.07 o                         
  -9   8   7        292.20        271.56        14.33 o                         
  -8   8   7       2440.74       2391.03        40.46 o                         
  -7   8   7       1120.95       1124.49        26.18 o                         
  -6   8   7        271.54        292.34        21.33 o                         
  -5   8   7        212.25        204.95        13.58 o                         
  -4   8   7       1529.10       1480.68        39.63 o                         
  -3   8   7        707.03        714.96        21.09 o                         
  -2   8   7        992.37        985.70        24.58 o                         
  -1   8   7        188.43        202.00        12.83 o                         
   0   8   7          4.99         14.23         8.57 o                         
   1   8   7         18.72         37.01        10.88 o                         
   2   8   7        272.55        286.26        16.27 o                         
   3   8   7        355.99        374.12        23.11 o                         
   4   8   7        119.23        126.59        15.73 o                         
   5   8   7        131.76        145.17        22.45 o                         
   6   8   7         81.59         89.01        15.87 o                         
   7   8   7          0.41          0.86        13.43 o                         
   8   8   7       2238.41       2320.71        89.80 o                         
   9   8   7        260.51        294.67        35.40 o                         
  10   8   7        344.41        387.46        25.01 o                         
  11   8   7        341.83        370.52        26.23 o                         
  12   8   7       1265.65       1339.25        45.68 o                         
  13   8   7        365.50        394.36        27.29 o                         
  14   8   7       1062.47       1111.78        43.76 o                         
  15   8   7        362.27        403.58        28.52 o                         
  16   8   7        992.35       1018.31        61.31 o                         
  17   8   7        604.23        676.42        38.56 o                         
 -13   9   7        664.78        738.12        40.24 o                         
 -12   9   7        691.64        723.03        35.56 o                         
 -11   9   7        937.33        941.29        28.21 o                         
 -10   9   7        617.33        624.27        24.29 o                         
  -9   9   7        145.53        150.50        15.03 o                         
  -8   9   7         94.37        126.87        13.50 o                         
  -7   9   7         37.23         33.52        11.37 o                         
  -6   9   7         91.75        109.60        13.33 o                         
  -5   9   7        253.92        259.72        15.47 o                         
  -4   9   7        476.39        517.78        26.92 o                         
  -3   9   7         77.66        113.59        12.68 o                         
  -2   9   7        455.66        449.93        22.68 o                         
  -1   9   7       1597.43       1574.32        33.63 o                         
   0   9   7        286.43        278.80        18.54 o                         
   1   9   7         68.16         73.68        16.45 o                         
   2   9   7        305.96        304.72        22.57 o                         
   3   9   7       1366.83       1283.94        42.12 o                         
   4   9   7        364.80        405.83        36.27 o                         
   5   9   7         83.16        105.34        25.90 o                         
   6   9   7        451.04        476.63        39.72 o                         
   7   9   7       1298.08       1357.20        63.90 o                         
   8   9   7        800.20        837.76        37.23 o                         
   9   9   7        317.78        330.15        25.56 o                         
  10   9   7        336.87        369.81        28.01 o                         
  11   9   7        951.52        981.10        42.01 o                         
  12   9   7       1213.79       1253.47        65.62 o                         
  13   9   7        983.43        995.78        54.40 o                         
  -5  10   7        129.97        133.66        14.64 o                         
  -4  10   7        131.81        158.13        15.47 o                         
  -3  10   7        942.24        963.30        33.17 o                         
  -2  10   7       1136.19       1152.67        44.56 o                         
  -1  10   7        399.17        433.79        33.68 o                         
   0  10   7        905.50        950.50        40.24 o                         
   1  10   7         98.31        146.79        29.36 o                         
   2  10   7        187.63        191.69        32.81 o                         
   3  10   7        220.34        248.68        36.27 o                         
   4  10   7       2349.87       2412.35        94.98 o                         
   5  10   7        244.52        267.67        36.27 o                         
 -28   0   8       1676.87       1804.47        81.17 o                         
 -26   0   8         13.62         -1.73        25.90 o                         
 -24   0   8        865.20        913.24        36.57 o                         
 -22   0   8        473.53        462.23        26.86 o                         
 -20   0   8        490.82        526.51        35.40 o                         
 -18   0   8       1655.79       1655.22        37.35 o                         
 -16   0   8       7178.71       7313.12       122.54 o                         
 -14   0   8       6117.30       5886.73        99.64 o                         
 -12   0   8      10401.24      10278.46       165.47 o                         
 -10   0   8      23454.69      23517.55       367.24 o                         
  -8   0   8        773.19        575.45        20.03 o                         
  -6   0   8      47722.44      48844.33       652.69 o                         
  -4   0   8       1176.33       1221.21        19.61 o                         
  -2   0   8      63999.94      66328.10      1395.71 o                         
   0   0   8      24657.28      26057.20       313.09 o                         
   2   0   8       1124.00       1075.41        18.25 o                         
   4   0   8       2823.14       3054.60        40.09 o                         
   6   0   8        910.28       1039.88        21.41 o                         
   8   0   8       7666.74       7101.34       115.60 o                         
  10   0   8       3996.13       3827.76        66.63 o                         
  12   0   8      22976.45      22018.74       347.26 o                         
  14   0   8      15024.94      14985.10       282.36 o                         
  16   0   8       6863.44       6486.16       112.07 o                         
  18   0   8       7321.68       7764.95       132.69 o                         
  20   0   8        590.01        568.53        25.32 o                         
  22   0   8      16194.93      16119.97       296.03 o                         
  24   0   8         93.51         87.97        23.31 o                         
  26   0   8       7422.60       7197.16       222.77 o                         
  28   0   8       3078.60       3066.68       115.70 o                         
 -28   1   8        183.65        199.09        32.81 o                         
 -27   1   8         24.74         43.17        19.54 o                         
 -26   1   8       2167.17       2210.75        51.10 o                         
 -25   1   8        982.69       1050.30        32.50 o                         
 -24   1   8       4277.20       4452.87        79.63 o                         
 -23   1   8        532.56        510.83        20.22 o                         
 -22   1   8       1468.29       1586.76        30.05 o                         
 -21   1   8       2128.65       2134.45        36.07 o                         
 -20   1   8      10134.14       9882.27       127.21 o                         
 -19   1   8        912.71        903.36        20.62 o                         
 -18   1   8       1953.82       2006.78        32.89 o                         
 -17   1   8        530.06        529.61        15.23 o                         
 -16   1   8       1624.61       1672.26        28.06 o                         
 -15   1   8       3366.46       3096.51        44.23 o                         
 -14   1   8       4081.10       3813.19        44.04 o                         
 -13   1   8       2552.08       2496.94        30.39 o                         
 -12   1   8        378.32        351.16         9.00 o                         
 -11   1   8       2834.07       2635.94        31.06 o                         
 -10   1   8       3033.84       3217.60        36.48 o                         
  -9   1   8       3745.82       3746.18        41.45 o                         
  -8   1   8        221.64        203.65         9.04 o                         
  -7   1   8       5751.85       5741.19        61.89 o                         
  -6   1   8        241.43        180.38         4.45 o                         
  -5   1   8         89.43         63.58         2.82 o                         
  -4   1   8       6353.29       7157.90        65.55 o                         
  -3   1   8       3201.29       3234.32        40.96 o                         
  -2   1   8      16052.21      16432.12       147.68 o                         
  -1   1   8       1950.59       1807.51        18.20 o                         
   0   1   8      13489.70      13912.80       119.10 o                         
   1   1   8       9555.28       9699.32        88.06 o                         
   2   1   8         97.91         76.18         3.41 o                         
   3   1   8         36.68         65.13         2.92 o                         
   4   1   8      33491.05      34917.49       354.17 o                         
   5   1   8       5153.37       5418.56        54.37 o                         
   6   1   8        247.65        191.77         6.86 o                         
   7   1   8        475.50        461.89         7.92 o                         
   8   1   8      27481.13      27772.65       265.35 o                         
   9   1   8        447.21        444.51         8.32 o                         
  10   1   8       4794.92       4750.30        56.33 o                         
  11   1   8        473.62        434.43         9.41 o                         
  12   1   8      11991.97      12232.70       128.89 o                         
  13   1   8       3771.34       3718.10        43.53 o                         
  14   1   8       9173.62       8797.87        95.26 o                         
  15   1   8        916.58        850.15        15.46 o                         
  16   1   8       1342.07       1292.71        20.28 o                         
  17   1   8         27.53         34.73         5.40 o                         
  18   1   8        718.42        770.01        15.76 o                         
  19   1   8        605.01        550.83        13.94 o                         
  20   1   8        161.92        145.25        11.82 o                         
  21   1   8        780.46        754.87        17.19 o                         
  22   1   8         40.87         39.27         7.59 o                         
  23   1   8        140.21        121.51        12.54 o                         
  24   1   8        351.15        326.27        18.27 o                         
  25   1   8        178.37        188.01        17.48 o                         
  26   1   8        212.98        182.06        17.77 o                         
  27   1   8        263.93        184.12        23.79 o                         
  28   1   8        277.80        236.56        26.23 o                         
 -27   2   8        417.79        469.18        25.58 o                         
 -26   2   8        526.40        575.37        27.44 o                         
 -25   2   8        218.86        210.10        17.89 o                         
 -24   2   8        197.76        208.83        21.54 o                         
 -23   2   8        482.92        517.46        20.29 o                         
 -22   2   8       1245.01       1282.52        27.09 o                         
 -21   2   8        321.69        319.70        16.95 o                         
 -20   2   8        224.24        254.95        13.04 o                         
 -19   2   8         65.75         69.33         8.72 o                         
 -18   2   8       1325.98       1270.35        24.52 o                         
 -17   2   8        678.26        644.51        16.68 o                         
 -16   2   8       1075.94       1136.53        19.54 o                         
 -15   2   8       1975.77       1825.29        26.55 o                         
 -14   2   8       3628.71       3479.55        44.17 o                         
 -13   2   8       1253.35       1212.59        19.17 o                         
 -12   2   8       2878.42       2765.16        35.47 o                         
 -11   2   8       1435.80       1329.36        21.49 o                         
 -10   2   8      21605.32      21273.89       235.69 o                         
  -9   2   8       1065.09       1135.14        15.51 o                         
  -8   2   8       1489.28       1669.41        20.41 o                         
  -7   2   8         77.36         62.57         3.26 o                         
  -6   2   8      12133.95      12144.28       117.06 o                         
  -5   2   8       2316.57       2430.72        29.25 o                         
  -4   2   8       5468.98       5724.17        53.13 o                         
  -3   2   8        720.42        713.16        10.16 o                         
  -2   2   8       5200.92       5292.73        49.36 o                         
  -1   2   8        683.60        671.62         8.88 o                         
   0   2   8      11977.04      12705.40       130.53 o                         
   1   2   8       5997.91       6160.46        57.22 o                         
   2   2   8       1323.18       1216.76        16.69 o                         
   3   2   8       1638.84       1754.39        17.34 o                         
   4   2   8       2997.32       2996.44        27.90 o                         
   5   2   8       2781.89       2892.38        27.24 o                         
   6   2   8       2091.35       2065.15        20.42 o                         
   7   2   8        787.12        748.10         9.33 o                         
   8   2   8       8208.41       8245.46        76.90 o                         
   9   2   8        768.88        763.37        15.14 o                         
  10   2   8       1665.07       1640.19        18.72 o                         
  11   2   8        899.43        916.75        12.43 o                         
  12   2   8         11.47         19.28         4.35 o                         
  13   2   8        776.49        799.54        14.36 o                         
  14   2   8        181.18        161.96         6.72 o                         
  15   2   8       1056.55        945.50        15.45 o                         
  16   2   8       2619.72       2560.42        31.28 o                         
  17   2   8        112.18         95.55         6.76 o                         
  18   2   8        819.08        941.15        17.71 o                         
  19   2   8        324.69        279.88        10.77 o                         
  20   2   8         64.15         52.93         7.40 o                         
  21   2   8        811.49        749.24        21.91 o                         
  22   2   8       2874.61       2913.24        53.90 o                         
  23   2   8        290.03        298.58        19.26 o                         
  24   2   8        375.31        362.14        20.89 o                         
  25   2   8         32.12          1.23        14.13 o                         
  26   2   8        389.73        400.34        28.01 o                         
  27   2   8        199.02        176.12        21.17 o                         
 -27   3   8         70.94         70.66        16.60 o                         
 -26   3   8        900.14        907.16        33.17 o                         
 -25   3   8        258.17        324.36        30.46 o                         
 -24   3   8       2038.05       1996.43        46.84 o                         
 -23   3   8        196.33        222.61        17.95 o                         
 -22   3   8        881.28        876.23        28.57 o                         
 -21   3   8        669.67        683.50        20.96 o                         
 -20   3   8       3971.17       3989.91        58.19 o                         
 -19   3   8        615.65        606.83        16.04 o                         
 -18   3   8        912.93        914.16        19.08 o                         
 -17   3   8       2773.63       2632.35        36.61 o                         
 -16   3   8       1722.02       1783.99        27.20 o                         
 -15   3   8       3267.63       3208.65        42.22 o                         
 -14   3   8       2722.44       2582.33        34.80 o                         
 -13   3   8       5677.51       5583.53        73.71 o                         
 -12   3   8       1620.58       1525.58        22.99 o                         
 -11   3   8        690.93        691.17        13.36 o                         
 -10   3   8       2202.74       2267.26        30.02 o                         
  -9   3   8       6274.78       6039.54        76.44 o                         
  -8   3   8       2268.92       2009.94        26.53 o                         
  -7   3   8       6851.98       6634.47        70.64 o                         
  -6   3   8        301.80        280.26         9.09 o                         
  -5   3   8       3930.86       4209.12        45.82 o                         
  -4   3   8        421.74        429.88         7.25 o                         
  -3   3   8       5662.66       5494.31        65.71 o                         
  -2   3   8       6515.45       6574.78        67.73 o                         
  -1   3   8       1207.09       1366.56        20.45 o                         
   0   3   8       4356.92       4364.50        42.57 o                         
   1   3   8       4079.21       4238.29        53.84 o                         
   2   3   8       4109.18       4021.87        53.85 o                         
   3   3   8         21.38         43.24         3.42 o                         
   4   3   8      17535.68      17741.69       223.62 o                         
   5   3   8        925.22       1013.00        19.15 o                         
   6   3   8        515.43        517.51         9.29 o                         
   7   3   8       3450.08       3474.90        44.04 o                         
   8   3   8      15626.80      15424.23       140.94 o                         
   9   3   8        777.68        840.59        11.51 o                         
  10   3   8       8668.95       8739.97        82.12 o                         
  11   3   8        164.58        191.81         6.14 o                         
  12   3   8       7265.77       7404.36        70.97 o                         
  13   3   8       1242.28       1207.47        16.17 o                         
  14   3   8       2641.94       2640.94        29.38 o                         
  15   3   8       1184.05       1156.54        17.62 o                         
  16   3   8       1280.91       1262.39        19.06 o                         
  17   3   8        161.84        163.66         7.85 o                         
  18   3   8        657.61        687.22        25.10 o                         
  19   3   8       2186.12       2242.53        42.93 o                         
  20   3   8        271.60        275.25        15.89 o                         
  21   3   8       2033.38       2091.89        47.86 o                         
  22   3   8         44.64         45.65        12.88 o                         
  23   3   8         46.72         31.36        13.37 o                         
  24   3   8         77.59         68.01        14.46 o                         
  25   3   8       1524.82       1457.71        55.27 o                         
  26   3   8         62.53         52.44        15.20 o                         
  27   3   8        277.72        270.81        21.59 o                         
 -26   4   8        106.64        102.06        21.34 o                         
 -25   4   8        318.03        300.49        26.23 o                         
 -24   4   8        922.72        930.49        39.56 o                         
 -23   4   8       1183.75       1148.00        37.82 o                         
 -22   4   8        530.39        568.86        26.54 o                         
 -21   4   8        549.33        561.62        23.04 o                         
 -20   4   8       2731.90       2796.79        41.27 o                         
 -19   4   8        877.05        917.13        20.44 o                         
 -18   4   8        276.21        307.03        13.00 o                         
 -17   4   8        163.78        180.32        10.36 o                         
 -16   4   8        701.89        736.68        17.54 o                         
 -15   4   8       2257.87       2209.25        35.60 o                         
 -14   4   8       2467.53       2446.58        37.83 o                         
 -13   4   8       1552.33       1529.40        26.59 o                         
 -12   4   8       1657.95       1657.81        27.54 o                         
 -11   4   8       3716.83       3624.14        70.84 o                         
 -10   4   8       8537.86       8440.00       107.40 o                         
  -9   4   8        518.67        514.33        12.95 o                         
  -8   4   8       5960.25       6028.50        77.76 o                         
  -7   4   8       3499.51       3352.43        45.89 o                         
  -6   4   8      16779.57      16834.09       187.51 o                         
  -5   4   8       3924.80       4021.62        48.21 o                         
  -4   4   8         27.43         35.97         5.36 o                         
  -3   4   8       1801.84       1755.89        21.60 o                         
  -2   4   8      20145.19      20050.21       191.78 o                         
  -1   4   8       6905.63       6657.72        66.06 o                         
   0   4   8      12099.15      12471.50       113.71 o                         
   1   4   8       2276.28       2402.19        35.07 o                         
   2   4   8       1956.85       1970.68        27.09 o                         
   3   4   8       1187.94       1156.75        21.63 o                         
   4   4   8        138.25        157.41         7.86 o                         
   5   4   8        845.90        841.82        12.89 o                         
   6   4   8        314.25        321.76        11.07 o                         
   7   4   8        637.48        651.11        10.79 o                         
   8   4   8       4056.60       3999.47        45.85 o                         
   9   4   8        892.83        852.88        13.22 o                         
  10   4   8        208.67        226.76         7.42 o                         
  11   4   8       2475.14       2392.15        28.52 o                         
  12   4   8       5642.69       5552.82        58.46 o                         
  13   4   8       2810.29       2752.55        32.38 o                         
  14   4   8       9375.15       9112.75       106.40 o                         
  15   4   8       1021.05        986.09        18.59 o                         
  16   4   8       2815.62       2853.56        59.07 o                         
  17   4   8        989.23       1005.00        50.90 o                         
  18   4   8       9992.56      10051.89       171.43 o                         
  19   4   8        540.49        552.35        28.02 o                         
  20   4   8        434.76        455.24        28.09 o                         
  21   4   8        951.64        997.48        39.02 o                         
  22   4   8       5239.45       5175.08       116.61 o                         
  23   4   8        493.76        455.08        29.75 o                         
  24   4   8         15.02         10.11        27.63 o                         
  25   4   8        151.05        177.36        53.53 o                         
  26   4   8       3888.65       3837.43       260.77 o                         
 -24   5   8       1055.81       1030.81        63.90 o                         
 -23   5   8        255.43        296.90        25.64 o                         
 -22   5   8        406.79        443.50        33.68 o                         
 -21   5   8       1457.43       1554.02        50.02 o                         
 -20   5   8       1056.97       1107.88        36.44 o                         
 -19   5   8        900.84        896.70        27.71 o                         
 -18   5   8         69.08         78.11        11.07 o                         
 -17   5   8        875.38        854.26        23.57 o                         
 -16   5   8       1298.93       1351.68        30.88 o                         
 -15   5   8       2252.15       2178.90        36.18 o                         
 -14   5   8        767.56        806.74        19.62 o                         
 -13   5   8        126.48        115.84         9.53 o                         
 -12   5   8        362.42        341.35        14.27 o                         
 -11   5   8        766.72        770.16        17.82 o                         
 -10   5   8        433.25        438.74        12.30 o                         
  -9   5   8         59.61         61.36         6.34 o                         
  -8   5   8       1433.27       1380.48        21.46 o                         
  -7   5   8       1892.02       1843.74        29.34 o                         
  -6   5   8       1146.13       1095.83        18.04 o                         
  -5   5   8       1913.47       1822.25        23.98 o                         
  -4   5   8        840.10        849.07        13.92 o                         
  -3   5   8        709.24        654.64        13.49 o                         
  -2   5   8       2093.97       2095.27        25.90 o                         
  -1   5   8       1477.49       1421.60        18.96 o                         
   0   5   8       2484.87       2469.65        45.41 o                         
   1   5   8       4547.73       4473.20        58.24 o                         
   2   5   8       3157.20       3201.24        34.14 o                         
   3   5   8       1400.22       1366.79        18.45 o                         
   4   5   8       5653.16       5496.35        60.46 o                         
   5   5   8       3078.67       3047.64        36.09 o                         
   6   5   8        162.78        179.50         7.16 o                         
   7   5   8        986.14        964.80        15.65 o                         
   8   5   8       8034.80       7913.16        92.49 o                         
   9   5   8       5531.79       5413.41        65.76 o                         
  10   5   8       4744.04       4809.67        65.09 o                         
  11   5   8       1456.12       1442.70        25.45 o                         
  12   5   8       5909.29       5817.51        77.72 o                         
  13   5   8       2453.74       2512.36        38.60 o                         
  14   5   8       1415.45       1459.73        30.72 o                         
  15   5   8         35.10         33.88         9.48 o                         
  16   5   8       1040.70       1110.11        49.85 o                         
  17   5   8        150.36        195.96        13.97 o                         
  18   5   8       1125.65       1205.30        65.92 o                         
  19   5   8        120.75        121.54        18.20 o                         
  20   5   8         50.53         70.80        16.97 o                         
  21   5   8         16.37         18.68        16.45 o                         
  22   5   8        126.54        100.41        19.42 o                         
  23   5   8        704.06        738.80        37.23 o                         
  24   5   8        383.20        445.24        48.35 o                         
 -23   6   8        822.87        946.19        62.17 o                         
 -22   6   8        631.94        691.35        50.08 o                         
 -21   6   8        357.19        388.64        28.68 o                         
 -20   6   8        331.15        358.94        26.86 o                         
 -19   6   8        995.54       1021.77        40.89 o                         
 -18   6   8        466.71        481.52        31.12 o                         
 -17   6   8         43.61         58.14        12.71 o                         
 -16   6   8         19.90         18.63         9.63 o                         
 -15   6   8        137.18        133.70        11.41 o                         
 -14   6   8        447.76        456.47        16.70 o                         
 -13   6   8        457.15        432.19        16.27 o                         
 -12   6   8        843.22        793.96        20.03 o                         
 -11   6   8       2896.93       2877.95        56.77 o                         
 -10   6   8       2078.29       2075.03        34.39 o                         
  -9   6   8       1175.21       1157.13        25.88 o                         
  -8   6   8        291.41        289.20        12.06 o                         
  -7   6   8       1957.98       1911.79        35.43 o                         
  -6   6   8       1920.23       1844.86        30.23 o                         
  -5   6   8       2173.48       2176.76        49.66 o                         
  -4   6   8       1142.80       1081.73        20.89 o                         
  -3   6   8       1173.67       1139.02        21.58 o                         
  -2   6   8        308.00        303.57        11.64 o                         
  -1   6   8       1184.92       1104.93        20.68 o                         
   0   6   8       2135.86       2126.47        35.14 o                         
   1   6   8       6290.66       6082.86        84.02 o                         
   2   6   8       1014.88        997.29        17.60 o                         
   3   6   8        167.16        182.58         9.45 o                         
   4   6   8        762.04        781.75        29.05 o                         
   5   6   8       4746.86       4624.04        69.28 o                         
   6   6   8        868.66        880.13        26.27 o                         
   7   6   8       2711.42       2756.43        51.79 o                         
   8   6   8       2600.14       2615.27        49.77 o                         
   9   6   8       1848.79       1772.05        33.73 o                         
  10   6   8       1289.96       1326.16        27.86 o                         
  11   6   8       2780.01       2808.36        48.31 o                         
  12   6   8        572.71        583.95        23.45 o                         
  13   6   8        616.90        611.74        24.65 o                         
  14   6   8        136.99        133.91        14.71 o                         
  15   6   8        590.63        606.07        36.21 o                         
  16   6   8        252.06        251.23        20.95 o                         
  17   6   8       2200.04       2228.63        60.21 o                         
  18   6   8        659.85        655.84        32.36 o                         
  19   6   8        433.53        512.90        44.90 o                         
  20   6   8         18.93        -17.27        24.18 o                         
  21   6   8        770.24        816.84        60.44 o                         
  22   6   8        232.79        309.12        39.72 o                         
 -20   7   8        658.54        699.29        40.89 o                         
 -19   7   8        153.09        200.73        25.90 o                         
 -18   7   8        221.74        262.42        27.63 o                         
 -17   7   8         82.68         77.57        32.81 o                         
 -16   7   8        825.74        836.37        43.07 o                         
 -15   7   8        725.52        765.30        24.77 o                         
 -14   7   8       1745.83       1689.85        35.55 o                         
 -13   7   8       1782.07       1852.62        37.28 o                         
 -12   7   8       2935.64       2902.59        46.33 o                         
 -11   7   8        264.64        271.88        13.80 o                         
 -10   7   8        410.75        446.26        17.12 o                         
  -9   7   8       3364.79       3338.86        50.44 o                         
  -8   7   8       4852.19       4690.38        66.22 o                         
  -7   7   8       1264.16       1220.15        25.01 o                         
  -6   7   8        252.12        262.59        12.36 o                         
  -5   7   8        775.29        783.53        24.30 o                         
  -4   7   8       3032.49       2940.69        44.35 o                         
  -3   7   8       1529.06       1536.39        27.78 o                         
  -2   7   8       2375.84       2248.63        35.82 o                         
  -1   7   8        531.40        517.39        15.53 o                         
   0   7   8       3217.99       3023.73        48.99 o                         
   1   7   8        511.15        479.27        21.19 o                         
   2   7   8       1412.09       1409.29        32.23 o                         
   3   7   8       1124.79       1129.05        28.50 o                         
   4   7   8       2417.87       2362.91        60.07 o                         
   5   7   8        348.01        338.64        17.20 o                         
   6   7   8       1156.32       1149.44        29.17 o                         
   7   7   8        629.51        612.36        21.21 o                         
   8   7   8       2110.68       2113.85        43.78 o                         
   9   7   8       2172.50       2211.79        57.35 o                         
  10   7   8         89.02         98.61        19.86 o                         
  11   7   8        214.19        221.96        19.42 o                         
  12   7   8        717.20        732.84        32.20 o                         
  13   7   8       1199.28       1215.73        41.30 o                         
  14   7   8        536.95        559.77        31.47 o                         
  15   7   8       1318.69       1350.01        45.49 o                         
  16   7   8        566.24        581.36        36.27 o                         
  17   7   8        306.81        336.52        26.06 o                         
  18   7   8        461.97        489.09        30.45 o                         
  19   7   8       1156.70       1188.40        47.00 o                         
  20   7   8       1513.50       1635.23        79.44 o                         
 -17   8   8        419.65        407.73        34.54 o                         
 -16   8   8        299.28        311.04        27.45 o                         
 -15   8   8        284.99        309.12        35.40 o                         
 -14   8   8        312.26        312.00        17.81 o                         
 -13   8   8         53.98         70.32        12.62 o                         
 -12   8   8        530.22        547.61        22.46 o                         
 -11   8   8       1276.64       1267.14        30.37 o                         
 -10   8   8        181.53        182.54        13.97 o                         
  -9   8   8        784.50        749.99        22.30 o                         
  -8   8   8          8.97         16.82        11.01 o                         
  -7   8   8       2397.43       2380.68        40.25 o                         
  -6   8   8       1405.71       1382.10        34.65 o                         
  -5   8   8       1346.17       1301.31        29.34 o                         
  -4   8   8        118.26        133.52        12.00 o                         
  -3   8   8        824.49        796.40        22.40 o                         
  -2   8   8       1229.48       1263.37        28.01 o                         
  -1   8   8       2621.44       2555.91        44.65 o                         
   0   8   8        780.61        786.19        35.11 o                         
   1   8   8        703.27        688.15        24.25 o                         
   2   8   8        981.67        934.21        27.88 o                         
   3   8   8         43.72         51.93        11.27 o                         
   4   8   8        579.00        548.48        33.68 o                         
   5   8   8        890.36        838.94        42.22 o                         
   6   8   8       1517.66       1557.96        56.28 o                         
   7   8   8       2376.06       2397.05        62.24 o                         
   8   8   8         27.82         29.36        14.65 o                         
   9   8   8        268.48        282.40        22.57 o                         
  10   8   8       1302.49       1303.88        43.91 o                         
  11   8   8       1290.66       1274.96        43.91 o                         
  12   8   8        696.95        671.60        34.66 o                         
  13   8   8       1902.80       1962.92        57.24 o                         
  14   8   8        966.63        951.15        40.24 o                         
  15   8   8        385.21        391.01        32.81 o                         
  16   8   8        307.00        303.18        26.53 o                         
  17   8   8       1272.32       1265.49        47.44 o                         
 -13   9   8        379.99        371.62        23.50 o                         
 -12   9   8        501.60        477.03        29.41 o                         
 -11   9   8        119.45        138.26        15.05 o                         
 -10   9   8         90.36         94.30        13.77 o                         
  -9   9   8        520.68        479.44        23.68 o                         
  -8   9   8        323.09        343.44        18.28 o                         
  -7   9   8         93.51        102.77        13.28 o                         
  -6   9   8        642.54        626.88        23.50 o                         
  -5   9   8       1041.77       1029.93        27.82 o                         
  -4   9   8        303.70        321.86        16.82 o                         
  -3   9   8        438.15        438.93        21.19 o                         
  -2   9   8        218.18        237.32        15.31 o                         
  -1   9   8        923.02        903.99        29.88 o                         
   0   9   8        628.91        621.06        26.54 o                         
   1   9   8         65.52        101.34        31.08 o                         
   2   9   8         75.19        106.27        17.67 o                         
   3   9   8        406.90        442.98        40.58 o                         
   4   9   8        476.87        483.48       130.38 o                         
   5   9   8        280.42        328.12        34.54 o                         
   6   9   8        150.15        141.61        27.63 o                         
   7   9   8        782.32        792.66        51.81 o                         
   8   9   8        662.99        730.49        50.08 o                         
   9   9   8        852.67        889.43        39.02 o                         
  10   9   8        654.41        637.43        36.57 o                         
  11   9   8        482.62        543.43        34.19 o                         
  12   9   8        474.49        527.77        34.13 o                         
  -4  10   8        155.24        184.15        18.13 o                         
  -3  10   8        245.48        252.03        20.20 o                         
  -2  10   8         95.34        116.57        20.76 o                         
  -1  10   8        222.96        245.97        23.79 o                         
   0  10   8        384.26        390.16        27.45 o                         
   1  10   8       2253.40       2318.49        81.17 o                         
   2  10   8        827.98        823.75        55.26 o                         
   3  10   8         70.67         82.89        29.36 o                         
   4  10   8        277.51        293.58        37.99 o                         
 -27   0   9        618.34        668.32        53.53 o                         
 -25   0   9        298.20        402.12        50.94 o                         
 -23   0   9       1002.78        956.18        53.53 o                         
 -21   0   9       3703.03       3684.67        84.26 o                         
 -19   0   9       2511.85       2435.08        59.84 o                         
 -17   0   9       2737.07       2907.55        56.36 o                         
 -15   0   9       1269.26       1233.32        29.32 o                         
 -13   0   9        176.50        231.85        12.53 o                         
 -11   0   9       3272.85       3756.94        65.10 o                         
  -9   0   9         33.44         39.20         9.07 o                         
  -7   0   9        960.56        910.41        16.75 o                         
  -5   0   9       1413.13       1488.87        23.93 o                         
  -3   0   9       6074.01       6443.81        79.69 o                         
  -1   0   9       7583.72       7715.48        79.99 o                         
   1   0   9       2496.44       2738.80        36.09 o                         
   3   0   9       5505.45       5442.12        68.70 o                         
   5   0   9        652.15        681.60        12.25 o                         
   7   0   9       6815.48       6392.16       104.93 o                         
   9   0   9         34.63         38.00         5.82 o                         
  11   0   9       6650.12       6777.44       113.15 o                         
  13   0   9       8943.93       8751.28       196.59 o                         
  15   0   9       2081.12       1856.93        40.45 o                         
  17   0   9       4523.97       4781.11        87.08 o                         
  19   0   9        990.89        905.12        28.06 o                         
  21   0   9          9.92         -6.76        10.27 o                         
  23   0   9        476.05        435.37        26.50 o                         
  25   0   9        516.20        515.86        34.41 o                         
  27   0   9        126.89        136.43        32.81 o                         
 -28   1   9        181.33        184.38        25.01 o                         
 -27   1   9        346.71        378.69        22.89 o                         
 -26   1   9        195.35        207.41        18.89 o                         
 -25   1   9        766.31        817.51        26.50 o                         
 -24   1   9        724.90        714.61        23.86 o                         
 -23   1   9        247.18        311.75        15.96 o                         
 -22   1   9        174.19        181.37        14.01 o                         
 -21   1   9        639.19        640.56        19.38 o                         
 -20   1   9       2304.36       2194.62        36.60 o                         
 -19   1   9        250.06        259.67        12.55 o                         
 -18   1   9       1087.46       1129.30        22.96 o                         
 -17   1   9       4778.44       4639.47        63.69 o                         
 -16   1   9       1135.54       1104.24        21.56 o                         
 -15   1   9       1919.66       1840.23        29.51 o                         
 -14   1   9       2911.35       2831.18        38.04 o                         
 -13   1   9       6517.91       6442.08        70.07 o                         
 -12   1   9       4467.09       4223.35        47.39 o                         
 -11   1   9      17258.17      17289.86       178.27 o                         
 -10   1   9        974.78        911.50        16.00 o                         
  -9   1   9        302.64        197.18         6.12 o                         
  -8   1   9       3499.81       3576.59        47.06 o                         
  -7   1   9      31655.05      32107.99       304.87 o                         
  -6   1   9       5350.74       5273.93        52.26 o                         
  -5   1   9       1979.81       2528.12        25.05 o                         
  -4   1   9       1239.58       1086.07        12.10 o                         
  -3   1   9      35476.99      38465.64       363.83 o                         
  -2   1   9       1560.96       1649.90        16.14 o                         
  -1   1   9       9864.91      10527.91        90.54 o                         
   0   1   9       2541.00       2441.15        20.76 o                         
   1   1   9      27941.87      30871.87       262.07 o                         
   2   1   9       1180.29       1080.88        12.82 o                         
   3   1   9       2879.15       3487.87        30.54 o                         
   4   1   9        932.93       1021.88        13.65 o                         
   5   1   9      10205.67      11462.25       111.25 o                         
   6   1   9       1684.06       1699.44        21.24 o                         
   7   1   9         77.31        107.76         5.38 o                         
   8   1   9        457.41        461.20         8.38 o                         
   9   1   9         63.31         63.34         3.91 o                         
  10   1   9       1071.09       1029.73        19.58 o                         
  11   1   9       3809.91       3688.31        42.73 o                         
  12   1   9        115.01        120.51         6.48 o                         
  13   1   9       9637.83       9615.04       103.22 o                         
  14   1   9       3221.15       3122.37        38.17 o                         
  15   1   9       1995.29       1988.16        27.15 o                         
  16   1   9       1959.58       1823.35        36.67 o                         
  17   1   9      11905.39      11323.06       122.21 o                         
  18   1   9        220.31        210.40         9.26 o                         
  19   1   9        927.91        915.81        17.77 o                         
  20   1   9       1339.64       1266.47        22.02 o                         
  21   1   9       6243.86       6140.74        71.70 o                         
  22   1   9       1805.24       1675.98        28.56 o                         
  23   1   9        173.60        155.47        15.72 o                         
  24   1   9        321.65        292.80        19.49 o                         
  25   1   9       3760.32       3804.08        75.41 o                         
  26   1   9        142.79        126.79        16.79 o                         
  27   1   9         12.34        -17.67        17.67 o                         
 -27   2   9       2674.20       2683.75        59.45 o                         
 -26   2   9        157.47        185.04        18.89 o                         
 -25   2   9       2011.63       2018.47        48.18 o                         
 -24   2   9        142.94        125.67        16.60 o                         
 -23   2   9        864.28        845.11        23.38 o                         
 -22   2   9        178.52        206.34        15.89 o                         
 -21   2   9      10868.47      10871.74       140.14 o                         
 -20   2   9        398.12        411.33        16.17 o                         
 -19   2   9        623.55        663.29        18.43 o                         
 -18   2   9        776.85        733.05        19.04 o                         
 -17   2   9       1410.12       1444.50        26.77 o                         
 -16   2   9        532.00        485.95        13.21 o                         
 -15   2   9        134.41        113.90         8.08 o                         
 -14   2   9        231.97        248.81         9.41 o                         
 -13   2   9        393.41        439.17        11.26 o                         
 -12   2   9         25.74         17.31         4.71 o                         
 -11   2   9        352.55        400.08         9.86 o                         
 -10   2   9       3937.63       3964.66        48.10 o                         
  -9   2   9        507.03        497.81         9.86 o                         
  -8   2   9       1013.14       1093.25        16.09 o                         
  -7   2   9        916.27        874.24        11.57 o                         
  -6   2   9       1132.88       1206.89        14.47 o                         
  -5   2   9       1883.78       1884.67        19.31 o                         
  -4   2   9       1198.20       1200.25        14.61 o                         
  -3   2   9      26174.06      26900.77       228.54 o                         
  -2   2   9        681.79        701.72         8.33 o                         
  -1   2   9        340.73        315.32         8.16 o                         
   0   2   9       5306.24       5601.24        51.17 o                         
   1   2   9      63386.64      65275.64       921.17 o                         
   2   2   9       2167.00       2159.40        20.78 o                         
   3   2   9      35027.33      35746.58       303.14 o                         
   4   2   9       2254.52       2461.95        24.89 o                         
   5   2   9      23600.16      23930.28       204.34 o                         
   6   2   9       3612.97       3531.35        32.96 o                         
   7   2   9      48229.24      47891.65       406.02 o                         
   8   2   9        822.71        814.77        11.73 o                         
   9   2   9          2.89         26.80         7.68 o                         
  10   2   9        164.13        159.46         5.24 o                         
  11   2   9      11972.71      11911.18       110.59 o                         
  12   2   9        528.14        508.82        10.36 o                         
  13   2   9       1753.13       1664.60        21.86 o                         
  14   2   9       1022.81        986.25        15.55 o                         
  15   2   9       2684.72       2529.79        30.72 o                         
  16   2   9         97.32         95.86         6.29 o                         
  17   2   9        381.53        335.31        10.52 o                         
  18   2   9        161.37        131.28         7.57 o                         
  19   2   9        352.74        341.15        11.33 o                         
  20   2   9        179.11        150.53         8.52 o                         
  21   2   9        433.38        390.74        14.83 o                         
  22   2   9         53.66         34.57         9.95 o                         
  23   2   9        548.95        499.89        24.54 o                         
  24   2   9        181.71        196.67        23.97 o                         
  25   2   9       1551.92       1501.69        41.65 o                         
  26   2   9         68.54         62.88        14.89 o                         
  27   2   9        592.16        580.74        29.24 o                         
 -26   3   9        102.77        125.72        17.95 o                         
 -25   3   9         94.25        105.81        16.95 o                         
 -24   3   9        472.22        505.97        25.50 o                         
 -23   3   9         38.05         45.42        13.89 o                         
 -22   3   9        184.21        193.74        14.19 o                         
 -21   3   9        557.33        586.57        19.52 o                         
 -20   3   9       2273.54       2220.68        37.78 o                         
 -19   3   9        136.40        139.76        10.85 o                         
 -18   3   9        265.77        243.40        12.99 o                         
 -17   3   9       5012.32       4806.24        60.57 o                         
 -16   3   9       4526.46       4368.38        55.41 o                         
 -15   3   9        567.49        533.83        13.58 o                         
 -14   3   9       1024.38       1018.71        18.27 o                         
 -13   3   9       4230.84       4082.46        50.96 o                         
 -12   3   9       6600.49       6488.30        76.75 o                         
 -11   3   9       9725.10       9776.47       111.93 o                         
 -10   3   9       2829.90       2751.75        35.43 o                         
  -9   3   9        872.75        871.85        14.82 o                         
  -8   3   9       5873.29       5489.75        78.54 o                         
  -7   3   9      12988.99      12989.70       134.71 o                         
  -6   3   9       7216.41       7283.36        77.08 o                         
  -5   3   9        756.68        803.60        15.48 o                         
  -4   3   9       7340.19       7246.64        76.43 o                         
  -3   3   9      14869.81      15029.87       128.76 o                         
  -2   3   9      17609.81      17923.79       153.01 o                         
  -1   3   9       2703.75       2695.01        24.20 o                         
   0   3   9       5574.86       5800.96        51.54 o                         
   1   3   9       6268.41       6366.43        63.09 o                         
   2   3   9       4436.00       4495.29        48.84 o                         
   3   3   9        437.64        491.62        14.14 o                         
   4   3   9       9745.36       9996.02       126.75 o                         
   5   3   9       2614.33       2740.33        27.98 o                         
   6   3   9       1596.05       1536.62        19.81 o                         
   7   3   9        285.95        294.34         6.28 o                         
   8   3   9        730.68        783.99        10.38 o                         
   9   3   9         10.54         24.60         3.33 o                         
  10   3   9       1234.64       1172.31        15.74 o                         
  11   3   9       3254.92       3203.48        33.59 o                         
  12   3   9         78.96         90.31         5.01 o                         
  13   3   9       2582.01       2483.20        27.84 o                         
  14   3   9       1354.17       1359.00        19.56 o                         
  15   3   9       1682.53       1639.58        22.54 o                         
  16   3   9       2131.96       2120.47        27.55 o                         
  17   3   9       6055.82       5931.96        64.04 o                         
  18   3   9        383.54        367.88        11.49 o                         
  19   3   9        406.93        373.35        18.79 o                         
  20   3   9        438.04        397.38        19.11 o                         
  21   3   9       5058.19       4962.79       100.11 o                         
  22   3   9        487.82        468.47        23.89 o                         
  23   3   9        193.58        178.14        16.89 o                         
  24   3   9         85.92        101.42        15.20 o                         
  25   3   9       1817.51       1773.22        45.15 o                         
  26   3   9        171.79        170.05        19.75 o                         
 -25   4   9         94.63         99.21        21.14 o                         
 -24   4   9         57.13         75.10        20.12 o                         
 -23   4   9       2225.38       2215.00        61.66 o                         
 -22   4   9        147.09        135.68        25.04 o                         
 -21   4   9        680.30        685.65        26.54 o                         
 -20   4   9         69.84         70.65        11.42 o                         
 -19   4   9        563.20        567.22        19.06 o                         
 -18   4   9        939.78        916.04        22.34 o                         
 -17   4   9       1299.48       1276.12        25.80 o                         
 -16   4   9        414.05        411.63        15.19 o                         
 -15   4   9        662.01        601.77        17.11 o                         
 -14   4   9       1019.16       1022.34        21.44 o                         
 -13   4   9       3675.79       3579.30        51.14 o                         
 -12   4   9        129.66        120.38         8.30 o                         
 -11   4   9        242.35        221.93         9.73 o                         
 -10   4   9       3408.45       3284.84        46.16 o                         
  -9   4   9       1405.04       1342.81        22.84 o                         
  -8   4   9        545.72        536.93        13.12 o                         
  -7   4   9       1417.94       1433.82        22.62 o                         
  -6   4   9       3017.44       2998.02        43.39 o                         
  -5   4   9       1475.65       1499.59        28.31 o                         
  -4   4   9        127.63        137.72         7.68 o                         
  -3   4   9        583.54        567.94        10.07 o                         
  -2   4   9       3100.22       3051.56        38.40 o                         
  -1   4   9       5203.11       5130.71        51.78 o                         
   0   4   9       2157.78       2199.95        23.04 o                         
   1   4   9        765.31        798.88        10.65 o                         
   2   4   9        545.97        571.68         9.34 o                         
   3   4   9       3553.16       3539.66        46.91 o                         
   4   4   9         36.60         51.01         4.13 o                         
   5   4   9         42.57         52.15         4.28 o                         
   6   4   9       1894.82       1820.75        21.98 o                         
   7   4   9       2718.63       2637.42        29.95 o                         
   8   4   9        858.17        821.52        13.12 o                         
   9   4   9         87.00         95.51         5.50 o                         
  10   4   9        421.15        442.42        11.23 o                         
  11   4   9       6017.26       5957.30        62.16 o                         
  12   4   9        520.88        548.25        11.61 o                         
  13   4   9       2675.46       2614.58        31.49 o                         
  14   4   9       1847.75       1861.62        24.97 o                         
  15   4   9       1820.08       1791.07        30.60 o                         
  16   4   9        482.70        475.59        15.29 o                         
  17   4   9       2492.71       2529.75        55.04 o                         
  18   4   9        857.08        977.73        32.95 o                         
  19   4   9        843.93        882.02        31.75 o                         
  20   4   9        801.38        827.98        36.01 o                         
  21   4   9        466.90        504.39        31.68 o                         
  22   4   9        408.18        379.06        26.86 o                         
  23   4   9         77.72         44.04        18.32 o                         
  24   4   9        198.52        227.12        24.42 o                         
  25   4   9        476.19        488.09        64.76 o                         
 -24   5   9        645.32        659.69        53.53 o                         
 -23   5   9        353.23        302.21        37.99 o                         
 -22   5   9         32.56         34.84        15.73 o                         
 -21   5   9        659.58        611.22        28.88 o                         
 -20   5   9       1739.81       1701.69        41.16 o                         
 -19   5   9       2331.84       2319.31        43.14 o                         
 -18   5   9       1415.56       1452.08        31.47 o                         
 -17   5   9       1902.65       1824.19        33.34 o                         
 -16   5   9        388.21        395.48        15.71 o                         
 -15   5   9       3276.28       3192.14        54.29 o                         
 -14   5   9       3894.77       3851.54        55.46 o                         
 -13   5   9       2910.74       2747.70        52.45 o                         
 -12   5   9       2749.63       2672.88        40.75 o                         
 -11   5   9       3497.75       3477.07        50.08 o                         
 -10   5   9        173.83        192.47         9.02 o                         
  -9   5   9        644.55        656.15        14.48 o                         
  -8   5   9         60.62         63.98         7.45 o                         
  -7   5   9       3216.42       3170.04        44.93 o                         
  -6   5   9       3226.78       3154.12        36.99 o                         
  -5   5   9       1376.51       1333.30        18.70 o                         
  -4   5   9        573.36        532.30        10.64 o                         
  -3   5   9       3893.12       3804.43        51.39 o                         
  -2   5   9       3226.52       3258.03        59.36 o                         
  -1   5   9        408.52        372.35         8.87 o                         
   0   5   9       2404.50       2363.65        35.81 o                         
   1   5   9       3090.23       2976.76        32.37 o                         
   2   5   9         64.87         66.79         4.29 o                         
   3   5   9        828.92        844.75        27.13 o                         
   4   5   9       3093.35       3003.94        38.12 o                         
   5   5   9       2917.22       2896.86        34.69 o                         
   6   5   9        722.53        720.81        13.29 o                         
   7   5   9        188.97        195.06         7.54 o                         
   8   5   9       5315.60       5357.51        65.20 o                         
   9   5   9       5078.19       4993.03        61.43 o                         
  10   5   9       3949.66       3914.74        50.74 o                         
  11   5   9       2655.54       2666.47        39.89 o                         
  12   5   9       1386.66       1395.70        28.10 o                         
  13   5   9       3421.42       3335.16        48.69 o                         
  14   5   9       3137.26       3165.79        47.27 o                         
  15   5   9       2016.61       2008.77        38.75 o                         
  16   5   9       1956.03       1939.13        40.13 o                         
  17   5   9        870.90        902.36        31.46 o                         
  18   5   9        859.27        854.96        34.89 o                         
  19   5   9        512.30        494.84        29.23 o                         
  20   5   9       2040.85       2081.51        59.22 o                         
  21   5   9       2248.41       2122.64        71.67 o                         
  22   5   9       1452.85       1422.71        49.35 o                         
  23   5   9        110.07         91.45        20.65 o                         
  24   5   9        341.65        345.92        66.49 o                         
 -22   6   9       1153.23       1189.08        47.00 o                         
 -21   6   9       1899.41       1893.37        80.30 o                         
 -20   6   9        834.76        842.52        53.45 o                         
 -19   6   9        678.97        649.48        36.01 o                         
 -18   6   9        433.87        445.15        21.80 o                         
 -17   6   9        671.95        688.63        22.74 o                         
 -16   6   9        729.83        747.09        30.91 o                         
 -15   6   9       1236.01       1161.05        26.56 o                         
 -14   6   9       1759.64       1692.52        48.84 o                         
 -13   6   9       1429.21       1424.81        28.07 o                         
 -12   6   9         42.55         48.18         8.94 o                         
 -11   6   9        535.22        529.31        17.02 o                         
 -10   6   9        624.81        624.28        18.05 o                         
  -9   6   9       1214.12       1167.09        23.56 o                         
  -8   6   9       1199.34       1180.52        23.56 o                         
  -7   6   9        817.11        859.25        30.28 o                         
  -6   6   9        317.91        315.43        12.57 o                         
  -5   6   9       1968.01       1879.44        36.19 o                         
  -4   6   9       1398.64       1368.46        24.67 o                         
  -3   6   9       2258.29       2253.25        40.39 o                         
  -2   6   9       1605.92       1508.41        25.95 o                         
  -1   6   9       1746.61       1739.44        61.02 o                         
   0   6   9       4107.92       3992.58        87.24 o                         
   1   6   9       7869.41       7759.28        99.59 o                         
   2   6   9       5641.66       5484.11        73.02 o                         
   3   6   9       5368.67       5244.82        89.17 o                         
   4   6   9        390.77        380.38        16.11 o                         
   5   6   9       2497.45       2531.86        38.08 o                         
   6   6   9       3920.08       3794.04        93.22 o                         
   7   6   9       9314.35       8958.30       146.88 o                         
   8   6   9       1854.85       1820.71        38.44 o                         
   9   6   9        500.85        504.06        18.96 o                         
  10   6   9        914.70        929.55        23.34 o                         
  11   6   9       4170.67       4088.49        65.60 o                         
  12   6   9       1020.13       1029.90        30.46 o                         
  13   6   9        154.93        161.56        15.56 o                         
  14   6   9         12.93         14.16        11.81 o                         
  15   6   9        771.82        801.81        29.11 o                         
  16   6   9        229.47        246.99        18.54 o                         
  17   6   9        107.00        127.66        17.83 o                         
  18   6   9        163.30        188.24        32.81 o                         
  19   6   9        559.50        638.96        50.08 o                         
  20   6   9        274.29        255.59        36.27 o                         
  21   6   9         17.38          6.91        27.63 o                         
  22   6   9         33.26         15.54        29.36 o                         
 -20   7   9        582.52        618.27        44.04 o                         
 -19   7   9        102.83        116.32        22.57 o                         
 -18   7   9         90.01         89.14        21.34 o                         
 -17   7   9        290.83        278.56        19.89 o                         
 -16   7   9       1287.85       1290.60        32.09 o                         
 -15   7   9         49.40         64.41        15.85 o                         
 -14   7   9        163.58        153.63        13.68 o                         
 -13   7   9        957.44       1012.53        32.11 o                         
 -12   7   9       2714.55       2717.17        54.95 o                         
 -11   7   9        942.68        930.16        23.88 o                         
 -10   7   9       1327.71       1362.67        27.79 o                         
  -9   7   9        626.90        692.37        20.17 o                         
  -8   7   9       3218.62       3138.33        48.28 o                         
  -7   7   9       1119.85       1140.59        24.35 o                         
  -6   7   9       1714.35       1722.34        30.76 o                         
  -5   7   9        123.19        162.42        10.78 o                         
  -4   7   9       1881.59       1870.68        32.11 o                         
  -3   7   9       1797.71       1696.59        29.78 o                         
  -2   7   9       2936.69       2858.68        47.05 o                         
  -1   7   9         36.22         45.09         7.68 o                         
   0   7   9       1430.93       1412.94        25.98 o                         
   1   7   9        245.08        285.34        21.67 o                         
   2   7   9       1700.78       1672.20        57.23 o                         
   3   7   9       1877.02       1810.83        64.44 o                         
   4   7   9       1662.79       1617.82        32.43 o                         
   5   7   9       1271.84       1251.64        27.67 o                         
   6   7   9       2268.96       2207.73        44.80 o                         
   7   7   9        459.00        448.43        21.30 o                         
   8   7   9       2042.10       2084.41        43.80 o                         
   9   7   9       2723.84       2650.27        52.43 o                         
  10   7   9        691.40        722.43        30.45 o                         
  11   7   9        288.61        265.14        20.65 o                         
  12   7   9       1195.57       1149.44        39.56 o                         
  13   7   9        498.94        485.72        29.00 o                         
  14   7   9         13.70         19.69        15.23 o                         
  15   7   9        742.03        701.47        54.40 o                         
  16   7   9        678.25        749.61        35.64 o                         
  17   7   9        656.32        558.19        32.70 o                         
  18   7   9        389.82        406.91        28.52 o                         
  19   7   9        136.97        143.34        34.54 o                         
  20   7   9        561.98        600.97        53.53 o                         
 -17   8   9        748.43        644.15        58.72 o                         
 -16   8   9        286.11        307.68        27.45 o                         
 -15   8   9        622.90        599.51        28.17 o                         
 -14   8   9       1057.05        983.48        29.28 o                         
 -13   8   9       1052.15       1027.41        28.62 o                         
 -12   8   9         57.19         73.70        12.97 o                         
 -11   8   9        455.49        450.51        20.01 o                         
 -10   8   9        582.06        594.07        22.72 o                         
  -9   8   9       1767.75       1687.68        35.81 o                         
  -8   8   9        819.02        839.51        28.83 o                         
  -7   8   9        298.69        319.07        15.12 o                         
  -6   8   9       1122.75       1109.11        30.97 o                         
  -5   8   9       1802.34       1778.51        35.83 o                         
  -4   8   9        260.26        281.32        21.44 o                         
  -3   8   9         17.40         33.75        10.00 o                         
  -2   8   9       1194.74       1131.70        26.73 o                         
  -1   8   9       1641.63       1667.61        39.21 o                         
   0   8   9        964.18        959.50        28.88 o                         
   1   8   9        538.96        530.61        22.89 o                         
   2   8   9        627.78        657.58        24.17 o                         
   3   8   9        421.88        412.45        20.89 o                         
   4   8   9        197.86        202.21        19.86 o                         
   5   8   9         88.12         70.38        15.23 o                         
   6   8   9        138.29        172.30        17.67 o                         
   7   8   9        278.87        294.94        27.77 o                         
   8   8   9        263.91        313.59        23.79 o                         
   9   8   9         86.25        100.97        17.67 o                         
  10   8   9       1210.15       1255.87        43.23 o                         
  11   8   9        899.41        902.55        38.45 o                         
  12   8   9        690.25        741.86        49.22 o                         
  13   8   9        228.09        279.26        26.77 o                         
  14   8   9       2627.67       2727.62        73.15 o                         
  15   8   9        277.33        277.54        26.06 o                         
  16   8   9        316.85        327.40        35.40 o                         
 -12   9   9        476.51        518.88        23.18 o                         
 -11   9   9        108.02        134.27        15.23 o                         
 -10   9   9        118.16        109.23        14.23 o                         
  -9   9   9        230.64        215.84        16.37 o                         
  -8   9   9        551.45        534.92        23.47 o                         
  -7   9   9        155.76        168.89        14.84 o                         
  -6   9   9        419.07        462.44        20.72 o                         
  -5   9   9       1456.99       1386.76        32.57 o                         
  -4   9   9        274.20        281.72        16.34 o                         
  -3   9   9        914.58        906.78        26.48 o                         
  -2   9   9        249.84        250.60        18.59 o                         
  -1   9   9        695.11        709.36        27.82 o                         
   0   9   9       1116.33       1147.39        34.17 o                         
   1   9   9       1574.48       1639.11        41.16 o                         
   2   9   9        119.63        115.26        18.32 o                         
   3   9   9        285.50        303.31        43.17 o                         
   4   9   9        573.73        583.22        31.12 o                         
   5   9   9       2260.57       2224.11        86.35 o                         
   6   9   9        105.92         69.08        25.90 o                         
   7   9   9        326.31        360.93        36.27 o                         
   8   9   9        796.18        799.57        53.53 o                         
   9   9   9       4166.84       4118.39       136.43 o                         
  10   9   9        356.63        419.27        29.23 o                         
  11   9   9        170.80        190.76        37.13 o                         
  12   9   9        858.85        864.47        41.30 o                         
  -1  10   9        733.77        731.52        63.90 o                         
   0  10   9        433.45        472.34        29.90 o                         
   1  10   9        852.41        861.74        55.26 o                         
 -26   0  10       1329.49       1285.94        46.91 o                         
 -24   0  10       1035.19       1080.90        40.30 o                         
 -22   0  10        262.88        287.68        47.49 o                         
 -20   0  10         57.44         52.26        14.00 o                         
 -18   0  10      10586.38      10337.81       206.98 o                         
 -16   0  10        600.06        503.25        19.23 o                         
 -14   0  10       5489.36       5163.19        88.66 o                         
 -12   0  10       7094.85       6706.48       111.30 o                         
 -10   0  10      23363.17      23877.48       373.88 o                         
  -8   0  10      23519.19      23535.17       317.53 o                         
  -6   0  10      11790.51      12524.85       152.44 o                         
  -4   0  10      22378.77      23199.39       279.11 o                         
  -2   0  10       1883.04       1962.43        22.42 o                         
   0   0  10      17752.71      19463.06       198.42 o                         
   2   0  10       1538.59       1843.54        25.86 o                         
   4   0  10        822.49       1228.74        19.00 o                         
   6   0  10       2073.09       2124.05        30.42 o                         
   8   0  10       3987.35       3829.73        66.63 o                         
  10   0  10      30633.98      29952.06       468.57 o                         
  12   0  10      14662.26      14261.35       229.21 o                         
  14   0  10      13368.37      13295.73       215.89 o                         
  16   0  10      28801.15      27435.11       434.63 o                         
  18   0  10       5288.43       5133.24        93.35 o                         
  20   0  10       8831.68       8069.49       140.25 o                         
  22   0  10        494.20        423.76        31.09 o                         
  24   0  10       6019.07       5833.40       219.32 o                         
  26   0  10        701.97        924.22       158.79 o                         
 -27   1  10        193.05        224.95        20.49 o                         
 -26   1  10        235.77        234.04        19.59 o                         
 -25   1  10        184.51        177.15        15.20 o                         
 -24   1  10       1922.57       1782.75        37.34 o                         
 -23   1  10       1221.32       1224.84        29.55 o                         
 -22   1  10       3945.63       3864.01        63.03 o                         
 -21   1  10        183.48        177.93        17.44 o                         
 -20   1  10         59.28         68.47         9.51 o                         
 -19   1  10       3445.10       3354.76        58.08 o                         
 -18   1  10       5153.46       5101.11        70.01 o                         
 -17   1  10        507.98        491.39        15.42 o                         
 -16   1  10         97.25         77.97         8.08 o                         
 -15   1  10       3104.97       2872.61        42.07 o                         
 -14   1  10       3861.58       3609.63        50.41 o                         
 -13   1  10        587.95        549.99        12.64 o                         
 -12   1  10        808.28        844.12        13.76 o                         
 -11   1  10       4944.45       4667.38        55.99 o                         
 -10   1  10        137.95        124.16         5.58 o                         
  -9   1  10       1038.87        960.07        13.96 o                         
  -8   1  10       2972.29       3150.97        33.23 o                         
  -7   1  10       7327.85       7263.61        71.57 o                         
  -6   1  10        360.81        406.17         6.66 o                         
  -5   1  10       3720.18       3619.79        34.78 o                         
  -4   1  10      11127.25      11197.41       101.82 o                         
  -3   1  10       6929.03       7038.84        64.91 o                         
  -2   1  10        111.86        134.37         4.16 o                         
  -1   1  10        401.17        399.23         5.00 o                         
   0   1  10      14996.02      15170.39       109.87 o                         
   1   1  10       8612.49       8929.72        74.20 o                         
   2   1  10      14708.96      15320.87       131.76 o                         
   3   1  10        140.18        122.75         3.75 o                         
   4   1  10      29781.37      31837.73       258.15 o                         
   5   1  10       1760.32       1751.26        17.73 o                         
   6   1  10       7061.93       6415.93        57.18 o                         
   7   1  10       1121.12       1071.77        13.44 o                         
   8   1  10       4826.99       4836.15        44.42 o                         
   9   1  10       1001.29        979.37        19.80 o                         
  10   1  10      24918.53      24188.81       232.90 o                         
  11   1  10        763.71        700.13        11.87 o                         
  12   1  10       1976.04       1864.74        23.49 o                         
  13   1  10       2063.84       1928.59        25.94 o                         
  14   1  10       9987.98       9600.64       103.84 o                         
  15   1  10        493.88        488.70        12.18 o                         
  16   1  10        458.96        470.23        12.36 o                         
  17   1  10        322.78        316.47        11.06 o                         
  18   1  10        197.34        203.28         9.41 o                         
  19   1  10        150.08        148.85         8.85 o                         
  20   1  10        124.25         99.84         8.43 o                         
  21   1  10        144.46        142.01         9.42 o                         
  22   1  10          4.56         -3.19         7.27 o                         
  23   1  10        522.66        518.31        17.54 o                         
  24   1  10       1435.89       1364.76        54.09 o                         
  25   1  10        477.75        469.23        25.17 o                         
  26   1  10       1720.59       1754.68        45.44 o                         
  27   1  10         38.19         14.36        14.89 o                         
 -27   2  10         62.94         86.48        20.32 o                         
 -26   2  10       1113.23       1166.15        36.19 o                         
 -25   2  10         46.38         57.36        15.27 o                         
 -24   2  10         83.19         80.78        13.32 o                         
 -23   2  10        203.33        239.84        18.98 o                         
 -22   2  10        391.01        373.75        16.19 o                         
 -21   2  10       1032.87       1074.17        35.08 o                         
 -20   2  10        147.39        151.16        11.30 o                         
 -19   2  10        204.17        229.41        12.81 o                         
 -18   2  10       3133.85       2931.20        44.74 o                         
 -17   2  10         27.94         33.51         7.93 o                         
 -16   2  10         23.49         22.88         7.22 o                         
 -15   2  10        188.17        165.30         8.20 o                         
 -14   2  10       6619.22       6274.96        74.75 o                         
 -13   2  10        905.25        768.59        14.71 o                         
 -12   2  10       4220.27       4161.93        51.02 o                         
 -11   2  10        226.08        226.92         8.50 o                         
 -10   2  10       7536.03       7651.18        88.20 o                         
  -9   2  10       3763.51       3785.86        50.25 o                         
  -8   2  10      21702.76      21628.72       206.97 o                         
  -7   2  10         14.87         25.36         5.77 o                         
  -6   2  10        349.83        353.96         6.82 o                         
  -5   2  10         41.11         45.12         3.28 o                         
  -4   2  10       6703.40       6614.80        61.32 o                         
  -3   2  10       1330.01       1331.14        13.87 o                         
  -2   2  10       1415.27       1390.81        14.31 o                         
  -1   2  10        364.75        381.27         5.52 o                         
   0   2  10       5957.50       6375.83        55.91 o                         
   1   2  10       1687.05       1833.95        17.47 o                         
   2   2  10       1303.99       1501.40        16.68 o                         
   3   2  10       2340.35       2339.94        27.05 o                         
   4   2  10      13324.16      13897.40       120.07 o                         
   5   2  10       1142.95       1146.82        12.93 o                         
   6   2  10       3498.79       3382.75        31.93 o                         
   7   2  10       2991.44       2934.40        28.34 o                         
   8   2  10       1690.85       1700.92        18.19 o                         
   9   2  10        170.38        177.58         5.68 o                         
  10   2  10        350.92        359.40         8.31 o                         
  11   2  10        888.38        875.02        16.42 o                         
  12   2  10       2260.82       2175.73        26.53 o                         
  13   2  10        803.90        788.42        13.57 o                         
  14   2  10        117.72        137.61         6.71 o                         
  15   2  10       1823.04       1784.51        24.14 o                         
  16   2  10       3882.74       3694.25        42.61 o                         
  17   2  10        276.90        236.90        11.34 o                         
  18   2  10        490.63        471.38        12.59 o                         
  19   2  10        946.52        824.90        21.85 o                         
  20   2  10       4942.25       4783.66        54.63 o                         
  21   2  10         10.86         -0.92         6.42 o                         
  22   2  10        929.85        941.26        24.96 o                         
  23   2  10        297.57        325.40        18.78 o                         
  24   2  10       1248.58       1229.16        36.16 o                         
  25   2  10        425.63        396.91        22.89 o                         
  26   2  10       1615.82       1677.03        44.84 o                         
  27   2  10        272.45        267.79        42.77 o                         
 -26   3  10        217.95        221.24        19.94 o                         
 -25   3  10         47.27         61.78        15.89 o                         
 -24   3  10       1709.03       1723.02        43.87 o                         
 -23   3  10         28.09         30.41        11.63 o                         
 -22   3  10       3275.31       3179.64        54.61 o                         
 -21   3  10         61.81         71.74        10.89 o                         
 -20   3  10        206.60        225.91        17.06 o                         
 -19   3  10        268.11        268.40        13.33 o                         
 -18   3  10       3036.68       2998.84        45.88 o                         
 -17   3  10       3020.00       2850.02        39.45 o                         
 -16   3  10        742.46        714.86        16.33 o                         
 -15   3  10        531.88        531.93        13.98 o                         
 -14   3  10       3386.51       3294.72        43.08 o                         
 -13   3  10       2660.88       2560.61        34.79 o                         
 -12   3  10       1713.84       1697.65        27.80 o                         
 -11   3  10       9493.71       9379.48       107.81 o                         
 -10   3  10       2498.67       2442.74        32.38 o                         
  -9   3  10       2965.52       2907.96        36.89 o                         
  -8   3  10       2262.16       2333.17        28.13 o                         
  -7   3  10       5871.80       5989.56        78.09 o                         
  -6   3  10       3550.97       3545.76        39.84 o                         
  -5   3  10       5775.21       5633.58        76.50 o                         
  -4   3  10       7435.47       7370.69        72.70 o                         
  -3   3  10        868.80        762.54         9.25 o                         
  -2   3  10       1049.95       1055.96        12.18 o                         
  -1   3  10       3885.86       3877.13        32.21 o                         
   0   3  10       9728.69      10016.32        79.33 o                         
   1   3  10       1287.21       1393.27        18.80 o                         
   2   3  10       6049.39       6088.56        54.15 o                         
   3   3  10       4971.93       5169.03        56.30 o                         
   4   3  10      10229.25      10301.60        90.19 o                         
   5   3  10        158.80        145.23         4.55 o                         
   6   3  10       8040.37       7778.46        69.36 o                         
   7   3  10       1089.42       1163.59        13.74 o                         
   8   3  10       8617.84       8772.49        78.03 o                         
   9   3  10       1323.68       1224.17        17.84 o                         
  10   3  10       7407.00       7170.98        68.72 o                         
  11   3  10       2918.04       2858.85        30.68 o                         
  12   3  10        326.11        338.96         8.50 o                         
  13   3  10       4177.69       4088.36        59.06 o                         
  14   3  10       1708.00       1660.75        22.65 o                         
  15   3  10       1722.31       1719.73        23.56 o                         
  16   3  10        662.52        655.93        14.25 o                         
  17   3  10       5425.50       5349.91        58.77 o                         
  18   3  10        734.84        686.35        15.04 o                         
  19   3  10        587.16        582.52        17.19 o                         
  20   3  10         81.75        105.01        14.21 o                         
  21   3  10        500.35        493.35        24.29 o                         
  22   3  10        254.74        233.23        17.89 o                         
  23   3  10       1402.94       1359.85        58.83 o                         
  24   3  10       1162.48       1091.88        35.19 o                         
  25   3  10       1189.69       1218.27        37.86 o                         
  26   3  10        151.43        143.78        18.48 o                         
 -25   4  10        211.60        239.84        30.22 o                         
 -24   4  10         76.80         64.49        37.13 o                         
 -23   4  10          4.33         23.40        18.90 o                         
 -22   4  10         18.03         18.13        14.27 o                         
 -21   4  10       1128.12       1112.78        32.87 o                         
 -20   4  10        541.66        524.66        23.89 o                         
 -19   4  10        698.95        706.39        20.91 o                         
 -18   4  10       3324.56       3307.41        50.57 o                         
 -17   4  10        985.24        949.03        22.41 o                         
 -16   4  10        398.26        394.53        20.13 o                         
 -15   4  10        518.75        482.11        15.75 o                         
 -14   4  10       7271.93       7201.34        94.69 o                         
 -13   4  10       1459.88       1461.22        26.89 o                         
 -12   4  10       1866.73       1817.19        29.77 o                         
 -11   4  10        100.54         92.78         7.98 o                         
 -10   4  10       3263.23       3200.28        45.38 o                         
  -9   4  10       3329.87       3268.41        48.67 o                         
  -8   4  10       8538.36       8468.20       107.27 o                         
  -7   4  10         22.34         25.04         4.85 o                         
  -6   4  10       5648.26       5620.91        66.43 o                         
  -5   4  10       2972.48       2918.44        36.76 o                         
  -4   4  10      14776.09      14772.38       152.72 o                         
  -3   4  10       1849.05       1735.50        21.97 o                         
  -2   4  10        210.36        222.52        11.57 o                         
  -1   4  10        564.05        565.05         9.30 o                         
   0   4  10       3966.13       4055.57        41.92 o                         
   1   4  10       1546.92       1543.00        19.78 o                         
   2   4  10       1205.95       1192.15        17.96 o                         
   3   4  10       1543.65       1476.61        19.56 o                         
   4   4  10        879.12        882.28        13.58 o                         
   5   4  10        332.76        324.13         8.37 o                         
   6   4  10       2851.44       2729.96        30.78 o                         
   7   4  10       1654.17       1638.36        20.66 o                         
   8   4  10        208.24        231.20         7.12 o                         
   9   4  10        451.49        441.48        10.06 o                         
  10   4  10      19990.51      19622.57       190.68 o                         
  11   4  10       3204.67       3160.62        36.16 o                         
  12   4  10       4230.97       4057.29        46.44 o                         
  13   4  10       1805.88       1854.00        24.50 o                         
  14   4  10       6595.81       6485.18        73.84 o                         
  15   4  10       1767.86       1781.92        28.78 o                         
  16   4  10       3051.26       2902.04        46.57 o                         
  17   4  10        808.20        830.16        21.83 o                         
  18   4  10       1792.66       1760.44        44.33 o                         
  19   4  10       3095.96       3069.34        68.04 o                         
  20   4  10       5873.98       6109.96       133.71 o                         
  21   4  10        174.93        167.24        20.76 o                         
  22   4  10        339.53        381.18        27.45 o                         
  23   4  10         95.83         66.93        20.12 o                         
  24   4  10       4116.99       4278.03       103.18 o                         
  25   4  10        904.66        839.53        77.63 o                         
 -24   5  10       1090.93       1153.42        67.35 o                         
 -23   5  10       1183.30       1157.42        49.36 o                         
 -22   5  10       1307.46       1303.36        47.00 o                         
 -21   5  10        150.05        147.21        16.60 o                         
 -20   5  10        167.54        180.08        14.64 o                         
 -19   5  10       1943.14       1956.30        38.81 o                         
 -18   5  10       1602.57       1555.42        33.17 o                         
 -17   5  10         91.51         97.06        11.20 o                         
 -16   5  10        623.95        560.31        18.48 o                         
 -15   5  10       3259.76       3177.35        48.19 o                         
 -14   5  10       1350.99       1320.92        25.96 o                         
 -13   5  10        271.02        261.64        12.33 o                         
 -12   5  10        965.06        933.39        20.74 o                         
 -11   5  10       2368.22       2255.35        35.82 o                         
 -10   5  10         66.93         75.41         7.86 o                         
  -9   5  10        178.86        180.63         8.69 o                         
  -8   5  10        427.61        444.63        12.20 o                         
  -7   5  10       4379.96       4243.33        69.22 o                         
  -6   5  10        516.50        528.31        11.31 o                         
  -5   5  10        324.92        311.65        12.74 o                         
  -4   5  10       2821.59       2799.43        33.64 o                         
  -3   5  10       6696.32       6550.58        71.08 o                         
  -2   5  10        483.63        467.82        17.39 o                         
  -1   5  10       2096.44       2114.05        26.25 o                         
   0   5  10       3368.94       3302.33        38.04 o                         
   1   5  10       6276.35       6230.58        63.00 o                         
   2   5  10       2987.57       3036.07        35.45 o                         
   3   5  10         35.69         38.82         5.00 o                         
   4   5  10       2142.37       2054.81        28.11 o                         
   5   5  10       4238.60       4106.98        48.11 o                         
   6   5  10       6141.86       6116.42        67.44 o                         
   7   5  10        538.25        495.82        11.54 o                         
   8   5  10       4916.47       4878.53        70.23 o                         
   9   5  10       3891.04       3952.17        50.49 o                         
  10   5  10       2698.37       2687.71        34.83 o                         
  11   5  10        255.41        254.22        12.40 o                         
  12   5  10        191.49        214.49        10.71 o                         
  13   5  10       1821.40       1830.37        31.78 o                         
  14   5  10        823.66        806.23        19.39 o                         
  15   5  10        152.82        170.92        11.47 o                         
  16   5  10        728.50        724.86        27.91 o                         
  17   5  10        654.03        663.22        28.42 o                         
  18   5  10        481.63        453.25        28.01 o                         
  19   5  10         21.68         43.44        15.73 o                         
  20   5  10         38.18         31.66        16.18 o                         
  21   5  10        190.62        201.82        23.31 o                         
  22   5  10        149.07        145.37        35.40 o                         
  23   5  10        134.12        129.92        21.88 o                         
 -22   6  10        215.35        256.72        42.31 o                         
 -21   6  10        565.82        638.75        38.86 o                         
 -20   6  10        526.23        572.36        36.01 o                         
 -19   6  10        504.73        480.23        21.93 o                         
 -18   6  10        316.74        312.87        16.97 o                         
 -17   6  10        429.62        386.96        19.94 o                         
 -16   6  10        180.11        187.56        14.15 o                         
 -15   6  10       1441.61       1420.68        31.47 o                         
 -14   6  10       3535.14       3406.23        52.30 o                         
 -13   6  10       1443.04       1432.13        28.65 o                         
 -12   6  10        653.52        635.12        19.06 o                         
 -11   6  10        104.69        115.92        10.60 o                         
 -10   6  10       1533.92       1529.97        28.51 o                         
  -9   6  10        653.62        624.89        17.58 o                         
  -8   6  10       2032.31       1978.29        33.26 o                         
  -7   6  10        976.20        961.07        22.90 o                         
  -6   6  10         55.02         51.70         7.61 o                         
  -5   6  10        441.82        435.45        14.29 o                         
  -4   6  10       1815.40       1754.42        29.61 o                         
  -3   6  10        957.16        936.55        19.66 o                         
  -2   6  10        829.46        803.58        17.85 o                         
  -1   6  10       2328.26       2261.24        61.05 o                         
   0   6  10        643.59        664.19        16.17 o                         
   1   6  10        324.50        316.80        14.09 o                         
   2   6  10        934.84        919.58        31.38 o                         
   3   6  10       4283.86       4188.07        96.63 o                         
   4   6  10       1736.58       1704.00        30.47 o                         
   5   6  10       1095.22       1100.78        21.36 o                         
   6   6  10       1258.61       1260.72        31.41 o                         
   7   6  10       4162.51       4230.01        71.51 o                         
   8   6  10       1375.32       1333.95        53.54 o                         
   9   6  10        961.82        972.80        26.17 o                         
  10   6  10         22.52         21.65         9.15 o                         
  11   6  10        996.59       1011.81        24.52 o                         
  12   6  10       1295.19       1343.40        29.23 o                         
  13   6  10        225.32        236.23        16.89 o                         
  14   6  10         26.36         29.38        12.10 o                         
  15   6  10        639.87        647.80        26.33 o                         
  16   6  10        323.63        310.34        26.75 o                         
  17   6  10          4.30         -1.73        24.18 o                         
  18   6  10        212.32        215.87        32.81 o                         
  19   6  10        664.07        664.87        55.26 o                         
  20   6  10        901.07       1046.35        65.62 o                         
  21   6  10        783.01        796.12        60.44 o                         
  22   6  10        138.73        188.24        36.27 o                         
 -19   7  10        274.64        279.87        37.99 o                         
 -18   7  10        860.39        770.26        48.43 o                         
 -17   7  10        968.36       1011.46        29.03 o                         
 -16   7  10       1387.01       1373.55        32.76 o                         
 -15   7  10        335.03        366.85        18.68 o                         
 -14   7  10        289.42        355.43        17.88 o                         
 -13   7  10        973.06        964.29        26.95 o                         
 -12   7  10       4109.45       3980.32        65.39 o                         
 -11   7  10       2826.86       2932.43        55.57 o                         
 -10   7  10       7120.55       7015.13        95.01 o                         
  -9   7  10       1365.18       1404.08        28.23 o                         
  -8   7  10        397.15        408.04        17.15 o                         
  -7   7  10       1444.96       1427.31        28.08 o                         
  -6   7  10       7204.65       6901.33        92.24 o                         
  -5   7  10       2096.90       2068.68        39.89 o                         
  -4   7  10        453.63        438.69        28.67 o                         
  -3   7  10        114.85        145.56        17.84 o                         
  -2   7  10       1709.06       1631.74        30.04 o                         
  -1   7  10       2026.27       1957.96        33.04 o                         
   0   7  10       1117.45       1091.53        25.45 o                         
   1   7  10        882.02        889.64        25.54 o                         
   2   7  10       1028.86       1049.36        29.20 o                         
   3   7  10         21.01         34.11         9.87 o                         
   4   7  10        440.91        425.80        21.34 o                         
   5   7  10       1015.55       1017.33        27.67 o                         
   6   7  10       1677.84       1654.85        41.88 o                         
   7   7  10         33.21         45.04        11.84 o                         
   8   7  10         95.35        109.99        11.88 o                         
   9   7  10        726.15        719.83        24.17 o                         
  10   7  10        509.77        491.59        22.93 o                         
  11   7  10        125.32        143.88        17.67 o                         
  12   7  10        369.54        365.33        24.06 o                         
  13   7  10        593.59        561.73        30.24 o                         
  14   7  10        281.70        308.61        30.22 o                         
  15   7  10        152.40        191.40        21.14 o                         
  16   7  10       1698.34       1766.45       107.07 o                         
  17   7  10       1547.48       1675.58        52.13 o                         
  18   7  10       1659.26       1809.65        82.89 o                         
  19   7  10        396.74        373.02        44.90 o                         
 -16   8  10        314.52        301.45        24.93 o                         
 -15   8  10        656.77        669.15        26.43 o                         
 -14   8  10        680.80        714.84        26.61 o                         
 -13   8  10       1406.25       1368.30        33.82 o                         
 -12   8  10        320.92        348.85        18.52 o                         
 -11   8  10        275.43        287.74        17.24 o                         
 -10   8  10       1268.62       1291.63        31.43 o                         
  -9   8  10        621.99        655.77        23.45 o                         
  -8   8  10        170.73        205.66        18.24 o                         
  -7   8  10         47.08         57.83        10.58 o                         
  -6   8  10        348.89        357.03        15.75 o                         
  -5   8  10       1235.90       1290.06        28.12 o                         
  -4   8  10        901.48        943.83        25.44 o                         
  -3   8  10       1104.91       1113.29        33.28 o                         
  -2   8  10       1049.32       1071.82        30.88 o                         
  -1   8  10        816.18        797.98        26.58 o                         
   0   8  10        661.94        668.82        24.58 o                         
   1   8  10       1193.12       1220.10        32.53 o                         
   2   8  10        981.27        934.52        28.24 o                         
   3   8  10        486.01        494.06        34.63 o                         
   4   8  10        895.45        883.15        40.05 o                         
   5   8  10        418.61        436.41        26.23 o                         
   6   8  10       1470.03       1446.79       107.93 o                         
   7   8  10        323.07        316.65        21.34 o                         
   8   8  10       1228.66       1209.34        42.18 o                         
   9   8  10       1292.34       1404.11        45.68 o                         
  10   8  10       2198.16       2134.52        59.69 o                         
  11   8  10        999.81        970.40        40.24 o                         
  12   8  10       1239.99       1232.62        44.46 o                         
  13   8  10       1015.99       1040.51        42.31 o                         
  14   8  10        753.05        841.61        39.34 o                         
  15   8  10        446.54        489.12        40.58 o
[truncated: 385,725 more chars]
