# Supplementary material for: Crystal structures and hydrogen-bonding analysis of a series of benzamide complexes of zinc(II) chloride
Source: Acta Crystallogr E Crystallogr Commun. 2021 Aug 17;77(Pt 9):880–6. doi: 10.1107/S2056989021008264 (PMC8423010; doi:10.1107/S2056989021008264)
Supplement: Supplementary file 3 [file e-77-00880-1sup7.mol]

1
  --CCDC--080921    3D                              

 35 36  0  0  0  0  0  0  0  0999 V2000
   12.8745    5.4599    7.0239 Zn     0
   14.2432    7.1727    7.4633 Cl     0
   13.5957    3.5132    7.7839 Cl     0
   11.0383    5.7913    7.6340 O      0
   12.6299    5.4153    5.0304 O      0
    9.8699    5.9329    5.7031 N      0
   10.5480    5.7548    5.2362 H      0
    9.1456    6.0407    5.2321 H      0
   14.6730    6.0619    4.3556 N      0
   14.8386    6.3706    5.1557 H      0
   15.2619    6.2386    3.7682 H      0
    8.7050    6.0451    7.8244 C      0
    7.4419    5.8149    7.2787 C      0
    7.3515    5.5809    6.3624 H      0
    6.3134    5.9322    8.0887 C      0
    5.4491    5.7822    7.7236 H      0
    6.4521    6.2665    9.4283 C      0
    5.6791    6.3434    9.9751 H      0
    7.7049    6.4908    9.9792 C      0
    7.7931    6.7195   10.8972 H      0
    8.8255    6.3779    9.1737 C      0
    9.6871    6.5286    9.5446 H      0
    9.9408    5.9094    7.0227 C      0
   13.0405    5.3721    2.6951 C      0
   13.8670    5.6470    1.5987 C      0
   14.7465    5.9778    1.7392 H      0
   13.4018    5.4366    0.3023 C      0
   13.9648    5.6234   -0.4397 H      0
   12.1214    4.9557    0.0933 C      0
   11.8073    4.8105   -0.7914 H      0
   11.2963    4.6852    1.1742 C      0
   10.4147    4.3642    1.0250 H      0
   11.7478    4.8802    2.4744 C      0
   11.1816    4.6806    3.2106 H      0
   13.4600    5.6235    4.0948 C      0
  1  2  1
  1  3  1
  1  4  1
  1  5  1
  4 23  2
  5 35  2
  6  7  1
  6  8  1
  6 23  1
  9 10  1
  9 11  1
  9 35  1
 12 13  4
 12 21  4
 12 23  1
 13 14  1
 13 15  4
 15 16  1
 15 17  4
 17 18  1
 17 19  4
 19 20  1
 19 21  4
 21 22  1
 24 25  4
 24 33  4
 24 35  1
 25 26  1
 25 27  4
 27 28  1
 27 29  4
 29 30  1
 29 31  4
 31 32  1
 31 33  4
 33 34  1
M  END
$$$$
