# Supplementary material for: Crystal structures and hydrogen-bonding analysis of a series of benzamide complexes of zinc(II) chloride
Source: Acta Crystallogr E Crystallogr Commun. 2021 Aug 17;77(Pt 9):880–6. doi: 10.1107/S2056989021008264 (PMC8423010; doi:10.1107/S2056989021008264)
Supplement: Supplementary file 4 [file e-77-00880-2sup3.hkl]

data_2                                                                          
_shelx_title ' ot277_0m_a.res in P2(1)'                                         
_shelx_refln_list_code          4                                               
_shelx_F_calc_maximum      126.28                                               
_exptl_crystal_F_000       416.00                                               
_reflns_d_resolution_high  0.6999                                               
                                                                                
loop_                                                                           
 _space_group_symop_operation_xyz                                               
 'x, y, z'                                                                      
 '-x, y+1/2, -z'                                                                
                                                                                
_cell_length_a     7.3802                                                       
_cell_length_b     8.2491                                                       
_cell_length_c    14.5953                                                       
_cell_angle_alpha  90.000                                                       
_cell_angle_beta   97.852                                                       
_cell_angle_gamma  90.000                                                       
                                                                                
_shelx_F_squared_multiplier     1.000                                           
                                                                                
loop_                                                                           
 _refln_index_h                                                                 
 _refln_index_k                                                                 
 _refln_index_l                                                                 
 _refln_F_squared_calc                                                          
 _refln_F_squared_meas                                                          
 _refln_F_squared_sigma                                                         
 _refln_observed_status                                                         
   1 -11   0         61.09         57.30         8.13 o                         
   2 -11   0        322.25        336.28        19.08 o                         
   3 -11   0         33.71         34.52         7.16 o                         
   0 -10   0        653.53        667.12        32.75 o                         
   1 -10   0        146.20        153.04        10.74 o                         
   2 -10   0         46.45         45.24         6.92 o                         
   3 -10   0        460.69        455.87        18.46 o                         
   4 -10   0        113.51        115.36        12.52 o                         
   5 -10   0         97.98        104.44        12.47 o                         
   1  -9   0        795.89        792.85        20.40 o                         
   2  -9   0        435.47        439.77        15.07 o                         
   3  -9   0         54.40         56.20         6.57 o                         
   4  -9   0          1.13          3.59         4.81 o                         
   5  -9   0        381.87        378.33        20.06 o                         
   6  -9   0        345.80        317.51        18.97 o                         
   0  -8   0        788.44        783.73        25.96 o                         
   1  -8   0        270.32        273.68        10.05 o                         
   2  -8   0        394.63        395.09        12.11 o                         
   3  -8   0        402.24        410.05        16.32 o                         
   4  -8   0        252.65        261.36        12.93 o                         
   5  -8   0        224.22        216.91        14.00 o                         
   6  -8   0        205.65        205.52        14.16 o                         
   7  -8   0        189.84        199.12        15.14 o                         
   1  -7   0        205.86        198.93         7.72 o                         
   2  -7   0       1902.35       1945.34        38.73 o                         
   3  -7   0        147.16        143.44         7.94 o                         
   4  -7   0        716.74        697.62        22.88 o                         
   5  -7   0        116.69        120.25         8.84 o                         
   6  -7   0         73.16         78.80         9.50 o                         
   7  -7   0        204.33        202.57        17.46 o                         
   8  -7   0        538.47        550.17        31.82 o                         
   0  -6   0        590.76        599.71        16.84 o                         
   1  -6   0        335.61        344.77         9.37 o                         
   2  -6   0        226.05        233.23         7.77 o                         
   3  -6   0        953.43        938.02        21.70 o                         
   4  -6   0       1549.93       1501.67        38.76 o                         
   5  -6   0        184.80        194.63        10.27 o                         
   6  -6   0        298.83        302.18        13.95 o                         
   7  -6   0        165.47        177.42        15.80 o                         
   8  -6   0        234.86        246.68        19.79 o                         
   1  -5   0       2214.37       2193.22        38.39 o                         
   2  -5   0       1310.57       1302.05        22.19 o                         
   3  -5   0         33.65         41.81         3.95 o                         
   4  -5   0         16.82         12.76         2.79 o                         
   5  -5   0        281.54        284.76        12.15 o                         
   6  -5   0          0.68          1.25         2.96 o                         
   7  -5   0        723.42        766.16        29.52 o                         
   8  -5   0        422.25        436.69        26.51 o                         
   9  -5   0         94.76         95.86        14.69 o                         
   0  -4   0       6286.65       6255.38       128.23 o                         
   1  -4   0       1026.64       1108.49        20.22 o                         
   2  -4   0        498.90        494.20         9.27 o                         
   3  -4   0        699.04        666.24        15.45 o                         
   4  -4   0        966.97        945.09        20.51 o                         
   5  -4   0         64.35         66.93         4.66 o                         
   6  -4   0        540.93        550.15        17.93 o                         
   7  -4   0       1036.41       1030.26        29.29 o                         
   8  -4   0          2.28          5.94         5.00 o                         
   9  -4   0        282.09        323.11        22.53 o                         
   1  -3   0       1623.33       1607.38        31.43 o                         
   2  -3   0       3342.41       3454.86        54.65 o                         
   3  -3   0       1687.34       1790.47        36.26 o                         
   4  -3   0       1065.83       1047.36        20.82 o                         
   5  -3   0       1172.16       1146.54        22.33 o                         
   6  -3   0        198.34        216.24         9.83 o                         
   7  -3   0         45.86         50.99         6.36 o                         
   8  -3   0        285.70        286.51        14.09 o                         
   9  -3   0        327.34        338.25        19.18 o                         
  10  -3   0          8.54          6.83        11.37 o                         
   0  -2   0      15946.68      14994.86       633.60 o                         
   1  -2   0       3284.97       3522.77       140.27 o                         
   2  -2   0        101.23        124.19         4.79 o                         
   3  -2   0       3415.91       3457.00        60.69 o                         
   4  -2   0          0.37         -0.08         1.12 o                         
   5  -2   0       1959.13       2050.26        35.40 o                         
   6  -2   0        384.31        390.13        13.57 o                         
   7  -2   0       1044.53       1035.59        28.70 o                         
   8  -2   0        401.83        379.60        15.89 o                         
   9  -2   0        360.76        353.83        18.45 o                         
  10  -2   0        435.69        415.96        26.14 o                         
   1  -1   0       1418.56       1514.02        69.44 o                         
   2  -1   0       1114.17       1100.96        46.71 o                         
   3  -1   0        136.56        151.30         5.70 o                         
   4  -1   0       1666.08       1681.01        30.62 o                         
   5  -1   0       1479.14       1429.96        27.22 o                         
   6  -1   0        647.50        653.77        17.33 o                         
   7  -1   0        247.99        238.59         9.92 o                         
   8  -1   0        275.42        273.81        13.52 o                         
   9  -1   0        184.16        164.98        15.94 o                         
  10  -1   0        162.48        141.90        16.79 o                         
   1   0   0        848.26       1015.27        44.85 o                         
   2   0   0        816.91        875.00        42.38 o                         
   3   0   0        140.92        139.11         4.64 o                         
   4   0   0        697.50        708.88        14.85 o                         
   5   0   0        348.65        394.83        10.16 o                         
   6   0   0       2320.47       2216.61        46.13 o                         
   7   0   0        549.53        533.56        15.78 o                         
   8   0   0          0.78          0.71         3.52 o                         
   9   0   0         73.47         74.84         9.21 o                         
  10   0   0        244.97        243.52        20.47 o                         
   1   1   0       1596.03       1742.45        70.68 o                         
   2   1   0        978.79        869.59        47.48 o                         
   3   1   0        139.25        158.59         9.82 o                         
   4   1   0       1621.98       1618.64        30.74 o                         
   5   1   0       1443.27       1351.23        30.14 o                         
   6   1   0        715.63        693.78        17.80 o                         
   7   1   0        304.42        307.90        12.45 o                         
   8   1   0        347.30        343.44        14.42 o                         
   9   1   0        160.40        150.02        12.89 o                         
  10   1   0        148.02        133.96        12.72 o                         
   0   2   0      15473.01      15465.00       636.23 o                         
   1   2   0       2952.81       3100.11       139.80 o                         
   2   2   0        105.12        127.12         7.21 o                         
   3   2   0       3533.90       3562.24        67.48 o                         
   4   2   0         15.62         16.95         2.49 o                         
   5   2   0       1962.83       2088.06        43.10 o                         
   6   2   0        326.18        317.88        11.29 o                         
   7   2   0       1012.54        990.51        28.74 o                         
   8   2   0        402.87        387.65        16.21 o                         
   9   2   0        373.83        378.38        18.91 o                         
  10   2   0        386.20        395.80        30.35 o                         
   1   3   0       1565.25       1550.19        35.33 o                         
   2   3   0       3212.03       3321.28        64.82 o                         
   3   3   0       1768.02       1865.70        37.11 o                         
   4   3   0       1064.05       1010.90        23.37 o                         
   5   3   0        998.50        956.91        24.47 o                         
   6   3   0        154.74        150.53         9.20 o                         
   7   3   0         50.58         55.59         6.91 o                         
   8   3   0        334.32        320.75        14.84 o                         
   9   3   0        380.28        386.44        19.59 o                         
  10   3   0         14.04         19.65         7.84 o                         
   0   4   0       6025.29       5969.74       147.88 o                         
   1   4   0        899.89        954.13        24.22 o                         
   2   4   0        456.37        447.97         9.93 o                         
   3   4   0        858.37        825.15        16.31 o                         
   4   4   0       1103.34       1056.20        21.39 o                         
   5   4   0         61.46         61.04         5.93 o                         
   6   4   0        481.50        510.40        18.14 o                         
   7   4   0        970.12        962.16        29.39 o                         
   8   4   0          2.58          4.82         5.29 o                         
   9   4   0        294.76        319.86        15.69 o                         
   1   5   0       2425.09       2410.11        41.91 o                         
   2   5   0       1114.81       1104.91        21.73 o                         
   3   5   0         48.11         52.81         3.58 o                         
   4   5   0          5.76          5.96         2.12 o                         
   5   5   0        303.64        305.17        11.14 o                         
   6   5   0          4.29          3.78         3.18 o                         
   7   5   0        775.70        788.14        22.71 o                         
   8   5   0        489.95        496.30        19.19 o                         
   9   5   0        110.58        100.40        10.37 o                         
   0   6   0        508.49        520.89        18.84 o                         
   1   6   0        257.47        276.16         9.80 o                         
   2   6   0        220.55        223.58         8.32 o                         
   3   6   0        784.38        766.49        18.80 o                         
   4   6   0       1623.58       1564.78        35.30 o                         
   5   6   0        168.65        165.84         9.91 o                         
   6   6   0        338.89        338.90        13.02 o                         
   7   6   0        145.16        149.32        10.82 o                         
   8   6   0        236.71        229.78        13.77 o                         
   1   7   0        232.10        232.68         8.15 o                         
   2   7   0       2031.46       2038.93        43.10 o                         
   3   7   0        160.73        162.11         8.03 o                         
   4   7   0        802.84        796.69        21.39 o                         
   5   7   0         97.31         98.12         8.15 o                         
   6   7   0         85.11         86.66         9.19 o                         
   7   7   0        178.29        176.53        14.24 o                         
   8   7   0        563.19        560.86        26.04 o                         
   0   8   0        622.18        624.64        24.29 o                         
   1   8   0        325.34        335.12        10.73 o                         
   2   8   0        356.05        349.59        11.70 o                         
   3   8   0        486.56        499.20        18.18 o                         
   4   8   0        245.66        235.31        11.93 o                         
   5   8   0        237.16        231.72        13.45 o                         
   6   8   0        188.69        183.89        13.72 o                         
   7   8   0        179.97        195.97        15.51 o                         
   1   9   0        846.14        841.09        20.85 o                         
   2   9   0        359.12        365.44        14.40 o                         
   3   9   0         48.49         44.34         7.08 o                         
   4   9   0         10.04         10.92         6.74 o                         
   5   9   0        478.30        454.97        26.57 o                         
   6   9   0        367.78        363.21        21.70 o                         
   0  10   0        733.29        733.13        32.91 o                         
   1  10   0        168.54        171.86        12.32 o                         
   2  10   0         57.10         66.52         9.22 o                         
   3  10   0        410.16        418.05        20.42 o                         
   4  10   0         99.66         93.07        14.33 o                         
   5  10   0         98.00        108.59        16.61 o                         
   1  11   0         70.26         70.84         9.93 o                         
   2  11   0        294.02        310.82        18.05 o                         
   3  11   0         37.99         35.96         8.37 o                         
  -3 -11   1        247.02        260.58        15.02 o                         
  -2 -11   1         81.95         87.01        11.20 o                         
  -1 -11   1        146.80        152.72        11.96 o                         
   0 -11   1          0.43          0.29         4.67 o                         
   1 -11   1        239.87        255.93        15.16 o                         
   2 -11   1        157.21        167.55        12.40 o                         
   3 -11   1        121.82        129.38        11.99 o                         
  -5 -10   1        189.91        201.15        15.30 o                         
  -4 -10   1        386.52        399.74        20.55 o                         
  -3 -10   1         56.93         61.85         8.19 o                         
  -2 -10   1        381.76        381.38        16.56 o                         
  -1 -10   1        407.83        399.23        16.84 o                         
   0 -10   1        350.75        342.28        15.63 o                         
   1 -10   1        156.88        145.92        10.60 o                         
   2 -10   1        584.58        569.87        20.40 o                         
   3 -10   1        245.65        247.46        13.51 o                         
   4 -10   1         45.23         46.68         8.91 o                         
   5 -10   1        198.20        193.27        15.51 o                         
  -6  -9   1        316.50        334.59        19.28 o                         
  -5  -9   1         56.35         46.58         8.44 o                         
  -4  -9   1        219.57        218.86        14.37 o                         
  -3  -9   1        152.73        156.58         9.47 o                         
  -2  -9   1        115.76        123.31         7.87 o                         
  -1  -9   1        128.10        117.33         8.27 o                         
   0  -9   1        522.66        526.71        18.47 o                         
   1  -9   1        216.00        226.62         9.52 o                         
   2  -9   1         54.85         54.46         6.28 o                         
   3  -9   1          2.49          4.76         3.71 o                         
   4  -9   1        148.76        157.89        12.77 o                         
   5  -9   1        263.30        252.29        16.13 o                         
   6  -9   1        196.13        178.89        14.32 o                         
  -7  -8   1        457.31        500.95        22.92 o                         
  -6  -8   1         90.95         91.13        10.60 o                         
  -5  -8   1        259.40        274.70        16.07 o                         
  -4  -8   1        621.17        613.40        21.72 o                         
  -3  -8   1        411.25        413.14        14.44 o                         
  -2  -8   1        573.00        575.97        15.99 o                         
  -1  -8   1        698.22        709.75        17.55 o                         
   0  -8   1         93.49         93.32         5.70 o                         
   1  -8   1        744.14        757.11        18.30 o                         
   2  -8   1       1538.51       1523.38        31.71 o                         
   3  -8   1        590.52        598.53        18.23 o                         
   4  -8   1        126.96        133.82         9.65 o                         
   5  -8   1         96.48         95.91        13.89 o                         
   6  -8   1        149.12        147.38        12.78 o                         
   7  -8   1        169.63        171.24        17.95 o                         
  -8  -7   1          8.59          9.00         7.86 o                         
  -7  -7   1         94.84        104.84        14.40 o                         
  -6  -7   1        211.07        204.97        18.98 o                         
  -5  -7   1        375.39        364.17        15.04 o                         
  -4  -7   1        790.88        760.05        23.01 o                         
  -3  -7   1       2455.60       2373.56        51.11 o                         
  -2  -7   1        158.41        153.41         7.31 o                         
  -1  -7   1        122.44        122.68         6.06 o                         
   0  -7   1        891.67        883.05        17.75 o                         
   1  -7   1        497.80        467.82        12.61 o                         
   2  -7   1        105.68        109.55         6.49 o                         
   3  -7   1        710.93        709.40        18.36 o                         
   4  -7   1        299.94        301.37        11.20 o                         
   5  -7   1         56.34         63.72         7.20 o                         
   6  -7   1        360.26        368.52        17.67 o                         
   7  -7   1        384.81        361.75        23.43 o                         
   8  -7   1        452.38        458.47        28.67 o                         
  -9  -6   1        117.49        133.73        19.26 o                         
  -8  -6   1        202.89        186.06        17.59 o                         
  -7  -6   1        338.19        367.98        23.29 o                         
  -6  -6   1         91.17         94.02         8.59 o                         
  -5  -6   1        544.65        537.56        18.72 o                         
  -4  -6   1       2000.92       2002.24        47.94 o                         
  -3  -6   1        223.73        225.19         9.24 o                         
  -2  -6   1        370.42        361.64        10.06 o                         
  -1  -6   1        469.38        496.06        12.89 o                         
   0  -6   1        116.24        123.82         5.18 o                         
   1  -6   1       1453.87       1500.40        27.41 o                         
   2  -6   1       1620.68       1606.78        28.67 o                         
   3  -6   1       1501.74       1463.65        29.78 o                         
   4  -6   1        316.52        320.56        10.98 o                         
   5  -6   1        428.45        416.70        13.82 o                         
   6  -6   1         59.94         53.85         6.73 o                         
   7  -6   1        125.00        134.75        15.53 o                         
   8  -6   1        254.22        267.30        24.51 o                         
  -9  -5   1        294.47        309.34        34.95 o                         
  -8  -5   1        331.69        341.62        22.36 o                         
  -7  -5   1        270.51        264.60        15.44 o                         
  -6  -5   1        799.16        819.03        24.73 o                         
  -5  -5   1        268.92        282.11        11.61 o                         
  -4  -5   1        735.87        715.49        21.59 o                         
  -3  -5   1       1760.34       1743.43        36.73 o                         
  -2  -5   1       1268.94       1241.25        25.56 o                         
  -1  -5   1        587.35        587.19        13.30 o                         
   0  -5   1       4330.30       4387.65        65.95 o                         
   1  -5   1       1654.03       1668.07        28.82 o                         
   2  -5   1        386.93        391.96         8.42 o                         
   3  -5   1        386.77        377.86        10.41 o                         
   4  -5   1        897.91        907.28        21.00 o                         
   5  -5   1        237.41        210.56         8.89 o                         
   6  -5   1        947.97        921.29        23.90 o                         
   7  -5   1       1087.28       1125.10        38.04 o                         
   8  -5   1        204.09        204.47        17.32 o                         
   9  -5   1        130.33        144.62        17.40 o                         
  -9  -4   1         44.75         47.20         8.46 o                         
  -8  -4   1        336.39        336.99        17.22 o                         
  -7  -4   1       1363.87       1380.88        36.75 o                         
  -6  -4   1         26.55         20.17         3.62 o                         
  -5  -4   1       1101.26       1114.02        25.76 o                         
  -4  -4   1        729.22        731.59        18.44 o                         
  -3  -4   1        953.55       1005.53        20.41 o                         
  -2  -4   1        640.11        685.75        15.27 o                         
  -1  -4   1        640.35        615.18        12.63 o                         
   0  -4   1        475.86        466.42         9.41 o                         
   1  -4   1       2716.85       2831.33        47.36 o                         
   2  -4   1       3630.37       3678.17        56.82 o                         
   3  -4   1        594.59        601.97        12.04 o                         
   4  -4   1        102.64        105.64         4.86 o                         
   5  -4   1        255.23        258.92         8.56 o                         
   6  -4   1       1249.22       1242.89        28.65 o                         
   7  -4   1        179.06        187.20        10.62 o                         
   8  -4   1        471.51        472.51        23.06 o                         
   9  -4   1         79.84         92.13        13.97 o                         
 -10  -3   1        154.60        153.72        24.44 o                         
  -9  -3   1        701.70        684.35        27.84 o                         
  -8  -3   1         49.75         48.10         6.69 o                         
  -7  -3   1        785.40        799.78        24.00 o                         
  -6  -3   1       1183.39       1181.59        30.39 o                         
  -5  -3   1        562.10        552.68        14.61 o                         
  -4  -3   1        260.71        275.59         8.88 o                         
  -3  -3   1       3410.51       3369.24        60.21 o                         
  -2  -3   1         96.30         84.91         3.97 o                         
  -1  -3   1       2160.30       2333.84        45.74 o                         
   0  -3   1       5261.12       5278.16        81.19 o                         
   1  -3   1       2707.45       2774.07        52.82 o                         
   2  -3   1         94.11         86.35         3.20 o                         
   3  -3   1        752.33        713.08        13.74 o                         
   4  -3   1       1705.95       1720.09        32.48 o                         
   5  -3   1        136.71        142.42         5.71 o                         
   6  -3   1        627.32        603.45        16.58 o                         
   7  -3   1        714.46        726.27        20.22 o                         
   8  -3   1        526.02        558.49        20.89 o                         
   9  -3   1        302.62        329.51        17.76 o                         
  10  -3   1        386.32        397.45        21.79 o                         
 -10  -2   1        161.31        169.00        17.22 o                         
  -9  -2   1         13.10          9.91         6.91 o                         
  -8  -2   1        480.86        491.18        18.20 o                         
  -7  -2   1        270.44        265.82        11.94 o                         
  -6  -2   1         17.89         20.61         3.47 o                         
  -5  -2   1        399.82        404.27        10.35 o                         
  -4  -2   1       1901.20       1841.18        34.56 o                         
  -3  -2   1       1632.41       1680.16        31.02 o                         
  -2  -2   1       7262.05       7262.21       239.87 o                         
   0  -2   1       2342.34       2373.40        71.62 o                         
   1  -2   1      10356.21      11319.15       472.92 o                         
   2  -2   1       6174.68       6310.32       120.71 o                         
   3  -2   1       1366.75       1431.31        26.15 o                         
   4  -2   1        946.78        916.60        16.76 o                         
   5  -2   1        775.97        761.68        16.22 o                         
   6  -2   1        334.28        327.21        10.86 o                         
   7  -2   1         93.93         95.19         7.04 o                         
   8  -2   1        310.70        308.88        14.41 o                         
   9  -2   1        450.18        455.09        20.89 o                         
  10  -2   1         17.81         15.29         8.78 o                         
 -10  -1   1         30.04         31.92         9.59 o                         
  -9  -1   1        132.55        136.02        36.58 o                         
  -8  -1   1        331.48        323.01        17.21 o                         
  -7  -1   1       1014.65        994.34        24.58 o                         
  -6  -1   1       2847.89       2815.52        57.17 o                         
  -5  -1   1       1777.69       1826.48        36.02 o                         
  -4  -1   1        184.95        188.32         6.57 o                         
  -3  -1   1        657.47        683.25        16.65 o                         
  -2  -1   1        483.80        497.20        27.69 o                         
  -1  -1   1        824.00        799.08        38.20 o                         
   0  -1   1       3219.41       3348.11        94.26 o                         
   1  -1   1      10648.39      11026.70       446.01 o                         
   4  -1   1       3111.11       3220.23        54.24 o                         
   5  -1   1        738.55        746.79        17.72 o                         
   6  -1   1        330.50        322.20         9.78 o                         
   7  -1   1       1063.20       1014.97        25.85 o                         
   8  -1   1         17.81         16.25         4.78 o                         
   9  -1   1        189.24        198.42        17.21 o                         
  10  -1   1        534.47        542.54        30.12 o                         
 -10   0   1         17.88         17.53         9.35 o                         
  -9   0   1         36.11         26.23         6.66 o                         
  -8   0   1        128.36        119.82         9.13 o                         
  -7   0   1       1709.26       1645.31        36.50 o                         
  -6   0   1        156.86        137.55         6.68 o                         
  -5   0   1       1996.62       2000.71        41.06 o                         
  -4   0   1        810.75        935.68        20.56 o                         
  -3   0   1        133.18        160.25         6.00 o                         
  -2   0   1        569.72        600.35        30.47 o                         
  -1   0   1       1422.00       1626.60        68.83 o                         
   1   0   1        314.62        377.51        19.33 o                         
   2   0   1        164.15        200.12        14.54 o                         
   3   0   1         12.08         14.42         1.81 o                         
   4   0   1          0.72          1.95         1.30 o                         
   5   0   1       3537.92       3489.01        62.18 o                         
   6   0   1       1413.24       1355.13        27.45 o                         
   7   0   1        205.81        199.24         8.93 o                         
   8   0   1         26.47         23.20         4.48 o                         
   9   0   1         42.53         44.28         7.82 o                         
  10   0   1        136.98        115.99        15.35 o                         
 -10   1   1         17.93          9.00         6.64 o                         
  -9   1   1        139.21        149.88        12.57 o                         
  -8   1   1        383.91        382.75        15.56 o                         
  -7   1   1       1053.46       1016.42        31.75 o                         
  -6   1   1       2903.49       2849.69        57.47 o                         
  -5   1   1       1633.61       1610.89        37.73 o                         
  -4   1   1        228.57        232.48         7.21 o                         
  -3   1   1        661.37        644.82        17.41 o                         
  -2   1   1        659.51        644.12        31.24 o                         
  -1   1   1        885.81        924.65        38.98 o                         
   0   1   1       2988.57       3102.25        94.10 o                         
   1   1   1      10468.83      10276.04       450.49 o                         
   2   1   1        653.62        638.55        34.49 o                         
   3   1   1         90.21        106.95         4.47 o                         
   4   1   1       2913.51       2907.27        54.17 o                         
   5   1   1        723.31        737.12        16.35 o                         
   6   1   1        345.68        353.65        10.10 o                         
   7   1   1       1193.70       1134.82        26.64 o                         
   8   1   1          7.13          4.36         4.09 o                         
   9   1   1        185.26        191.97        13.85 o                         
  10   1   1        506.42        517.94        23.81 o                         
 -10   2   1        117.14        121.75        13.02 o                         
  -9   2   1         21.77         23.30         7.04 o                         
  -8   2   1        460.15        466.18        19.22 o                         
  -7   2   1        249.65        246.88        12.05 o                         
  -6   2   1         19.84         18.87         3.97 o                         
  -5   2   1        438.13        425.17        12.08 o                         
  -4   2   1       2023.37       1964.66        38.89 o                         
  -3   2   1       1698.40       1773.59        39.08 o                         
  -2   2   1       7401.46       7682.33       154.37 o                         
   0   2   1       2484.76       2388.73       101.14 o                         
   1   2   1      10667.76      11526.83       469.83 o                         
   2   2   1       6679.98       6799.41       135.61 o                         
   3   2   1       1358.58       1390.83        29.37 o                         
   4   2   1        914.79        885.75        18.49 o                         
   5   2   1        700.80        699.10        16.25 o                         
   6   2   1        308.95        294.33        10.84 o                         
   7   2   1         91.36         90.62         7.93 o                         
   8   2   1        360.13        360.44        15.38 o                         
   9   2   1        402.04        419.75        20.52 o                         
  10   2   1         19.84         16.65         7.35 o                         
 -10   3   1        206.36        224.35        16.44 o                         
  -9   3   1        803.47        810.68        29.43 o                         
  -8   3   1         67.88         64.06         7.62 o                         
  -7   3   1        725.66        726.02        27.24 o                         
  -6   3   1       1090.09       1084.06        30.54 o                         
  -5   3   1        536.97        526.78        16.95 o                         
  -4   3   1        314.70        328.23         9.57 o                         
  -3   3   1       3608.59       3539.83        66.64 o                         
  -1   3   1       2214.83       2415.60        51.45 o                         
   0   3   1       4891.21       4978.47        95.93 o                         
   1   3   1       2696.95       2745.43        52.98 o                         
   2   3   1        104.72         95.24         3.98 o                         
   3   3   1        772.03        743.97        19.28 o                         
   4   3   1       1732.83       1733.97        36.53 o                         
   5   3   1        106.18        112.20         6.27 o                         
   6   3   1        603.54        578.05        16.83 o                         
   7   3   1        733.61        728.19        23.50 o                         
   8   3   1        602.43        637.60        22.05 o                         
   9   3   1        257.80        299.67        17.50 o                         
  10   3   1        446.57        482.91        23.35 o                         
  -9   4   1         55.90         59.40         8.09 o                         
  -8   4   1        343.60        353.31        14.46 o                         
  -7   4   1       1337.22       1345.67        33.03 o                         
  -6   4   1         26.36         24.78         4.25 o                         
  -5   4   1       1090.73       1113.80        26.56 o                         
  -4   4   1        814.54        808.91        17.55 o                         
  -3   4   1       1033.79       1061.44        20.83 o                         
  -2   4   1        720.67        789.26        15.70 o                         
  -1   4   1        565.62        537.66        12.11 o                         
   0   4   1        398.14        395.91        10.62 o                         
   1   4   1       2949.81       3032.46        56.49 o                         
   2   4   1       3828.93       3885.08        61.29 o                         
   3   4   1        593.60        570.96        13.38 o                         
   4   4   1        108.66        114.19         5.80 o                         
   5   4   1        258.45        280.18        10.21 o                         
   6   4   1       1157.80       1156.15        32.74 o                         
   7   4   1        179.20        169.89        10.53 o                         
   8   4   1        502.81        503.46        21.92 o                         
   9   4   1        112.65        116.38        12.27 o                         
  -9   5   1        262.84        276.20        15.18 o                         
  -8   5   1        331.85        349.42        15.85 o                         
  -7   5   1        219.21        219.78        11.05 o                         
  -6   5   1        834.77        819.28        22.39 o                         
  -5   5   1        220.98        236.96         9.94 o                         
  -4   5   1        824.85        811.66        19.61 o                         
  -3   5   1       1773.58       1758.64        31.07 o                         
  -2   5   1       1368.31       1371.27        25.89 o                         
  -1   5   1        565.21        572.02        14.18 o                         
   0   5   1       4296.08       4323.05        76.10 o                         
   1   5   1       1680.75       1651.60        31.26 o                         
   2   5   1        379.77        389.30         9.23 o                         
   3   5   1        280.72        279.06         8.24 o                         
   4   5   1        779.16        781.36        18.72 o                         
   5   5   1        255.02        230.88         9.66 o                         
   6   5   1        972.17        935.38        24.69 o                         
   7   5   1       1083.24       1077.80        28.78 o                         
   8   5   1        186.85        193.16        12.13 o                         
   9   5   1        102.99        108.71        10.86 o                         
  -9   6   1        120.18        104.75        10.63 o                         
  -8   6   1        174.82        170.30        12.04 o                         
  -7   6   1        379.69        408.82        18.80 o                         
  -6   6   1         91.32         92.68         8.86 o                         
  -5   6   1        569.32        571.46        19.50 o                         
  -4   6   1       1952.28       1949.69        43.14 o                         
  -3   6   1        257.19        266.84         9.68 o                         
  -2   6   1        330.55        323.82         9.58 o                         
  -1   6   1        558.01        572.54        14.69 o                         
   0   6   1        152.55        159.27         5.99 o                         
   1   6   1       1547.09       1557.71        27.76 o                         
   2   6   1       1548.71       1562.28        31.30 o                         
   3   6   1       1484.13       1496.19        30.27 o                         
   4   6   1        281.78        280.62        10.14 o                         
   5   6   1        446.09        424.04        14.21 o                         
   6   6   1        112.85         98.32         9.18 o                         
   7   6   1        119.23        124.40        10.18 o                         
   8   6   1        271.27        274.35        14.79 o                         
  -8   7   1         13.71          8.20         6.54 o                         
  -7   7   1         79.33         79.19        10.35 o                         
  -6   7   1        136.84        130.22        10.31 o                         
  -5   7   1        379.89        351.55        13.83 o                         
  -4   7   1        729.80        703.77        20.37 o                         
  -3   7   1       2482.46       2458.07        51.32 o                         
  -2   7   1        102.50        102.15         6.43 o                         
  -1   7   1        132.84        136.70         6.26 o                         
   0   7   1        760.89        750.84        18.51 o                         
   1   7   1        488.66        463.30        12.67 o                         
   2   7   1        111.50        116.38         6.77 o                         
   3   7   1        872.07        884.52        19.65 o                         
   4   7   1        272.02        268.81        11.35 o                         
   5   7   1         45.44         57.18         6.42 o                         
   6   7   1        323.42        319.18        17.46 o                         
   7   7   1        325.01        322.61        18.44 o                         
   8   7   1        444.78        451.92        23.23 o                         
  -7   8   1        416.22        419.50        22.20 o                         
  -6   8   1         95.28         97.02        11.07 o                         
  -5   8   1        190.22        194.08        12.16 o                         
  -4   8   1        677.64        695.33        23.33 o                         
  -3   8   1        398.45        409.94        16.60 o                         
  -2   8   1        658.36        657.69        18.58 o                         
  -1   8   1        638.03        663.09        17.23 o                         
   0   8   1        121.40        128.31         6.60 o                         
   1   8   1        704.41        708.10        18.15 o                         
   2   8   1       1480.89       1492.92        31.96 o                         
   3   8   1        576.93        592.57        20.97 o                         
   4   8   1        143.31        149.29         8.99 o                         
   5   8   1         82.42         81.24         9.62 o                         
   6   8   1        161.94        154.69        14.28 o                         
   7   8   1        161.07        156.54        18.89 o                         
  -6   9   1        321.61        354.26        25.30 o                         
  -5   9   1         56.26         48.83        10.60 o                         
  -4   9   1        194.63        194.71        17.28 o                         
  -3   9   1         93.18         85.35         9.29 o                         
  -2   9   1        120.80        119.99         8.94 o                         
  -1   9   1        122.18        115.45         8.19 o                         
   0   9   1        536.79        530.13        15.46 o                         
   1   9   1        208.72        218.03         9.42 o                         
   2   9   1         53.08         53.66         6.22 o                         
   3   9   1          5.78          6.43         4.42 o                         
   4   9   1        161.11        155.50        15.18 o                         
   5   9   1        264.16        258.39        20.34 o                         
   6   9   1        195.21        176.98        15.50 o                         
  -5  10   1        180.36        193.58        20.28 o                         
  -4  10   1        334.17        342.36        24.10 o                         
  -3  10   1         50.13         45.26         7.99 o                         
  -2  10   1        344.07        369.15        18.64 o                         
  -1  10   1        470.02        472.20        20.42 o                         
   0  10   1        392.65        414.22        16.16 o                         
   1  10   1        191.00        176.69        10.73 o                         
   2  10   1        488.25        481.15        22.06 o                         
   3  10   1        188.29        196.65        14.13 o                         
   4  10   1         39.93         42.94        10.60 o                         
   5  10   1        246.91        268.79        21.87 o                         
  -3  11   1        220.41        224.16        16.07 o                         
  -2  11   1         54.58         49.79         8.73 o                         
  -1  11   1        140.97        148.32        13.44 o                         
   0  11   1          8.61         12.04         6.82 o                         
   1  11   1        238.02        249.95        15.85 o                         
   2  11   1        154.29        178.33        13.92 o                         
   3  11   1        125.77        138.63        13.95 o                         
  -3 -11   2        130.87        129.17        16.43 o                         
  -2 -11   2        435.67        438.63        22.31 o                         
  -1 -11   2        380.37        384.75        17.37 o                         
   0 -11   2         45.71         39.87         7.05 o                         
   1 -11   2         39.28         49.47         8.94 o                         
   2 -11   2        316.88        307.77        15.78 o                         
   3 -11   2        607.84        636.83        26.94 o                         
  -5 -10   2        161.29        177.76        14.40 o                         
  -4 -10   2        151.59        144.50        14.02 o                         
  -3 -10   2        221.14        222.02        12.67 o                         
  -2 -10   2        262.61        264.34        16.37 o                         
  -1 -10   2        256.83        269.42        13.62 o                         
   0 -10   2        218.95        218.33        12.35 o                         
   1 -10   2        359.06        374.91        14.17 o                         
   2 -10   2        334.91        338.85        15.48 o                         
   3 -10   2         94.20         98.18         9.72 o                         
   4 -10   2        170.92        179.88        14.12 o                         
   5 -10   2        195.21        202.65        15.74 o                         
  -6  -9   2        105.58         97.48        11.62 o                         
  -5  -9   2        539.71        541.13        24.04 o                         
  -4  -9   2        228.50        234.94        14.73 o                         
  -3  -9   2        341.65        331.69        13.81 o                         
  -2  -9   2        364.70        353.92        12.46 o                         
  -1  -9   2        836.58        846.05        23.76 o                         
   0  -9   2        390.17        386.32        15.39 o                         
   1  -9   2         63.17         65.67         5.91 o                         
   2  -9   2        495.59        500.21        16.71 o                         
   3  -9   2        175.58        168.58         9.78 o                         
   4  -9   2         64.85         63.26         9.08 o                         
   5  -9   2         47.41         45.78         8.36 o                         
   6  -9   2        427.37        448.15        22.50 o                         
  -7  -8   2         46.62         47.47         8.62 o                         
  -6  -8   2        391.51        381.57        19.30 o                         
  -5  -8   2        171.03        192.60        14.92 o                         
  -4  -8   2        154.25        157.77        10.24 o                         
  -3  -8   2        109.73        108.24         8.11 o                         
  -2  -8   2        406.45        408.66        12.69 o                         
  -1  -8   2        234.71        230.12         9.66 o                         
   0  -8   2        977.10        964.06        21.34 o                         
   1  -8   2       1581.03       1572.85        31.81 o                         
   2  -8   2        348.71        338.24        12.67 o                         
   3  -8   2        319.11        327.80        14.42 o                         
   4  -8   2        224.58        224.87        10.74 o                         
   5  -8   2         66.40         64.86         8.74 o                         
   6  -8   2        150.53        161.16        13.43 o                         
   7  -8   2        650.05        691.56        42.22 o                         
  -8  -7   2        134.93        138.26        25.21 o                         
  -7  -7   2         16.89         18.64         6.36 o                         
  -6  -7   2         23.51         18.24         5.05 o                         
  -5  -7   2        268.80        266.99        13.01 o                         
  -4  -7   2        436.71        444.58        16.72 o                         
  -3  -7   2       1457.29       1447.62        34.33 o                         
  -2  -7   2        336.71        333.74        10.62 o                         
  -1  -7   2        194.53        203.65         7.83 o                         
   0  -7   2        169.82        167.83         6.30 o                         
   1  -7   2        304.24        315.26         9.85 o                         
   2  -7   2       1056.62       1042.19        23.24 o                         
   3  -7   2       1420.88       1376.33        29.08 o                         
   4  -7   2         68.58         64.55         5.74 o                         
   5  -7   2        373.96        376.93        13.94 o                         
   6  -7   2        130.89        134.63        11.99 o                         
   7  -7   2        104.83         85.42        12.90 o                         
   8  -7   2         67.93         90.97        15.12 o                         
  -9  -6   2        693.98        719.86        37.33 o                         
  -8  -6   2         95.65         77.73        12.77 o                         
  -7  -6   2         35.73         37.44         9.39 o                         
  -6  -6   2        316.65        314.16        14.30 o                         
  -5  -6   2        809.99        816.76        24.67 o                         
  -4  -6   2        342.14        339.24        13.21 o                         
  -3  -6   2        344.31        350.87        11.37 o                         
  -2  -6   2        607.76        608.16        14.42 o                         
  -1  -6   2        108.23        103.22         5.16 o                         
   0  -6   2        493.74        474.63        11.35 o                         
   1  -6   2       2513.65       2540.55        42.42 o                         
   2  -6   2       1240.86       1228.83        23.10 o                         
   3  -6   2        243.69        238.04         7.34 o                         
   4  -6   2        176.60        181.66         8.07 o                         
   5  -6   2          0.44         -0.60         2.70 o                         
   6  -6   2        134.98        149.25         8.67 o                         
   7  -6   2        224.08        235.19        18.32 o                         
   8  -6   2        322.74        335.19        23.06 o                         
  -9  -5   2         47.49         45.47        11.07 o                         
  -8  -5   2        165.61        178.31        22.12 o                         
  -7  -5   2        338.44        342.42        17.27 o                         
  -6  -5   2         96.67         95.04         7.92 o                         
  -5  -5   2       1264.85       1279.10        33.82 o                         
  -4  -5   2        273.41        268.26         9.31 o                         
  -3  -5   2       1715.98       1710.60        32.52 o                         
  -2  -5   2       1286.99       1329.62        23.45 o                         
  -1  -5   2       1363.95       1390.91        25.51 o                         
   0  -5   2       1257.29       1259.15        20.56 o                         
   1  -5   2        821.37        851.12        15.13 o                         
   2  -5   2       2699.52       2749.44        42.89 o                         
   3  -5   2       1302.61       1309.91        25.63 o                         
   4  -5   2        461.38        444.32        12.10 o                         
   5  -5   2        528.31        508.96        15.65 o                         
   6  -5   2        801.93        822.83        22.74 o                         
   7  -5   2         62.15         59.98         7.54 o                         
   8  -5   2        164.64        185.66        16.97 o                         
   9  -5   2        158.94        175.98        19.04 o                         
  -9  -4   2        294.69        293.73        17.15 o                         
  -8  -4   2        301.47        309.97        15.67 o                         
  -7  -4   2         25.01         23.94         5.24 o                         
  -6  -4   2       1619.75       1641.28        35.55 o                         
  -5  -4   2        600.35        606.28        16.31 o                         
  -4  -4   2         25.17         21.60         2.96 o                         
  -2  -4   2       1932.17       1956.71        34.30 o                         
  -1  -4   2         22.24         14.79         1.77 o                         
   0  -4   2       1822.32       1795.20        29.85 o                         
   1  -4   2       3924.76       4010.23        58.78 o                         
   2  -4   2       1551.41       1598.35        26.63 o                         
   3  -4   2        272.21        288.71         7.03 o                         
   4  -4   2        351.90        356.92         8.43 o                         
   5  -4   2       1516.79       1527.71        29.40 o                         
   6  -4   2         62.43         69.89         5.93 o                         
   7  -4   2       1271.74       1259.97        34.84 o                         
   8  -4   2        396.14        368.85        23.29 o                         
   9  -4   2         60.85         73.78        12.63 o                         
 -10  -3   2        288.26        272.55        22.25 o                         
  -9  -3   2          1.03         -3.46         5.27 o                         
  -8  -3   2        369.31        362.62        15.71 o                         
  -7  -3   2        795.21        834.34        23.83 o                         
  -6  -3   2        427.51        418.74        14.57 o                         
  -5  -3   2         73.31         81.58         5.03 o                         
  -4  -3   2       1972.90       1916.11        41.21 o                         
  -3  -3   2       2067.56       2059.39        41.96 o                         
  -2  -3   2        205.96        221.78         5.97 o                         
  -1  -3   2       2069.68       2102.34        36.27 o                         
   0  -3   2       1329.42       1316.73        22.67 o                         
   1  -3   2       1661.58       1768.83        31.50 o                         
   2  -3   2       2174.62       2173.34        36.35 o                         
   3  -3   2       2909.52       2928.77        48.31 o                         
   4  -3   2        204.01        200.66         5.88 o                         
   5  -3   2        345.97        336.80         9.94 o                         
   6  -3   2         54.31         56.18         5.83 o                         
   7  -3   2        355.43        345.93        12.74 o                         
   8  -3   2        266.21        275.25        15.03 o                         
   9  -3   2        357.74        366.58        18.97 o                         
 -10  -2   2          3.54          1.67         6.98 o                         
  -9  -2   2        627.11        617.80        31.06 o                         
  -8  -2   2         68.87         71.40         7.70 o                         
  -7  -2   2        359.53        348.90        14.08 o                         
  -6  -2   2        245.39        246.19         8.89 o                         
  -5  -2   2       1277.31       1312.78        25.89 o                         
  -4  -2   2        677.89        731.18        15.04 o                         
  -3  -2   2       4059.81       4127.41        76.45 o                         
  -2  -2   2       7181.82       7521.71       152.37 o                         
  -1  -2   2       1163.88       1165.13        54.44 o                         
   0  -2   2       2322.58       2388.62        92.95 o                         
   1  -2   2       6756.97       7178.24       296.15 o                         
   2  -2   2       1717.33       1763.32        32.38 o                         
   3  -2   2       1914.13       1965.14        32.62 o                         
   4  -2   2       3376.34       3325.89        50.09 o                         
   5  -2   2        386.00        387.96        10.02 o                         
   6  -2   2        138.51        143.59         7.19 o                         
   7  -2   2        227.02        242.07        10.33 o                         
   8  -2   2        586.12        586.06        20.82 o                         
   9  -2   2        115.01        111.01        11.69 o                         
  10  -2   2        451.12        442.21        26.90 o                         
 -10  -1   2        130.15        132.93        31.17 o                         
  -9  -1   2         94.86         84.63        12.68 o                         
  -8  -1   2        429.79        425.34        16.79 o                         
  -7  -1   2       2151.31       2099.55        44.79 o                         
  -6  -1   2       1473.88       1462.21        31.43 o                         
  -5  -1   2        460.57        478.13        12.83 o                         
  -4  -1   2        780.99        782.97        15.45 o                         
  -3  -1   2        538.23        623.22        16.34 o                         
  -2  -1   2        768.38        783.46        35.57 o                         
  -1  -1   2       8457.29       8805.00       359.26 o                         
   0  -1   2        252.68        251.27         9.13 o                         
   1  -1   2        499.83        522.26        24.90 o                         
   2  -1   2       1277.13       1205.67        28.01 o                         
   3  -1   2       1718.10       1730.46        28.20 o                         
   4  -1   2         92.54         89.60         4.00 o                         
   5  -1   2        415.97        421.96        10.15 o                         
   6  -1   2        301.75        305.51         9.63 o                         
   7  -1   2        105.89        100.01         6.13 o                         
   8  -1   2        411.89        387.48        19.71 o                         
   9  -1   2       1024.49       1015.00        34.56 o                         
  10  -1   2        637.69        669.51        33.68 o                         
 -10   0   2         43.90         35.70        10.25 o                         
  -9   0   2        149.98        123.78        11.19 o                         
  -8   0   2          4.89          4.01         3.67 o                         
  -7   0   2        110.16         98.46         7.70 o                         
  -6   0   2       1843.47       1776.30        37.80 o                         
  -5   0   2       1984.42       1999.29        45.55 o                         
  -4   0   2         52.23         80.95         4.02 o                         
  -3   0   2          4.37          2.75         1.48 o                         
  -2   0   2       7037.65       7455.22       308.22 o                         
  -1   0   2       7253.52       7453.05       308.99 o                         
   0   0   2       4533.74       3963.83       163.93 o                         
   1   0   2       4770.91       5472.14       226.88 o                         
   2   0   2       2151.44       2331.04       102.68 o                         
   3   0   2        370.31        409.31         8.54 o                         
   4   0   2       2260.29       2115.80        38.65 o                         
   5   0   2       2770.95       2717.19        49.43 o                         
   6   0   2        142.56        149.11         6.37 o                         
   7   0   2        483.68        468.36        13.14 o                         
   8   0   2        110.23        108.00         7.93 o                         
   9   0   2        151.19        144.87        12.43 o                         
  10   0   2         99.54         97.16        14.47 o                         
 -10   1   2         94.03        105.16        11.90 o                         
  -9   1   2        108.90        106.89        10.65 o                         
  -8   1   2        393.62        416.72        16.59 o                         
  -7   1   2       2164.46       2090.40        57.68 o                         
  -6   1   2       1381.86       1352.83        40.70 o                         
  -5   1   2        479.54        488.37        11.72 o                         
  -4   1   2        730.75        715.09        15.51 o                         
  -3   1   2        618.19        709.52        22.32 o                         
  -2   1   2        718.31        692.53        36.66 o                         
  -1   1   2       8399.53       8727.22       369.31 o                         
   0   1   2        267.62        274.87         9.29 o                         
   1   1   2        476.71        514.99        26.29 o                         
   2   1   2       1244.41       1142.72        30.86 o                         
   3   1   2       1649.12       1624.47        34.62 o                         
   4   1   2        105.53        105.11         4.32 o                         
   5   1   2        294.42        302.07        10.02 o                         
   6   1   2        364.06        364.14        10.26 o                         
   7   1   2        121.27        119.41         6.38 o                         
   8   1   2        446.80        415.65        14.57 o                         
   9   1   2        941.08        931.47        33.48 o                         
  10   1   2        598.90        609.76        26.39 o                         
 -10   2   2         10.35          9.55         6.79 o                         
  -9   2   2        600.47        607.46        25.12 o                         
  -8   2   2        120.42        112.58         9.27 o                         
  -7   2   2        352.25        361.94        14.54 o                         
  -6   2   2        196.84        205.60        10.12 o                         
  -5   2   2       1263.93       1340.72        33.15 o                         
  -4   2   2        676.81        700.42        19.34 o                         
  -3   2   2       3917.77       3948.64        76.82 o                         
  -2   2   2       6958.23       7211.00       152.37 o                         
  -1   2   2       1205.52       1253.29        54.13 o                         
   0   2   2       2439.69       2508.83        73.54 o                         
   1   2   2       6861.76       7133.08       297.24 o                         
   2   2   2       1801.91       1902.22        36.14 o                         
   3   2   2       1909.54       1942.99        39.54 o                         
   4   2   2       3301.68       3221.69        58.41 o                         
   5   2   2        345.62        345.20         9.96 o                         
   6   2   2        153.49        152.64         7.68 o                         
   7   2   2        269.44        278.90        11.01 o                         
   8   2   2        594.58        586.41        21.00 o                         
   9   2   2        118.52        123.26        12.00 o                         
  10   2   2        377.17        391.95        21.37 o                         
 -10   3   2        386.07        381.87        22.02 o                         
  -9   3   2          3.15          4.84         5.67 o                         
  -8   3   2        386.79        395.04        14.54 o                         
  -7   3   2        650.71        670.29        20.28 o                         
  -6   3   2        386.35        379.68        12.85 o                         
  -5   3   2         64.37         63.11         5.20 o                         
  -4   3   2       2217.24       2180.25        42.41 o                         
  -3   3   2       2174.23       2170.35        42.34 o                         
  -2   3   2        168.35        177.51         6.83 o                         
  -1   3   2       1862.97       1947.45        44.55 o                         
   0   3   2       1110.71       1095.40        24.36 o                         
   1   3   2       1642.42       1748.73        34.77 o                         
   2   3   2       2217.68       2242.77        43.37 o                         
   3   3   2       3015.72       2996.06        58.14 o                         
   4   3   2        184.25        176.38         7.35 o                         
   5   3   2        479.41        452.20        17.13 o                         
   6   3   2         43.65         50.62         5.28 o                         
   7   3   2        392.54        381.65        15.42 o                         
   8   3   2        235.58        232.24        14.70 o                         
   9   3   2        351.33        349.27        18.77 o                         
  -9   4   2        309.78        309.50        15.47 o                         
  -8   4   2        322.38        325.08        13.66 o                         
  -7   4   2         25.63         22.49         4.60 o                         
  -6   4   2       1525.55       1522.17        35.93 o                         
  -5   4   2        620.67        620.01        17.01 o                         
  -4   4   2         23.79         16.87         2.79 o                         
  -3   4   2         28.15         39.67         2.97 o                         
  -2   4   2       1746.97       1785.37        34.40 o                         
  -1   4   2         16.30         10.61         1.64 o                         
   0   4   2       1746.15       1712.38        32.07 o                         
   1   4   2       3768.41       3821.68        62.94 o                         
   2   4   2       1745.76       1774.42        31.35 o                         
   3   4   2        217.67        238.36         8.37 o                         
   4   4   2        251.39        258.19         9.83 o                         
   5   4   2       1378.08       1363.46        32.77 o                         
   6   4   2         68.39         74.13         6.61 o                         
   7   4   2       1212.10       1253.36        35.40 o                         
   8   4   2        440.13        410.56        20.09 o                         
   9   4   2         58.81         62.81         9.82 o                         
  -9   5   2         50.96         43.89         7.51 o                         
  -8   5   2        108.23        122.76        10.14 o                         
  -7   5   2        262.65        252.64        11.87 o                         
  -6   5   2         88.98         84.09         6.89 o                         
  -5   5   2       1345.45       1316.74        30.42 o                         
  -4   5   2        204.45        199.03         8.32 o                         
  -3   5   2       1682.22       1705.85        33.21 o                         
  -2   5   2       1217.43       1250.21        25.30 o                         
  -1   5   2       1476.27       1495.07        27.56 o                         
   0   5   2       1375.78       1412.82        23.72 o                         
   1   5   2        852.58        861.17        16.34 o                         
   2   5   2       2709.75       2771.18        46.36 o                         
   3   5   2       1234.73       1252.22        25.83 o                         
   4   5   2        506.68        499.36        12.87 o                         
   5   5   2        619.29        604.98        16.92 o                         
   6   5   2        895.67        904.93        26.50 o                         
   7   5   2         49.85         46.70         7.11 o                         
   8   5   2        167.87        172.80        13.65 o                         
   9   5   2         84.77         85.36         9.91 o                         
  -9   6   2        670.26        656.28        29.06 o                         
  -8   6   2        154.63        145.03        13.20 o                         
  -7   6   2         31.07         25.91         6.18 o                         
  -6   6   2        367.54        379.36        15.81 o                         
  -5   6   2        824.37        830.00        22.82 o                         
  -4   6   2        321.35        324.20        11.88 o                         
  -3   6   2        294.94        300.33        10.79 o                         
  -2   6   2        562.48        565.15        13.91 o                         
  -1   6   2        122.38        107.49         5.00 o                         
   0   6   2        509.12        509.40        12.46 o                         
   1   6   2       2465.08       2444.73        42.44 o                         
   2   6   2       1227.19       1233.97        25.45 o                         
   3   6   2        227.40        227.40         8.35 o                         
   4   6   2        133.81        143.24         6.43 o                         
   5   6   2          9.35         13.71         3.87 o                         
   6   6   2        128.75        144.85         9.23 o                         
   7   6   2        267.74        273.21        13.76 o                         
   8   6   2        298.28        277.92        15.02 o                         
  -8   7   2        197.44        187.90        15.47 o                         
  -7   7   2          2.96          3.18         5.32 o                         
  -6   7   2         31.02         35.61         6.10 o                         
  -5   7   2        261.75        263.23        11.81 o                         
  -4   7   2        450.17        465.74        15.18 o                         
  -3   7   2       1575.38       1575.14        34.75 o                         
  -2   7   2        391.48        385.27        14.20 o                         
  -1   7   2        208.13        211.24         7.73 o                         
   0   7   2        134.37        133.94         6.35 o                         
   1   7   2        298.68        308.34         9.89 o                         
   2   7   2       1103.42       1096.16        26.29 o                         
   3   7   2       1429.57       1402.70        29.62 o                         
   4   7   2         61.01         58.29         5.98 o                         
   5   7   2        419.17        431.20        15.53 o                         
   6   7   2        118.97        124.27        12.06 o                         
   7   7   2        117.19        132.32        13.27 o                         
   8   7   2         98.89        117.04        13.38 o                         
  -7   8   2         42.52         43.35         8.91 o                         
  -6   8   2        355.53        344.67        18.69 o                         
  -5   8   2        178.94        193.52        11.65 o                         
  -4   8   2        146.27        142.32        10.32 o                         
  -3   8   2        159.65        155.39         9.72 o                         
  -2   8   2        430.35        438.87        14.53 o                         
  -1   8   2        195.42        188.15         8.29 o                         
   0   8   2        852.79        859.29        21.13 o                         
   1   8   2       1464.76       1470.79        31.78 o                         
   2   8   2        363.29        362.69        11.80 o                         
   3   8   2        344.14        345.51        13.17 o                         
   4   8   2        314.77        319.49        12.60 o                         
   5   8   2         43.54         46.10         7.81 o                         
   6   8   2        131.68        142.35        13.29 o                         
   7   8   2        633.07        638.68        28.23 o                         
  -6   9   2        136.38        140.12        17.75 o                         
  -5   9   2        575.95        578.12        31.38 o                         
  -4   9   2        187.56        201.31        17.50 o                         
  -3   9   2        338.53        335.37        15.75 o                         
  -2   9   2        392.98        397.29        14.62 o                         
  -1   9   2        934.03        939.42        24.73 o                         
   0   9   2        409.24        421.33        13.30 o                         
   1   9   2         66.34         70.99         6.21 o                         
   2   9   2        509.62        525.48        15.68 o                         
   3   9   2        137.02        135.12        12.03 o                         
   4   9   2         75.83         87.00        12.83 o                         
   5   9   2         57.93         66.34        11.97 o                         
   6   9   2        458.71        484.71        23.28 o                         
  -5  10   2        148.28        170.52        18.90 o                         
  -4  10   2        145.32        162.11        16.73 o                         
  -3  10   2        174.03        178.85        13.59 o                         
  -2  10   2        352.02        371.77        18.08 o                         
  -1  10   2        274.83        269.88        15.37 o                         
   0  10   2        201.00        210.52        13.75 o                         
   1  10   2        334.88        345.03        15.19 o                         
   2  10   2        300.78        305.63        16.86 o                         
   3  10   2        101.50        103.63        11.41 o                         
   4  10   2        186.10        185.74        14.12 o                         
   5  10   2        233.66        242.86        21.09 o                         
  -3  11   2        106.87        102.76        12.16 o                         
  -2  11   2        453.17        464.83        22.37 o                         
  -1  11   2        386.63        397.94        20.29 o                         
   0  11   2         17.22         23.92         6.81 o                         
   1  11   2         38.67         40.94         9.95 o                         
   2  11   2        276.45        270.46        17.15 o                         
   3  11   2        554.88        536.79        25.29 o                         
  -3 -11   3        157.04        171.00        17.90 o                         
  -2 -11   3        200.17        219.61        15.80 o                         
  -1 -11   3        310.03        294.57        15.50 o                         
   0 -11   3        122.15        116.38        10.55 o                         
   1 -11   3         84.42         73.46        10.25 o                         
   2 -11   3        262.38        293.06        15.41 o                         
   3 -11   3         11.64          3.27         6.19 o                         
  -5 -10   3          2.80          2.10         6.10 o                         
  -4 -10   3         97.21        103.18        11.51 o                         
  -3 -10   3        426.73        404.73        17.55 o                         
  -2 -10   3        234.20        229.88        15.18 o                         
  -1 -10   3        200.28        198.24        11.92 o                         
   0 -10   3        386.47        366.52        16.03 o                         
   1 -10   3        282.50        285.62        12.22 o                         
   2 -10   3        141.35        135.93        11.11 o                         
   3 -10   3        701.63        695.41        24.00 o                         
   4 -10   3        357.02        357.07        19.73 o                         
   5 -10   3         84.57         72.16        10.85 o                         
  -6  -9   3        613.38        644.02        26.75 o                         
  -5  -9   3        533.15        484.09        22.06 o                         
  -4  -9   3        156.72        163.08        13.17 o                         
  -3  -9   3         73.21         73.60         7.50 o                         
  -2  -9   3        129.84        127.20        11.67 o                         
  -1  -9   3        724.35        712.85        21.54 o                         
   0  -9   3        166.28        169.03         9.24 o                         
   1  -9   3        754.29        735.83        18.97 o                         
   2  -9   3         85.36         88.85         7.45 o                         
   3  -9   3        108.92        102.74         8.55 o                         
   4  -9   3          3.28         -0.41         4.53 o                         
   5  -9   3        339.70        322.59        18.26 o                         
   6  -9   3        140.00        151.36        14.44 o                         
  -7  -8   3        254.48        270.23        17.07 o                         
  -6  -8   3        128.56        128.68        16.33 o                         
  -5  -8   3        441.89        439.51        19.91 o                         
  -4  -8   3        547.53        542.53        20.00 o                         
  -3  -8   3        378.15        375.07        14.07 o                         
  -2  -8   3        100.24        107.58         6.55 o                         
  -1  -8   3        349.79        350.39        12.74 o                         
   0  -8   3       1004.43       1002.90        21.97 o                         
   1  -8   3        236.21        227.89         8.99 o                         
   2  -8   3         25.73         27.89         4.39 o                         
   3  -8   3        368.39        383.56        14.13 o                         
   4  -8   3         26.16         23.45         4.51 o                         
   5  -8   3        143.88        140.57        10.05 o                         
   6  -8   3        615.58        642.07        26.04 o                         
   7  -8   3        302.01        320.82        23.21 o                         
  -8  -7   3        239.11        271.51        21.70 o                         
  -7  -7   3         83.70         88.45        10.22 o                         
  -6  -7   3        357.99        357.90        15.88 o                         
  -5  -7   3       1860.29       1820.19        45.68 o                         
  -4  -7   3       1154.42       1178.55        32.31 o                         
  -3  -7   3        287.06        280.10        11.05 o                         
  -2  -7   3        183.96        180.91         7.54 o                         
  -1  -7   3         40.47         49.69         7.98 o                         
   0  -7   3        626.61        618.09        15.14 o                         
   1  -7   3        596.57        601.19        14.71 o                         
   2  -7   3       1444.37       1433.53        27.75 o                         
   3  -7   3        237.91        231.69         8.76 o                         
   4  -7   3        625.80        606.03        18.03 o                         
   5  -7   3        487.79        509.75        15.84 o                         
   6  -7   3          1.95          2.21         3.95 o                         
   7  -7   3         76.15         76.69        12.19 o                         
   8  -7   3        459.02        417.42        27.70 o                         
  -9  -6   3        122.64        126.48        17.20 o                         
  -8  -6   3          5.54          2.31         6.57 o                         
  -7  -6   3         42.43         35.05         8.94 o                         
  -6  -6   3        280.27        285.43        13.32 o                         
  -5  -6   3         84.89         84.49         7.65 o                         
  -4  -6   3       1855.86       1836.21        45.57 o                         
  -2  -6   3         42.11         37.95         3.71 o                         
  -1  -6   3        982.66       1001.41        19.66 o                         
   0  -6   3       1180.44       1208.81        23.00 o                         
   1  -6   3        238.48        232.04         7.20 o                         
   2  -6   3         30.68         32.47         2.82 o                         
   3  -6   3       1723.88       1699.68        32.16 o                         
   4  -6   3        353.88        342.76        10.50 o                         
   5  -6   3        637.50        613.99        17.76 o                         
   6  -6   3        732.01        722.77        21.68 o                         
   7  -6   3        479.81        481.21        21.19 o                         
   8  -6   3         71.88         87.99        13.74 o                         
  -9  -5   3         92.18         85.64        13.56 o                         
  -8  -5   3        379.82        411.51        24.84 o                         
  -7  -5   3         97.31         97.56        10.69 o                         
  -6  -5   3       1167.68       1164.73        28.60 o                         
  -5  -5   3       2290.30       2268.18        47.99 o                         
  -4  -5   3        493.32        477.51        13.50 o                         
  -3  -5   3        527.99        526.90        12.34 o                         
  -2  -5   3        642.09        647.59        12.44 o                         
  -1  -5   3        522.23        536.41        10.99 o                         
   0  -5   3       1657.45       1679.76        25.68 o                         
   1  -5   3       2100.25       2056.62        32.65 o                         
   2  -5   3        786.78        785.84        13.74 o                         
   3  -5   3        169.69        170.55         6.32 o                         
   4  -5   3        190.25        185.85         6.83 o                         
   5  -5   3       1164.63       1169.21        27.64 o                         
   6  -5   3         11.34          6.55         3.78 o                         
   7  -5   3        372.20        394.51        16.57 o                         
   8  -5   3        260.05        278.59        15.97 o                         
   9  -5   3         43.89         65.08        12.35 o                         
  -9  -4   3        250.33        264.87        20.24 o                         
  -8  -4   3         36.99         46.34         6.66 o                         
  -7  -4   3       1502.64       1512.58        38.60 o                         
  -6  -4   3        508.40        539.31        15.61 o                         
  -5  -4   3        300.48        294.83        10.17 o                         
  -4  -4   3       1368.36       1338.24        29.19 o                         
  -3  -4   3        452.15        445.17        11.02 o                         
  -2  -4   3       1030.13       1059.97        19.23 o                         
  -1  -4   3       1481.11       1512.77        25.07 o                         
   0  -4   3       1884.62       1829.10        27.30 o                         
   1  -4   3        806.38        816.13        14.73 o                         
   2  -4   3         83.74         68.24         2.96 o                         
   3  -4   3        567.54        564.66        13.27 o                         
   4  -4   3        408.28        398.92        10.61 o                         
   5  -4   3        459.27        470.42        14.06 o                         
   6  -4   3       1004.93       1033.57        30.40 o                         
   7  -4   3        465.75        478.70        18.37 o                         
   8  -4   3        176.83        196.85        13.16 o                         
   9  -4   3        329.43        332.79        23.50 o                         
 -10  -3   3         95.23        115.25        15.75 o                         
  -9  -3   3        270.75        280.96        20.56 o                         
  -8  -3   3        345.82        370.93        15.62 o                         
  -7  -3   3        195.58        205.13        10.58 o                         
  -6  -3   3        168.03        173.85         9.28 o                         
  -5  -3   3       2103.26       2110.95        44.62 o                         
  -4  -3   3       1474.32       1472.94        27.99 o                         
  -3  -3   3       1370.23       1433.36        27.32 o                         
  -2  -3   3       2426.38       2413.76        42.07 o                         
  -1  -3   3       3191.95       3287.57        54.52 o                         
   0  -3   3        127.09        126.63         4.11 o                         
   1  -3   3       3195.79       3399.39        50.28 o                         
   2  -3   3       3729.33       3903.28        66.97 o                         
   3  -3   3         10.76         13.76         1.79 o                         
   4  -3   3        873.53        851.61        16.38 o                         
   5  -3   3       2209.74       2179.09        40.38 o                         
   6  -3   3         13.36         16.14         3.27 o                         
   7  -3   3        451.89        483.40        15.18 o                         
   8  -3   3        516.22        534.24        18.85 o                         
   9  -3   3         54.13         52.40         8.73 o                         
 -10  -2   3        223.04        208.59        18.97 o                         
  -9  -2   3        129.86        106.76        20.49 o                         
  -8  -2   3        147.48        147.57        11.74 o                         
  -7  -2   3        605.54        587.28        19.25 o                         
  -6  -2   3        601.78        570.66        15.29 o                         
  -5  -2   3        386.00        403.00        10.27 o                         
  -4  -2   3       1286.22       1283.70        23.86 o                         
  -3  -2   3       1814.54       1764.00        35.90 o                         
  -2  -2   3         74.07         76.31         3.80 o                         
  -1  -2   3        510.43        490.00        19.24 o                         
   0  -2   3        121.20        137.82         6.83 o                         
   1  -2   3        662.90        659.31        18.77 o                         
   2  -2   3       1000.58        957.29        18.10 o                         
   3  -2   3       7446.08       7655.92       110.42 o                         
   4  -2   3        563.53        596.22        10.92 o                         
   5  -2   3        327.76        331.47         9.62 o                         
   6  -2   3        484.26        471.30        15.04 o                         
   7  -2   3        164.61        167.79         8.65 o                         
   8  -2   3          2.80          3.85         3.67 o                         
   9  -2   3        623.25        605.68        25.27 o                         
 -10  -1   3         23.14         23.63         9.29 o                         
  -9  -1   3        554.30        517.83        47.47 o                         
  -8  -1   3        661.52        673.93        22.34 o                         
  -7  -1   3        142.23        145.52         8.62 o                         
  -6  -1   3        415.54        418.75        12.73 o                         
  -5  -1   3       1141.49       1163.27        22.77 o                         
  -4  -1   3        225.03        248.60         6.69 o                         
  -3  -1   3        611.85        568.63        12.68 o                         
  -2  -1   3       6195.99       6254.95       358.40 o                         
  -1  -1   3       2316.02       2399.39        96.03 o                         
   0  -1   3        637.08        648.91        29.08 o                         
   1  -1   3       2174.89       2248.60       102.37 o                         
   2  -1   3        683.43        655.47        16.10 o                         
   3  -1   3        120.50        132.17         4.03 o                         
   4  -1   3       1004.71       1003.46        16.57 o                         
   5  -1   3       2151.31       2160.61        40.34 o                         
   6  -1   3        477.83        483.35        12.97 o                         
   7  -1   3        643.60        633.18        16.41 o                         
   8  -1   3        487.41        474.48        18.22 o                         
   9  -1   3        273.53        269.76        17.41 o                         
  10  -1   3         62.39         71.37        24.35 o                         
 -10   0   3          3.57          4.66         7.78 o                         
  -9   0   3          4.33          4.27         5.10 o                         
  -8   0   3         20.44         15.61         4.73 o                         
  -7   0   3        703.54        671.14        20.64 o                         
  -6   0   3       2313.15       2193.69        51.20 o                         
  -5   0   3        317.61        323.75         9.71 o                         
  -4   0   3       1301.83       1315.98        27.42 o                         
  -3   0   3        291.27        275.11         8.49 o                         
  -2   0   3       8151.18       8187.17       340.70 o                         
  -1   0   3         49.15         46.40         3.56 o                         
   0   0   3      11158.59      10803.07       446.16 o                         
   1   0   3        367.32        512.67        25.83 o                         
   2   0   3       2741.62       2777.51        75.93 o                         
   3   0   3       2398.15       2521.56        41.38 o                         
   4   0   3       3765.33       3658.13        64.44 o                         
   5   0   3        266.74        254.58         7.86 o                         
   6   0   3        328.07        328.09         9.93 o                         
   7   0   3          2.49          3.04         2.51 o                         
   8   0   3        216.93        215.78         9.16 o                         
   9   0   3        300.68        302.78        15.41 o                         
  10   0   3        529.16        506.28        29.20 o                         
 -10   1   3         24.68         25.17         7.58 o                         
  -9   1   3        486.13        472.45        21.44 o                         
  -8   1   3        735.73        742.04        23.26 o                         
  -7   1   3        161.65        168.13         9.45 o                         
  -6   1   3        498.34        487.47        15.50 o                         
  -5   1   3       1120.51       1113.62        25.18 o                         
  -4   1   3        209.60        228.60         7.48 o                         
  -3   1   3        591.23        534.72        11.56 o                         
  -2   1   3       6110.90       5663.10       174.35 o                         
  -1   1   3       2065.36       2162.78        95.26 o                         
   0   1   3        667.97        672.08        20.88 o                         
   1   1   3       2514.23       2621.47       105.47 o                         
   2   1   3        717.61        670.00        19.57 o                         
   3   1   3        118.55        130.23         4.15 o                         
   4   1   3        882.01        876.77        19.29 o                         
   5   1   3       2203.74       2171.22        40.64 o                         
   6   1   3        530.83        527.02        13.37 o                         
   7   1   3        683.35        675.87        16.82 o                         
   8   1   3        469.62        449.90        15.70 o                         
   9   1   3        251.67        239.70        15.28 o                         
  10   1   3         48.90         52.72         9.60 o                         
 -10   2   3        254.63        261.37        17.22 o                         
  -9   2   3        148.34        135.75        12.07 o                         
  -8   2   3        157.39        164.59        10.72 o                         
  -7   2   3        584.59        591.52        19.66 o                         
  -6   2   3        571.45        540.10        17.74 o                         
  -5   2   3        389.32        404.63        10.70 o                         
  -4   2   3       1193.52       1179.48        26.62 o                         
  -3   2   3       1901.41       1857.12        36.46 o                         
  -2   2   3         77.18         77.57         3.91 o                         
  -1   2   3        646.02        616.83        19.62 o                         
   1   2   3        752.35        725.51        24.32 o                         
   2   2   3        958.95        937.09        22.63 o                         
   3   2   3       7351.97       7299.12       140.73 o                         
   4   2   3        483.37        499.35        12.64 o                         
   5   2   3        387.68        385.13        10.29 o                         
   6   2   3        668.63        660.93        19.10 o                         
   7   2   3        165.33        180.91         9.23 o                         
   8   2   3          4.50          4.36         3.99 o                         
   9   2   3        603.42        604.81        25.20 o                         
 -10   3   3         97.28        117.09        13.12 o                         
  -9   3   3        291.62        295.10        17.13 o                         
  -8   3   3        293.33        314.57        13.18 o                         
  -7   3   3        158.38        169.10         8.98 o                         
  -6   3   3        241.18        249.66         9.57 o                         
  -5   3   3       2267.26       2243.29        45.66 o                         
  -4   3   3       1492.50       1470.19        31.59 o                         
  -3   3   3       1445.47       1498.74        30.48 o                         
  -2   3   3       2293.93       2316.55        46.26 o                         
  -1   3   3       2836.83       2894.31        66.49 o                         
   0   3   3        131.02        129.46         4.51 o                         
   1   3   3       3110.59       3302.57        64.06 o                         
   2   3   3       3660.53       3817.79        73.71 o                         
   3   3   3         11.12         15.74         2.46 o                         
   4   3   3        833.25        804.30        20.18 o                         
   5   3   3       2059.44       2087.50        45.32 o                         
   6   3   3         17.98         18.66         3.87 o                         
   7   3   3        407.88        412.80        15.02 o                         
   8   3   3        504.14        501.56        21.90 o                         
   9   3   3         75.93         71.84         9.87 o                         
  -9   4   3        263.33        270.87        16.92 o                         
  -8   4   3         41.32         39.36         5.91 o                         
  -7   4   3       1388.73       1400.70        34.36 o                         
  -6   4   3        478.00        505.81        17.99 o                         
  -5   4   3        308.35        293.03        10.46 o                         
  -4   4   3       1356.92       1334.42        29.53 o                         
  -3   4   3        516.27        506.95        12.57 o                         
  -2   4   3       1017.64       1048.05        23.08 o                         
  -1   4   3       1644.11       1660.45        29.32 o                         
   0   4   3       1970.74       1884.32        33.78 o                         
   1   4   3        907.30        927.11        16.27 o                         
   2   4   3         53.89         39.92         6.35 o                         
   3   4   3        615.47        611.91        15.24 o                         
   4   4   3        381.61        388.54        12.20 o                         
   5   4   3        511.33        507.45        15.11 o                         
   6   4   3       1194.75       1195.01        28.42 o                         
   7   4   3        511.44        533.15        19.48 o                         
   8   4   3        174.73        175.17        16.20 o                         
   9   4   3        339.90        340.02        19.15 o                         
  -9   5   3         53.80         44.87         7.71 o                         
  -8   5   3        411.12        427.26        17.53 o                         
  -7   5   3        120.54        114.68         9.50 o                         
  -6   5   3       1235.82       1219.89        29.42 o                         
  -5   5   3       2335.08       2311.84        48.69 o                         
  -4   5   3        455.43        451.60        12.38 o                         
  -3   5   3        470.64        469.07        13.74 o                         
  -2   5   3        465.22        482.98        12.65 o                         
  -1   5   3        613.10        627.01        13.05 o                         
   0   5   3       1672.75       1705.74        29.28 o                         
   1   5   3       2157.49       2069.67        35.18 o                         
   2   5   3        667.00        654.35        14.57 o                         
   3   5   3        173.66        178.30         6.61 o                         
   4   5   3        135.70        130.65         7.10 o                         
   5   5   3       1181.61       1148.96        28.23 o                         
   6   5   3         15.34         18.08         5.02 o                         
   7   5   3        350.87        352.82        17.83 o                         
   8   5   3        219.53        230.63        15.33 o                         
   9   5   3         43.74         53.21         9.73 o                         
  -9   6   3        125.49        133.43        13.64 o                         
  -8   6   3         10.37         12.16         6.24 o                         
  -7   6   3         54.32         53.42         7.62 o                         
  -6   6   3        291.08        291.19        14.04 o                         
  -5   6   3         86.96         85.08         7.27 o                         
  -4   6   3       1899.32       1884.48        41.17 o                         
  -3   6   3        125.32        122.13         6.52 o                         
  -2   6   3         48.09         44.95         4.30 o                         
  -1   6   3       1045.56       1022.38        21.32 o                         
   0   6   3       1224.60       1227.73        24.85 o                         
   1   6   3        206.67        196.72         6.46 o                         
   2   6   3         52.50         57.90         4.42 o                         
   3   6   3       1541.70       1555.55        29.99 o                         
   4   6   3        363.17        351.16        10.36 o                         
   5   6   3        625.52        600.49        16.56 o                         
   6   6   3        856.01        864.70        23.46 o                         
   7   6   3        472.72        483.27        18.94 o                         
   8   6   3         74.88         75.68         9.15 o                         
  -8   7   3        243.34        247.45        17.06 o                         
  -7   7   3         77.25         92.15        10.73 o                         
  -6   7   3        300.37        308.60        14.16 o                         
  -5   7   3       1741.36       1725.35        41.04 o                         
  -4   7   3       1180.33       1156.75        28.84 o                         
  -3   7   3        296.54        294.45        10.94 o                         
  -2   7   3        208.63        208.47        10.22 o                         
  -1   7   3         74.39         79.81         5.08 o                         
   0   7   3        604.15        609.84        15.30 o                         
   1   7   3        522.72        528.65        14.34 o                         
   2   7   3       1587.78       1551.49        34.31 o                         
   3   7   3        236.33        225.03         8.92 o                         
   4   7   3        674.33        670.33        17.66 o                         
   5   7   3        409.09        403.51        15.81 o                         
   6   7   3          4.17         -1.14         4.90 o                         
   7   7   3         42.60         39.35         8.76 o                         
   8   7   3        508.13        520.28        24.93 o                         
  -7   8   3        265.66        278.60        17.52 o                         
  -6   8   3        106.07        101.58        11.24 o                         
  -5   8   3        428.83        414.71        17.55 o                         
  -4   8   3        607.18        584.31        21.19 o                         
  -3   8   3        444.79        443.78        16.81 o                         
  -2   8   3        102.40        110.12         7.51 o                         
  -1   8   3        392.57        395.46        13.32 o                         
   0   8   3        876.95        890.93        21.70 o                         
   1   8   3        259.55        262.06         9.60 o                         
   2   8   3         27.47         27.35         4.09 o                         
   3   8   3        424.90        431.60        15.01 o                         
   4   8   3         32.58         31.91         5.17 o                         
   5   8   3        144.37        140.00        12.13 o                         
   6   8   3        546.69        551.85        25.24 o                         
   7   8   3        299.92        321.92        19.44 o                         
  -6   9   3        539.32        534.81        47.47 o                         
  -5   9   3        475.07        419.73        26.47 o                         
  -4   9   3        118.60        128.22        15.67 o                         
  -3   9   3         71.12         70.77         8.52 o                         
  -2   9   3         70.85         70.77         7.07 o                         
  -1   9   3        868.77        870.93        23.05 o                         
   0   9   3        159.67        173.17         9.55 o                         
   1   9   3        736.02        725.87        19.21 o                         
   2   9   3         46.08         44.52         5.35 o                         
   3   9   3        109.54        103.37         8.55 o                         
   4   9   3          2.53         -0.43         5.28 o                         
   5   9   3        330.64        307.11        22.53 o                         
   6   9   3        136.13        148.26        14.51 o                         
  -5  10   3          3.87         -1.20         7.68 o                         
  -4  10   3         92.71         93.60        14.33 o                         
  -3  10   3        369.36        370.04        19.34 o                         
  -2  10   3        245.81        245.05        15.01 o                         
  -1  10   3        242.14        242.26        14.55 o                         
   0  10   3        446.61        407.71        19.05 o                         
   1  10   3        241.99        247.88        13.90 o                         
   2  10   3        175.21        188.63        11.30 o                         
   3  10   3        678.31        660.55        27.19 o                         
   4  10   3        389.05        406.23        20.30 o                         
   5  10   3         77.47         65.04        13.29 o                         
  -3  11   3        151.80        148.89        14.32 o                         
  -2  11   3        198.51        219.39        15.61 o                         
  -1  11   3        393.11        371.46        19.22 o                         
   0  11   3        116.44        110.79        12.70 o                         
   1  11   3         58.86         49.11         8.80 o                         
   2  11   3        230.97        245.17        16.39 o                         
   3  11   3         12.25          1.94         5.89 o                         
  -3 -11   4        522.90        547.45        30.95 o                         
  -2 -11   4        103.82         85.39        11.00 o                         
  -1 -11   4        174.99        162.04        11.82 o                         
   0 -11   4         24.54         24.47         6.39 o                         
   1 -11   4         95.55         98.56        11.72 o                         
   2 -11   4         10.90          6.34         6.61 o                         
  -5 -10   4        178.56        194.85        15.61 o                         
  -4 -10   4        558.22        551.33        24.60 o                         
  -3 -10   4         30.40         31.59         9.35 o                         
  -2 -10   4        352.63        354.94        15.91 o                         
  -1 -10   4        118.17        123.50        10.19 o                         
   0 -10   4         67.45         68.44         7.92 o                         
   1 -10   4        268.48        266.98        14.57 o                         
   2 -10   4        487.15        494.52        19.01 o                         
   3 -10   4          7.88          9.08         5.84 o                         
   4 -10   4        152.36        176.96        14.26 o                         
  -6  -9   4        409.50        420.20        21.61 o                         
  -5  -9   4        111.51         98.09        11.08 o                         
  -4  -9   4        105.00         88.39        10.11 o                         
  -3  -9   4        134.72        134.82        10.05 o                         
  -2  -9   4        334.67        321.91        12.94 o                         
  -1  -9   4        112.43        101.24         7.84 o                         
   0  -9   4        778.71        780.95        21.77 o                         
   1  -9   4        273.02        269.10        10.11 o                         
   2  -9   4        182.44        186.51         9.90 o                         
   3  -9   4         43.02         39.76         6.36 o                         
   4  -9   4        134.49        144.92        13.00 o                         
   5  -9   4        135.72        119.22        13.63 o                         
   6  -9   4        451.28        467.90        23.55 o                         
  -7  -8   4         73.33         76.78        10.58 o                         
  -6  -8   4        229.92        200.84        14.01 o                         
  -5  -8   4        256.78        247.69        14.60 o                         
  -4  -8   4        519.19        516.48        19.48 o                         
  -3  -8   4        332.41        334.43        12.94 o                         
  -2  -8   4        759.77        750.06        21.10 o                         
  -1  -8   4        906.76        905.82        22.68 o                         
   0  -8   4        188.57        187.26         8.16 o                         
   1  -8   4        451.06        462.31        13.26 o                         
   2  -8   4        659.30        628.35        18.93 o                         
   3  -8   4         31.99         28.05         4.71 o                         
   4  -8   4         22.94         23.05         4.64 o                         
   5  -8   4        543.81        546.66        19.12 o                         
   6  -8   4        413.48        407.85        17.24 o                         
   7  -8   4          1.09         -1.17         6.76 o                         
  -8  -7   4         94.04        108.63        29.54 o                         
  -7  -7   4        104.50        101.07        11.18 o                         
  -6  -7   4        506.10        504.29        19.04 o                         
  -5  -7   4        494.32        497.14        18.49 o                         
  -4  -7   4          0.12          2.43         3.42 o                         
  -3  -7   4       1296.31       1268.75        28.32 o                         
  -2  -7   4        205.50        215.45         8.11 o                         
  -1  -7   4        413.42        403.82        13.04 o                         
   0  -7   4       1106.59       1088.66        22.67 o                         
   1  -7   4       1234.05       1208.97        25.91 o                         
   2  -7   4         73.81         69.60         4.94 o                         
   3  -7   4       1313.18       1302.07        31.32 o                         
   4  -7   4        248.64        245.12        10.14 o                         
   5  -7   4         53.05         54.89         6.02 o                         
   6  -7   4        139.51        145.45        10.23 o                         
   7  -7   4        102.53         93.05        10.82 o                         
  -9  -6   4        105.54        112.24        15.85 o                         
  -8  -6   4         53.11         46.87        10.61 o                         
  -7  -6   4        333.27        322.07        17.24 o                         
  -6  -6   4         72.75         77.26         7.94 o                         
  -5  -6   4        876.74        860.88        25.57 o                         
  -4  -6   4       2243.44       2229.16        52.53 o                         
  -3  -6   4         70.63         64.27         5.15 o                         
  -2  -6   4        806.21        789.80        17.52 o                         
  -1  -6   4        544.47        525.55        13.51 o                         
   0  -6   4         82.01         88.73         4.71 o                         
   1  -6   4        485.02        497.44        10.76 o                         
   2  -6   4        939.04        953.79        16.51 o                         
   3  -6   4         11.70         12.29         2.53 o                         
   4  -6   4        659.91        661.71        15.92 o                         
   5  -6   4        964.59        985.37        22.46 o                         
   6  -6   4        329.77        326.83        13.11 o                         
   7  -6   4         28.60         25.20         6.43 o                         
   8  -6   4         51.35         58.66         9.00 o                         
  -9  -5   4         81.77         93.40        21.03 o                         
  -8  -5   4         44.85         59.73        11.13 o                         
  -7  -5   4        249.48        274.42        13.75 o                         
  -6  -5   4        858.99        868.28        22.92 o                         
  -5  -5   4         77.53         83.97         6.31 o                         
  -4  -5   4         93.61         94.95         6.47 o                         
  -3  -5   4        626.41        602.37        13.33 o                         
  -2  -5   4       1069.26       1058.91        20.15 o                         
  -1  -5   4        146.64        139.85         4.90 o                         
   0  -5   4       4958.89       5108.14        72.88 o                         
   1  -5   4       1262.52       1297.74        21.75 o                         
   2  -5   4         47.76         48.75         3.05 o                         
   3  -5   4        550.58        531.41        12.69 o                         
   4  -5   4        724.98        715.51        16.93 o                         
   5  -5   4        232.13        219.62         8.44 o                         
   6  -5   4        586.25        594.13        21.04 o                         
   7  -5   4        216.60        223.82        13.76 o                         
   8  -5   4         22.71         24.76         6.71 o                         
  -9  -4   4        162.09        165.47        19.95 o                         
  -8  -4   4        359.60        361.49        15.75 o                         
  -7  -4   4        171.94        194.01        10.68 o                         
  -6  -4   4        623.39        641.70        17.70 o                         
  -5  -4   4        784.11        805.22        19.99 o                         
  -4  -4   4       1596.61       1593.54        34.45 o                         
  -3  -4   4          4.97          5.64         1.67 o                         
  -2  -4   4       1677.36       1725.00        29.47 o                         
  -1  -4   4       1646.49       1577.32        29.54 o                         
   0  -4   4         41.60         45.99         2.29 o                         
   1  -4   4       1621.57       1642.56        26.00 o                         
   2  -4   4       1864.78       1905.95        29.50 o                         
   3  -4   4        150.99        159.74         5.63 o                         
   4  -4   4        356.48        350.58        10.24 o                         
   5  -4   4        761.18        782.49        18.26 o                         
   6  -4   4        929.46        904.97        26.25 o                         
   7  -4   4        602.55        617.39        21.08 o                         
   8  -4   4         59.36         57.63         8.25 o                         
   9  -4   4        119.36        121.84        15.94 o                         
 -10  -3   4        330.07        351.87        35.03 o                         
  -9  -3   4        417.74        385.17        27.99 o                         
  -8  -3   4         92.59         85.40         9.84 o                         
  -7  -3   4        311.39        320.14        13.40 o                         
  -6  -3   4        444.25        439.09        12.98 o                         
  -5  -3   4       1385.22       1380.46        31.29 o                         
  -4  -3   4        224.66        233.93         6.99 o                         
  -3  -3   4       2253.37       2246.88        36.94 o                         
  -2  -3   4       1565.85       1517.79        27.43 o                         
  -1  -3   4       1485.82       1555.46        29.11 o                         
   0  -3   4       1433.54       1432.64        22.85 o                         
   1  -3   4       1126.10       1137.66        19.32 o                         
   2  -3   4       1983.39       2048.76        36.61 o                         
   3  -3   4       2103.89       2037.24        31.73 o                         
   4  -3   4        671.53        648.05        13.39 o                         
   5  -3   4         73.22         76.32         4.47 o                         
   6  -3   4        152.99        144.03         7.43 o                         
   7  -3   4        249.19        255.17        10.82 o                         
   8  -3   4        131.51        140.28         9.82 o                         
   9  -3   4        227.17        230.28        13.01 o                         
 -10  -2   4         17.55         14.88         9.05 o                         
  -9  -2   4        512.38        525.30        50.10 o                         
  -8  -2   4       1066.27       1014.71        34.99 o                         
  -7  -2   4        134.59        120.93        15.31 o                         
  -6  -2   4          9.24          7.29         2.56 o                         
  -5  -2   4        199.91        207.88         6.62 o                         
  -4  -2   4       4339.10       4456.72        71.79 o                         
  -3  -2   4         33.80         34.33         2.27 o                         
  -2  -2   4       1673.45       1625.06        29.33 o                         
   0  -2   4        670.72        664.30        16.43 o                         
   1  -2   4         83.40         82.07         3.39 o                         
   2  -2   4       9252.07       9465.06       160.05 o                         
   3  -2   4        841.98        825.52        15.02 o                         
   4  -2   4        699.91        705.69        13.06 o                         
   5  -2   4        597.70        608.22        13.32 o                         
   6  -2   4        269.67        270.91        10.43 o                         
   7  -2   4        441.41        442.00        14.36 o                         
   8  -2   4        618.96        629.38        20.64 o                         
   9  -2   4        695.36        682.04        23.07 o                         
 -10  -1   4        242.32        236.91        20.10 o                         
  -9  -1   4        413.02        389.50        27.91 o                         
  -8  -1   4        298.72        274.29        12.93 o                         
  -7  -1   4        757.90        771.70        23.39 o                         
  -6  -1   4        407.56        395.87        12.47 o                         
  -5  -1   4         44.52         47.50         3.50 o                         
  -4  -1   4       2296.10       2422.29        39.36 o                         
  -3  -1   4       3351.77       3345.94        62.01 o                         
  -2  -1   4       2753.93       2770.51        68.90 o                         
  -1  -1   4        784.75        820.73        38.98 o                         
   0  -1   4       1756.81       1747.40        74.86 o                         
   1  -1   4        287.82        295.37         8.69 o                         
   2  -1   4       1459.70       1578.90        31.07 o                         
   3  -1   4       2427.15       2354.91        35.29 o                         
   4  -1   4       1914.10       1909.91        29.50 o                         
   5  -1   4        197.61        191.21         6.78 o                         
   6  -1   4        138.15        140.60         6.35 o                         
   7  -1   4        385.69        389.11        12.36 o                         
   8  -1   4        242.41        239.27        10.94 o                         
   9  -1   4        137.81        141.53        10.43 o                         
 -10   0   4        100.67         91.52        13.98 o                         
  -9   0   4        136.06        125.22        11.18 o                         
  -8   0   4       1016.51        986.81        34.18 o                         
  -7   0   4        499.41        487.20        16.83 o                         
  -6   0   4        175.22        162.33         8.23 o                         
  -5   0   4       1265.32       1323.20        28.39 o                         
  -4   0   4         72.85         73.50         3.48 o                         
  -3   0   4         11.77         13.17         1.63 o                         
  -2   0   4        120.26        145.50         5.63 o                         
  -1   0   4      10690.09      10679.05       436.42 o                         
   0   0   4        300.51        357.71        16.70 o                         
   1   0   4       8315.10       9613.97       395.74 o                         
   2   0   4       3513.26       3606.25        68.27 o                         
   3   0   4       1313.05       1308.41        22.85 o                         
   4   0   4        124.90        124.09         4.53 o                         
   5   0   4       2705.39       2651.83        48.77 o                         
   6   0   4         18.03         15.68         2.86 o                         
   7   0   4       2309.92       2289.65        46.54 o                         
   8   0   4        495.52        480.43        18.56 o                         
   9   0   4        217.34        222.14        14.86 o                         
 -10   1   4        206.82        202.90        15.42 o                         
  -9   1   4        423.68        427.00        19.93 o                         
  -8   1   4        310.55        311.01        13.81 o                         
  -7   1   4        857.46        855.00        24.36 o                         
  -6   1   4        511.06        491.13        13.43 o                         
  -5   1   4         52.38         51.53         3.72 o                         
  -4   1   4       2242.93       2329.75        42.83 o                         
  -3   1   4       3210.59       3180.07        56.83 o                         
  -2   1   4       2780.65       2845.88        59.71 o                         
  -1   1   4        828.66        911.92        27.45 o                         
   0   1   4       1840.60       1840.64        76.56 o                         
   1   1   4        198.07        214.58        11.26 o                         
   2   1   4       1481.23       1544.60        34.63 o                         
   3   1   4       2322.41       2198.10        37.93 o                         
   4   1   4       1794.89       1748.28        31.70 o                         
   5   1   4        198.26        194.57         6.98 o                         
   7   1   4        473.37        484.42        13.30 o                         
   8   1   4        224.23        217.11        11.00 o                         
   9   1   4        135.23        114.53         9.89 o                         
 -10   2   4         36.87         31.71         8.33 o                         
  -9   2   4        458.20        477.12        21.98 o                         
  -8   2   4       1011.53       1026.86        30.06 o                         
  -7   2   4         76.17         66.40         6.06 o                         
  -6   2   4          9.53         13.00         3.19 o                         
  -5   2   4        170.60        174.81         6.59 o                         
  -4   2   4       4456.43       4515.67        78.31 o                         
  -3   2   4         33.92         32.64         2.62 o                         
  -2   2   4       1628.24       1632.14        32.37 o                         
  -1   2   4        424.70        445.75        11.51 o                         
   0   2   4        734.48        733.40        16.85 o                         
   2   2   4       9254.23       9580.66       197.22 o                         
   3   2   4        796.24        755.43        16.11 o                         
   4   2   4        704.08        693.95        15.64 o                         
   5   2   4        625.05        619.79        14.87 o                         
   6   2   4        333.56        343.63        11.83 o                         
   7   2   4        409.86        393.30        14.24 o                         
   8   2   4        583.23        573.04        20.35 o                         
   9   2   4        628.98        637.87        26.54 o                         
 -10   3   4        335.90        362.21        20.47 o                         
  -9   3   4        396.70        402.91        19.90 o                         
  -8   3   4         86.23         81.21         8.38 o                         
  -7   3   4        299.00        298.87        11.82 o                         
  -6   3   4        394.06        381.96        11.60 o                         
  -5   3   4       1497.65       1517.36        32.24 o                         
  -4   3   4        235.58        245.68         8.38 o                         
  -3   3   4       2156.31       2168.72        49.55 o                         
  -2   3   4       1471.76       1432.72        30.10 o                         
  -1   3   4       1638.74       1670.02        31.97 o                         
   0   3   4       1503.53       1483.80        29.14 o                         
   1   3   4       1309.51       1316.71        25.37 o                         
   2   3   4       1969.92       1991.09        40.47 o                         
   3   3   4       2041.34       1938.33        41.04 o                         
   4   3   4        646.57        627.44        16.82 o                         
   5   3   4         66.14         67.96         5.71 o                         
   6   3   4        129.53        121.99         7.66 o                         
   7   3   4        229.00        259.04        11.50 o                         
   8   3   4        153.49        165.46        12.76 o                         
   9   3   4        240.09        250.53        15.96 o                         
  -9   4   4        133.69        131.52        12.92 o                         
  -8   4   4        331.26        328.82        13.79 o                         
  -7   4   4        177.74        183.47         9.60 o                         
  -6   4   4        610.31        621.51        17.99 o                         
  -5   4   4        788.34        779.71        20.25 o                         
  -4   4   4       1698.63       1649.03        34.81 o                         
  -3   4   4          6.35          7.16         1.84 o                         
  -2   4   4       1646.23       1684.87        35.02 o                         
  -1   4   4       1720.20       1614.46        32.41 o                         
   0   4   4         45.53         47.21         2.94 o                         
   1   4   4       1606.57       1604.07        30.33 o                         
   2   4   4       1714.57       1761.14        34.12 o                         
   3   4   4        107.60        108.22         5.72 o                         
   4   4   4        437.03        427.10        12.59 o                         
   5   4   4        774.64        801.53        21.15 o                         
   6   4   4        914.53        876.89        23.75 o                         
   7   4   4        560.60        560.50        18.44 o                         
   8   4   4         33.01         34.11         7.65 o                         
   9   4   4        102.60        106.46        12.13 o                         
  -9   5   4         38.58         35.31         7.42 o                         
  -8   5   4         39.71         41.37         6.78 o                         
  -7   5   4        295.24        326.37        12.95 o                         
  -6   5   4        905.78        905.25        23.53 o                         
  -5   5   4        110.00         96.90         6.47 o                         
  -4   5   4         98.88         98.46         6.37 o                         
  -3   5   4        481.17        468.92        14.29 o                         
  -2   5   4       1084.82       1088.39        24.17 o                         
  -1   5   4        197.35        187.44         5.77 o                         
   0   5   4       5169.69       5245.03        82.80 o                         
   1   5   4       1266.09       1300.86        23.55 o                         
   2   5   4         41.14         40.78         3.16 o                         
   3   5   4        492.93        471.68        13.87 o                         
   4   5   4        744.93        738.27        19.40 o                         
   5   5   4        232.31        225.87        10.02 o                         
   6   5   4        707.48        716.43        20.32 o                         
   7   5   4        227.65        231.18        14.22 o                         
   8   5   4         18.16         17.02         6.84 o                         
  -9   6   4         80.88         89.15        14.92 o                         
  -8   6   4         27.53         24.45         7.48 o                         
  -7   6   4        395.45        377.29        16.75 o                         
  -6   6   4         80.78         72.53         7.20 o                         
  -5   6   4        877.61        865.56        23.49 o                         
  -4   6   4       2183.15       2159.47        47.06 o                         
  -3   6   4         67.81         70.56         5.48 o                         
  -2   6   4        704.93        709.31        18.63 o                         
  -1   6   4        650.25        626.43        14.12 o                         
   0   6   4         93.04         99.91         4.90 o                         
   1   6   4        532.48        548.52        11.27 o                         
   2   6   4        722.14        762.69        17.38 o                         
   3   6   4          4.78          3.41         1.95 o                         
   4   6   4        591.22        591.62        14.97 o                         
   5   6   4        958.78        946.11        23.09 o                         
   6   6   4        362.20        374.24        16.02 o                         
   7   6   4         29.20         34.65         6.46 o                         
   8   6   4         19.96         19.76         6.30 o                         
  -8   7   4         90.81        100.91        12.25 o                         
  -7   7   4        119.97        116.48        12.05 o                         
  -6   7   4        433.31        430.42        17.01 o                         
  -5   7   4        512.48        500.06        16.87 o                         
  -4   7   4          5.18          3.43         3.03 o                         
  -3   7   4       1444.30       1417.93        31.53 o                         
  -2   7   4        153.44        158.43         9.26 o                         
  -1   7   4        445.74        437.77        13.48 o                         
   0   7   4       1006.38        995.01        22.56 o                         
   1   7   4       1277.59       1266.02        26.38 o                         
   2   7   4         73.21         70.16         5.30 o                         
   3   7   4       1438.45       1423.81        29.76 o                         
   4   7   4        190.34        187.60         8.99 o                         
   5   7   4         50.59         57.30         6.30 o                         
   6   7   4        193.48        207.47        16.79 o                         
   7   7   4        101.90         79.48        10.98 o                         
  -7   8   4         80.28         91.31        11.39 o                         
  -6   8   4        240.46        237.53        15.46 o                         
  -5   8   4        180.23        179.85        11.67 o                         
  -4   8   4        552.75        545.16        20.27 o                         
  -3   8   4        329.33        322.22        14.50 o                         
  -2   8   4        827.60        837.67        22.12 o                         
  -1   8   4        766.82        781.64        22.08 o                         
   0   8   4        198.72        209.31         9.50 o                         
   1   8   4        424.61        435.00        13.22 o                         
   2   8   4        727.84        700.66        17.99 o                         
   3   8   4         53.47         53.95         6.28 o                         
   4   8   4         42.09         37.68         5.05 o                         
   5   8   4        433.03        440.48        21.18 o                         
   6   8   4        400.87        403.92        20.83 o                         
   7   8   4          0.09         -0.38         5.92 o                         
  -6   9   4        431.92        423.84        32.94 o                         
  -5   9   4         88.88         75.01        12.91 o                         
  -4   9   4        131.98        136.34        13.69 o                         
  -3   9   4        188.60        187.88        13.36 o                         
  -2   9   4        325.30        334.18        13.42 o                         
  -1   9   4         98.91         96.58         7.85 o                         
   0   9   4        755.75        767.35        22.15 o                         
   1   9   4        208.88        205.58         9.53 o                         
   2   9   4        182.47        181.83         9.07 o                         
   3   9   4         45.68         47.20         6.48 o                         
   4   9   4        157.08        167.57        16.18 o                         
   5   9   4        142.00        134.89        16.88 o                         
   6   9   4        537.21        540.61        24.96 o                         
  -5  10   4        130.74        134.97        17.99 o                         
  -4  10   4        482.53        476.02        29.08 o                         
  -3  10   4         30.28         28.20         7.28 o                         
  -2  10   4        290.07        288.70        16.72 o                         
  -1  10   4        136.43        133.22        11.86 o                         
   0  10   4         76.38         68.58         9.07 o                         
   1  10   4        282.12        308.93        16.62 o                         
   2  10   4        455.89        452.05        18.43 o                         
   3  10   4         19.64         18.47         6.62 o                         
   4  10   4        127.17        123.08        12.63 o                         
  -3  11   4        590.91        583.68        26.01 o                         
  -2  11   4         80.72         78.05        10.84 o                         
  -1  11   4        188.20        174.40        13.70 o                         
   0  11   4         13.23         11.82         6.15 o                         
   1  11   4         82.48         80.18        10.72 o                         
   2  11   4         12.00         10.20         7.83 o                         
  -3 -11   5        248.49        250.57        20.72 o                         
  -2 -11   5        211.27        211.25        15.57 o                         
  -1 -11   5         18.65         14.45         5.79 o                         
   0 -11   5         59.84         61.49         8.31 o                         
   1 -11   5        109.13        103.62        12.35 o                         
   2 -11   5        379.94        366.80        20.34 o                         
  -5 -10   5        143.06        149.53        14.62 o                         
  -4 -10   5        109.74        107.34        15.12 o                         
  -3 -10   5        260.09        270.87        20.26 o                         
  -2 -10   5        294.93        287.84        14.69 o                         
  -1 -10   5         94.50         79.79         8.50 o                         
   0 -10   5        341.05        339.90        15.64 o                         
   1 -10   5        180.68        173.51        13.41 o                         
   2 -10   5        106.19        103.83        11.40 o                         
   3 -10   5        252.44        242.23        15.74 o                         
   4 -10   5        295.84        297.37        17.55 o                         
  -6  -9   5          1.75          2.20         6.14 o                         
  -5  -9   5        270.13        254.89        16.21 o                         
  -4  -9   5        182.16        195.30        13.92 o                         
  -3  -9   5        337.56        337.82        21.92 o                         
  -2  -9   5        282.11        296.71        12.24 o                         
  -1  -9   5        806.24        802.61        24.85 o                         
   0  -9   5        338.57        344.83        13.30 o                         
   1  -9   5        155.48        167.36         9.40 o                         
   2  -9   5        187.00        189.83        10.10 o                         
   3  -9   5         69.28         67.37         9.35 o                         
   4  -9   5        141.79        131.78        12.48 o                         
   5  -9   5        110.35        107.89        11.82 o                         
  -7  -8   5        193.49        184.27        14.64 o                         
  -6  -8   5        455.53        449.02        20.73 o                         
  -5  -8   5        200.64        190.74        13.79 o                         
  -4  -8   5          5.42          4.89         4.13 o                         
  -3  -8   5        256.14        248.47        12.98 o                         
  -2  -8   5        453.94        440.27        14.48 o                         
  -1  -8   5        222.04        221.57         9.83 o                         
   0  -8   5        422.60        434.04        13.97 o                         
   1  -8   5        334.13        338.12        11.24 o                         
   2  -8   5        135.29        141.38         8.18 o                         
   3  -8   5        620.61        588.67        20.71 o                         
   4  -8   5       1165.06       1148.01        28.64 o                         
   5  -8   5        486.26        511.00        18.75 o                         
   6  -8   5         21.62         19.60         5.71 o                         
  -8  -7   5        172.19        191.73        23.12 o                         
  -7  -7   5        108.63        117.81        11.84 o                         
  -6  -7   5        151.86        150.38        10.97 o                         
  -5  -7   5        243.08        229.24        11.70 o                         
  -4  -7   5        573.51        553.27        19.07 o                         
  -3  -7   5        131.37        132.39         7.63 o                         
  -2  -7   5        853.61        857.37        21.95 o                         
  -1  -7   5        666.76        659.72        17.37 o                         
   0  -7   5        386.35        385.08        11.39 o                         
   1  -7   5        245.09        257.86         8.87 o                         
   2  -7   5        466.77        461.08        13.29 o                         
   3  -7   5        172.94        169.98         8.49 o                         
   4  -7   5        299.46        289.46        11.54 o                         
   5  -7   5        493.26        486.34        14.36 o                         
   6  -7   5        153.52        163.82        10.51 o                         
   7  -7   5        163.06        169.68        13.34 o                         
  -8  -6   5        112.07        114.15        15.05 o                         
  -7  -6   5        231.87        225.18        14.22 o                         
  -6  -6   5        814.07        829.25        26.34 o                         
  -5  -6   5        769.73        786.67        23.74 o                         
  -4  -6   5        205.36        210.07        10.30 o                         
  -3  -6   5        437.29        428.72        13.06 o                         
  -2  -6   5        747.45        754.55        17.70 o                         
  -1  -6   5         38.12         38.63         3.45 o                         
   0  -6   5        460.41        428.89        10.66 o                         
   1  -6   5        233.19        235.83         6.60 o                         
   2  -6   5        158.04        154.77         5.43 o                         
   3  -6   5        228.51        235.07         8.20 o                         
   4  -6   5       1889.86       1823.70        36.64 o                         
   5  -6   5         71.08         68.75         5.66 o                         
   6  -6   5         49.54         57.56         7.16 o                         
   7  -6   5         32.43         25.72         6.52 o                         
   8  -6   5        102.25         87.32        10.73 o                         
  -9  -5   5         94.65         93.87        20.73 o                         
  -8  -5   5        194.61        192.09        15.86 o                         
  -7  -5   5        860.62        860.31        27.41 o                         
  -6  -5   5         12.24         14.29         3.77 o                         
  -5  -5   5        489.05        485.32        14.71 o                         
  -4  -5   5       1057.73       1058.29        23.38 o                         
  -3  -5   5        184.76        186.09         6.70 o                         
  -2  -5   5        529.54        547.56        11.80 o                         
  -1  -5   5       2819.51       2791.37        43.78 o                         
   0  -5   5       1194.73       1174.12        20.64 o                         
   1  -5   5        168.13        172.88         5.18 o                         
   2  -5   5       1150.76       1159.96        19.35 o                         
   3  -5   5       1008.21       1004.81        20.43 o                         
   4  -5   5        126.99        129.97         6.16 o                         
   5  -5   5       1200.04       1201.58        25.93 o                         
   6  -5   5        940.93        965.05        28.62 o                         
   7  -5   5         44.78         37.27         7.02 o                         
   8  -5   5        325.03        362.46        18.73 o                         
  -9  -4   5        359.02        393.92        24.44 o                         
  -8  -4   5        702.49        701.10        27.03 o                         
  -7  -4   5        269.35        268.39        12.93 o                         
  -6  -4   5       1373.70       1354.74        31.81 o                         
  -5  -4   5        223.08        223.52         8.58 o                         
  -4  -4   5        278.16        273.37         9.29 o                         
  -3  -4   5        135.18        136.03         5.23 o                         
  -2  -4   5       1277.07       1248.09        20.30 o                         
  -1  -4   5        125.86        125.14         4.12 o                         
   0  -4   5       1366.29       1292.19        20.72 o                         
   1  -4   5        599.69        607.66        11.19 o                         
   2  -4   5        723.55        744.26        13.91 o                         
   3  -4   5        577.48        573.91        13.94 o                         
   4  -4   5       1195.63       1196.65        25.13 o                         
   5  -4   5       1010.29       1012.13        22.25 o                         
   6  -4   5         35.91         33.98         5.20 o                         
   7  -4   5        665.02        664.04        22.19 o                         
   8  -4   5        147.07        148.81        12.36 o                         
   9  -4   5         93.82         91.27        11.36 o                         
 -10  -3   5        293.07        292.82        23.29 o                         
  -9  -3   5         80.20         75.84        17.31 o                         
  -8  -3   5        205.03        215.39        14.03 o                         
  -7  -3   5        262.52        283.66        12.85 o                         
  -6  -3   5         92.82         98.33         6.35 o                         
  -5  -3   5        997.79        984.32        22.34 o                         
  -4  -3   5       2925.35       2927.70        47.89 o                         
  -3  -3   5        696.37        691.78        13.31 o                         
  -2  -3   5       3318.08       3490.26        57.74 o                         
  -1  -3   5        324.06        306.00         7.59 o                         
   0  -3   5        314.60        300.05         6.48 o                         
   1  -3   5        490.03        503.12         9.18 o                         
   2  -3   5       2166.86       2141.52        33.38 o                         
   3  -3   5       2124.05       2136.84        35.71 o                         
   4  -3   5        731.02        707.56        14.46 o                         
   5  -3   5        257.34        247.62         8.38 o                         
   6  -3   5        602.45        602.05        17.19 o                         
   7  -3   5         88.47         94.56         7.51 o                         
   8  -3   5        323.31        325.43        14.32 o                         
   9  -3   5        145.49        146.31        13.16 o                         
 -10  -2   5         59.88         41.96        17.40 o                         
  -9  -2   5        918.92        923.35        40.85 o                         
  -8  -2   5        381.70        382.44        18.20 o                         
  -7  -2   5        154.75        150.32        10.89 o                         
  -6  -2   5        496.02        477.96        13.91 o                         
  -5  -2   5        618.66        601.77        13.72 o                         
  -4  -2   5        275.57        270.48         6.76 o                         
  -3  -2   5       5861.37       6017.65        94.08 o                         
  -2  -2   5       3569.04       3732.20        57.95 o                         
  -1  -2   5        263.46        277.25         7.40 o                         
   0  -2   5          6.30          8.36         1.44 o                         
   1  -2   5       1648.08       1644.91        30.71 o                         
   2  -2   5        709.72        687.40        12.89 o                         
   3  -2   5       1841.15       1908.79        33.17 o                         
   4  -2   5        896.83        889.04        16.22 o                         
   5  -2   5        260.69        255.30         7.98 o                         
   6  -2   5         49.08         45.25         4.75 o                         
   7  -2   5        745.25        761.34        21.20 o                         
   8  -2   5       1056.78       1057.02        29.54 o                         
   9  -2   5         81.16         77.81         8.40 o                         
 -10  -1   5        259.33        261.46        36.80 o                         
  -9  -1   5         33.11         28.13         8.75 o                         
  -8  -1   5          1.82          3.07         3.85 o                         
  -7  -1   5       1277.46       1246.40        33.51 o                         
  -6  -1   5        397.70        394.13        13.45 o                         
  -5  -1   5       1937.28       1934.60        36.09 o                         
  -4  -1   5       4342.42       4509.69        70.88 o                         
  -3  -1   5       1508.09       1561.39        28.61 o                         
  -2  -1   5        754.54        784.46        17.14 o                         
  -1  -1   5        479.78        436.87        10.30 o                         
   0  -1   5        254.67        282.39         9.38 o                         
   1  -1   5        989.41        965.94        21.91 o                         
   2  -1   5       3958.05       4050.65        68.21 o                         
   3  -1   5       3855.74       3943.58        61.64 o                         
   4  -1   5         74.67         72.57         3.25 o                         
   5  -1   5        389.55        386.08         9.30 o                         
   6  -1   5       1563.67       1542.42        31.36 o                         
   7  -1   5        106.34        110.48         6.59 o                         
   8  -1   5        197.53        198.50        10.92 o                         
   9  -1   5        408.49        441.67        17.29 o                         
 -10   0   5        151.81        146.76        27.99 o                         
  -9   0   5        481.74        468.80        18.63 o                         
  -8   0   5        962.29        940.89        27.71 o                         
  -7   0   5        498.89        482.92        16.71 o                         
  -6   0   5       1895.30       1845.55        43.96 o                         
  -5   0   5        111.92        113.96         4.84 o                         
  -4   0   5        302.47        282.71         7.57 o                         
  -3   0   5        565.47        621.49        12.85 o                         
  -2   0   5       6197.19       6355.93       117.60 o                         
  -1   0   5       2167.39       2235.95        47.86 o                         
   0   0   5       5538.47       5747.62       220.83 o                         
   1   0   5        208.94        182.78         6.12 o                         
   2   0   5          0.56          1.46         1.14 o                         
   3   0   5        243.07        261.06         7.10 o                         
   4   0   5        929.63        905.04        17.44 o                         
   5   0   5       1045.07       1026.20        20.03 o                         
   6   0   5        308.40        293.88         9.53 o                         
   7   0   5        562.53        563.48        15.22 o                         
   8   0   5        316.55        298.46        11.76 o                         
   9   0   5         64.11         67.41         9.54 o                         
 -10   1   5        217.29        228.29        15.92 o                         
  -9   1   5         33.45         36.67         6.69 o                         
  -8   1   5         12.30         15.87         4.80 o                         
  -7   1   5       1353.65       1343.25        34.38 o                         
  -6   1   5        360.70        361.68        15.43 o                         
  -5   1   5       1942.88       1934.65        36.29 o                         
  -4   1   5       4224.53       4332.55        76.79 o                         
  -3   1   5       1540.05       1588.72        28.92 o                         
  -2   1   5        825.96        848.65        19.31 o                         
  -1   1   5        679.53        589.83        25.52 o                         
   0   1   5        336.72        359.75        10.17 o                         
   1   1   5        952.01        900.46        30.89 o                         
   2   1   5       3793.25       3838.59        74.91 o                         
   3   1   5       3674.30       3685.79        66.81 o                         
   4   1   5         71.65         69.17         3.64 o                         
   5   1   5        300.47        299.76         9.57 o                         
   6   1   5       1582.98       1577.62        31.72 o                         
   7   1   5         95.37         86.83         6.25 o                         
   8   1   5        195.14        194.88        12.70 o                         
   9   1   5        354.63        354.62        16.44 o                         
 -10   2   5         74.35         77.54        11.20 o                         
  -9   2   5        871.08        913.53        32.84 o                         
  -8   2   5        322.97        302.75        14.38 o                         
  -7   2   5        185.96        174.17        11.49 o                         
  -6   2   5        540.84        511.87        14.60 o                         
  -5   2   5        594.05        576.24        14.00 o                         
  -4   2   5        252.17        246.88         8.28 o                         
  -3   2   5       5740.89       5890.30       102.00 o                         
  -2   2   5       3345.73       3514.43        57.95 o                         
  -1   2   5        272.43        288.01         7.33 o                         
   0   2   5         10.08         16.82         1.78 o                         
   1   2   5       1787.91       1821.61        38.41 o                         
   2   2   5        711.17        685.16        14.18 o                         
   3   2   5       1990.89       2028.37        33.72 o                         
   4   2   5        945.09        948.72        19.64 o                         
   5   2   5        319.37        322.16         9.42 o                         
   6   2   5         78.21         78.24         6.37 o                         
   7   2   5        776.22        800.52        22.03 o                         
   8   2   5        951.11        949.64        29.19 o                         
   9   2   5         86.13         80.56        10.42 o                         
 -10   3   5        380.66        405.94        21.04 o                         
  -9   3   5         79.01         87.16        10.71 o                         
  -8   3   5        199.34        207.66        12.23 o                         
  -7   3   5        311.37        331.94        12.26 o                         
  -6   3   5        118.65        118.09         6.11 o                         
  -5   3   5        906.25        892.94        20.22 o                         
  -4   3   5       2835.19       2847.96        52.38 o                         
  -3   3   5        667.12        669.16        14.71 o                         
  -2   3   5       3457.75       3693.91        58.01 o                         
  -1   3   5        378.56        354.42         8.66 o                         
   0   3   5        385.53        359.40         7.25 o                         
   1   3   5        425.41        444.70        13.20 o                         
   2   3   5       2124.05       2163.37        35.99 o                         
   3   3   5       2037.49       2071.60        39.06 o                         
   4   3   5        735.18        679.74        18.10 o                         
   5   3   5        260.24        258.41        10.17 o                         
   6   3   5        572.02        592.96        17.89 o                         
   7   3   5        108.34        111.94         8.37 o                         
   8   3   5        255.88        260.03        13.52 o                         
   9   3   5        198.48        234.41        15.48 o                         
  -9   4   5        296.51        327.51        18.71 o                         
  -8   4   5        611.02        618.83        22.53 o                         
  -7   4   5        322.24        334.95        12.59 o                         
  -6   4   5       1422.63       1413.91        29.48 o                         
  -5   4   5        176.07        175.58         8.14 o                         
  -4   4   5        271.03        269.84         9.31 o                         
  -3   4   5        132.77        131.62         5.28 o                         
  -2   4   5       1159.12       1142.01        25.76 o                         
  -1   4   5        115.54        109.79         4.72 o                         
   0   4   5       1314.05       1231.85        22.10 o                         
   1   4   5        569.52        576.81        14.65 o                         
   2   4   5        777.86        803.50        16.62 o                         
   3   4   5        671.86        672.43        16.51 o                         
   4   4   5       1276.25       1275.23        28.91 o                         
   5   4   5        993.46       1002.86        25.46 o                         
   6   4   5         19.29         12.03         4.00 o                         
   7   4   5        586.93        596.14        19.49 o                         
   8   4   5         93.08         88.00        10.62 o                         
   9   4   5         97.52        107.79        15.42 o                         
  -9   5   5         89.57         92.01        11.51 o                         
  -8   5   5        143.57        135.79        10.70 o                         
  -7   5   5        936.06        975.79        23.30 o                         
  -6   5   5         15.59         17.06         4.04 o                         
  -5   5   5        499.38        504.88        17.46 o                         
  -4   5   5        836.37        849.70        23.03 o                         
  -3   5   5        185.26        191.49         7.69 o                         
  -2   5   5        479.29        492.94        13.73 o                         
  -1   5   5       2959.35       2890.67        50.88 o                         
   0   5   5       1354.04       1318.96        24.64 o                         
   1   5   5        195.60        195.95         5.53 o                         
   2   5   5       1000.53       1017.37        20.67 o                         
   3   5   5        863.09        865.57        22.39 o                         
   4   5   5        127.80        135.69         7.32 o                         
   5   5   5       1221.92       1188.45        29.55 o                         
   6   5   5        970.75        995.21        26.50 o                         
   7   5   5         36.48         28.53         7.01 o                         
   8   5   5        310.62        331.35        18.61 o                         
  -8   6   5        136.84        135.47        12.94 o                         
  -7   6   5        240.81        225.50        11.57 o                         
  -6   6   5        899.18        908.32        24.83 o                         
  -5   6   5        744.98        753.69        21.57 o                         
  -4   6   5        203.18        204.56         9.19 o                         
  -3   6   5        397.78        409.16        12.99 o                         
  -2   6   5        779.63        794.20        19.45 o                         
  -1   6   5         35.84         34.12         3.79 o                         
   0   6   5        556.19        529.10        12.52 o                         
   1   6   5        245.09        251.25         6.86 o                         
   2   6   5        158.86        163.56         6.16 o                         
   3   6   5        232.81        238.64         8.07 o                         
   4   6   5       1910.29       1882.46        37.90 o                         
   5   6   5         88.54         87.82         7.45 o                         
   6   6   5         67.53         80.17         8.11 o                         
   7   6   5         78.75         71.08         9.32 o                         
   8   6   5         62.00         53.93         9.54 o                         
  -8   7   5        198.48        205.75        15.62 o                         
  -7   7   5         71.70         68.24         9.58 o                         
  -6   7   5        152.13        156.77        10.24 o                         
  -5   7   5        192.07        191.28        10.33 o                         
  -4   7   5        539.26        539.33        16.90 o                         
  -3   7   5        173.56        180.59         8.60 o                         
  -2   7   5        866.10        870.12        25.16 o                         
  -1   7   5        586.45        580.20        16.93 o                         
   0   7   5        430.45        436.77        12.39 o                         
   1   7   5        234.68        237.57         8.75 o                         
   2   7   5        556.98        560.72        14.45 o                         
   3   7   5        223.21        223.06         8.98 o                         
   4   7   5        294.80        289.55        11.07 o                         
   5   7   5        421.59        422.95        14.83 o                         
   6   7   5        134.41        148.91        11.40 o                         
   7   7   5        183.62        188.20        12.40 o                         
  -7   8   5        182.64        186.64        17.61 o                         
  -6   8   5        372.64        351.61        19.28 o                         
  -5   8   5        256.51        249.57        13.07 o                         
  -4   8   5          7.08          4.20         4.11 o                         
  -3   8   5        362.37        359.71        14.90 o                         
  -2   8   5        407.16        415.56        14.49 o                         
  -1   8   5        208.99        210.81         9.74 o                         
   0   8   5        368.53        392.16        13.88 o                         
   1   8   5        357.91        360.87        11.67 o                         
   2   8   5        147.39        146.03         7.64 o                         
   3   8   5        650.47        628.47        19.46 o                         
   4   8   5       1109.97       1081.35        28.70 o                         
   5   8   5        428.23        452.12        21.62 o                         
   6   8   5         11.19         12.00         6.65 o                         
  -6   9   5          4.30          0.52         7.44 o                         
  -5   9   5        283.23        292.71        21.86 o                         
  -4   9   5        157.35        154.29        13.69 o                         
  -3   9   5        383.46        378.96        16.17 o                         
  -2   9   5        237.15        228.46        11.42 o                         
  -1   9   5        836.58        824.51        23.16 o                         
   0   9   5        348.06        363.37        13.89 o                         
   1   9   5        170.91        179.64         9.84 o                         
   2   9   5        186.77        186.74         9.85 o                         
   3   9   5        109.10        104.84         9.24 o                         
   4   9   5        139.72        125.86        12.69 o                         
   5   9   5         98.17        102.69        15.26 o                         
  -5  10   5        127.65        124.73        17.11 o                         
  -4  10   5        113.45        110.10        12.26 o                         
  -3  10   5        253.14        254.21        16.16 o                         
  -2  10   5        373.55        348.31        17.78 o                         
  -1  10   5         91.96         97.09        10.74 o                         
   0  10   5        416.79        392.91        18.72 o                         
   1  10   5        193.47        219.40        14.16 o                         
   2  10   5        106.66        116.08        12.08 o                         
   3  10   5        218.30        223.38        13.24 o                         
   4  10   5        256.83        253.11        16.66 o                         
  -3  11   5        243.07        243.21        16.83 o                         
  -2  11   5        183.51        180.72        14.66 o                         
  -1  11   5          7.65          5.93         6.12 o                         
   0  11   5         32.26         30.57         7.42 o                         
   1  11   5        125.77        121.34        12.65 o                         
   2  11   5        355.61        377.89        20.57 o                         
  -2 -11   6        150.96        157.17        14.73 o                         
  -1 -11   6         19.51         20.49         6.20 o                         
   0 -11   6         45.89         42.03         7.35 o                         
   1 -11   6        204.43        212.86        15.79 o                         
  -5 -10   6        155.82        160.48        18.42 o                         
  -4 -10   6        234.47        227.96        25.37 o                         
  -3 -10   6        218.76        230.64        18.70 o                         
  -2 -10   6        231.15        236.89        13.08 o                         
  -1 -10   6        158.68        153.08        11.21 o                         
   0 -10   6        260.69        264.62        13.76 o                         
   1 -10   6        190.86        188.69        13.73 o                         
   2 -10   6        114.97        115.80        11.70 o                         
   3 -10   6        232.37        242.36        15.82 o                         
   4 -10   6        158.69        153.02        13.88 o                         
  -6  -9   6        253.13        269.77        17.60 o                         
  -5  -9   6        133.49        140.99        13.64 o                         
  -4  -9   6         37.84         44.60        10.67 o                         
  -3  -9   6        141.66        122.50        14.35 o                         
  -2  -9   6        384.21        378.85        14.14 o                         
  -1  -9   6        385.05        378.85        15.38 o                         
   0  -9   6        408.60        404.49        16.44 o                         
   1  -9   6        433.76        448.30        15.68 o                         
   2  -9   6         68.14         70.17         6.96 o                         
   3  -9   6         34.63         31.94         6.92 o                         
   4  -9   6        318.39        295.44        16.73 o                         
   5  -9   6        542.14        531.24        23.92 o                         
  -7  -8   6        789.10        789.06        30.80 o                         
  -6  -8   6        145.29        146.03        12.61 o                         
  -5  -8   6         34.84         34.04         7.10 o                         
  -4  -8   6        229.42        230.49        12.68 o                         
  -3  -8   6        560.85        558.18        21.09 o                         
  -2  -8   6         20.91         17.05         4.17 o                         
  -1  -8   6        562.95        575.26        16.82 o                         
   0  -8   6        429.79        438.31        14.05 o                         
   1  -8   6        183.70        177.85         9.85 o                         
   2  -8   6        417.32        404.29        13.95 o                         
   3  -8   6        226.83        231.92        12.09 o                         
   4  -8   6         29.56         34.76         5.39 o                         
   5  -8   6          2.54          4.80         4.39 o                         
   6  -8   6        292.16        285.49        14.35 o                         
  -8  -7   6         85.45         76.71        13.36 o                         
  -7  -7   6         22.52         22.63         6.74 o                         
  -6  -7   6         71.06         60.51         7.61 o                         
  -5  -7   6        365.06        353.24        15.40 o                         
  -4  -7   6         70.41         67.87         7.38 o                         
  -3  -7   6        879.14        862.64        25.50 o                         
  -2  -7   6       1152.76       1149.08        26.70 o                         
  -1  -7   6       1078.10       1051.23        25.08 o                         
   0  -7   6         89.34         84.47         5.93 o                         
   1  -7   6         75.05         77.49         5.49 o                         
   2  -7   6        442.95        463.37        13.31 o                         
   3  -7   6        129.77        130.62         7.68 o                         
   4  -7   6       1315.07       1286.56        28.50 o                         
   5  -7   6        767.73        761.80        19.31 o                         
   6  -7   6         62.58         60.21         7.38 o                         
   7  -7   6         26.50         30.68         8.56 o                         
  -8  -6   6         23.21         25.25         8.90 o                         
  -7  -6   6        408.85        417.65        19.67 o                         
  -6  -6   6        801.04        801.15        25.42 o                         
  -5  -6   6         49.44         45.87         6.05 o                         
  -4  -6   6        700.86        697.56        21.23 o                         
  -3  -6   6        268.75        264.40         8.77 o                         
  -2  -6   6        316.07        312.13         9.49 o                         
  -1  -6   6       1275.66       1275.37        26.39 o                         
   0  -6   6        783.99        761.68        15.82 o                         
   1  -6   6        329.96        320.48         7.88 o                         
   2  -6   6        551.76        538.11        11.81 o                         
   3  -6   6       1612.07       1604.79        31.30 o                         
   4  -6   6        197.05        201.43         8.24 o                         
   5  -6   6         89.42         85.71         6.17 o                         
   6  -6   6         59.42         61.81         7.63 o                         
   7  -6   6         54.23         66.96         9.04 o                         
   8  -6   6         10.82         13.35         8.06 o                         
  -9  -5   6        322.68        343.29        23.73 o                         
  -8  -5   6        350.23        371.76        23.09 o                         
  -7  -5   6         17.97         15.23         4.26 o                         
  -6  -5   6        724.73        704.40        20.13 o                         
  -5  -5   6        201.73        198.18         8.75 o                         
  -4  -5   6        555.07        550.91        15.23 o                         
  -3  -5   6        215.23        206.81         7.21 o                         
  -2  -5   6       2031.77       2013.46        37.52 o                         
  -1  -5   6       3169.54       3190.49        53.13 o                         
   0  -5   6         78.01         78.25         3.46 o                         
   1  -5   6        386.60        382.05         8.22 o                         
   2  -5   6        276.60        266.03         6.63 o                         
   3  -5   6        439.14        421.56        11.18 o                         
   4  -5   6       1117.89       1104.48        24.32 o                         
   5  -5   6       1603.08       1589.25        33.09 o                         
   6  -5   6         19.58         22.14         4.40 o                         
   7  -5   6        120.11        138.01        11.66 o                         
   8  -5   6        244.75        250.03        19.27 o                         
  -9  -4   6         84.86        105.01        14.76 o                         
  -8  -4   6        123.41        126.86        12.44 o                         
  -7  -4   6       1500.75       1499.97        39.11 o                         
  -6  -4   6        919.27        921.32        24.29 o                         
  -5  -4   6        526.23        528.79        14.76 o                         
  -4  -4   6        751.21        743.33        16.06 o                         
  -3  -4   6        990.39       1007.58        19.02 o                         
  -2  -4   6        260.57        267.62         7.51 o                         
  -1  -4   6       1565.54       1619.88        28.09 o                         
   0  -4   6       1847.58       1818.01        28.73 o                         
   1  -4   6        158.31        159.76         4.70 o                         
   2  -4   6        676.36        686.17        13.71 o                         
   3  -4   6        673.89        676.53        15.82 o                         
   4  -4   6        259.24        282.01         9.10 o                         
   5  -4   6        112.35        121.88         6.26 o                         
   6  -4   6        922.79        973.01        24.40 o                         
   7  -4   6        139.08        145.44        10.42 o                         
   8  -4   6         96.66        102.82        11.07 o                         
 -10  -3   6         77.29         81.73        13.94 o                         
  -9  -3   6        866.06        795.94        38.74 o                         
  -8  -3   6         98.68        111.27        11.17 o                         
  -7  -3   6         15.19         11.99         4.80 o                         
  -6  -3   6         92.97         99.74        14.69 o                         
  -5  -3   6       1184.13       1180.22        27.98 o                         
  -4  -3   6        283.39        281.99         7.33 o                         
  -3  -3   6       1576.94       1534.45        27.94 o                         
  -2  -3   6       1578.37       1555.50        29.01 o                         
  -1  -3   6       1237.31       1318.85        22.27 o                         
   0  -3   6       1029.74       1056.58        16.64 o                         
   1  -3   6       2785.86       2848.79        42.43 o                         
   2  -3   6        682.65        661.94        11.82 o                         
   3  -3   6        266.51        257.21         6.92 o                         
   4  -3   6       2053.63       2025.26        36.29 o                         
   5  -3   6        594.66        569.13        14.19 o                         
   6  -3   6        312.37        310.31        10.37 o                         
   7  -3   6        102.69        108.30         7.96 o                         
   8  -3   6        629.55        599.73        24.77 o                         
   9  -3   6         11.41          7.26         7.43 o                         
 -10  -2   6        696.73        620.00        33.90 o                         
  -9  -2   6         90.63         94.63        13.38 o                         
  -8  -2   6        352.44        327.05        17.69 o                         
  -6  -2   6        397.86        391.61        12.84 o                         
  -5  -2   6        243.13        241.00         7.62 o                         
  -4  -2   6       3246.21       3194.05        51.78 o                         
  -3  -2   6       2071.86       2040.51        34.16 o                         
  -2  -2   6        583.47        588.92        12.25 o                         
  -1  -2   6        275.83        278.69         9.33 o                         
   0  -2   6       1722.79       1798.33        41.41 o                         
   1  -2   6        705.34        686.47        14.07 o                         
   2  -2   6       1361.18       1343.16        21.22 o                         
   3  -2   6       3238.50       3238.17        52.16 o                         
   4  -2   6        480.33        475.08        10.23 o                         
   5  -2   6        653.21        651.78        14.20 o                         
   6  -2   6        114.09        116.04         6.23 o                         
   7  -2   6        636.12        639.65        18.67 o                         
   8  -2   6        223.07        248.62        12.73 o                         
   9  -2   6         68.23         86.82        10.47 o                         
 -10  -1   6        142.30        151.92        17.57 o                         
  -9  -1   6        816.26        788.74        31.18 o                         
  -8  -1   6        367.88        364.51        15.52 o                         
  -7  -1   6         10.05          8.32         3.48 o                         
  -6  -1   6        184.75        194.15         9.07 o                         
  -5  -1   6       1850.12       1820.24        34.12 o                         
  -4  -1   6        121.01        113.52         4.04 o                         
  -3  -1   6         50.93         66.62         3.16 o                         
  -2  -1   6       3376.35       3484.70        67.35 o                         
  -1  -1   6       1185.02       1260.07        25.16 o                         
   0  -1   6       2963.79       3090.62        57.67 o                         
   1  -1   6       3642.24       3658.50        69.81 o                         
   3  -1   6        230.33        227.61         6.07 o                         
   4  -1   6        482.59        449.58         9.82 o                         
   5  -1   6        187.75        188.34         6.48 o                         
   6  -1   6        300.23        303.71         9.90 o                         
   7  -1   6        128.48        130.86         7.30 o                         
   8  -1   6        370.43        359.99        15.09 o                         
   9  -1   6         47.80         51.45         8.58 o                         
 -10   0   6        314.49        318.64        23.73 o                         
  -9   0   6        174.85        177.55        12.17 o                         
  -8   0   6          0.59          0.50         3.64 o                         
  -7   0   6         43.23         49.58         5.99 o                         
  -6   0   6          5.64          5.26         2.90 o                         
  -5   0   6       1837.41       1840.82        34.68 o                         
  -4   0   6        523.86        526.69        12.00 o                         
  -3   0   6        862.93        815.57        16.29 o                         
  -2   0   6       2813.63       2920.87        55.65 o                         
  -1   0   6         41.35         32.09         3.29 o                         
   0   0   6       3678.76       3872.39        82.06 o                         
   1   0   6       1009.40       1125.68        23.15 o                         
   2   0   6        508.89        516.98        11.34 o                         
   3   0   6       1754.33       1825.07        31.12 o                         
   4   0   6        190.41        187.78         5.89 o                         
   5   0   6       1823.57       1787.74        32.10 o                         
   6   0   6       1601.40       1592.94        32.27 o                         
   7   0   6        694.34        686.91        17.60 o                         
   8   0   6         23.99         24.03         4.71 o                         
   9   0   6         11.91         13.51         7.10 o                         
 -10   1   6        126.68        128.67        12.89 o                         
  -9   1   6        759.12        761.78        29.08 o                         
  -8   1   6        450.90        457.35        16.82 o                         
  -7   1   6         10.04          7.36         3.76 o                         
  -6   1   6        188.16        188.31         9.21 o                         
  -5   1   6       1764.51       1763.97        37.55 o                         
  -4   1   6         90.54         81.07         4.05 o                         
  -3   1   6         62.56         78.16         3.43 o                         
  -2   1   6       3460.14       3652.25        75.21 o                         
  -1   1   6       1168.64       1238.96        24.99 o                         
   0   1   6       2906.32       3011.59        57.81 o                         
   1   1   6       3703.97       3745.88        78.03 o                         
   2   1   6         73.66         66.20         3.25 o                         
   3   1   6        231.05        230.27         6.14 o                         
   4   1   6        491.75        452.34        10.52 o                         
   5   1   6        293.72        259.50        24.28 o                         
   6   1   6        297.54        297.77        10.00 o                         
   7   1   6        203.84        200.40        12.25 o                         
   8   1   6        359.08        358.38        15.37 o                         
   9   1   6         37.73         28.26         6.43 o                         
 -10   2   6        634.76        674.08        28.10 o                         
  -9   2   6         98.98         92.50        10.60 o                         
  -8   2   6        399.29        406.72        17.88 o                         
  -7   2   6        123.00        133.29         8.93 o                         
  -6   2   6        521.46        528.75        14.41 o                         
  -5   2   6        239.73        237.71         7.83 o                         
  -4   2   6       3170.48       3108.70        56.31 o                         
  -3   2   6       2065.19       2036.42        37.12 o                         
  -2   2   6        573.67        575.23        11.30 o                         
  -1   2   6        349.93        377.22         7.90 o                         
   0   2   6       1912.97       1992.90        37.44 o                         
   1   2   6        709.53        701.10        15.50 o                         
   2   2   6       1307.19       1261.90        22.81 o                         
   3   2   6       3187.53       3110.13        56.69 o                         
   4   2   6        540.43        525.72        11.57 o                         
   5   2   6        637.21        639.18        15.82 o                         
   6   2   6         78.28         74.97         6.43 o                         
   7   2   6        605.93        611.40        19.00 o                         
   8   2   6        244.02        252.91        13.18 o                         
   9   2   6         78.29         85.29         9.27 o                         
 -10   3   6         72.02         82.14        11.35 o                         
  -9   3   6        913.66        916.30        32.37 o                         
  -8   3   6         88.50        100.06        10.15 o                         
  -7   3   6         12.42         12.60         4.42 o                         
  -6   3   6         48.07         44.86         4.24 o                         
  -5   3   6       1349.16       1328.58        26.19 o                         
  -4   3   6        260.12        261.11         8.20 o                         
  -3   3   6       1753.22       1710.70        28.59 o                         
  -2   3   6       1593.71       1572.80        26.89 o                         
  -1   3   6       1184.04       1235.56        23.94 o                         
   0   3   6        913.79        936.68        17.65 o                         
   1   3   6       2608.05       2667.77        53.82 o                         
   2   3   6        624.89        613.57        12.56 o                         
   3   3   6        272.78        259.25         7.02 o                         
   4   3   6       2281.67       2207.39        44.82 o                         
   5   3   6        561.69        538.77        16.40 o                         
   6   3   6        312.21        316.90        12.32 o                         
   7   3   6         80.95         93.57         8.09 o                         
   8   3   6        675.79        657.08        22.43 o                         
   9   3   6         10.20          8.76         6.81 o                         
  -9   4   6        101.94        103.46        11.50 o                         
  -8   4   6        164.88        172.39        12.56 o                         
  -7   4   6       1460.54       1451.07        38.29 o                         
  -6   4   6       1049.09       1051.92        22.91 o                         
  -5   4   6        493.23        484.34        13.23 o                         
  -4   4   6        658.05        656.55        14.90 o                         
  -3   4   6        972.38        987.60        19.11 o                         
  -2   4   6        271.86        273.36         7.82 o                         
  -1   4   6       1645.07       1641.09        30.51 o                         
   0   4   6       1826.91       1806.34        30.88 o                         
   1   4   6        174.53        174.58         5.64 o                         
   2   4   6        637.94        656.13        14.97 o                         
   3   4   6        780.62        759.01        18.53 o                         
   4   4   6        303.55        312.61        11.01 o                         
   5   4   6        107.53        108.83         7.71 o                         
   6   4   6        825.53        879.59        24.76 o                         
   7   4   6        180.26        188.35        11.27 o                         
   8   4   6        113.47        109.84        10.10 o                         
  -9   5   6        290.51        321.32        18.90 o                         
  -8   5   6        368.91        378.46        16.84 o                         
  -7   5   6         21.80         18.89         4.84 o                         
  -6   5   6        814.35        784.15        21.33 o                         
  -5   5   6        208.63        214.13         8.71 o                         
  -4   5   6        501.19        517.33        15.43 o                         
  -3   5   6        203.73        192.93         7.89 o                         
  -2   5   6       2021.26       1960.17        41.03 o                         
  -1   5   6       3251.36       3262.58        57.52 o                         
   0   5   6        104.28        104.14         4.30 o                         
   1   5   6        321.25        310.77         9.35 o                         
   2   5   6        194.63        180.77         6.55 o                         
   3   5   6        399.12        389.36        12.62 o                         
   4   5   6       1212.24       1193.89        28.10 o                         
   5   5   6       1652.33       1645.17        37.81 o                         
   6   5   6         18.42         23.50         5.09 o                         
   7   5   6        143.00        150.87        10.82 o                         
   8   5   6        202.73        215.61        15.60 o                         
  -8   6   6         41.44         51.87         9.00 o                         
  -7   6   6        430.91        428.62        17.35 o                         
  -6   6   6        859.41        840.20        23.14 o                         
  -5   6   6         59.45         63.30         6.33 o                         
  -4   6   6        675.44        660.28        18.83 o                         
  -3   6   6        228.84        229.86         9.37 o                         
  -2   6   6        319.58        311.60        10.44 o                         
  -1   6   6       1343.51       1356.54        29.53 o                         
   0   6   6        801.83        786.19        17.55 o                         
   1   6   6        297.99        296.96         7.43 o                         
   2   6   6        525.98        505.66        12.51 o                         
   3   6   6       1463.67       1481.43        31.72 o                         
   4   6   6        228.90        222.12         9.17 o                         
   5   6   6         67.56         53.87         6.25 o                         
   6   6   6         54.70         55.71         7.37 o                         
   7   6   6         43.48         49.96         8.76 o                         
   8   6   6         20.95         26.35         8.28 o                         
  -8   7   6         69.21         65.69        10.36 o                         
  -7   7   6         20.41         19.08         5.61 o                         
  -6   7   6         57.22         57.18         7.79 o                         
  -5   7   6        357.22        365.88        15.42 o                         
  -4   7   6         91.42         98.09         7.49 o                         
  -3   7   6        928.89        906.93        26.36 o                         
  -2   7   6       1025.89       1023.31        29.71 o                         
  -1   7   6       1006.95       1001.51        24.93 o                         
   0   7   6         78.33         76.06         6.11 o                         
   1   7   6         87.03         86.59         5.60 o                         
   2   7   6        532.21        536.48        13.08 o                         
   3   7   6        150.08        154.22         7.71 o                         
   4   7   6       1393.56       1360.13        27.96 o                         
   5   7   6        720.61        720.87        19.87 o                         
   6   7   6         61.89         52.76         7.04 o                         
   7   7   6         58.95         64.71         8.76 o                         
  -7   8   6        726.39        748.74        26.42 o                         
  -6   8   6        139.64        134.54        12.95 o                         
  -5   8   6         24.55         12.26         5.71 o                         
  -4   8   6        282.68        290.09        16.08 o                         
  -3   8   6        593.99        611.61        22.02 o                         
  -2   8   6         19.96         17.21         4.06 o                         
  -1   8   6        496.16        493.88        16.22 o                         
   0   8   6        371.84        381.49        13.76 o                         
   1   8   6        192.96        197.82         9.47 o                         
   2   8   6        388.76        377.07        12.58 o                         
   3   8   6        201.64        208.41        10.82 o                         
   4   8   6         20.78         28.29         5.28 o                         
   5   8   6          0.28         -0.50         4.48 o                         
   6   8   6        267.16        241.29        17.00 o                         
  -6   9   6        282.23        289.22        23.18 o                         
  -5   9   6        139.18        122.33        15.96 o                         
  -4   9   6         41.72         31.78         8.95 o                         
  -3   9   6        156.39        137.11        11.59 o                         
  -2   9   6        324.12        319.55        15.01 o                         
  -1   9   6        349.01        359.80        14.05 o                         
   0   9   6        448.41        455.10        15.72 o                         
   1   9   6        505.69        497.00        16.78 o                         
   2   9   6        101.62        106.30         8.23 o                         
   3   9   6         31.96         36.41         6.26 o                         
   4   9   6        276.87        255.75        16.62 o                         
   5   9   6        480.29        504.20        30.34 o                         
  -5  10   6        172.59        162.59        19.31 o                         
  -4  10   6        159.40        158.27        13.71 o                         
  -3  10   6        200.76        216.53        14.95 o                         
  -2  10   6        221.89        206.99        14.31 o                         
  -1  10   6        171.79        186.00        13.35 o                         
   0  10   6        268.95        261.73        15.75 o                         
   1  10   6        182.16        167.06        13.10 o                         
   2  10   6         96.53        102.50        11.50 o                         
   3  10   6        200.19        190.88        12.58 o                         
   4  10   6        181.92        192.10        18.48 o                         
  -2  11   6        144.33        145.74        14.11 o                         
  -1  11   6          9.35          6.73         6.05 o                         
   0  11   6         60.44         56.52         9.13 o                         
   1  11   6        227.35        226.74        15.87 o                         
  -1 -11   7        152.44        153.48        12.17 o                         
   0 -11   7         94.30         90.70         9.86 o                         
  -4 -10   7        191.75        192.32        18.23 o                         
  -3 -10   7        384.91        389.08        24.64 o                         
  -2 -10   7        219.16        222.62        12.77 o                         
  -1 -10   7        199.18        196.40        12.12 o                         
   0 -10   7         66.02         66.59         8.14 o                         
   1 -10   7        353.47        349.32        19.08 o                         
   2 -10   7        330.70        342.79        18.47 o                         
   3 -10   7         26.98         16.09        13.30 o                         
  -6  -9   7        272.52        277.08        17.95 o                         
  -5  -9   7          9.03          5.76         7.16 o                         
  -4  -9   7        166.93        170.69        16.02 o                         
  -3  -9   7        494.09        485.84        25.80 o                         
  -2  -9   7        410.33        424.96        16.09 o                         
  -1  -9   7         96.39         91.63         8.50 o                         
   0  -9   7        597.86        626.92        21.56 o                         
   1  -9   7         12.31          9.02         5.40 o                         
   2  -9   7        144.06        152.36        12.20 o                         
   3  -9   7        200.92        175.38        19.80 o                         
   4  -9   7        119.73        121.58        15.64 o                         
   5  -9   7         66.71         49.22        11.80 o                         
  -7  -8   7        128.40        128.32        13.27 o                         
  -6  -8   7          9.79          7.08         5.32 o                         
  -5  -8   7        133.39        128.03        12.29 o                         
  -4  -8   7        240.93        229.81        14.84 o                         
  -3  -8   7        264.73        249.51        12.53 o                         
  -2  -8   7        515.65        508.47        16.40 o                         
  -1  -8   7       1013.40        993.00        27.13 o                         
   0  -8   7        131.62        134.32         8.07 o                         
   1  -8   7        317.89        310.87        12.21 o                         
   2  -8   7        278.60        279.29        12.01 o                         
   3  -8   7         46.97         48.79         6.71 o                         
   4  -8   7        245.80        243.97        12.40 o                         
   5  -8   7        468.92        454.97        20.64 o                         
   6  -8   7        106.22        124.33        12.66 o                         
  -8  -7   7         98.57         83.23        13.34 o                         
  -7  -7   7         33.41         38.71         7.89 o                         
  -6  -7   7        309.72        332.35        17.20 o                         
  -5  -7   7        320.73        310.59        14.42 o                         
  -4  -7   7        497.27        491.23        17.93 o                         
  -3  -7   7       1499.74       1500.33        39.04 o                         
  -2  -7   7         61.48         64.34         5.90 o                         
  -1  -7   7        195.21        202.21         8.82 o                         
   0  -7   7        179.84        181.28         8.07 o                         
   1  -7   7        391.56        384.29        11.85 o                         
   2  -7   7        246.80        253.85         8.43 o                         
   3  -7   7       1784.76       1789.27        36.16 o                         
   4  -7   7        314.93        320.00        10.93 o                         
   5  -7   7         17.57         15.36         4.56 o                         
   6  -7   7          1.97          3.04         6.14 o                         
   7  -7   7         94.43         79.58        12.92 o                         
  -8  -6   7        430.26        449.72        38.98 o                         
  -7  -6   7        313.08        331.16        17.42 o                         
  -6  -6   7        297.54        284.68        13.67 o                         
  -5  -6   7        377.36        386.21        13.46 o                         
  -4  -6   7        219.96        230.68         9.33 o                         
  -3  -6   7        570.94        560.65        15.76 o                         
  -2  -6   7        916.52        915.10        19.94 o                         
  -1  -6   7        795.31        773.79        17.92 o                         
   0  -6   7        157.05        160.06         5.84 o                         
   1  -6   7        418.77        416.63        10.18 o                         
   3  -6   7        110.99        106.28         5.95 o                         
   4  -6   7        443.16        436.97        12.66 o                         
   5  -6   7        317.20        322.76        12.67 o                         
   6  -6   7         21.51         28.97         6.45 o                         
   7  -6   7         14.16         17.21         7.91 o                         
  -9  -5   7         59.01         45.20        10.92 o                         
  -8  -5   7         35.46         50.74        10.39 o                         
  -7  -5   7        283.81        283.78        12.04 o                         
  -6  -5   7        356.85        366.51        12.98 o                         
  -5  -5   7        120.32        114.80         6.90 o                         
  -4  -5   7        340.33        329.33         9.94 o                         
  -3  -5   7        692.45        680.59        17.18 o                         
  -2  -5   7       1062.98       1082.93        22.84 o                         
  -1  -5   7        164.37        164.58         5.70 o                         
   0  -5   7        695.24        689.85        13.32 o                         
   1  -5   7        430.78        426.02         8.93 o                         
   2  -5   7        505.67        477.74        10.63 o                         
   3  -5   7        771.86        771.80        17.53 o                         
   4  -5   7       1179.74       1162.50        25.70 o                         
   5  -5   7        212.58        220.07         9.13 o                         
   6  -5   7        153.49        139.44         9.68 o                         
   7  -5   7        339.00        360.70        22.33 o                         
   8  -5   7         53.83         50.48        11.18 o                         
  -9  -4   7         58.06         67.75        12.41 o                         
  -8  -4   7       1039.11       1030.97        36.79 o                         
  -7  -4   7        176.94        184.15        12.85 o                         
  -6  -4   7         71.76         72.68         6.10 o                         
  -5  -4   7        621.66        626.48        16.40 o                         
  -4  -4   7        162.08        156.71         6.14 o                         
  -3  -4   7        294.43        292.28         7.83 o                         
  -2  -4   7       2366.94       2365.55        43.45 o                         
  -1  -4   7       2106.46       2048.43        34.38 o                         
   0  -4   7        249.03        247.80         6.01 o                         
   1  -4   7        699.14        672.49        12.26 o                         
   2  -4   7         50.32         53.11         3.41 o                         
   3  -4   7        180.81        179.44         6.51 o                         
   4  -4   7         30.35         28.90         3.48 o                         
   5  -4   7       1189.74       1193.11        25.68 o                         
   6  -4   7        367.44        351.47        14.47 o                         
   7  -4   7        199.90        204.42        16.71 o                         
   8  -4   7        278.46        273.29        21.33 o                         
  -9  -3   7        459.43        469.61        26.40 o                         
  -8  -3   7         47.61         59.49         8.68 o                         
  -7  -3   7        460.92        460.94        19.45 o                         
  -6  -3   7        711.06        714.26        18.95 o                         
  -5  -3   7        479.49        474.02        12.54 o                         
  -4  -3   7       1347.94       1361.42        25.07 o                         
  -3  -3   7       1914.71       1892.88        35.95 o                         
  -2  -3   7         57.97         63.30         3.55 o                         
  -1  -3   7         53.59         46.59         2.72 o                         
   0  -3   7       1650.18       1629.50        24.31 o                         
   1  -3   7       1876.62       1893.55        27.91 o                         
   2  -3   7        983.11        998.88        17.41 o                         
   3  -3   7        949.15        980.31        18.74 o                         
   4  -3   7        252.74        246.37         7.32 o                         
   5  -3   7        248.54        248.07         8.59 o                         
   6  -3   7       1224.66       1210.12        28.75 o                         
   7  -3   7        834.90        880.55        30.78 o                         
   8  -3   7         36.57         43.36        14.23 o                         
 -10  -2   7        213.66        171.91        18.67 o                         
  -9  -2   7         87.37         86.14        13.10 o                         
  -8  -2   7        536.84        526.11        24.82 o                         
  -7  -2   7          5.35          5.33         4.28 o                         
  -6  -2   7         67.63         64.21         5.27 o                         
  -5  -2   7       1613.88       1589.35        29.14 o                         
  -4  -2   7       2538.92       2581.30        42.16 o                         
  -3  -2   7        654.53        664.06        14.39 o                         
  -2  -2   7       1420.99       1408.24        25.97 o                         
  -1  -2   7         29.30         33.20         3.08 o                         
   0  -2   7        344.17        365.26         8.49 o                         
   1  -2   7        296.17        306.45         8.31 o                         
   2  -2   7       2995.01       3040.81        49.76 o                         
   3  -2   7         56.23         51.16         3.22 o                         
   4  -2   7        507.25        488.44        10.91 o                         
   5  -2   7       1590.86       1561.40        29.13 o                         
   6  -2   7        376.81        367.24        12.74 o                         
   7  -2   7         45.88         46.70         6.51 o                         
   8  -2   7        188.03        205.05        13.97 o                         
   9  -2   7         67.68         58.40         9.45 o                         
 -10  -1   7        527.29        518.08        29.96 o                         
  -9  -1   7        355.14        330.36        22.63 o                         
  -8  -1   7        384.16        378.51        17.56 o                         
  -7  -1   7       1179.01       1171.58        32.01 o                         
  -6  -1   7        530.51        513.33        16.73 o                         
  -5  -1   7        117.78        112.22         5.08 o                         
  -4  -1   7       1016.40       1072.26        19.40 o                         
  -3  -1   7       1260.26       1274.26        24.41 o                         
  -2  -1   7        333.08        363.42        11.19 o                         
  -1  -1   7       1882.19       1872.69        42.10 o                         
   0  -1   7       1593.89       1493.16        27.11 o                         
   1  -1   7       3402.06       3442.28        69.20 o                         
   2  -1   7        958.70        997.41        20.15 o                         
   3  -1   7        433.02        450.46         9.60 o                         
   4  -1   7        368.18        369.36         9.86 o                         
   5  -1   7        688.27        661.04        14.48 o                         
   6  -1   7       1423.93       1423.93        27.98 o                         
   7  -1   7        932.06        931.59        27.27 o                         
   8  -1   7        299.84        289.24        16.14 o                         
   9  -1   7        138.82        141.27        13.00 o                         
 -10   0   7         42.59         46.81        10.29 o                         
  -9   0   7          5.11          2.48         5.41 o                         
  -8   0   7        588.81        568.72        22.29 o                         
  -7   0   7        183.48        180.39         9.77 o                         
  -6   0   7        666.78        657.40        19.60 o                         
  -5   0   7       3237.14       3223.92        57.88 o                         
  -4   0   7        901.66        919.59        18.83 o                         
  -3   0   7        464.10        434.78         9.99 o                         
  -2   0   7        353.57        375.40        11.65 o                         
  -1   0   7       6914.54       7126.08       208.97 o                         
   0   0   7          0.40          3.86         1.14 o                         
   1   0   7       1461.85       1474.00        33.45 o                         
   2   0   7        247.55        237.20         6.71 o                         
   3   0   7        212.79        190.29         5.58 o                         
   4   0   7          4.20          6.10         1.77 o                         
   5   0   7       5335.23       5279.09        86.03 o                         
   6   0   7         28.42         25.84         3.54 o                         
   7   0   7        326.63        317.15        12.15 o                         
   8   0   7         42.29         46.58         6.50 o                         
   9   0   7          2.97          5.03         7.61 o                         
 -10   1   7        478.77        503.00        23.64 o                         
  -9   1   7        368.95        380.42        19.09 o                         
  -8   1   7        377.16        376.75        17.92 o                         
  -7   1   7       1250.74       1249.60        37.28 o                         
  -6   1   7        554.93        564.19        17.38 o                         
  -5   1   7        111.79        101.21         5.61 o                         
  -4   1   7        983.81       1027.42        20.92 o                         
  -3   1   7       1313.18       1302.97        24.34 o                         
  -2   1   7        409.78        439.35         9.04 o                         
  -1   1   7       1913.67       1918.65        37.20 o                         
   0   1   7       1595.25       1481.49        29.88 o                         
   1   1   7       3352.53       3418.75        65.53 o                         
   2   1   7       1031.07       1053.18        20.36 o                         
   3   1   7        368.23        392.70         9.35 o                         
   4   1   7        355.84        351.90         9.13 o                         
   5   1   7        673.80        648.21        15.50 o                         
   6   1   7       1443.85       1425.12        29.83 o                         
   7   1   7        880.28        866.26        27.25 o                         
   8   1   7        292.49        303.24        16.88 o                         
   9   1   7        118.48        125.53        12.83 o                         
 -10   2   7        193.18        200.90        15.92 o                         
  -9   2   7         99.53         96.63        10.86 o                         
  -8   2   7        551.79        572.43        22.79 o                         
  -7   2   7         10.83         10.62         4.64 o                         
  -6   2   7         55.60         60.20         5.92 o                         
  -5   2   7       1372.26       1364.25        28.91 o                         
  -4   2   7       2425.06       2428.00        45.63 o                         
  -3   2   7        671.16        693.51        14.56 o                         
  -2   2   7       1405.49       1369.60        23.88 o                         
  -1   2   7         18.84         15.60         1.69 o                         
   0   2   7        345.33        365.31         8.45 o                         
   1   2   7        261.71        269.27         8.05 o                         
   2   2   7       3032.54       3063.10        50.10 o                         
   3   2   7         40.56         37.43         3.23 o                         
   4   2   7        440.14        433.73        10.85 o                         
   5   2   7       1632.27       1631.70        32.50 o                         
   6   2   7        356.63        359.97        13.11 o                         
   7   2   7         58.54         67.21         7.61 o                         
   8   2   7        221.28        229.60        14.60 o                         
   9   2   7         89.85         82.40        11.02 o                         
  -9   3   7        377.08        385.28        20.08 o                         
  -8   3   7         51.43         52.37         8.18 o                         
  -7   3   7        400.93        417.72        18.73 o                         
  -6   3   7        670.52        665.50        18.24 o                         
  -5   3   7        519.02        532.58        13.40 o                         
  -4   3   7       1401.32       1427.83        27.64 o                         
  -3   3   7       2043.03       2001.44        33.70 o                         
  -2   3   7         74.59         85.31         3.45 o                         
  -1   3   7         34.67         28.88         2.20 o                         
   0   3   7       1413.65       1407.30        24.04 o                         
   1   3   7       1836.95       1875.82        31.87 o                         
   2   3   7       1034.18       1034.58        18.86 o                         
   3   3   7        965.20        993.27        19.12 o                         
   4   3   7        224.98        226.50         8.15 o                         
   5   3   7        239.03        232.34        10.02 o                         
   6   3   7       1103.43       1138.99        29.36 o                         
   7   3   7        701.14        761.94        24.06 o                         
   8   3   7         44.64         49.40         8.57 o                         
  -9   4   7         92.96         97.26        11.25 o                         
  -8   4   7       1061.34       1087.60        36.25 o                         
  -7   4   7        209.19        229.22        13.52 o                         
  -6   4   7         63.65         69.93         6.10 o                         
  -5   4   7        521.03        529.18        15.64 o                         
  -4   4   7        136.61        127.12         5.51 o                         
  -3   4   7        298.93        303.97         8.10 o                         
  -2   4   7       2433.02       2415.64        43.68 o                         
  -1   4   7       2079.72       1990.37        37.14 o                         
   0   4   7        248.25        245.97         6.49 o                         
   1   4   7        632.11        611.41        12.91 o                         
   3   4   7        153.96        152.61         7.31 o                         
   4   4   7         46.67         57.09         5.49 o                         
   5   4   7       1136.03       1146.48        28.98 o                         
   6   4   7        309.31        312.67        13.05 o                         
   7   4   7        196.71        216.49        12.65 o                         
   8   4   7        362.46        389.17        19.45 o                         
  -9   5   7         48.70         55.00        19.57 o                         
  -8   5   7         33.82         51.31        11.21 o                         
  -7   5   7        290.22        307.65        13.96 o                         
  -6   5   7        342.87        353.14        13.16 o                         
  -5   5   7        112.78        106.81         7.10 o                         
  -4   5   7        270.07        266.01        10.38 o                         
  -3   5   7        660.60        639.39        15.67 o                         
  -2   5   7       1156.55       1142.24        23.12 o                         
  -1   5   7        213.01        212.17         6.22 o                         
   0   5   7        746.24        733.87        14.72 o                         
   1   5   7        345.11        333.95        10.00 o                         
   2   5   7        551.74        525.94        12.03 o                         
   3   5   7        746.65        750.73        19.93 o                         
   4   5   7       1300.21       1283.33        29.90 o                         
   5   5   7        208.97        198.18        10.08 o                         
   6   5   7        149.95        137.86         9.75 o                         
   7   5   7        258.93        304.09        15.43 o                         
   8   5   7         49.88         47.56        11.60 o                         
  -8   6   7        424.82        465.35        22.28 o                         
  -7   6   7        333.94        353.24        15.66 o                         
  -6   6   7        323.80        315.63        12.75 o                         
  -5   6   7        378.26        382.41        13.71 o                         
  -4   6   7        151.35        158.83         8.37 o                         
  -3   6   7        572.75        552.51        17.60 o                         
  -2   6   7        881.51        859.82        21.72 o                         
  -1   6   7        809.72        823.74        18.43 o                         
   0   6   7        158.98        166.74         6.75 o                         
   1   6   7        526.33        525.46        10.35 o                         
   2   6   7        136.96        139.25         6.04 o                         
   3   6   7        102.50        103.32         6.36 o                         
   4   6   7        395.78        394.21        13.07 o                         
   5   6   7        340.11        348.12        13.80 o                         
   6   6   7         11.10         13.50         5.08 o                         
   7   6   7         20.65         20.11         6.41 o                         
  -8   7   7        107.59        104.47        12.24 o                         
  -7   7   7         27.20         33.41         6.49 o                         
  -6   7   7        278.46        290.75        13.72 o                         
  -5   7   7        343.60        334.33        13.26 o                         
  -4   7   7        478.16        461.04        17.06 o                         
  -3   7   7       1590.72       1542.07        45.65 o                         
  -2   7   7         66.21         74.07         7.00 o                         
  -1   7   7        177.66        184.32         8.98 o                         
   0   7   7        136.06        133.80         6.71 o                         
   1   7   7        485.53        471.10        12.87 o                         
   2   7   7        237.79        236.34         8.46 o                         
   3   7   7       1767.86       1798.88        34.33 o                         
   4   7   7        274.16        276.86        10.29 o                         
   5   7   7         15.92         20.46         4.53 o                         
   6   7   7          9.72         10.06         4.57 o                         
   7   7   7        114.49        116.15        12.52 o                         
  -7   8   7         91.72         80.85         9.47 o                         
  -6   8   7         12.19         13.67         5.45 o                         
  -5   8   7        206.57        208.30        14.14 o                         
  -4   8   7        317.48        310.43        16.52 o                         
  -3   8   7        271.05        247.25        14.72 o                         
  -2   8   7        562.20        542.30        18.81 o                         
  -1   8   7        892.42        879.18        26.86 o                         
   0   8   7        131.50        128.27         8.83 o                         
   1   8   7        395.72        388.05        12.43 o                         
   2   8   7        384.88        385.73        12.35 o                         
   3   8   7         40.30         37.82         4.99 o                         
   4   8   7        309.08        299.33        12.99 o                         
   5   8   7        410.09        389.27        17.89 o                         
   6   8   7        104.41        111.53        12.70 o                         
  -6   9   7        271.31        280.03        18.58 o                         
  -5   9   7         10.04          5.58         7.15 o                         
  -4   9   7        147.10        144.29        16.73 o                         
  -3   9   7        410.95        405.18        19.71 o                         
  -2   9   7        414.92        422.47        19.46 o                         
  -1   9   7         93.63         93.41         8.79 o                         
   0   9   7        676.66        677.51        22.64 o                         
   1   9   7         28.31         33.48         6.86 o                         
   2   9   7        130.07        136.83        11.42 o                         
   3   9   7        124.70        108.48        11.58 o                         
   4   9   7        159.68        176.33        13.92 o                         
   5   9   7         70.54         58.86        12.75 o                         
  -4  10   7        184.15        181.61        14.24 o                         
  -3  10   7        371.33        373.57        19.68 o                         
  -2  10   7        181.50        169.00        13.26 o                         
  -1  10   7        211.55        213.81        14.44 o                         
   0  10   7         64.27         78.91         8.55 o                         
   1  10   7        391.71        407.98        19.72 o                         
   2  10   7        308.10        314.36        18.11 o                         
   3  10   7         33.38         31.34        10.20 o                         
  -1  11   7        161.85        171.52        14.13 o                         
   0  11   7        138.52        140.82        12.21 o                         
  -4 -10   8         45.62         46.69        10.63 o                         
  -3 -10   8        245.12        235.53        18.97 o                         
  -2 -10   8         69.42         62.62         8.18 o                         
  -1 -10   8         84.31         88.10         9.28 o                         
   0 -10   8        103.46        121.40        12.43 o                         
   1 -10   8        148.02        154.35        17.09 o                         
   2 -10   8         53.04         50.14        11.15 o                         
   3 -10   8        335.80        336.37        34.34 o                         
  -5  -9   8        145.24        146.93        22.35 o                         
  -4  -9   8         55.35         60.56        13.46 o                         
  -3  -9   8         76.42         64.68        11.15 o                         
  -2  -9   8        171.39        171.05        10.84 o                         
  -1  -9   8        573.09        587.12        20.62 o                         
   0  -9   8        214.03        211.29        11.57 o                         
   1  -9   8        401.33        391.50        23.28 o                         
   2  -9   8        230.18        240.78        19.00 o                         
   3  -9   8        180.56        197.18        20.36 o                         
   4  -9   8         76.13         72.71        13.01 o                         
  -7  -8   8         45.80         45.79         9.08 o                         
  -6  -8   8        134.24        125.96        12.51 o                         
  -5  -8   8        465.22        444.83        26.26 o                         
  -4  -8   8          8.46          9.20         5.43 o                         
  -3  -8   8        443.33        442.62        17.40 o                         
  -2  -8   8       1270.40       1258.69        30.36 o                         
  -1  -8   8        142.45        145.19         9.18 o                         
   0  -8   8        419.49        434.98        15.34 o                         
   1  -8   8        432.21        428.43        18.83 o                         
   2  -8   8         46.80         55.89        10.25 o                         
   3  -8   8        387.01        383.00        18.55 o                         
   4  -8   8        355.59        355.27        17.35 o                         
   5  -8   8         66.31         66.79         9.40 o                         
  -7  -7   8        242.89        248.96        15.61 o                         
  -6  -7   8         86.62         86.41        10.22 o                         
  -5  -7   8         75.66         68.63         7.83 o                         
  -4  -7   8        550.05        547.81        22.52 o                         
  -3  -7   8         86.77         92.02         7.91 o                         
  -2  -7   8        452.63        450.59        14.64 o                         
   0  -7   8        151.08        147.18         8.45 o                         
   1  -7   8        200.92        198.73         8.82 o                         
   2  -7   8       1740.00       1717.36        39.16 o                         
   3  -7   8        197.29        207.00        10.30 o                         
   4  -7   8          8.00          8.56         3.66 o                         
   5  -7   8        160.64        171.85        10.75 o                         
   6  -7   8          6.34          9.54         5.78 o                         
  -8  -6   8        240.13        279.29        30.16 o                         
  -7  -6   8          5.87          4.21         5.03 o                         
  -6  -6   8        255.50        249.40        11.36 o                         
  -5  -6   8         30.56         25.70         4.45 o                         
  -4  -6   8        400.69        393.83        14.77 o                         
  -3  -6   8       1274.91       1270.52        29.03 o                         
  -2  -6   8       1927.52       1915.79        37.93 o                         
  -1  -6   8         43.56         43.43         4.31 o                         
   0  -6   8        287.72        286.24         9.03 o                         
   1  -6   8        748.97        753.32        15.79 o                         
   2  -6   8          7.73          7.51         2.54 o                         
   3  -6   8       1166.04       1153.81        27.52 o                         
   4  -6   8        525.25        529.89        16.47 o                         
   5  -6   8        134.75        138.64         8.72 o                         
   6  -6   8        186.02        210.97        13.92 o                         
   7  -6   8        134.67        115.98        17.48 o                         
  -9  -5   8         44.72         57.39        12.30 o                         
  -8  -5   8        728.59        728.61        34.97 o                         
  -7  -5   8        927.18        963.87        33.06 o                         
  -6  -5   8         68.29         68.97         6.24 o                         
  -5  -5   8        151.10        146.27         8.01 o                         
  -4  -5   8        429.78        426.20        11.55 o                         
  -3  -5   8        294.40        284.92         9.95 o                         
  -2  -5   8        519.46        543.75        14.08 o                         
  -1  -5   8       1851.36       1849.54        32.26 o                         
   0  -5   8        361.47        363.89         9.09 o                         
   1  -5   8        296.06        297.48         8.37 o                         
   2  -5   8       1221.38       1224.63        25.17 o                         
   3  -5   8        546.92        540.16        15.56 o                         
   4  -5   8        171.43        171.99         8.41 o                         
   5  -5   8        752.20        749.85        21.21 o                         
   6  -5   8        258.73        272.48        13.35 o                         
   7  -5   8        234.22        241.65        19.22 o                         
   8  -5   8        390.34        368.84        25.21 o                         
  -9  -4   8        247.57        275.10        21.05 o                         
  -8  -4   8        395.60        373.13        24.66 o                         
  -7  -4   8        220.87        245.60        16.95 o                         
  -6  -4   8        721.26        727.71        19.25 o                         
  -5  -4   8         47.08         45.17         4.72 o                         
  -4  -4   8        360.02        351.05        10.38 o                         
  -3  -4   8       1148.64       1113.51        23.53 o                         
  -2  -4   8       2103.29       2025.77        38.46 o                         
  -1  -4   8        144.85        141.38         4.94 o                         
   0  -4   8       1359.74       1370.05        22.50 o                         
   1  -4   8       1214.05       1170.73        21.27 o                         
   2  -4   8        277.93        276.87         8.39 o                         
   3  -4   8        953.77        922.25        22.86 o                         
   4  -4   8        152.42        158.08         7.84 o                         
   5  -4   8         89.71         89.24         7.74 o                         
   6  -4   8        266.51        284.68        13.26 o                         
   7  -4   8        399.55        379.98        23.11 o                         
   8  -4   8         26.58         24.34        13.30 o                         
  -9  -3   8        221.15        227.41        18.95 o                         
  -8  -3   8        447.00        432.94        24.71 o                         
  -7  -3   8         94.86         94.56        11.64 o                         
  -6  -3   8        122.96        118.56         7.86 o                         
  -5  -3   8        148.25        151.92         6.54 o                         
  -4  -3   8       1317.92       1328.29        24.56 o                         
  -3  -3   8        120.19        125.35         5.04 o                         
  -2  -3   8        919.66        910.90        18.78 o                         
  -1  -3   8       2274.95       2321.30        45.39 o                         
   0  -3   8        624.43        609.04        11.96 o                         
   1  -3   8         40.10         41.84         2.67 o                         
   2  -3   8       1757.86       1729.23        31.23 o                         
   3  -3   8        637.45        620.11        15.24 o                         
   4  -3   8         43.31         43.58         3.92 o                         
   5  -3   8        906.75        868.98        22.59 o                         
   6  -3   8        737.13        717.29        22.51 o                         
   7  -3   8         23.94         25.98         6.63 o                         
   8  -3   8         95.10         93.09        17.63 o                         
 -10  -2   8        276.69        291.69        23.90 o                         
  -9  -2   8        407.99        387.73        24.71 o                         
  -8  -2   8          3.60          2.76         5.92 o                         
  -7  -2   8        233.08        230.77        12.25 o                         
  -6  -2   8       1057.24       1021.36        26.51 o                         
  -5  -2   8        820.80        811.54        18.10 o                         
  -4  -2   8         42.91         48.08         3.73 o                         
  -3  -2   8       1108.21       1108.43        22.43 o                         
  -2  -2   8        221.17        236.28         7.59 o                         
  -1  -2   8       1371.53       1457.03        33.19 o                         
   0  -2   8        227.51        221.68         6.71 o                         
   1  -2   8       2772.57       2727.58        48.30 o                         
   2  -2   8        271.33        261.89         7.59 o                         
   3  -2   8       2076.86       2073.43        39.31 o                         
   4  -2   8         70.90         77.16         4.93 o                         
   5  -2   8         44.49         40.17         3.97 o                         
   6  -2   8         87.27         76.66         6.58 o                         
   7  -2   8        881.70        897.76        27.95 o                         
   8  -2   8        388.92        384.22        18.93 o                         
 -10  -1   8        224.66        221.87        19.74 o                         
  -9  -1   8         40.12         44.27         9.90 o                         
  -8  -1   8        243.61        254.77        14.70 o                         
  -7  -1   8        342.20        340.92        15.91 o                         
  -6  -1   8        393.61        389.60        14.50 o                         
  -5  -1   8        155.34        163.49         6.70 o                         
  -4  -1   8       1792.29       1749.78        32.53 o                         
  -3  -1   8        160.36        173.63         5.63 o                         
  -2  -1   8       1013.11       1006.99        24.18 o                         
  -1  -1   8       5490.74       5563.08       117.62 o                         
   0  -1   8        640.95        614.44        12.43 o                         
   1  -1   8        450.64        429.14        11.55 o                         
   2  -1   8        123.42        116.89         4.62 o                         
   3  -1   8          1.54          1.65         1.55 o                         
   4  -1   8        807.00        805.13        19.64 o                         
   5  -1   8        744.58        716.84        16.99 o                         
   6  -1   8       1194.57       1178.93        26.07 o                         
   7  -1   8        211.73        212.48        11.74 o                         
   8  -1   8         10.12          9.30         5.66 o                         
   9  -1   8         86.78         81.00        10.74 o                         
 -10   0   8         64.40         73.60        10.85 o                         
  -9   0   8         40.53         43.42         7.97 o                         
  -8   0   8         34.86         27.64         6.42 o                         
  -7   0   8        411.32        406.87        17.20 o                         
  -6   0   8       2701.45       2714.24        71.33 o                         
  -5   0   8        217.15        218.59         9.04 o                         
  -4   0   8         40.04         34.96         3.40 o                         
  -3   0   8        237.05        239.22         7.22 o                         
  -2   0   8        875.15        879.27        18.33 o                         
  -1   0   8        805.80        857.38        21.03 o                         
   0   0   8       6356.41       6273.19       116.72 o                         
   1   0   8        709.32        661.70        15.32 o                         
   2   0   8        246.00        256.19         7.33 o                         
   3   0   8          9.90         14.36         2.33 o                         
   4   0   8        569.79        560.62        15.24 o                         
   5   0   8        142.88        144.66         6.53 o                         
   6   0   8        162.85        163.67         7.50 o                         
   7   0   8        199.83        210.10        10.14 o                         
   8   0   8         14.94         10.03         4.89 o                         
   9   0   8         30.97         18.23        11.21 o                         
 -10   1   8        193.67        212.96        15.98 o                         
  -9   1   8         35.48         31.20         7.38 o                         
  -8   1   8        322.41        351.54        16.80 o                         
  -7   1   8        403.71        397.77        16.81 o                         
  -6   1   8        399.91        404.28        14.93 o                         
  -5   1   8        190.66        192.56         8.41 o                         
  -4   1   8       1722.74       1686.02        39.91 o                         
  -3   1   8        167.71        181.99         6.27 o                         
  -2   1   8       1036.31       1023.05        21.52 o                         
  -1   1   8       5506.53       5618.68       104.63 o                         
   0   1   8        591.95        554.29        13.66 o                         
   1   1   8        540.74        526.92        12.28 o                         
   2   1   8        119.49        109.81         4.57 o                         
   3   1   8          3.90          3.97         1.67 o                         
   4   1   8        800.37        775.15        19.64 o                         
   5   1   8        695.00        693.76        16.94 o                         
   6   1   8       1222.04       1220.81        29.15 o                         
   7   1   8        213.22        213.66        12.23 o                         
   8   1   8         22.90         37.70         7.75 o                         
   9   1   8         60.17         54.24         9.54 o                         
 -10   2   8        286.97        300.69        18.71 o                         
  -9   2   8        488.66        465.18        21.26 o                         
  -8   2   8          8.85         14.43         5.87 o                         
  -7   2   8        198.22        201.79        12.23 o                         
  -6   2   8        973.12        953.80        26.69 o                         
  -5   2   8        837.91        848.74        22.77 o                         
  -4   2   8         64.07         71.79         4.54 o                         
  -3   2   8       1184.89       1175.78        22.55 o                         
  -2   2   8        296.03        298.41         7.38 o                         
  -1   2   8       1331.37       1397.75        29.18 o                         
   0   2   8        163.97        155.11         5.11 o                         
   1   2   8       2755.03       2681.28        53.07 o                         
   2   2   8        275.15        277.46         7.78 o                         
   3   2   8       2165.57       2165.87        43.65 o                         
   4   2   8        119.92        121.44         7.32 o                         
   5   2   8         59.15         54.75         5.25 o                         
   6   2   8        130.24        126.47         9.16 o                         
   7   2   8        964.90        973.65        29.35 o                         
   8   2   8        357.82        342.30        18.85 o                         
  -9   3   8        233.70        237.61        15.92 o                         
  -8   3   8        478.02        468.01        20.59 o                         
  -7   3   8        108.67        119.82        10.42 o                         
  -6   3   8        120.99        124.03         8.07 o                         
  -5   3   8        195.13        207.68         8.06 o                         
  -4   3   8       1331.32       1354.48        26.86 o                         
  -3   3   8         96.73         99.09         4.71 o                         
  -2   3   8        942.33        938.18        20.36 o                         
  -1   3   8       2186.41       2262.31        41.15 o                         
   0   3   8        606.59        588.53        11.83 o                         
   1   3   8         65.66         67.26         4.44 o                         
   2   3   8       1959.63       1896.97        31.79 o                         
   3   3   8        777.23        766.72        17.68 o                         
   4   3   8         48.05         47.77         5.10 o                         
   5   3   8        789.94        791.37        24.93 o                         
   6   3   8        668.28        663.30        22.96 o                         
   7   3   8         23.03         28.59         6.94 o                         
   8   3   8        162.17        157.68        13.51 o                         
  -9   4   8        265.89        286.74        17.54 o                         
  -8   4   8        391.58        430.56        19.97 o                         
  -7   4   8        200.57        207.31        11.30 o                         
  -6   4   8        622.24        637.58        18.55 o                         
  -5   4   8         23.24         21.84         3.41 o                         
  -4   4   8        385.48        386.25        10.68 o                         
  -3   4   8       1274.66       1242.32        26.63 o                         
  -2   4   8       2214.49       2137.46        42.49 o                         
  -1   4   8        146.72        149.43         5.41 o                         
   0   4   8       1331.00       1330.99        26.34 o                         
   1   4   8       1139.34       1123.47        23.01 o                         
   2   4   8        283.50        286.40         9.61 o                         
   3   4   8       1061.69       1013.41        24.05 o                         
   4   4   8        223.38        225.54        12.89 o                         
   5   4   8         84.19         80.94         7.99 o                         
   6   4   8        247.07        263.68        13.75 o                         
   7   4   8        400.18        396.51        19.62 o                         
   8   4   8         23.14         17.28         7.39 o                         
  -9   5   8         53.09         58.32        12.30 o                         
  -8   5   8        764.84        764.29        36.27 o                         
  -7   5   8        989.48        994.05        30.67 o                         
  -6   5   8         65.51         65.56         6.48 o                         
  -5   5   8        222.03        212.02        11.89 o                         
  -4   5   8        316.45        317.43        13.25 o                         
  -3   5   8        302.91        287.31        10.01 o                         
  -2   5   8        420.54        432.66        13.20 o                         
  -1   5   8       1809.26       1821.20        34.91 o                         
   0   5   8        316.54        317.97        10.39 o                         
   1   5   8        350.11        357.44        10.93 o                         
   2   5   8       1216.53       1218.47        28.37 o                         
   3   5   8        570.57        565.29        16.39 o                         
   4   5   8        154.41        161.84         8.91 o                         
   5   5   8        766.52        817.27        25.48 o                         
   6   5   8        239.83        252.89        15.35 o                         
   7   5   8        236.41        253.44        16.32 o                         
   8   5   8        446.44        434.68        21.94 o                         
  -8   6   8        266.80        283.62        21.97 o                         
  -7   6   8          3.01          1.12         4.20 o                         
  -6   6   8        259.79        269.82        11.88 o                         
  -5   6   8         49.23         49.47         5.74 o                         
  -4   6   8        397.02        395.00        13.38 o                         
  -3   6   8       1207.13       1219.82        28.95 o                         
  -2   6   8       2030.50       2010.26        41.86 o                         
  -1   6   8         41.76         45.68         4.59 o                         
   0   6   8        347.13        346.36        10.94 o                         
   1   6   8        660.74        668.22        16.80 o                         
   2   6   8          7.23          7.55         2.84 o                         
   3   6   8       1130.38       1141.51        25.76 o                         
   4   6   8        563.28        551.13        15.97 o                         
   5   6   8        166.15        169.44        11.09 o                         
   6   6   8        214.23        230.19        15.12 o                         
   7   6   8        122.83        113.59        12.33 o                         
  -7   7   8        193.96        191.56        12.59 o                         
  -6   7   8         77.13         70.13         8.11 o                         
  -5   7   8         78.29         78.87         7.39 o                         
  -4   7   8        546.73        556.72        17.23 o                         
  -3   7   8         69.23         64.48         6.94 o                         
  -2   7   8        494.85        492.79        15.07 o                         
  -1   7   8        131.13        126.29         7.16 o                         
   0   7   8        156.10        150.01         7.64 o                         
   1   7   8        155.38        146.09         9.22 o                         
   2   7   8       1885.39       1893.57        37.07 o                         
   3   7   8        175.88        173.31         8.46 o                         
   4   7   8         10.44         11.82         3.63 o                         
   5   7   8        132.30        154.23        12.49 o                         
   6   7   8          4.15          7.74         6.33 o                         
  -7   8   8         52.72         53.42         8.21 o                         
  -6   8   8         89.78         90.61         9.46 o                         
  -5   8   8        558.44        524.69        23.30 o                         
  -4   8   8          3.27          1.17         3.99 o                         
  -3   8   8        465.62        474.42        18.19 o                         
  -2   8   8       1179.35       1204.64        30.37 o                         
  -1   8   8        148.50        153.62         8.60 o                         
   0   8   8        318.67        310.20        12.73 o                         
   1   8   8        448.84        447.48        17.28 o                         
   2   8   8         49.29         54.92         8.62 o                         
   3   8   8        390.24        395.38        19.24 o                         
   4   8   8        278.43        259.83        14.12 o                         
   5   8   8         78.69         85.76        10.82 o                         
  -5   9   8        169.24        173.15        14.79 o                         
  -4   9   8         38.52         42.14         8.47 o                         
  -3   9   8         92.24         87.36         8.84 o                         
  -2   9   8        154.70        148.27        10.38 o                         
  -1   9   8        599.58        612.61        21.10 o                         
   0   9   8        199.70        189.86        13.20 o                         
   1   9   8        390.83        401.73        23.98 o                         
   2   9   8        211.13        216.76        18.02 o                         
   3   9   8        128.55        135.54        19.26 o                         
   4   9   8         82.67         69.59        10.64 o                         
  -4  10   8         31.27         34.49         7.12 o                         
  -3  10   8        191.45        185.45        12.42 o                         
  -2  10   8         79.75         74.91         8.72 o                         
  -1  10   8         92.19         91.75        11.16 o                         
   0  10   8        127.85        126.30        12.45 o                         
   1  10   8        141.26        148.87        23.28 o                         
   2  10   8         58.67         51.43        11.71 o                         
   3  10   8        279.43        274.73        22.66 o                         
  -3 -10   9         17.62          9.18         8.06 o                         
  -2 -10   9        101.18         81.37        10.49 o                         
  -1 -10   9        443.94        445.63        22.29 o                         
   0 -10   9        264.98        281.25        17.13 o                         
   1 -10   9        115.14        124.49        23.97 o                         
   2 -10   9        161.61        151.71        25.83 o                         
  -5  -9   9        216.79        248.13        20.33 o                         
  -4  -9   9         21.14         12.53         7.65 o                         
  -3  -9   9         39.44         39.45         8.71 o                         
  -2  -9   9        390.78        372.74        18.89 o                         
  -1  -9   9        175.70        176.80        13.00 o                         
   0  -9   9        613.76        589.80        24.58 o                         
   1  -9   9        304.46        305.74        30.47 o                         
   2  -9   9          3.99         10.67        11.14 o                         
   3  -9   9         12.28         11.29        12.68 o                         
   4  -9   9        249.69        247.61        21.21 o                         
  -6  -8   9         22.93         14.21         8.14 o                         
  -5  -8   9        175.28        178.17        16.28 o                         
  -4  -8   9        450.68        439.10        21.21 o                         
  -3  -8   9        207.49        215.69        11.75 o                         
  -2  -8   9         77.17         79.08         8.12 o                         
  -1  -8   9        205.09        215.49        13.23 o                         
   0  -8   9        103.09        112.10        10.68 o                         
   1  -8   9         33.55         29.53         8.02 o                         
   2  -8   9        243.85        250.68        27.38 o                         
   3  -8   9        385.08        394.44        18.61 o                         
   4  -8   9        376.58        380.89        19.04 o                         
   5  -8   9         67.11         55.59         8.91 o                         
  -7  -7   9        186.88        168.95        13.86 o                         
  -6  -7   9        102.49        100.67        13.40 o                         
  -5  -7   9        470.27        462.76        25.47 o                         
  -4  -7   9        133.04        132.73        11.27 o                         
  -3  -7   9        482.55        479.61        17.71 o                         
  -2  -7   9        455.65        439.20        15.66 o                         
  -1  -7   9        106.53        105.80         8.09 o                         
   0  -7   9        246.18        248.70        10.97 o                         
   1  -7   9        345.70        343.52        15.54 o                         
   2  -7   9        974.00        964.46        28.02 o                         
   3  -7   9        106.92         96.53         8.19 o                         
   4  -7   9        176.31        182.36        10.93 o                         
   5  -7   9         25.11         19.84         5.57 o                         
   6  -7   9         93.17         93.97        10.74 o                         
  -8  -6   9         35.57         31.55        14.07 o                         
  -7  -6   9        147.78        162.72        12.93 o                         
  -6  -6   9        277.81        279.17        13.20 o                         
  -5  -6   9        414.48        415.62        18.51 o                         
  -4  -6   9       1465.90       1467.39        33.71 o                         
  -3  -6   9        190.51        191.90         8.80 o                         
  -2  -6   9         69.76         56.39         5.25 o                         
  -1  -6   9        160.58        160.47         8.69 o                         
   0  -6   9         36.05         38.45         4.16 o                         
   1  -6   9        429.71        413.50        14.41 o                         
   2  -6   9         69.86         76.17         6.66 o                         
   3  -6   9        992.99       1022.05        27.69 o                         
   4  -6   9          5.30          4.97         3.74 o                         
   5  -6   9         83.31         86.66         8.39 o                         
   6  -6   9        176.97        171.04        12.91 o                         
   7  -6   9        141.75        128.18        15.42 o                         
  -8  -5   9        446.08        443.44        26.35 o                         
  -7  -5   9         72.93         74.48         9.08 o                         
  -6  -5   9        634.62        624.44        20.74 o                         
  -5  -5   9         84.09         95.37         8.94 o                         
  -4  -5   9         37.94         33.48         4.28 o                         
  -3  -5   9        160.01        159.40         7.39 o                         
  -2  -5   9       1062.08       1056.92        22.68 o                         
  -1  -5   9        435.79        433.45        12.70 o                         
   0  -5   9       1400.47       1405.22        34.79 o                         
   1  -5   9        367.04        366.81        11.23 o                         
   2  -5   9        768.69        746.56        21.40 o                         
   3  -5   9        556.52        542.97        17.12 o                         
   4  -5   9        302.68        300.79        12.56 o                         
   5  -5   9         29.85         34.54         5.47 o                         
   6  -5   9        165.06        173.53        12.76 o                         
   7  -5   9        725.01        739.56        29.20 o                         
  -9  -4   9         78.07         66.27        12.74 o                         
  -8  -4   9         70.21         74.67        11.93 o                         
  -7  -4   9        823.46        826.67        28.90 o                         
  -6  -4   9        315.46        310.07        14.93 o                         
  -5  -4   9        132.43        138.32         8.29 o                         
  -4  -4   9        732.67        731.60        20.99 o                         
  -3  -4   9        300.65        313.86         9.31 o                         
  -2  -4   9         66.57         66.05         4.22 o                         
  -1  -4   9       1754.32       1765.99        39.11 o                         
   0  -4   9       1830.72       1842.18        40.97 o                         
   1  -4   9        247.19        250.66         8.69 o                         
   2  -4   9        163.53        165.71         7.16 o                         
   3  -4   9        656.50        682.89        18.90 o                         
   4  -4   9        322.20        317.19        11.44 o                         
   5  -4   9        144.60        141.91         9.14 o                         
   6  -4   9        991.43        975.49        29.34 o                         
   7  -4   9        116.36        122.87        11.95 o                         
   8  -4   9          4.33          2.74         6.74 o                         
  -9  -3   9        536.30        511.70        29.15 o                         
  -8  -3   9         85.90         84.42        16.15 o                         
  -7  -3   9        198.78        207.23        15.62 o                         
  -6  -3   9        666.01        668.59        22.71 o                         
  -5  -3   9        691.53        684.63        20.36 o                         
  -4  -3   9         31.65         33.98         3.74 o                         
  -3  -3   9        763.52        766.35        19.32 o                         
  -2  -3   9        304.06        297.65         8.17 o                         
  -1  -3   9        247.96        243.57         9.04 o                         
   0  -3   9        201.63        189.32         6.78 o                         
   1  -3   9        881.34        875.90        18.80 o                         
   2  -3   9        688.09        681.75        14.71 o                         
   3  -3   9        230.26        231.17         8.11 o                         
   4  -3   9        634.76        645.44        17.23 o                         
   5  -3   9        499.92        518.09        17.32 o                         
   6  -3   9         13.27         11.16         4.38 o                         
   7  -3   9        407.59        392.05        18.79 o                         
   8  -3   9        514.42        494.37        28.45 o                         
  -9  -2   9         38.94         36.03         9.51 o                         
  -8  -2   9        347.33        353.31        22.02 o                         
  -7  -2   9        468.58        461.58        18.69 o                         
  -6  -2   9        653.10        641.40        19.17 o                         
  -5  -2   9        455.63        453.77        13.53 o                         
  -4  -2   9       2567.12       2546.01        51.84 o                         
  -3  -2   9        128.99        144.67         5.95 o                         
  -2  -2   9       2102.22       2135.42        47.81 o                         
  -1  -2   9       1750.10       1699.81        37.84 o                         
   0  -2   9       2907.93       2982.28        57.32 o                         
   1  -2   9       1250.17       1264.08        27.35 o                         
   2  -2   9        486.58        477.50        11.90 o                         
   3  -2   9        993.41        961.18        20.10 o                         
   4  -2   9        648.42        623.92        15.51 o                         
   5  -2   9        493.28        485.47        13.37 o                         
   6  -2   9        418.13        403.85        14.29 o                         
   7  -2   9         78.97         86.70         8.69 o                         
   8  -2   9        123.97        129.37        12.29 o                         
 -10  -1   9         42.06         36.81        15.16 o                         
  -9  -1   9        173.71        180.39        17.29 o                         
  -8  -1   9        287.22        283.00        15.56 o                         
  -7  -1   9         77.64         78.42         8.30 o                         
  -6  -1   9       1784.98       1773.72        42.08 o                         
  -5  -1   9        989.21        976.42        22.21 o                         
  -4  -1   9        117.03        115.45         5.66 o                         
  -3  -1   9        354.26        340.73         9.67 o                         
  -2  -1   9       1971.55       1908.42        44.36 o                         
  -1  -1   9         80.56         71.47         4.08 o                         
   0  -1   9       1271.04       1263.20        29.79 o                         
   1  -1   9       1025.57       1013.54        22.23 o                         
   2  -1   9         91.12         88.01         4.23 o                         
   3  -1   9        583.49        568.49        13.37 o                         
   4  -1   9       1369.77       1378.94        30.07 o                         
   5  -1   9        431.44        451.44        12.68 o                         
   6  -1   9         44.93         46.05         4.80 o                         
   7  -1   9        166.74        181.70        11.09 o                         
   8  -1   9        128.41        127.18        12.21 o                         
 -10   0   9         65.31         46.89         9.18 o                         
  -9   0   9         11.46         14.70         6.35 o                         
  -8   0   9        140.78        125.76        11.08 o                         
  -7   0   9       1777.00       1798.40        51.17 o                         
  -6   0   9        459.70        461.68        17.85 o                         
  -5   0   9        140.36        125.61         6.86 o                         
  -4   0   9          9.50         10.92         2.58 o                         
  -3   0   9          9.30          9.76         2.52 o                         
  -2   0   9        128.30        108.96         5.47 o                         
  -1   0   9       4937.11       4640.94        98.45 o                         
   0   0   9       2869.56       2849.93        62.20 o                         
   1   0   9         18.90         22.59         2.60 o                         
   2   0   9         35.14         30.59         2.91 o                         
   3   0   9        722.65        724.91        16.26 o                         
   4   0   9        188.35        189.61         8.08 o                         
   5   0   9       1883.08       1803.57        35.86 o                         
   6   0   9       1206.91       1178.60        26.05 o                         
   7   0   9          7.97          8.64         3.93 o                         
   8   0   9         36.56         28.32         6.74 o                         
 -10   1   9         31.87         46.94        11.63 o                         
  -9   1   9        136.67        150.01        12.89 o                         
  -8   1   9        366.20        358.42        17.03 o                         
  -7   1   9         80.18         70.35         7.95 o                         
  -6   1   9       1729.63       1695.70        42.00 o                         
  -5   1   9        903.77        878.67        24.51 o                         
  -4   1   9        127.88        128.46         6.57 o                         
  -3   1   9        320.09        306.23        10.46 o                         
  -2   1   9       2027.27       1991.46        44.12 o                         
  -1   1   9         83.45         77.51         4.63 o                         
   0   1   9       1239.23       1242.87        26.37 o                         
   1   1   9       1020.71       1005.62        22.20 o                         
   2   1   9         67.97         66.86         4.14 o                         
   3   1   9        556.24        535.49        13.23 o                         
   4   1   9       1263.44       1278.39        29.91 o                         
   5   1   9        436.02        458.11        12.89 o                         
   6   1   9         50.52         50.53         5.06 o                         
   7   1   9        228.61        230.86        12.74 o                         
   8   1   9        126.54        112.71        11.88 o                         
  -9   2   9         43.83         28.41         7.76 o                         
  -8   2   9        348.34        372.01        18.03 o                         
  -7   2   9        441.62        446.38        18.99 o                         
  -6   2   9        613.97        608.61        19.24 o                         
  -5   2   9        530.72        534.12        16.04 o                         
  -4   2   9       2636.30       2630.99        51.89 o                         
  -3   2   9        128.96        129.18         6.42 o                         
  -2   2   9       2071.11       2083.05        42.26 o                         
  -1   2   9       1581.92       1557.91        33.01 o                         
   0   2   9       2868.72       2877.46        57.04 o                         
   1   2   9       1270.86       1281.37        27.37 o                         
   2   2   9        546.60        530.09        12.33 o                         
   3   2   9        930.07        913.73        22.19 o                         
   4   2   9        675.58        678.46        16.06 o                         
   5   2   9        456.42        447.58        14.71 o                         
   6   2   9        438.25        464.46        17.53 o                         
   7   2   9         70.66         82.56         9.90 o                         
   8   2   9        125.85        121.80        12.50 o                         
  -9   3   9        538.40        529.41        23.81 o                         
  -8   3   9        128.40        130.94        11.59 o                         
  -7   3   9        184.88        184.76        12.21 o                         
  -6   3   9        538.09        555.48        18.85 o                         
  -5   3   9        756.85        753.42        19.51 o                         
  -4   3   9         39.51         44.11         4.20 o                         
  -3   3   9        878.90        895.62        18.47 o                         
  -2   3   9        281.12        271.02         8.73 o                         
  -1   3   9        211.69        214.38         7.42 o                         
   0   3   9        175.11        165.61         6.40 o                         
   1   3   9        971.15        963.54        21.12 o                         
   2   3   9        734.79        719.15        17.63 o                         
   3   3   9        224.64        225.28        10.05 o                         
   4   3   9        601.43        590.60        19.89 o                         
   5   3   9        406.19        425.65        17.10 o                         
   6   3   9         16.36         16.05         5.15 o                         
   7   3   9        392.28        398.18        19.71 o                         
   8   3   9        552.92        573.33        25.23 o                         
  -9   4   9         88.78         97.72        11.55 o                         
  -8   4   9         55.25         66.79         9.50 o                         
  -7   4   9        785.63        806.89        25.02 o                         
  -6   4   9        279.44        288.76        12.64 o                         
  -5   4   9        169.31        176.60         8.06 o                         
  -4   4   9        729.32        741.69        19.08 o                         
  -3   4   9        340.28        341.18        10.80 o                         
  -2   4   9         56.03         51.31         4.84 o                         
  -1   4   9       1553.95       1548.05        34.25 o                         
   0   4   9       1627.25       1634.02        40.63 o                         
   1   4   9        243.78        263.39        10.03 o                         
   2   4   9        232.14        207.24        17.17 o                         
   3   4   9        700.25        704.28        25.58 o                         
   4   4   9        330.65        332.19        13.96 o                         
   5   4   9        110.36        124.68        10.18 o                         
   6   4   9        941.80        984.03        30.47 o                         
   7   4   9        148.47        157.21        13.21 o                         
   8   4   9          2.38          0.53         6.63 o                         
  -8   5   9        474.32        510.03        28.21 o                         
  -7   5   9         69.15         59.67         8.56 o                         
  -6   5   9        662.32        669.10        21.49 o                         
  -5   5   9         50.15         47.70         5.93 o                         
  -4   5   9         34.64         31.89         4.35 o                         
  -3   5   9        139.75        133.46         6.97 o                         
  -2   5   9       1130.87       1115.24        28.46 o                         
  -1   5   9        489.10        485.72        13.26 o                         
   0   5   9       1442.50       1441.62        35.88 o                         
   1   5   9        342.58        345.37        15.62 o                         
   2   5   9        767.12        764.75        26.69 o                         
   3   5   9        500.79        482.49        17.64 o                         
   4   5   9        272.70        266.54        13.16 o                         
   5   5   9         38.33         44.56         6.66 o                         
   6   5   9        176.54        170.33        18.17 o                         
   7   5   9        733.38        775.76        30.32 o                         
  -8   6   9         36.59         24.68         9.75 o                         
  -7   6   9        185.81        188.27        11.70 o                         
  -6   6   9        252.67        255.37        13.09 o                         
  -5   6   9        468.65        466.45        16.03 o                         
  -4   6   9       1442.50       1423.71        33.56 o                         
  -3   6   9        211.45        222.09         9.26 o                         
  -2   6   9         57.20         53.35         5.78 o                         
  -1   6   9        235.11        234.22        10.28 o                         
   0   6   9         16.83         15.70         3.79 o                         
   1   6   9        431.96        434.84        15.52 o                         
   2   6   9         90.71         99.12         7.98 o                         
   3   6   9        954.12        954.64        28.67 o                         
   4   6   9          6.24          5.26         4.27 o                         
   5   6   9         79.07         83.62         9.86 o                         
   6   6   9        165.47        155.09        13.88 o                         
   7   6   9        123.72        128.34        13.22 o                         
  -7   7   9        187.95        183.91        12.53 o                         
  -6   7   9         64.83         70.31         8.22 o                         
  -5   7   9        489.39        490.16        16.94 o                         
  -4   7   9        143.94        147.25         8.69 o                         
  -3   7   9        537.13        531.34        19.73 o                         
  -2   7   9        347.66        353.71        14.74 o                         
  -1   7   9        109.40        106.69         7.97 o                         
   0   7   9        222.49        220.88        11.17 o                         
   1   7   9        322.05        323.22        12.11 o                         
   2   7   9       1010.13       1049.39        29.39 o                         
   3   7   9        140.97        148.07         8.78 o                         
   4   7   9        225.78        220.80        13.85 o                         
   5   7   9         40.49         33.68         7.59 o                         
   6   7   9         80.45         86.26        11.10 o                         
  -6   8   9         37.18         40.42         7.35 o                         
  -5   8   9        167.90        157.80        13.39 o                         
  -4   8   9        481.91        478.39        18.94 o                         
  -3   8   9        172.66        187.69        11.29 o                         
  -2   8   9         79.21         70.42         7.70 o                         
  -1   8   9        220.33        230.79        11.99 o                         
   0   8   9        160.34        164.66        10.24 o                         
   1   8   9         33.85         36.46         7.33 o                         
   2   8   9        286.10        273.59        21.63 o                         
   3   8   9        389.86        410.73        21.83 o                         
   4   8   9        349.48        374.62        19.43 o                         
   5   8   9         38.75         28.91         7.95 o                         
  -5   9   9        231.90        216.66        16.19 o                         
  -4   9   9         25.02         24.86         8.95 o                         
  -3   9   9         55.98         60.25         9.34 o                         
  -2   9   9        404.46        415.57        19.79 o                         
  -1   9   9        206.95        185.63        13.27 o                         
   0   9   9        646.87        648.83        25.56 o                         
   1   9   9        240.23        238.87        18.89 o                         
   2   9   9          4.75          6.34         9.90 o                         
   3   9   9         20.69         11.75        12.68 o                         
   4   9   9        298.34        294.56        22.74 o                         
  -3  10   9          7.73          6.66         5.96 o                         
  -2  10   9         84.42         79.45        10.66 o                         
  -1  10   9        549.94        549.34        23.90 o                         
   0  10   9        289.41        314.58        18.05 o                         
   1  10   9        116.34        108.35        17.67 o                         
   2  10   9        136.31        120.16        25.52 o                         
  -3 -10  10         35.47         27.84        14.07 o                         
  -2 -10  10        176.30        179.20        18.37 o                         
  -1 -10  10        283.04        280.74        21.65 o                         
   0 -10  10         63.91         62.45        12.41 o                         
   1 -10  10        277.27        276.82        32.17 o                         
  -5  -9  10          1.51          3.00         7.77 o                         
  -4  -9  10        160.48        164.89        17.02 o                         
  -3  -9  10        278.67        275.50        20.06 o                         
  -2  -9  10         79.68         66.93        11.51 o                         
  -1  -9  10        194.32        206.19        17.71 o                         
   0  -9  10        546.58        559.89        29.62 o                         
   1  -9  10         14.67          9.13        10.67 o                         
   2  -9  10        113.23        116.14        22.58 o                         
   3  -9  10         21.42         15.31        13.61 o                         
  -6  -8  10        217.00        223.86        19.36 o                         
  -5  -8  10        158.05        155.66        16.59 o                         
  -4  -8  10        383.95        381.32        23.21 o                         
  -3  -8  10        271.47        286.76        16.43 o                         
  -2  -8  10        145.92        139.52        14.59 o                         
  -1  -8  10        107.08        107.97        12.95 o                         
   0  -8  10        564.37        570.07        28.27 o                         
   1  -8  10        866.43        825.84        53.51 o                         
   2  -8  10        286.53        276.82        29.23 o                         
   3  -8  10         13.84         13.14         7.10 o                         
   4  -8  10        123.35        119.08        12.08 o                         
   5  -8  10        124.18        113.12        12.17 o                         
  -7  -7  10         66.36         63.59        12.02 o                         
  -6  -7  10         84.03         67.97        11.58 o                         
  -5  -7  10         17.94         15.82         7.00 o                         
  -4  -7  10        542.41        516.26        26.92 o                         
  -3  -7  10        800.15        746.34        27.72 o                         
  -2  -7  10         57.71         51.16         7.11 o                         
  -1  -7  10        323.93        325.54        15.09 o                         
   0  -7  10        585.89        598.32        22.18 o                         
   1  -7  10        326.60        325.98        13.77 o                         
   2  -7  10        219.80        230.25        12.91 o                         
   3  -7  10        224.79        229.94        11.74 o                         
   4  -7  10         18.94         19.27         5.25 o                         
   5  -7  10        225.63        233.41        12.98 o                         
   6  -7  10        223.23        221.72        15.17 o                         
  -8  -6  10         38.99         39.32        10.92 o                         
  -7  -6  10         29.94         28.29         7.08 o                         
  -6  -6  10         67.08         60.57         8.32 o                         
  -5  -6  10        893.98        895.75        30.62 o                         
  -4  -6  10        418.77        421.25        15.52 o                         
  -3  -6  10         11.92         10.98         4.44 o                         
  -2  -6  10        394.38        378.14        16.44 o                         
  -1  -6  10        110.03        105.91         9.15 o                         
   0  -6  10        133.30        137.07         8.04 o                         
   1  -6  10       2034.55       2031.74        48.68 o                         
   2  -6  10       1010.83       1006.35        27.21 o                         
   3  -6  10        199.39        187.17        10.28 o                         
   4  -6  10        152.02        157.35         9.99 o                         
   5  -6  10          7.97         10.88         4.91 o                         
   6  -6  10         75.61         80.02        10.24 o                         
  -8  -5  10         77.63         88.53        12.90 o                         
  -7  -5  10        512.37        511.97        22.05 o                         
  -6  -5  10        134.46        129.08        10.94 o                         
  -5  -5  10        457.34        454.89        19.00 o                         
  -4  -5  10        149.53        166.51         8.88 o                         
  -3  -5  10        775.18        740.54        25.05 o                         
  -2  -5  10        184.95        178.09         8.80 o                         
  -1  -5  10        568.73        562.90        17.97 o                         
   0  -5  10        876.33        862.47        23.95 o                         
   1  -5  10        576.38        569.74        17.24 o                         
   2  -5  10        196.36        199.16         9.50 o                         
   3  -5  10        110.25        123.70         7.90 o                         
   4  -5  10        176.84        164.51         9.69 o                         
   5  -5  10        200.21        206.94        13.28 o                         
   6  -5  10        630.29        607.76        32.15 o                         
   7  -5  10        288.50        292.05        19.08 o                         
  -9  -4  10         92.93        111.22        14.91 o                         
  -8  -4  10        649.10        628.24        31.17 o                         
  -7  -4  10         12.73         17.06         5.72 o                         
  -6  -4  10        404.59        412.46        19.35 o                         
  -5  -4  10        457.05        472.44        19.24 o                         
  -4  -4  10        796.96        788.11        22.79 o                         
  -3  -4  10        133.20        135.05         7.42 o                         
  -2  -4  10        876.49        858.97        23.21 o                         
  -1  -4  10        760.58        755.02        20.90 o                         
   0  -4  10        728.94        705.60        19.84 o                         
   1  -4  10       2033.99       2036.10        42.50 o                         
   2  -4  10        669.21        660.73        18.19 o                         
   3  -4  10        113.30        118.35         7.61 o                         
   4  -4  10        227.68        220.12        10.87 o                         
   5  -4  10        565.43        572.54        22.17 o                         
   6  -4  10         28.93         19.74         5.99 o                         
   7  -4  10        248.65        250.42        15.88 o                         
  -9  -3  10         46.51         49.28        10.92 o                         
  -8  -3  10        205.56        207.36        17.42 o                         
  -7  -3  10        628.81        649.27        28.81 o                         
  -6  -3  10        617.88        612.11        22.68 o                         
  -5  -3  10        316.09        292.11        10.37 o                         
  -4  -3  10       1525.47       1536.81        38.58 o                         
  -3  -3  10       1013.00        991.68        26.03 o                         
  -2  -3  10        176.59        178.67         8.02 o                         
  -1  -3  10         38.48         39.88         4.41 o                         
   0  -3  10       2461.83       2424.02        54.51 o                         
   1  -3  10       1066.44       1090.14        22.30 o                         
   2  -3  10        309.76        299.57        11.41 o                         
   3  -3  10        554.57        564.36        17.67 o                         
   4  -3  10       1009.35        959.15        25.82 o                         
   5  -3  10         74.12         76.38         8.60 o                         
   6  -3  10        287.73        271.65        15.44 o                         
   7  -3  10        217.82        212.46        14.45 o                         
   8  -3  10        146.25        110.99        14.68 o                         
  -9  -2  10        477.12        507.94        28.54 o                         
  -8  -2  10        246.29        229.19        17.06 o                         
  -7  -2  10          2.24          3.38         4.09 o                         
  -6  -2  10         23.69         29.10         4.72 o                         
  -5  -2  10        363.17        361.34        11.60 o                         
  -4  -2  10         63.64         67.70         6.04 o                         
  -3  -2  10       1098.96       1087.71        27.40 o                         
  -2  -2  10       1069.06       1064.52        25.58 o                         
  -1  -2  10        376.57        364.87        11.88 o                         
   0  -2  10        396.18        390.41        11.20 o                         
   1  -2  10        708.27        703.76        19.98 o                         
   2  -2  10        888.43        878.05        21.10 o                         
   3  -2  10        234.66        222.48         8.51 o                         
   4  -2  10        449.06        439.78        14.96 o                         
   5  -2  10         60.75         66.22         6.58 o                         
   6  -2  10        215.55        212.11        11.15 o                         
   7  -2  10         53.13         51.11         7.05 o                         
   8  -2  10        458.92        469.17        24.02 o                         
  -9  -1  10        101.51         95.88        20.11 o                         
  -8  -1  10         78.56         77.06         9.04 o                         
  -7  -1  10       1179.90       1163.65        40.88 o                         
  -6  -1  10        975.78        963.29        26.19 o                         
  -5  -1  10        370.63        340.59        11.12 o                         
  -4  -1  10         16.21         20.43         3.67 o                         
  -3  -1  10        806.80        801.26        22.19 o                         
  -2  -1  10        105.62        110.13         6.18 o                         
  -1  -1  10        538.91        553.65        15.92 o                         
   0  -1  10       2616.82       2499.42        57.18 o                         
   1  -1  10        193.41        188.41         7.87 o                         
   2  -1  10         88.56         93.27         5.29 o                         
   3  -1  10       1644.17       1589.46        33.86 o                         
   4  -1  10        570.10        536.07        16.85 o                         
   5  -1  10         50.08         49.93         4.74 o                         
   6  -1  10        192.54        183.45         8.77 o                         
   7  -1  10         16.11         11.64         4.69 o                         
   8  -1  10         29.98         28.18         7.51 o                         
  -9   0  10        384.64        390.78        19.67 o                         
  -8   0  10        719.07        738.60        27.30 o                         
  -7   0  10         97.50         95.17         9.24 o                         
  -6   0  10        629.61        617.49        18.97 o                         
  -5   0  10        347.39        354.64        13.32 o                         
  -4   0  10         77.15         77.18         6.79 o                         
  -3   0  10          3.19          3.89         2.64 o                         
  -2   0  10       1059.43       1014.40        29.51 o                         
  -1   0  10       4473.02       4360.71        93.16 o                         
   0   0  10        126.19        135.19         6.49 o                         
   1   0  10         42.55         45.58         4.30 o                         
   2   0  10         10.27         12.51         3.23 o                         
   3   0  10         44.77         41.98         4.07 o                         
   4   0  10        435.72        436.53        13.43 o                         
   5   0  10       1173.42       1221.60        26.35 o                         
   6   0  10         77.04         78.04         6.16 o                         
   7   0  10        203.47        211.59        11.32 o                         
   8   0  10        310.32        326.20        20.50 o                         
  -9   1  10        151.52        173.70        13.69 o                         
  -8   1  10         69.54         66.86         8.77 o                         
  -7   1  10       1194.87       1224.23        37.41 o                         
  -6   1  10        924.31        947.09        26.31 o                         
  -5   1  10        385.63        350.19        14.75 o                         
  -4   1  10         48.37         49.22         5.62 o                         
  -3   1  10        891.14        874.21        25.85 o                         
  -2   1  10        127.85        128.25         6.38 o                         
  -1   1  10        594.09        598.38        16.37 o                         
   0   1  10       2737.57       2665.34        57.52 o                         
   1   1  10        183.52        174.55         7.58 o                         
   2   1  10         94.63        104.55         5.33 o                         
   3   1  10       1575.64       1550.78        34.13 o                         
   4   1  10        536.63        517.16        15.24 o                         
   5   1  10         38.72         38.43         4.40 o                         
   6   1  10        261.91        266.94         9.94 o                         
   7   1  10         10.00         13.32         5.95 o                         
   8   1  10         36.28         39.20         8.62 o                         
  -9   2  10        487.87        504.40        23.12 o                         
  -8   2  10        205.18        191.04        13.68 o                         
  -7   2  10          0.60         -1.59         3.86 o                         
  -6   2  10         46.70         43.77         5.52 o                         
  -5   2  10        358.10        350.39        15.12 o                         
  -4   2  10         96.84         96.21         7.75 o                         
  -3   2  10       1091.28       1037.74        26.67 o                         
  -2   2  10        917.10        891.91        24.40 o                         
  -1   2  10        350.79        337.35        11.38 o                         
   0   2  10        404.00        399.70        12.49 o                         
   1   2  10        815.92        788.14        20.18 o                         
   2   2  10        935.67        928.07        19.52 o                         
   3   2  10        238.45        230.16         8.76 o                         
   4   2  10        434.99        435.50        13.58 o                         
   5   2  10         81.12         88.28         7.07 o                         
   6   2  10        204.16        210.75        12.15 o                         
   7   2  10         81.91         84.40        10.24 o                         
   8   2  10        440.08        458.27        22.72 o                         
  -9   3  10         57.64         56.96         9.46 o                         
  -8   3  10        211.62        220.44        14.33 o                         
  -7   3  10        523.87        540.31        19.55 o                         
  -6   3  10        589.75        611.99        19.79 o                         
  -5   3  10        317.40        294.23        13.79 o                         
  -4   3  10       1687.04       1651.17        38.63 o                         
  -3   3  10       1041.96        988.03        25.62 o                         
  -2   3  10        162.77        161.12         7.54 o                         
  -1   3  10         16.62         19.52         4.79 o                         
   0   3  10       2406.95       2386.77        54.25 o                         
   1   3  10       1013.17       1034.14        27.40 o                         
   2   3  10        321.93        324.04        10.52 o                         
   3   3  10        551.46        571.60        18.69 o                         
   4   3  10        884.56        864.03        26.60 o                         
   5   3  10         86.50         96.69         8.76 o                         
   6   3  10        302.82        296.01        17.93 o                         
   7   3  10        272.24        287.90        17.06 o                         
   8   3  10        141.77        135.78        13.49 o                         
  -9   4  10        104.36        109.59        12.23 o                         
  -8   4  10        594.44        604.25        25.27 o                         
  -7   4  10         19.38         15.12         4.96 o                         
  -6   4  10        416.35        421.82        15.92 o                         
  -5   4  10        524.10        537.65        19.91 o                         
  -4   4  10        905.27        830.30        26.66 o                         
  -3   4  10        125.83        130.21         8.71 o                         
  -2   4  10        847.68        845.84        27.00 o                         
  -1   4  10        737.76        731.78        24.06 o                         
   0   4  10        721.66        696.82        19.94 o                         
   1   4  10       2068.41       2056.55        48.06 o                         
   2   4  10        841.79        825.99        22.54 o                         
   3   4  10        122.88        124.54        10.03 o                         
   4   4  10        267.73        252.07        12.44 o                         
   5   4  10        469.17        517.08        19.78 o                         
   6   4  10         20.98         18.77         6.41 o                         
   7   4  10        256.82        257.49        16.90 o                         
  -8   5  10         67.98         72.77        12.92 o                         
  -7   5  10        495.60        509.82        22.37 o                         
  -6   5  10         79.98         85.80        19.02 o                         
  -5   5  10        469.92        454.67        18.98 o                         
  -4   5  10        134.34        145.13        10.06 o                         
  -3   5  10        730.48        707.76        24.66 o                         
  -2   5  10        222.96        232.37        11.58 o                         
  -1   5  10        663.30        649.70        18.90 o                         
   0   5  10        904.03        905.25        29.25 o                         
   1   5  10        506.38        513.67        20.76 o                         
   2   5  10        167.95        163.66        11.46 o                         
   3   5  10         66.07         78.29         7.76 o                         
   4   5  10        193.38        202.42        11.36 o                         
   5   5  10        205.47        236.25        13.13 o                         
   6   5  10        680.66        687.41        27.23 o                         
   7   5  10        291.94        301.16        18.73 o                         
  -8   6  10         27.77         27.17        10.11 o                         
  -7   6  10         42.76         39.32         8.39 o                         
  -6   6  10         76.11         79.27         9.52 o                         
  -5   6  10        897.69        901.67        30.99 o                         
  -4   6  10        442.69        414.16        18.20 o                         
  -3   6  10          5.83          4.09         4.01 o                         
  -2   6  10        377.45        373.89        15.17 o                         
  -1   6  10        123.72        116.47         9.66 o                         
   0   6  10        128.57        127.56        10.15 o                         
   1   6  10       2082.80       2060.22        50.21 o                         
   2   6  10        937.74        948.03        28.17 o                         
   3   6  10        204.63        184.15        10.98 o                         
   4   6  10        147.63        139.36        11.10 o                         
   5   6  10         35.52         39.08         7.68 o                         
   6   6  10         70.84         65.37         9.96 o                         
  -7   7  10         59.13         57.20         9.46 o                         
  -6   7  10         81.45         76.33         9.81 o                         
  -5   7  10         16.88         18.81         5.91 o                         
  -4   7  10        559.78        555.68        22.21 o                         
  -3   7  10        812.99        809.87        35.54 o                         
  -2   7  10         49.28         45.82         7.71 o                         
  -1   7  10        267.05        254.53        15.03 o                         
   0   7  10        530.68        534.92        22.96 o                         
   1   7  10        347.91        357.75        14.78 o                         
   2   7  10        228.13        219.80        11.88 o                         
   3   7  10        228.58        231.19        12.75 o                         
   4   7  10         12.71         16.16         6.23 o                         
   5   7  10        216.98        212.38        15.19 o                         
   6   7  10        213.76        214.35        16.26 o                         
  -6   8  10        176.87        186.86        15.15 o                         
  -5   8  10        185.12        198.86        17.75 o                         
  -4   8  10        414.30        384.25        24.31 o                         
  -3   8  10        313.68        313.40        16.44 o                         
  -2   8  10        172.72        163.16        12.96 o                         
  -1   8  10         69.57         62.51         8.98 o                         
   0   8  10        526.88        535.68        23.72 o                         
   1   8  10        868.47        876.19        40.85 o                         
   2   8  10        265.96        290.29        27.30 o                         
   3   8  10         14.62         23.12        10.00 o                         
   4   8  10        167.52        186.00        14.31 o                         
   5   8  10        146.02        132.92        13.67 o                         
  -5   9  10          2.61          1.91         7.38 o                         
  -4   9  10        128.30        140.54        13.25 o                         
  -3   9  10        238.05        242.85        15.77 o                         
  -2   9  10         73.14         71.15        12.30 o                         
  -1   9  10        174.09        162.29        17.15 o                         
   0   9  10        550.75        548.85        30.37 o                         
   1   9  10          6.69          6.19        11.60 o                         
   2   9  10        122.59        111.96        22.89 o                         
   3   9  10          3.64          8.82        12.37 o                         
  -3  10  10         37.87         31.74         8.45 o                         
  -2  10  10        226.44        242.05        20.82 o                         
  -1  10  10        285.71        296.74        22.59 o                         
   0  10  10         56.22         48.41        16.86 o                         
   1  10  10        221.22        237.84        31.71 o                         
  -1 -10  11         68.76         61.70        12.71 o                         
  -4  -9  11        121.51        136.55        23.66 o                         
  -3  -9  11         84.17         86.69        13.61 o                         
  -2  -9  11         78.66         92.08        17.16 o                         
  -1  -9  11        517.46        505.90        29.03 o                         
   0  -9  11          6.30          8.78         7.74 o                         
   1  -9  11        328.82        330.03        32.33 o                         
   2  -9  11        150.89        175.68        27.22 o                         
   3  -9  11        133.28        170.12        27.07 o                         
  -6  -8  11        318.47        305.74        33.56 o                         
  -5  -8  11         84.09         86.60        19.80 o                         
  -4  -8  11         92.23         90.77        20.57 o                         
  -3  -8  11        186.61        182.58        17.14 o                         
  -2  -8  11         51.29         54.00        10.88 o                         
  -1  -8  11        100.22         94.29        13.37 o                         
   0  -8  11        378.26        399.66        23.49 o                         
   1  -8  11        356.38        339.31        31.09 o                         
   2  -8  11        228.31        225.33        27.38 o                         
   3  -8  11        155.12        187.74        17.31 o                         
   4  -8  11        124.90        105.81        13.67 o                         
  -7  -7  11          2.40         -2.94        10.98 o                         
  -6  -7  11          9.10          6.96        12.06 o                         
  -5  -7  11        530.85        622.00        44.85 o                         
  -4  -7  11        628.62        675.52        46.40 o                         
  -3  -7  11         99.16        114.65        10.68 o                         
  -2  -7  11        121.58        122.37        10.87 o                         
  -1  -7  11        182.26        192.35        12.31 o                         
   0  -7  11        141.76        138.20        10.80 o                         
   1  -7  11         45.95         48.67         6.25 o                         
   2  -7  11       1121.79       1123.47        36.86 o                         
   3  -7  11        159.41        163.23        11.93 o                         
   4  -7  11        282.09        293.09        14.33 o                         
   5  -7  11        185.03        207.10        12.99 o                         
  -7  -6  11         56.80         67.49        12.04 o                         
  -6  -6  11        640.60        649.64        31.47 o                         
  -5  -6  11        298.01        293.80        19.65 o                         
  -4  -6  11        128.56        125.04        10.51 o                         
  -3  -6  11        208.06        212.19        22.74 o                         
  -2  -6  11        120.89        116.72         9.81 o                         
  -1  -6  11        494.87        490.17        19.67 o                         
   0  -6  11        805.88        819.47        24.16 o                         
   1  -6  11       1102.26       1116.94        29.70 o                         
   2  -6  11        183.98        189.01        11.68 o                         
   3  -6  11        417.13        430.25        16.06 o                         
   4  -6  11         66.59         76.85         8.10 o                         
   5  -6  11          2.41          1.74         4.44 o                         
   6  -6  11        196.26        213.99        15.37 o                         
  -8  -5  11        134.91        126.84        17.50 o                         
  -7  -5  11         91.89        101.47        13.33 o                         
  -6  -5  11        392.00        407.14        23.67 o                         
  -5  -5  11        467.00        472.89        24.89 o                         
  -4  -5  11        302.90        303.10        14.76 o                         
  -3  -5  11       1061.22       1031.49        32.97 o                         
  -2  -5  11         13.80         14.58         3.77 o                         
  -1  -5  11        741.90        726.60        21.25 o                         
   0  -5  11         20.65         24.80         4.42 o                         
   1  -5  11         33.83         28.49         4.58 o                         
   2  -5  11        425.05        421.10        15.06 o                         
   3  -5  11        404.54        395.23        15.19 o                         
   4  -5  11          4.37          2.69         3.58 o                         
   5  -5  11        731.33        715.47        28.35 o                         
   6  -5  11        259.53        262.58        16.25 o                         
  -8  -4  11        106.13        105.47        15.27 o                         
  -7  -4  11        529.74        550.42        28.60 o                         
  -6  -4  11        805.85        849.99        36.30 o                         
  -5  -4  11         96.99         81.80        11.03 o                         
  -4  -4  11         41.71         36.93         5.09 o                         
  -3  -4  11        819.61        866.43        23.91 o                         
  -2  -4  11        612.00        603.57        17.94 o                         
  -1  -4  11        589.32        589.75        18.27 o                         
   0  -4  11        719.02        723.83        20.96 o                         
   1  -4  11       1061.04       1041.00        28.14 o                         
   2  -4  11        102.04        101.64         6.36 o                         
   3  -4  11        101.40        108.97         7.70 o                         
   4  -4  11        332.98        329.57        13.38 o                         
   5  -4  11        110.76        100.49        10.21 o                         
   6  -4  11        460.40        474.73        25.49 o                         
   7  -4  11        237.72        233.81        15.55 o                         
  -9  -3  11        134.72        148.05        17.12 o                         
  -8  -3  11        495.98        495.79        28.14 o                         
  -7  -3  11        222.09        218.61        16.79 o                         
  -6  -3  11          9.03         14.16         6.38 o                         
  -5  -3  11        929.14        897.81        25.55 o                         
  -4  -3  11        539.44        559.21        18.22 o                         
  -3  -3  11        340.46        328.10        12.21 o                         
  -2  -3  11        475.39        460.83        14.86 o                         
  -1  -3  11        696.05        703.74        19.14 o                         
   0  -3  11        728.16        705.52        20.56 o                         
   1  -3  11        749.49        742.99        18.67 o                         
   2  -3  11        848.06        849.81        24.17 o                         
   3  -3  11        115.37        125.17         7.83 o                         
   4  -3  11        101.93         95.40         7.79 o                         
   5  -3  11        371.29        366.19        23.70 o                         
   6  -3  11        179.40        169.85        12.36 o                         
   7  -3  11        199.42        191.62        14.63 o                         
  -9  -2  11        155.16        137.71        16.56 o                         
  -8  -2  11          5.19          5.72        10.52 o                         
  -7  -2  11         65.17         72.12        10.22 o                         
  -6  -2  11        909.42        914.78        29.87 o                         
  -5  -2  11        505.16        521.31        17.02 o                         
  -4  -2  11        211.83        212.36         9.66 o                         
  -3  -2  11       2286.98       2236.13        51.17 o                         
  -2  -2  11        150.05        129.82        10.05 o                         
  -1  -2  11          3.99          7.47         2.69 o                         
   0  -2  11         15.18         18.40         2.93 o                         
   1  -2  11       2291.68       2238.26        51.70 o                         
   2  -2  11        224.04        209.68         8.19 o                         
   3  -2  11       1895.19       1871.59        39.07 o                         
   4  -2  11        710.34        670.38        20.26 o                         
   5  -2  11         89.02         96.47         8.02 o                         
   6  -2  11         62.03         60.70         7.15 o                         
   7  -2  11        351.25        347.21        16.29 o                         
  -9  -1  11        180.78        167.58        17.09 o                         
  -8  -1  11        799.50        796.67        35.30 o                         
  -7  -1  11        571.05        568.56        26.91 o                         
  -6  -1  11        134.46        134.32         9.95 o                         
  -5  -1  11        316.32        294.00        11.94 o                         
  -4  -1  11        226.28        240.96        10.24 o                         
  -3  -1  11        204.66        213.33         9.36 o                         
  -2  -1  11       2152.10       2084.82        55.82 o                         
  -1  -1  11        779.83        801.64        29.85 o                         
   0  -1  11         21.52         20.98         3.23 o                         
   1  -1  11        887.95        861.60        23.81 o                         
   2  -1  11        359.22        357.61        11.12 o                         
   3  -1  11        261.65        278.64         9.83 o                         
   4  -1  11         25.85         28.98         4.57 o                         
   5  -1  11        181.59        189.41         8.90 o                         
   6  -1  11         49.96         48.10         5.71 o                         
   7  -1  11        198.82        217.22        12.40 o                         
   8  -1  11        712.65        716.45        28.42 o                         
  -9   0  11         13.28         18.51         7.78 o                         
  -8   0  11         88.34         93.44        12.32 o                         
  -7   0  11        414.73        423.07        22.81 o                         
  -6   0  11       1677.72       1598.50        46.14 o                         
  -5   0  11        244.31        224.46        11.83 o                         
  -4   0  11        133.03        149.73         9.31 o                         
  -3   0  11       1372.06       1350.09        38.48 o                         
  -2   0  11       1106.22       1055.48        30.95 o                         
  -1   0  11        124.93        131.31         6.70 o                         
   0   0  11        616.65        609.61        17.39 o                         
   1   0  11        157.86        138.50         7.11 o                         
   2   0  11        395.14        349.87        10.91 o                         
   3   0  11        278.65        278.89         9.86 o                         
   4   0  11       2547.02       2447.26        57.18 o                         
   5   0  11        149.26        154.77         8.18 o                         
   6   0  11        378.41        357.25        13.44 o                         
   7   0  11         65.03         54.04         7.10 o                         
   8   0  11         16.89          3.16         7.98 o                         
  -9   1  11        150.07        170.78        17.16 o                         
  -8   1  11        807.77        806.44        36.06 o                         
  -7   1  11        568.55        540.56        26.70 o                         
  -6   1  11        146.86        130.85         9.73 o                         
  -5   1  11        307.07        279.26        13.33 o                         
  -4   1  11        197.18        201.73        10.94 o                         
  -3   1  11        203.76        213.72        10.65 o                         
  -2   1  11       2164.75       2111.66        48.11 o                         
  -1   1  11        779.36        761.06        20.77 o                         
   0   1  11         11.69          9.85         2.59 o                         
   1   1  11        988.52        965.80        24.12 o                         
   2   1  11        345.26        354.01        11.05 o                         
   3   1  11        248.89        267.98        10.98 o                         
   4   1  11         14.29         18.32         4.04 o                         
   5   1  11        274.41        264.91        22.27 o                         
   6   1  11         86.94         88.42         7.08 o                         
   7   1  11        201.07        209.12        14.69 o                         
   8   1  11        646.89        657.50        28.39 o                         
  -9   2  11        215.63        203.22        18.59 o                         
  -8   2  11          3.25          1.19         6.63 o                         
  -7   2  11         83.59         81.81        11.10 o                         
  -6   2  11        893.26        879.42        29.69 o                         
  -5   2  11        505.79        491.37        19.24 o                         
  -4   2  11        163.43        169.99        12.57 o                         
  -3   2  11       2228.40       2160.92        50.46 o                         
  -2   2  11         91.61         80.57         5.71 o                         
  -1   2  11          2.51          2.98         2.24 o                         
   1   2  11       2338.98       2271.38        51.53 o                         
   2   2  11        219.92        216.98         8.19 o                         
   3   2  11       1730.98       1763.11        43.53 o                         
   4   2  11        675.19        650.67        20.09 o                         
   5   2  11         89.52         90.44         8.03 o                         
   6   2  11         97.17         99.04         8.76 o                         
   7   2  11        391.16        414.52        20.51 o                         
  -9   3  11        127.58        140.03        16.57 o                         
  -8   3  11        379.99        375.30        23.68 o                         
  -7   3  11        170.03        171.21        12.50 o                         
  -6   3  11          8.92         13.88         5.10 o                         
  -5   3  11        992.79        928.05        29.59 o                         
  -4   3  11        643.15        644.45        21.47 o                         
  -3   3  11        343.55        321.37        11.84 o                         
  -2   3  11        449.10        434.97        14.25 o                         
  -1   3  11        573.01        582.53        18.16 o                         
   0   3  11        809.15        786.99        24.50 o                         
   1   3  11        751.56        743.77        24.25 o                         
   2   3  11        931.06        929.81        24.38 o                         
   3   3  11        113.90        114.40        12.13 o                         
   4   3  11        142.39        143.25        12.13 o                         
   5   3  11        401.54        410.77        18.90 o                         
   6   3  11        180.34        189.49        13.51 o                         
   7   3  11        191.22        221.57        15.69 o                         
  -8   4  11        105.82        127.63        17.02 o                         
  -7   4  11        545.70        568.81        28.48 o                         
  -6   4  11        774.05        793.41        49.26 o                         
  -5   4  11         77.34         84.82        10.93 o                         
  -4   4  11         20.91         18.35         5.06 o                         
  -3   4  11        799.98        822.25        27.44 o                         
  -2   4  11        538.26        529.65        20.18 o                         
  -1   4  11        625.22        624.41        21.53 o                         
   0   4  11        740.57        744.65        24.30 o                         
   1   4  11       1109.08       1139.28        33.16 o                         
   2   4  11         94.93        110.50        12.19 o                         
   3   4  11         65.33         77.41        10.81 o                         
   4   4  11        259.69        279.82        15.34 o                         
   5   4  11        100.86         97.81        10.50 o                         
   6   4  11        442.73        443.56        21.58 o                         
   7   4  11        286.68        295.87        18.17 o                         
  -8   5  11        134.03        118.61        21.50 o                         
  -7   5  11        111.88        106.96        16.70 o                         
  -6   5  11        403.30        417.30        23.66 o                         
  -5   5  11        461.52        461.79        19.62 o                         
  -4   5  11        276.27        267.27        14.06 o                         
  -3   5  11       1075.99       1033.63        32.78 o                         
  -2   5  11         10.12          5.83         3.71 o                         
  -1   5  11        711.54        699.39        24.45 o                         
   0   5  11         27.81         30.06         6.94 o                         
   1   5  11         51.45         46.68         8.29 o                         
   2   5  11        417.01        416.80        22.61 o                         
   3   5  11        421.60        432.04        18.76 o                         
   4   5  11         10.85         10.86         5.35 o                         
   5   5  11        819.13        838.20        28.34 o                         
   6   5  11        249.94        278.37        17.43 o                         
  -7   6  11         62.71         53.85        13.30 o                         
  -6   6  11        617.64        599.80        26.89 o                         
  -5   6  11        274.50        269.28        15.28 o                         
  -4   6  11        108.76         99.17         9.75 o                         
  -3   6  11        135.32        141.20        10.45 o                         
  -2   6  11        171.60        152.60        11.51 o                         
  -1   6  11        492.44        474.99        25.03 o                         
   0   6  11        886.20        897.44        36.82 o                         
   1   6  11       1044.67       1054.45        34.92 o                         
   2   6  11        182.83        198.89        16.02 o                         
   3   6  11        347.05        357.71        18.19 o                         
   4   6  11         65.39         67.67         8.61 o                         
   5   6  11          2.91          6.24         6.11 o                         
   6   6  11        231.11        235.08        18.59 o                         
  -7   7  11          3.76          7.46         7.66 o                         
  -6   7  11         10.45         13.10         6.32 o                         
  -5   7  11        529.96        548.38        23.52 o                         
  -4   7  11        639.54        645.40        25.33 o                         
  -3   7  11         98.21        101.36        12.99 o                         
  -2   7  11        180.85        193.78        23.20 o                         
  -1   7  11        128.76        136.30        14.68 o                         
   0   7  11        170.83        173.58        14.97 o                         
   1   7  11         24.77         26.77         7.98 o                         
   2   7  11       1213.55       1231.69        38.60 o                         
   3   7  11        136.59        144.00        12.64 o                         
   4   7  11        280.72        310.68        17.41 o                         
   5   7  11        169.47        183.02        15.19 o                         
  -6   8  11        261.56        271.09        17.52 o                         
  -5   8  11        101.12        109.85        15.53 o                         
  -4   8  11        122.09        122.21        16.02 o                         
  -3   8  11        241.23        247.70        19.52 o                         
  -2   8  11         54.57         47.73        10.61 o                         
  -1   8  11         98.96        106.64        14.38 o                         
   0   8  11        317.92        327.67        22.48 o                         
   1   8  11        334.35        329.41        34.03 o                         
   2   8  11        234.62        233.82        28.77 o                         
   3   8  11        226.89        242.73        19.83 o                         
   4   8  11         67.38         53.51        11.85 o                         
  -4   9  11         84.37         81.96        14.07 o                         
  -3   9  11         83.94         78.18        14.06 o                         
  -2   9  11         97.02        102.47        15.06 o                         
  -1   9  11        556.72        569.52        31.25 o                         
   0   9  11          5.52          5.03         7.28 o                         
   1   9  11        324.27        293.06        33.10 o                         
   2   9  11        150.59        136.09        26.29 o                         
   3   9  11        125.70        152.79        28.46 o                         
  -1  10  11         79.34         79.70        14.41 o                         
  -3  -9  12         51.10         62.62        12.68 o                         
  -2  -9  12        274.27        309.47        22.85 o                         
  -1  -9  12         68.86         62.14        14.93 o                         
   0  -9  12        417.98        443.69        26.84 o                         
   1  -9  12        204.68        212.96        27.99 o                         
   2  -9  12          8.28          3.87        12.68 o                         
  -5  -8  12        103.34        109.18        23.05 o                         
  -4  -8  12        190.22        175.38        25.52 o                         
  -3  -8  12         89.73         80.12        14.84 o                         
  -2  -8  12        128.69        121.99        20.34 o                         
  -1  -8  12        707.32        708.51        34.01 o                         
   0  -8  12        310.51        309.74        21.84 o                         
   1  -8  12         19.54         21.96        13.30 o                         
   2  -8  12        277.03        287.34        30.62 o                         
   3  -8  12        173.84        169.36        14.04 o                         
  -6  -7  12        620.78        598.03        45.78 o                         
  -5  -7  12        561.04        568.95        43.46 o                         
  -4  -7  12         36.19         26.72         6.75 o                         
  -3  -7  12        310.18        330.11        17.03 o                         
  -2  -7  12         95.91         94.18        10.16 o                         
  -1  -7  12         72.31         79.94         9.29 o                         
   0  -7  12        225.07        220.88        13.27 o                         
   1  -7  12        611.42        638.05        23.77 o                         
   2  -7  12         65.40         65.82         8.64 o                         
   3  -7  12        147.63        162.03        13.37 o                         
   4  -7  12         98.94         97.99         9.47 o                         
   5  -7  12         12.86         19.65         6.30 o                         
  -7  -6  12        129.65        113.75        15.26 o                         
  -6  -6  12         89.24        106.09        14.11 o                         
  -5  -6  12        239.29        236.13        18.73 o                         
  -4  -6  12        410.94        423.67        18.96 o                         
  -3  -6  12        107.78        102.79        10.09 o                         
  -2  -6  12         87.50         91.95         9.59 o                         
  -1  -6  12        615.05        604.00        24.18 o                         
   0  -6  12        298.46        294.92        12.79 o                         
   1  -6  12         11.71         10.88         4.01 o                         
   2  -6  12         56.56         54.22         7.63 o                         
   3  -6  12         91.42         97.28         8.96 o                         
   4  -6  12        258.40        249.00        14.17 o                         
   5  -6  12        594.32        621.46        26.25 o                         
  -8  -5  12        118.64         85.98        19.18 o                         
  -7  -5  12        331.75        338.62        22.95 o                         
  -6  -5  12       1304.19       1301.98        51.33 o                         
  -5  -5  12        146.22        154.73        14.45 o                         
  -4  -5  12         70.16         66.84         8.16 o                         
  -3  -5  12        260.57        271.24        14.05 o                         
  -2  -5  12        443.44        420.04        15.43 o                         
  -1  -5  12        234.99        233.18        10.89 o                         
   0  -5  12       1060.10       1038.41        28.98 o                         
   1  -5  12        891.16        891.42        24.87 o                         
   2  -5  12        120.27        128.40        10.05 o                         
   3  -5  12        172.88        166.69         9.91 o                         
   4  -5  12        384.72        390.79        15.97 o                         
   5  -5  12        142.00        153.94        12.75 o                         
   6  -5  12          0.30         -2.74         4.90 o                         
  -8  -4  12        138.72        147.54        22.74 o                         
  -7  -4  12         60.60         71.62        12.07 o                         
  -6  -4  12          9.50          7.36         6.89 o                         
  -5  -4  12        166.77        187.09        12.22 o                         
  -4  -4  12        298.87        297.67        12.28 o                         
  -3  -4  12        195.97        195.81         9.71 o                         
  -2  -4  12         66.78         64.53         6.27 o                         
  -1  -4  12       1480.04       1452.13        36.69 o                         
   0  -4  12        348.92        337.72        12.82 o                         
   1  -4  12       1325.33       1328.22        33.54 o                         
   2  -4  12        173.71        188.87         9.67 o                         
   3  -4  12        303.82        313.35        12.98 o                         
   4  -4  12        267.66        270.57        12.63 o                         
   5  -4  12        253.72        240.50        14.91 o                         
   6  -4  12        188.39        166.64        13.21 o                         
  -8  -3  12        100.43        100.21        19.02 o                         
  -7  -3  12         17.65         19.73         7.76 o                         
  -6  -3  12        427.47        431.27        23.89 o                         
  -5  -3  12       1092.98       1077.74        30.41 o                         
  -4  -3  12         32.64         33.60         5.20 o                         
  -3  -3  12        145.17        150.16         8.49 o                         
  -2  -3  12        626.95        633.47        18.72 o                         
  -1  -3  12        492.98        500.06        15.96 o                         
   0  -3  12        180.85        175.88        10.53 o                         
   1  -3  12        974.16        964.58        25.99 o                         
   2  -3  12        121.20        120.29         7.80 o                         
   3  -3  12        365.54        352.77        13.95 o                         
   4  -3  12        263.82        251.46        11.62 o                         
   5  -3  12        103.26         86.19         9.43 o                         
   6  -3  12        100.61         84.61        10.33 o                         
   7  -3  12        202.35        200.48        26.38 o                         
  -9  -2  12        114.26        112.12        22.27 o                         
  -8  -2  12        335.42        332.19        32.17 o                         
  -7  -2  12         77.83         79.07        10.88 o                         
  -6  -2  12        241.49        234.74        13.44 o                         
  -5  -2  12        233.46        222.38        11.03 o                         
  -4  -2  12       1853.79       1820.65        44.91 o                         
  -3  -2  12        412.94        427.55        14.39 o                         
  -2  -2  12          3.17          4.61         2.83 o                         
  -1  -2  12        458.27        456.26        15.43 o                         
   0  -2  12        132.81        133.87         8.88 o                         
   1  -2  12        346.65        340.91        12.34 o                         
   2  -2  12       1842.18       1794.76        38.79 o                         
   3  -2  12        950.15        950.92        22.83 o                         
   4  -2  12          6.55          1.83         3.14 o                         
   5  -2  12        130.78        123.27         9.54 o                         
   6  -2  12        161.92        159.64        11.57 o                         
   7  -2  12         48.12         48.65         8.51 o                         
  -9  -1  12        311.22        332.50        34.03 o                         
  -8  -1  12        216.85        240.48        18.67 o                         
  -7  -1  12        150.88        143.00        27.14 o                         
  -6  -1  12        196.30        183.52        12.10 o                         
  -5  -1  12        220.31        223.00        12.20 o                         
  -4  -1  12        221.66        240.42        12.19 o                         
  -3  -1  12        538.49        539.60        18.52 o                         
  -2  -1  12       2983.78       2887.16        73.89 o                         
  -1  -1  12        288.27        278.50        12.43 o                         
   0  -1  12        265.07        249.79        10.22 o                         
   1  -1  12       1819.96       1793.85        42.05 o                         
   2  -1  12        406.32        387.72        11.98 o                         
   3  -1  12        855.91        806.33        20.63 o                         
   4  -1  12        477.71        456.78        16.03 o                         
   5  -1  12         74.01         66.30         7.15 o                         
   6  -1  12         68.61         68.41         6.73 o                         
   7  -1  12        240.89        234.90        13.16 o                         
  -9   0  12          0.12          1.55         7.48 o                         
  -8   0  12        346.63        305.69        20.38 o                         
  -7   0  12        395.06        418.80        23.14 o                         
  -6   0  12          0.67          0.16         3.98 o                         
  -5   0  12        290.97        284.57        13.90 o                         
  -4   0  12        105.21        109.79         8.69 o                         
  -3   0  12        646.03        660.65        22.44 o                         
  -2   0  12        457.17        430.17        16.29 o                         
  -1   0  12       2151.59       2046.73        47.41 o                         
   0   0  12        331.03        323.18        11.70 o                         
   1   0  12        990.15        999.70        26.28 o                         
   2   0  12        235.87        222.55         8.68 o                         
   3   0  12       1421.34       1430.54        32.10 o                         
   4   0  12        613.62        611.38        19.59 o                         
   5   0  12         51.15         58.81         5.89 o                         
   6   0  12         14.55          8.81         3.93 o                         
   7   0  12         31.69         42.23         6.08 o                         
  -9   1  12        298.24        306.43        22.37 o                         
  -8   1  12        244.07        273.69        19.68 o                         
  -7   1  12        176.18        177.71        20.42 o                         
  -6   1  12        233.89        233.78        12.78 o                         
  -5   1  12        225.49        206.67        11.81 o                         
  -4   1  12        212.78        226.84        11.94 o                         
  -3   1  12        422.40        419.40        17.35 o                         
  -2   1  12       2986.97       2786.32        73.53 o                         
  -1   1  12        274.33        280.77        10.73 o                         
   0   1  12        302.76        291.45        10.68 o                         
   1   1  12       1709.44       1717.83        41.65 o                         
   2   1  12        382.59        362.33        11.77 o                         
   3   1  12        840.51        817.63        23.31 o                         
   4   1  12        442.27        428.52        15.76 o                         
   5   1  12         86.98         86.84         6.89 o                         
   6   1  12         81.73         87.01         7.57 o                         
   7   1  12        247.21        247.44        16.19 o                         
  -9   2  12        118.83        118.10        19.64 o                         
  -8   2  12        338.33        326.17        21.87 o                         
  -7   2  12         35.21         34.96         8.12 o                         
  -6   2  12        252.01        248.76        13.57 o                         
  -5   2  12        283.31        270.09        13.21 o                         
  -4   2  12       1851.72       1813.72        50.84 o                         
  -3   2  12        345.18        367.26        15.73 o                         
  -2   2  12          9.52          7.98         2.92 o                         
  -1   2  12        534.87        517.61        15.63 o                         
   0   2  12        190.06        210.37         8.77 o                         
   1   2  12        328.42        327.13        11.96 o                         
   2   2  12       1836.30       1831.45        38.83 o                         
   3   2  12        871.49        864.86        25.07 o                         
   4   2  12          5.16          8.10         3.51 o                         
   5   2  12        201.69        198.94        13.15 o                         
   6   2  12        245.29        227.13        17.37 o                         
   7   2  12         53.14         58.42         9.77 o                         
  -8   3  12         67.52         69.53        12.08 o                         
  -7   3  12         22.71         24.84         6.52 o                         
  -6   3  12        441.82        438.41        19.01 o                         
  -5   3  12       1214.73       1188.04        35.48 o                         
  -4   3  12         38.89         37.19         5.96 o                         
  -3   3  12        144.24        153.84         8.32 o                         
  -2   3  12        547.70        556.14        17.95 o                         
  -1   3  12        468.45        455.93        18.03 o                         
   0   3  12        241.69        237.86        11.63 o                         
   1   3  12        961.37        960.00        30.13 o                         
   2   3  12        137.21        122.76         7.47 o                         
   3   3  12        386.59        390.72        21.81 o                         
   4   3  12        230.29        225.61        17.45 o                         
   5   3  12         79.98         81.84         9.90 o                         
   6   3  12         83.74         89.81        11.10 o                         
   7   3  12        161.92        170.75        14.72 o                         
  -8   4  12        138.60        141.04        22.43 o                         
  -7   4  12         46.56         52.85        10.22 o                         
  -6   4  12         15.94         17.26         7.27 o                         
  -5   4  12        187.29        189.56        14.93 o                         
  -4   4  12        255.25        226.87        13.02 o                         
  -3   4  12        170.25        180.05        14.04 o                         
  -2   4  12         82.82         95.90         8.73 o                         
  -1   4  12       1501.10       1467.71        42.49 o                         
   0   4  12        319.39        308.77        14.38 o                         
   1   4  12       1279.30       1257.91        38.40 o                         
   2   4  12        151.53        154.54        14.05 o                         
   3   4  12        257.78        239.34        18.11 o                         
   4   4  12        267.84        261.32        15.12 o                         
   5   4  12        303.61        316.79        17.21 o                         
   6   4  12        222.30        217.88        18.05 o                         
  -8   5  12        113.11         86.75        19.80 o                         
  -7   5  12        341.62        366.68        23.50 o                         
  -6   5  12       1332.36       1259.32        50.16 o                         
  -5   5  12        170.30        161.28        14.62 o                         
  -4   5  12         65.30         56.23         7.47 o                         
  -3   5  12        198.28        201.16        12.50 o                         
  -2   5  12        441.57        453.78        18.50 o                         
  -1   5  12        221.95        223.94        12.45 o                         
   0   5  12       1138.65       1141.28        43.53 o                         
   1   5  12        761.48        773.94        35.55 o                         
   2   5  12        115.37        125.45        13.15 o                         
   3   5  12        139.02        137.23        11.11 o                         
   4   5  12        390.48        401.26        19.45 o                         
   5   5  12        159.38        179.26        13.63 o                         
   6   5  12          0.76          6.57         6.55 o                         
  -7   6  12        177.58        178.81        26.06 o                         
  -6   6  12        102.15        112.34        14.20 o                         
  -5   6  12        281.48        277.16        15.50 o                         
  -4   6  12        357.02        367.05        18.00 o                         
  -3   6  12        127.09        130.14        10.77 o                         
  -2   6  12         73.90         66.39        10.55 o                         
  -1   6  12        738.20        776.95        33.02 o                         
   0   6  12        312.48        324.41        20.24 o                         
   1   6  12          9.26         11.15         5.07 o                         
   2   6  12         42.53         49.22         9.91 o                         
   3   6  12        100.24        105.33        10.88 o                         
   4   6  12        259.22        272.31        16.16 o                         
   5   6  12        653.93        656.06        27.21 o                         
  -6   7  12        552.63        532.95        26.49 o                         
  -5   7  12        559.90        546.14        23.76 o                         
  -4   7  12         38.47         45.28         7.97 o                         
  -3   7  12        345.45        319.12        21.54 o                         
  -2   7  12         47.51         53.98        15.47 o                         
  -1   7  12         74.00         75.50        11.81 o                         
   0   7  12        179.06        164.69        15.87 o                         
   1   7  12        569.47        552.53        29.55 o                         
   2   7  12         73.24         68.14         9.29 o                         
   3   7  12        137.50        151.56        12.92 o                         
   4   7  12         75.64         77.52        10.40 o                         
   5   7  12         10.58          9.20         6.72 o                         
  -5   8  12        117.92        112.84        15.41 o                         
  -4   8  12        241.93        234.34        19.67 o                         
  -3   8  12         78.22         78.78        19.71 o                         
  -2   8  12        139.05        133.65        22.58 o                         
  -1   8  12        632.28        656.31        34.21 o                         
   0   8  12        349.71        355.28        23.29 o                         
   1   8  12         14.21         20.42        12.53 o                         
   2   8  12        352.41        364.52        36.97 o                         
   3   8  12        192.40        186.43        18.43 o                         
  -3   9  12         59.52         73.17        13.67 o                         
  -2   9  12        322.53        315.71        23.60 o                         
  -1   9  12         76.95         64.74        12.88 o                         
   0   9  12        420.88        402.86        26.82 o                         
   1   9  12        159.23        147.38        27.84 o                         
   2   9  12          4.67          5.10        12.99 o                         
  -2  -9  13         97.88         97.32        14.91 o                         
  -1  -9  13        295.17        301.55        23.24 o                         
   0  -9  13        466.47        459.78        30.74 o                         
  -4  -8  13         90.72         90.93        20.88 o                         
  -3  -8  13        100.32         95.04        14.22 o                         
  -2  -8  13        447.76        459.14        26.89 o                         
  -1  -8  13         18.97         14.88         8.61 o                         
   0  -8  13         66.22         82.71        13.17 o                         
   1  -8  13        106.37        133.77        24.13 o                         
   2  -8  13         13.93         14.44         8.13 o                         
   3  -8  13         76.65         91.15        10.91 o                         
  -6  -7  13        425.67        408.27        39.44 o                         
  -5  -7  13         55.06         55.98        11.56 o                         
  -4  -7  13        337.78        350.16        18.74 o                         
  -3  -7  13         43.19         43.08        13.25 o                         
  -2  -7  13          0.23         -2.43         4.48 o                         
  -1  -7  13        262.40        270.60        15.70 o                         
   0  -7  13        533.40        552.04        23.16 o                         
   1  -7  13        292.36        310.87        16.31 o                         
   2  -7  13        160.73        169.68        12.62 o                         
   3  -7  13        318.83        307.89        17.09 o                         
   4  -7  13         69.70         79.36        10.39 o                         
  -7  -6  13         17.95         12.91         8.53 o                         
  -6  -6  13        190.69        199.84        18.46 o                         
  -5  -6  13       1085.51       1082.21        44.71 o                         
  -4  -6  13         70.44         74.43         9.52 o                         
  -3  -6  13        192.72        200.95        13.54 o                         
  -2  -6  13        803.94        824.23        29.83 o                         
  -1  -6  13        236.79        244.04        12.28 o                         
   0  -6  13         97.86         95.43         8.44 o                         
   1  -6  13        180.23        178.87        10.38 o                         
   2  -6  13        453.13        435.20        19.16 o                         
   3  -6  13        155.51        156.95        12.08 o                         
   4  -6  13        398.30        407.81        17.43 o                         
   5  -6  13        142.76        153.53        14.02 o                         
  -7  -5  13        568.67        582.76        32.18 o                         
  -6  -5  13         81.30         92.69        13.29 o                         
  -5  -5  13         18.57         14.03         7.24 o                         
  -4  -5  13        331.27        351.30        16.91 o                         
  -3  -5  13        116.09        121.84        10.63 o                         
  -2  -5  13         75.05         73.16         7.32 o                         
  -1  -5  13        932.46        881.14        26.56 o                         
   0  -5  13        386.53        376.30        14.87 o                         
   1  -5  13          4.43          4.53         3.57 o                         
   2  -5  13         92.08         89.61         9.03 o                         
   3  -5  13        279.69        286.31        13.36 o                         
   4  -5  13        246.73        245.41        12.99 o                         
   5  -5  13        129.71        135.52        12.92 o                         
  -8  -4  13        527.02        540.97        43.15 o                         
  -7  -4  13          7.79          6.48         7.35 o                         
  -6  -4  13        324.96        334.26        21.78 o                         
  -5  -4  13        507.83        548.23        22.51 o                         
  -4  -4  13        326.32        324.70        13.96 o                         
  -3  -4  13        185.00        171.08        10.96 o                         
  -2  -4  13        718.99        733.01        22.51 o                         
  -1  -4  13        407.19        405.70        15.12 o                         
   0  -4  13        360.47        348.31        13.70 o                         
   1  -4  13        531.32        541.16        17.73 o                         
   2  -4  13        126.87        132.10         9.98 o                         
   3  -4  13        102.73         98.70         8.32 o                         
   4  -4  13        418.41        408.14        16.63 o                         
   5  -4  13        850.44        828.57        31.02 o                         
   6  -4  13        140.49        131.60        12.96 o                         
  -8  -3  13         97.03         91.55        19.64 o                         
  -7  -3  13         47.05         50.57        10.71 o                         
  -6  -3  13        219.68        227.12        15.47 o                         
  -5  -3  13        449.95        436.34        16.13 o                         
  -4  -3  13       1856.77       1847.26        45.24 o                         
  -3  -3  13        445.71        460.61        15.93 o                         
  -2  -3  13        230.68        241.51        10.99 o                         
  -1  -3  13         15.29         16.18         3.97 o                         
   0  -3  13        901.55        876.60        25.62 o                         
   1  -3  13        261.88        268.41        13.43 o                         
   2  -3  13        206.81        217.29        10.63 o                         
   3  -3  13        429.40        444.42        16.50 o                         
   4  -3  13        579.09        547.83        27.25 o                         
   5  -3  13         32.93         34.12         6.84 o                         
   6  -3  13        177.46        160.70        13.06 o                         
  -8  -2  13        301.21        290.12        30.01 o                         
  -7  -2  13          2.67          5.80         6.27 o                         
  -6  -2  13        230.62        224.25        13.78 o                         
  -5  -2  13        865.15        865.44        25.63 o                         
  -4  -2  13         74.35         82.76         7.43 o                         
  -3  -2  13        740.95        785.00        23.17 o                         
  -2  -2  13         92.89         99.99         7.16 o                         
  -1  -2  13        145.14        136.60         9.29 o                         
   0  -2  13          9.03          8.41         3.62 o                         
   1  -2  13        938.56        964.50        25.97 o                         
   2  -2  13       1728.95       1705.53        36.36 o                         
   3  -2  13         93.07        105.29         7.07 o                         
   4  -2  13         69.63         59.58         6.79 o                         
   5  -2  13        218.93        220.58        14.17 o                         
   6  -2  13         10.22          7.92         5.52 o                         
   7  -2  13        345.05        359.44        19.24 o                         
  -9  -1  13        126.84        112.74        23.20 o                         
  -8  -1  13         24.77         16.84         8.21 o                         
  -7  -1  13        259.44        263.93        26.76 o                         
  -6  -1  13         47.85         44.56         6.95 o                         
  -5  -1  13        194.57        195.32        11.63 o                         
  -4  -1  13       1696.80       1696.97        47.75 o                         
  -3  -1  13        930.37        967.56        31.00 o                         
  -2  -1  13         22.28         24.11         4.88 o                         
  -1  -1  13        105.88        110.42         8.28 o                         
   0  -1  13        304.95        289.75        14.10 o                         
   1  -1  13        608.73        570.61        18.01 o                         
   2  -1  13        313.58        347.65        11.55 o                         
   3  -1  13        630.35        644.57        17.79 o                         
   4  -1  13        326.35        318.66        13.49 o                         
   5  -1  13        147.21        156.16        10.08 o                         
   6  -1  13        230.89        245.07        11.76 o                         
   7  -1  13         53.32         50.20         7.64 o                         
  -9   0  13        164.28        165.70        17.84 o                         
  -8   0  13       1043.72       1042.21        43.94 o                         
  -7   0  13          0.14          0.11         6.18 o                         
  -6   0  13        785.53        764.15        27.08 o                         
  -5   0  13         86.69         94.39         9.13 o                         
  -4   0  13         50.37         44.02         6.55 o                         
  -3   0  13         30.59         34.64         5.54 o                         
  -2   0  13        331.26        316.05        13.95 o                         
  -1   0  13        219.91        212.09        11.07 o                         
   0   0  13        658.38        621.71        18.63 o                         
   1   0  13        700.29        685.00        20.18 o                         
   2   0  13       1326.89       1324.50        30.26 o                         
   3   0  13        454.35        438.55        15.65 o                         
   4   0  13         90.47         82.49         7.61 o                         
   5   0  13        499.29        511.28        18.53 o                         
   6   0  13         71.89         71.23         7.09 o                         
   7   0  13        333.44        311.30        13.80 o                         
  -9   1  13        138.91        147.08        19.33 o                         
  -8   1  13         38.62         41.23        10.13 o                         
  -7   1  13        309.86        286.62        19.22 o                         
  -6   1  13         19.91         18.36         5.83 o                         
  -5   1  13        174.15        163.02        10.95 o                         
  -4   1  13       1657.26       1607.18        47.22 o                         
  -3   1  13       1002.02       1005.55        31.11 o                         
  -2   1  13         25.14         26.78         4.96 o                         
  -1   1  13        178.60        164.60        11.10 o                         
   0   1  13        434.59        421.93        13.55 o                         
   1   1  13        609.05        596.28        18.12 o                         
   2   1  13        278.92        316.65        11.25 o                         
   3   1  13        608.12        622.81        19.90 o                         
   4   1  13        335.12        341.00        13.85 o                         
   5   1  13        137.96        156.30         8.98 o                         
   6   1  13        271.60        293.90        14.32 o                         
   7   1  13         24.88         21.28         7.67 o                         
  -8   2  13        274.63        282.48        20.83 o                         
  -7   2  13          5.33          5.76         5.33 o                         
  -6   2  13        247.87        240.99        13.79 o                         
  -5   2  13        869.18        877.29        29.58 o                         
  -4   2  13         86.09        100.87         9.21 o                         
  -3   2  13        772.47        815.95        26.64 o                         
  -2   2  13         52.66         57.86         5.76 o                         
  -1   2  13        191.57        185.47         8.84 o                         
   0   2  13         17.02         16.43         3.70 o                         
   1   2  13        904.77        925.94        25.48 o                         
   2   2  13       1583.40       1571.37        35.86 o                         
   3   2  13         93.23         99.79         7.56 o                         
   4   2  13         96.70         93.90         7.98 o                         
   5   2  13        291.60        309.70        16.58 o                         
   6   2  13         12.81         11.48         6.30 o                         
   7   2  13        318.39        335.51        20.03 o                         
  -8   3  13        109.64        115.44        14.65 o                         
  -7   3  13         62.74         67.28         8.99 o                         
  -6   3  13        272.06        272.98        14.70 o                         
  -5   3  13        410.90        376.74        17.51 o                         
  -4   3  13       1817.48       1769.26        51.36 o                         
  -3   3  13        382.66        401.86        17.91 o                         
  -2   3  13        227.37        233.18        12.50 o                         
  -1   3  13         31.93         35.83         5.79 o                         
   0   3  13       1043.59       1009.53        30.55 o                         
   1   3  13        293.99        302.26        14.64 o                         
   2   3  13        241.93        229.65        11.00 o                         
   3   3  13        465.98        481.94        25.70 o                         
   4   3  13        554.92        553.94        29.24 o                         
   5   3  13         29.38         32.72         7.39 o                         
   6   3  13        170.59        149.65        13.87 o                         
  -8   4  13        497.78        508.03        41.14 o                         
  -7   4  13          6.39          3.89         6.67 o                         
  -6   4  13        317.31        291.75        19.96 o                         
  -5   4  13        485.72        486.56        26.23 o                         
  -4   4  13        374.62        388.89        21.26 o                         
  -3   4  13        246.61        245.41        12.97 o                         
  -2   4  13        760.36        770.36        26.31 o                         
  -1   4  13        420.19        422.61        17.56 o                         
   0   4  13        340.58        345.74        15.76 o                         
   1   4  13        487.90        488.32        19.82 o                         
   2   4  13        113.41        119.43        12.97 o                         
   3   4  13        106.52        105.32        15.31 o                         
   4   4  13        459.69        444.09        20.47 o                         
   5   4  13        841.41        888.21        32.63 o                         
   6   4  13        146.22        132.77        13.35 o                         
  -7   5  13        650.90        677.32        32.97 o                         
  -6   5  13         85.38         85.14        12.33 o                         
  -5   5  13         13.96          9.28         6.56 o                         
  -4   5  13        249.43        262.33        15.23 o                         
  -3   5  13         91.06         93.66         9.58 o                         
  -2   5  13         73.66         82.31         8.89 o                         
  -1   5  13       1024.82       1029.06        31.90 o                         
   0   5  13        493.75        491.94        35.73 o                         
   1   5  13          4.50          5.53         5.75 o                         
   2   5  13         59.44         59.01        10.28 o                         
   3   5  13        247.28        253.12        19.55 o                         
   4   5  13        248.17        241.22        15.87 o                         
   5   5  13        145.21        140.42        14.07 o                         
  -7   6  13         14.32         19.33         9.46 o                         
  -6   6  13        175.89        175.13        17.21 o                         
  -5   6  13       1032.86        980.45        43.07 o                         
  -4   6  13         78.40         74.05         9.29 o                         
  -3   6  13        203.24        211.14        13.33 o                         
  -2   6  13        809.04        843.50        37.50 o                         
  -1   6  13        242.84        277.14        19.03 o                         
   0   6  13        119.15        107.24        13.49 o                         
   1   6  13        161.54        161.27        12.35 o                         
   2   6  13        379.86        368.84        24.11 o                         
   3   6  13        154.06        148.42        12.87 o                         
   4   6  13        396.32        415.58        20.99 o                         
   5   6  13        141.77        134.50        14.02 o                         
  -6   7  13        418.19        422.44        26.27 o                         
  -5   7  13         54.96         48.46         8.76 o                         
  -4   7  13        388.45        365.02        23.97 o                         
  -3   7  13         19.11         18.07         7.76 o                         
  -2   7  13          0.04          1.41         6.76 o                         
  -1   7  13        250.38        267.07        19.99 o                         
   0   7  13        543.30        587.11        30.55 o                         
   1   7  13        316.43        321.56        21.83 o                         
   2   7  13        203.41        223.44        14.63 o                         
   3   7  13        316.31        299.85        17.39 o                         
   4   7  13         65.06         57.52         9.77 o                         
  -4   8  13         86.02         72.30        13.39 o                         
  -3   8  13        114.54        118.79        19.33 o                         
  -2   8  13        373.37        369.27        25.43 o                         
  -1   8  13          6.70          4.41         7.22 o                         
   0   8  13         61.38         61.00        12.47 o                         
   1   8  13        142.30        125.42        24.44 o                         
   2   8  13         18.65         30.78        16.55 o                         
   3   8  13         76.19         80.81        11.13 o                         
  -2   9  13         97.40        101.94        16.18 o                         
  -1   9  13        312.06        327.76        24.38 o                         
   0   9  13        430.33        398.37        41.14 o                         
  -4  -8  14         95.01        106.24        23.51 o                         
  -3  -8  14        266.98        262.25        22.14 o                         
  -2  -8  14         67.84         75.04        20.10 o                         
  -1  -8  14         19.15         11.68         8.09 o                         
   0  -8  14        179.60        183.99        15.91 o                         
   1  -8  14        119.90        128.49        16.14 o                         
   2  -8  14         61.10         54.79        11.48 o                         
  -5  -7  14         57.47         61.13        12.15 o                         
  -4  -7  14        141.53        150.66        14.01 o                         
  -3  -7  14        206.92        203.39        14.76 o                         
  -2  -7  14        561.10        585.36        24.61 o                         
  -1  -7  14        505.93        505.50        22.48 o                         
   0  -7  14        124.38        136.82        12.71 o                         
   1  -7  14         36.09         30.30         6.86 o                         
   2  -7  14        244.89        236.63        15.37 o                         
   3  -7  14         57.69         50.78         8.87 o                         
  -6  -6  14         95.33        112.61        19.41 o                         
  -5  -6  14         41.28         36.56        10.47 o                         
  -4  -6  14        134.85        142.99        13.07 o                         
  -3  -6  14        219.73        239.62        14.91 o                         
  -2  -6  14         68.05         62.14         9.10 o                         
  -1  -6  14         10.99         11.04         4.67 o                         
   0  -6  14        308.01        286.85        13.69 o                         
   1  -6  14         94.31        103.30         9.88 o                         
   2  -6  14        196.62        209.15        13.69 o                         
   3  -6  14        720.73        739.33        28.30 o                         
   4  -6  14        306.11        312.68        17.92 o                         
  -7  -5  14        164.72        156.57        21.58 o                         
  -6  -5  14        343.05        349.59        23.51 o                         
  -5  -5  14        129.33        136.09        20.88 o                         
  -4  -5  14        220.20        219.22        14.23 o                         
  -3  -5  14          1.44          6.45         5.06 o                         
  -2  -5  14        787.49        796.39        25.23 o                         
  -1  -5  14        711.26        701.17        22.56 o                         
   0  -5  14         27.49         28.05         5.34 o                         
   1  -5  14        161.55        158.37         9.92 o                         
   2  -5  14        266.30        278.78        15.17 o                         
   3  -5  14         26.89         32.14         7.17 o                         
   4  -5  14         70.55         69.79         8.34 o                         
   5  -5  14        152.73        145.14        13.62 o                         
  -7  -4  14        488.45        509.95        29.56 o                         
  -6  -4  14         98.16         89.06        12.96 o                         
  -5  -4  14          3.91          4.41         5.31 o                         
  -4  -4  14         19.36         21.54         4.99 o                         
  -3  -4  14        816.09        815.29        24.39 o                         
  -2  -4  14        259.80        276.60        12.28 o                         
  -1  -4  14         33.74         31.29         5.16 o                         
   0  -4  14        481.89        493.46        17.13 o                         
   1  -4  14         15.19          8.86         4.83 o                         
   2  -4  14        112.85        126.39        10.78 o                         
   3  -4  14        613.54        641.46        22.06 o                         
   4  -4  14        398.42        415.76        16.99 o                         
   5  -4  14         47.97         51.15         8.66 o                         
  -8  -3  14        156.41        179.24        26.45 o                         
  -7  -3  14         96.23         94.18        13.84 o                         
  -6  -3  14        336.75        347.16        17.55 o                         
  -5  -3  14        586.08        582.97        20.09 o                         
  -4  -3  14        428.01        428.45        16.18 o                         
  -3  -3  14        250.28        246.49        11.66 o                         
  -2  -3  14        168.29        180.12         9.97 o                         
  -1  -3  14        469.44        462.72        16.26 o                         
   0  -3  14        400.85        400.77        17.33 o                         
   1  -3  14        958.22        945.83        30.16 o                         
   2  -3  14        794.61        831.38        24.21 o                         
   3  -3  14        236.30        225.54        11.53 o                         
   4  -3  14        191.71        179.03        12.74 o                         
   5  -3  14        226.04        206.04        14.07 o                         
   6  -3  14        251.16        255.40        16.54 o                         
  -8  -2  14        126.79         98.51        19.95 o                         
  -7  -2  14         80.14         97.42        20.42 o                         
  -6  -2  14        142.82        146.78        15.15 o                         
  -5  -2  14         65.10         62.22         7.09 o                         
  -4  -2  14        598.48        604.64        19.97 o                         
  -3  -2  14       1424.16       1370.83        40.38 o                         
  -2  -2  14         17.38         11.16         4.52 o                         
  -1  -2  14         20.86         16.74         4.70 o                         
   0  -2  14        323.33        316.16        14.39 o                         
   1  -2  14        676.64        695.23        23.80 o                         
   2  -2  14         87.71         80.08         6.35 o                         
   3  -2  14        256.35        262.13        10.78 o                         
   4  -2  14        119.90        109.25        10.53 o                         
   5  -2  14         95.56         83.91         9.99 o                         
   6  -2  14         69.12         72.92         9.77 o                         
  -8  -1  14        286.56        297.77        21.60 o                         
  -7  -1  14         27.57         26.30         8.66 o                         
  -6  -1  14        487.57        521.56        21.86 o                         
  -5  -1  14        744.20        750.44        26.62 o                         
  -4  -1  14        868.89        861.29        28.32 o                         
  -3  -1  14        575.55        517.18        19.99 o                         
  -2  -1  14        438.21        449.04        18.40 o                         
  -1  -1  14        498.44        493.12        19.22 o                         
   0  -1  14        106.98        106.21         8.35 o                         
   1  -1  14        615.75        633.46        19.77 o                         
   2  -1  14       1594.73       1541.95        34.75 o                         
   3  -1  14        147.45        166.33         8.44 o                         
   4  -1  14        121.73        118.38         9.42 o                         
   5  -1  14         80.56         84.11         8.72 o                         
   6  -1  14        234.77        248.99        13.71 o                         
  -8   0  14        152.80        138.68        16.21 o                         
  -7   0  14         32.14         45.81         9.89 o                         
  -6   0  14        282.56        271.70        14.93 o                         
  -5   0  14         46.96         38.25         6.42 o                         
  -4   0  14        210.37        203.99        12.33 o                         
  -3   0  14       1233.00       1198.87        36.65 o                         
  -2   0  14        399.41        429.80        17.53 o                         
  -1   0  14        515.23        501.02        19.06 o                         
   0   0  14        678.15        682.48        20.45 o                         
   1   0  14          2.05          1.95         2.87 o                         
   2   0  14         84.99         67.83         5.85 o                         
   3   0  14         39.81         48.33         6.00 o                         
   4   0  14        208.02        211.59        11.35 o                         
   5   0  14        142.97        142.80        10.43 o                         
   6   0  14        585.07        578.06        18.82 o                         
  -8   1  14        311.65        320.21        22.41 o                         
  -7   1  14         30.22         34.11         9.24 o                         
  -6   1  14        473.74        515.55        21.73 o                         
  -5   1  14        681.01        715.98        26.36 o                         
  -4   1  14        812.58        786.29        27.97 o                         
  -3   1  14        569.41        493.83        19.56 o                         
  -2   1  14        505.84        498.33        18.73 o                         
  -1   1  14        530.50        523.28        19.28 o                         
   0   1  14        104.85        111.61         7.46 o                         
   1   1  14        652.27        650.33        19.84 o                         
   2   1  14       1558.87       1540.70        34.78 o                         
   3   1  14        134.43        149.01         9.30 o                         
   4   1  14        123.61        128.93         9.26 o                         
   5   1  14        125.34        120.35         8.63 o                         
   6   1  14        232.44        271.07        14.29 o                         
  -8   2  14        126.67        122.30        15.52 o                         
  -7   2  14        137.07        141.88        12.29 o                         
  -6   2  14        166.89        163.48        12.11 o                         
  -5   2  14         56.48         44.83         7.25 o                         
  -4   2  14        579.81        595.60        23.67 o                         
  -3   2  14       1325.86       1293.17        39.76 o                         
  -2   2  14         33.15         25.89         5.13 o                         
  -1   2  14         10.20          8.39         3.48 o                         
   0   2  14        285.11        290.36        12.03 o                         
   1   2  14        660.01        630.29        19.93 o                         
   2   2  14         78.38         74.33         6.16 o                         
   3   2  14        250.79        267.12        14.54 o                         
   4   2  14        179.42        173.38        16.34 o                         
   5   2  14         87.90         69.68         9.68 o                         
   6   2  14         43.39         35.32         8.46 o                         
  -8   3  14        109.51        113.74        15.09 o                         
  -7   3  14        111.14        106.77        11.32 o                         
  -6   3  14        299.75        320.82        17.05 o                         
  -5   3  14        584.97        563.59        22.64 o                         
  -4   3  14        374.47        378.10        27.99 o                         
  -3   3  14        258.34        249.93        16.46 o                         
  -2   3  14        208.86        219.68        12.28 o                         
  -1   3  14        444.39        441.87        18.56 o                         
   0   3  14        416.49        418.38        17.56 o                         
   1   3  14        900.98        861.85        32.40 o                         
   2   3  14        742.66        742.04        27.28 o                         
   3   3  14        198.85        190.08        20.11 o                         
   4   3  14        229.28        254.37        19.18 o                         
   5   3  14        196.28        192.85        14.78 o                         
   6   3  14        244.88        261.19        17.33 o                         
  -7   4  14        541.52        553.18        29.64 o                         
  -6   4  14        119.18        115.29        14.27 o                         
  -5   4  14          5.54          6.36         6.74 o                         
  -4   4  14          5.54          9.99         6.30 o                         
  -3   4  14        757.51        748.13        28.27 o                         
  -2   4  14        244.41        232.03        13.35 o                         
  -1   4  14         37.14         45.73         7.08 o                         
   0   4  14        414.92        422.35        18.80 o                         
   1   4  14         36.68         32.48        10.21 o                         
   2   4  14        114.75        119.53        14.06 o                         
   3   4  14        738.16        768.81        34.77 o                         
   4   4  14        396.28        381.26        19.72 o                         
   5   4  14         47.15         51.00         9.23 o                         
  -7   5  14        188.12        191.95        18.59 o                         
  -6   5  14        351.16        348.01        23.11 o                         
  -5   5  14         62.99         63.50        11.43 o                         
  -4   5  14        169.33        160.01        15.79 o                         
  -3   5  14          1.09          0.81         4.72 o                         
  -2   5  14        889.38        901.09        30.05 o                         
  -1   5  14        736.19        722.14        26.21 o                         
   0   5  14         25.77         24.69         7.86 o                         
   1   5  14        100.03         98.20        17.48 o                         
   2   5  14        196.03        195.73        18.40 o                         
   3   5  14         39.65         53.06        11.51 o                         
   4   5  14         77.34         81.77        10.81 o                         
   5   5  14        163.12        155.28        14.47 o                         
  -6   6  14        101.44         97.94        14.46 o                         
  -5   6  14         36.45         33.85        10.11 o                         
  -4   6  14        110.62        104.43        11.02 o                         
  -3   6  14        181.34        178.28        13.21 o                         
  -2   6  14         96.08         94.54        13.45 o                         
  -1   6  14         12.16          7.73         6.69 o                         
   0   6  14        367.06        374.91        22.92 o                         
   1   6  14         86.77         77.28        12.38 o                         
   2   6  14        183.45        199.39        18.10 o                         
   3   6  14        729.71        727.87        29.21 o                         
   4   6  14        319.35        338.26        19.43 o                         
  -5   7  14         51.94         54.55        11.58 o                         
  -4   7  14        176.26        173.02        18.34 o                         
  -3   7  14        222.17        210.87        19.08 o                         
  -2   7  14        531.27        537.62        30.77 o                         
  -1   7  14        418.29        440.43        27.45 o                         
   0   7  14        127.15        141.30        18.79 o                         
   1   7  14         36.10         37.95        10.18 o                         
   2   7  14        257.43        258.74        16.55 o                         
   3   7  14         53.26         61.76         9.85 o                         
  -4   8  14        128.19        126.44        17.33 o                         
  -3   8  14        322.37        322.21        23.92 o                         
  -2   8  14         57.79         54.84        12.19 o                         
  -1   8  14         11.01         18.34         9.02 o                         
   0   8  14        241.77        243.80        20.49 o                         
   1   8  14        149.86        158.77        24.67 o                         
   2   8  14         58.11         68.74        13.17 o                         
  -2  -8  15        197.55        190.60        20.08 o                         
  -1  -8  15        573.49        557.49        25.84 o                         
   0  -8  15         28.40         34.98         8.36 o                         
  -4  -7  15        289.99        304.65        18.43 o                         
  -3  -7  15        547.40        572.82        25.53 o                         
  -2  -7  15        116.68        124.04        12.76 o                         
  -1  -7  15         24.13         22.34         7.19 o                         
   0  -7  15         20.61         27.02         7.56 o                         
   1  -7  15         67.78         71.45         9.66 o                         
   2  -7  15          2.14          4.74         5.83 o                         
  -5  -6  15        351.81        360.45        26.52 o                         
  -4  -6  15        183.55        215.95        15.45 o                         
  -3  -6  15         77.51         87.19        10.94 o                         
  -2  -6  15        238.34        244.23        15.57 o                         
  -1  -6  15        412.08        409.56        16.91 o                         
   0  -6  15         28.61         34.65         6.17 o                         
   1  -6  15         71.54         66.67         9.07 o                         
   2  -6  15        359.71        361.22        18.54 o                         
   3  -6  15        252.31        282.83        16.83 o                         
  -6  -5  15        292.08        268.66        21.98 o                         
  -5  -5  15        110.41        123.38        12.61 o                         
  -4  -5  15        113.83        117.72        11.93 o                         
  -3  -5  15        639.06        632.56        25.93 o                         
  -2  -5  15        738.66        719.89        23.77 o                         
  -1  -5  15          0.32          0.36         3.72 o                         
   0  -5  15         26.65         26.12         5.48 o                         
   1  -5  15        147.91        142.64        13.04 o                         
   2  -5  15         10.20          5.81         5.10 o                         
   3  -5  15        181.44        192.27        14.26 o                         
   4  -5  15        898.57        899.74        33.52 o                         
  -7  -4  15        287.58        312.58        23.89 o                         
  -6  -4  15         57.51         49.54        11.37 o                         
  -5  -4  15        275.11        265.56        16.31 o                         
  -4  -4  15        133.10        151.81        10.52 o                         
  -3  -4  15        254.46        268.44        13.10 o                         
  -2  -4  15        413.32        433.40        16.93 o                         
  -1  -4  15        944.69        925.16        27.24 o                         
   0  -4  15         48.92         48.30         7.28 o                         
   1  -4  15        125.19        129.84        11.06 o                         
   2  -4  15        154.36        150.86        12.01 o                         
   3  -4  15        332.24        371.81        18.18 o                         
   4  -4  15         19.71         23.98         6.76 o                         
   5  -4  15        314.36        320.32        17.99 o                         
  -7  -3  15         23.33         22.10         9.12 o                         
  -6  -3  15        453.36        465.56        21.31 o                         
  -5  -3  15        227.51        237.03        12.66 o                         
  -4  -3  15        388.71        394.85        16.18 o                         
  -3  -3  15        542.43        550.84        19.72 o                         
  -2  -3  15         89.77         86.18         7.89 o                         
  -1  -3  15        408.62        417.45        18.16 o                         
   0  -3  15        142.42        159.73        11.03 o                         
   1  -3  15        219.12        225.38        13.26 o                         
   2  -3  15         49.89         49.69         7.36 o                         
   3  -3  15        151.06        159.48        10.45 o                         
   4  -3  15        272.21        273.54        15.87 o                         
   5  -3  15         40.90         50.35         8.60 o                         
  -8  -2  15         29.49         14.69        13.46 o                         
  -7  -2  15        133.25        161.93        17.00 o                         
  -6  -2  15         69.93         70.84         9.28 o                         
  -5  -2  15        413.82        428.37        19.15 o                         
  -4  -2  15        709.88        711.32        26.41 o                         
  -3  -2  15        131.03        130.28        10.24 o                         
  -2  -2  15        129.62        130.10        10.46 o                         
  -1  -2  15        214.52        208.96        12.53 o                         
   0  -2  15        264.85        247.10        13.40 o                         
   1  -2  15         89.95         82.57         8.59 o                         
   2  -2  15        684.20        676.63        19.56 o                         
   3  -2  15        226.87        218.02        11.62 o                         
   4  -2  15        296.80        303.03        16.38 o                         
   5  -2  15        187.48        181.03        13.74 o                         
  -8  -1  15         77.96         72.56        12.89 o                         
  -7  -1  15         59.65         61.16        11.18 o                         
  -6  -1  15        226.76        218.41        14.21 o                         
  -5  -1  15        276.10        283.88        15.45 o                         
  -4  -1  15         26.33         20.67         5.71 o                         
  -3  -1  15        336.58        343.65        15.97 o                         
  -2  -1  15        116.29        107.80         9.38 o                         
  -1  -1  15        139.50        125.28         9.50 o                         
   0  -1  15        367.66        375.36        16.57 o                         
   1  -1  15        966.59        989.17        30.78 o                         
   2  -1  15        179.39        169.66         8.60 o                         
   3  -1  15        104.26        113.58         8.25 o                         
   4  -1  15        199.83        218.93        13.88 o                         
   5  -1  15         44.20         47.65         7.05 o                         
   6  -1  15        144.19        147.07        11.79 o                         
  -8   0  15         60.68         47.44        10.79 o                         
  -7   0  15        192.07        198.67        18.19 o                         
  -6   0  15        708.89        744.37        28.13 o                         
  -5   0  15        598.21        614.00        23.92 o                         
  -4   0  15        232.49        242.11        17.55 o                         
  -3   0  15        465.79        433.98        18.45 o                         
  -2   0  15          1.55          1.13         3.86 o                         
  -1   0  15       1125.46       1162.93        35.88 o                         
   0   0  15          2.58          2.72         3.81 o                         
   1   0  15         26.64         35.01         5.18 o                         
   2   0  15         74.02         71.52         6.39 o                         
   3   0  15        225.42        208.67        11.18 o                         
   4   0  15         34.17         28.89         5.73 o                         
   5   0  15        615.01        647.66        22.53 o                         
   6   0  15        330.27        317.21        13.98 o                         
  -8   1  15         96.03         92.15        17.16 o                         
  -7   1  15         91.97        111.80        13.99 o                         
  -6   1  15        220.76        190.59        13.45 o                         
  -5   1  15        242.66        274.23        15.39 o                         
  -4   1  15         20.00         18.34         5.44 o                         
  -3   1  15        335.32        309.73        15.25 o                         
  -2   1  15        165.77        163.45        10.46 o                         
  -1   1  15        135.19        128.16         9.55 o                         
   0   1  15        386.43        391.15        14.59 o                         
   1   1  15        879.18        891.57        26.26 o                         
   2   1  15        167.68        165.77         8.67 o                         
   3   1  15         90.34        101.44         8.68 o                         
   4   1  15        235.43        249.54        12.57 o                         
   5   1  15         61.87         68.92         7.16 o                         
   6   1  15        159.51        166.08        12.52 o                         
  -8   2  15         47.83         40.56        10.72 o                         
  -7   2  15        176.92        186.90        13.92 o                         
  -6   2  15         77.42         78.71         9.65 o                         
  -5   2  15        385.27        391.35        18.69 o                         
  -4   2  15        732.44        741.09        26.43 o                         
  -3   2  15        108.17        105.37         9.57 o                         
  -2   2  15        158.60        180.58        10.99 o                         
  -1   2  15        237.40        233.74        10.92 o                         
   0   2  15        263.66        262.15        11.63 o                         
   1   2  15        110.82        106.40         7.85 o                         
   2   2  15        707.87        690.34        22.02 o                         
   3   2  15        233.97        249.55        14.32 o                         
   4   2  15        281.78        290.58        16.91 o                         
   5   2  15        188.13        196.65        14.63 o                         
   6   2  15        651.49        705.87        35.10 o                         
  -7   3  15         15.81         18.22         7.42 o                         
  -6   3  15        453.57        453.19        26.36 o                         
  -5   3  15        234.46        245.64        18.35 o                         
  -4   3  15        400.46        401.74        23.01 o                         
  -3   3  15        643.20        666.23        34.10 o                         
  -2   3  15        120.92        125.45        12.60 o                         
  -1   3  15        395.11        392.85        17.84 o                         
   0   3  15        110.27        128.94        10.55 o                         
   1   3  15        211.19        222.46        12.91 o                         
   2   3  15         38.91         31.08         6.51 o                         
   3   3  15        214.48        208.62        17.18 o                         
   4   3  15        316.49        329.69        22.60 o                         
   5   3  15         53.14         60.58         9.70 o                         
  -7   4  15        350.94        353.26        23.60 o                         
  -6   4  15         61.46         63.50        11.97 o                         
  -5   4  15        249.82        249.61        19.03 o                         
  -4   4  15        143.17        140.75        15.20 o                         
  -3   4  15        246.37        245.43        17.93 o                         
  -2   4  15        453.71        454.59        19.50 o                         
  -1   4  15        890.69        892.05        31.13 o                         
   0   4  15         40.58         40.14         6.84 o                         
   1   4  15        110.65        126.30        13.85 o                         
   2   4  15        178.70        182.37        16.67 o                         
   3   4  15        317.12        340.95        23.74 o                         
   4   4  15         18.95         11.92         6.57 o                         
   5   4  15        244.58        246.01        17.59 o                         
  -6   5  15        279.17        295.15        22.08 o                         
  -5   5  15         71.46         94.28        16.09 o                         
  -4   5  15        106.68        103.17        13.20 o                         
  -3   5  15        658.38        643.50        25.26 o                         
  -2   5  15        766.33        763.70        27.88 o                         
  -1   5  15          0.44         -0.94         4.05 o                         
   0   5  15         59.17         53.92        10.41 o                         
   1   5  15         90.73         90.35        13.27 o                         
   2   5  15          8.15          5.21         6.73 o                         
   3   5  15        194.05        207.45        19.69 o                         
   4   5  15        964.93        993.88        36.26 o                         
  -5   6  15        352.98        346.34        23.66 o                         
  -4   6  15        124.66        142.43        24.90 o                         
  -3   6  15         86.19         89.32        10.39 o                         
  -2   6  15        235.49        216.05        18.81 o                         
  -1   6  15        434.75        425.74        26.03 o                         
   0   6  15         26.13         22.48         8.48 o                         
   1   6  15         85.94         76.94        12.67 o                         
   2   6  15        323.94        324.84        23.75 o                         
   3   6  15        265.23        281.00        17.80 o                         
  -4   7  15        284.18        301.56        26.37 o                         
  -3   7  15        551.79        568.34        31.98 o                         
  -2   7  15        102.79         99.06        14.71 o                         
  -1   7  15         25.28         19.82         9.28 o                         
   0   7  15         28.42         28.26        10.14 o                         
   1   7  15         95.96         92.32        14.31 o                         
   2   7  15          2.70          1.75         5.90 o                         
  -2   8  15        196.03        182.43        19.52 o                         
  -1   8  15        487.55        477.84        30.65 o                         
   0   8  15         48.85         53.84        13.00 o                         
  -3  -7  16        233.40        246.68        17.29 o                         
  -2  -7  16         86.10         87.58        11.38 o                         
  -1  -7  16         37.60         30.60         8.46 o                         
   0  -7  16        124.54        131.40        13.40 o                         
   1  -7  16         80.53         89.30        10.97 o                         
  -5  -6  16         65.33         63.32        13.30 o                         
  -4  -6  16         22.49         26.09         7.86 o                         
  -3  -6  16        350.46        352.80        20.00 o                         
  -2  -6  16        304.08        317.15        18.75 o                         
  -1  -6  16        201.48        188.75        12.15 o                         
   0  -6  16         91.76         91.19         9.34 o                         
   1  -6  16        259.75        275.84        16.49 o                         
   2  -6  16         65.33         63.63         9.29 o                         
  -6  -5  16         21.07         27.32        10.57 o                         
  -5  -5  16         10.03          8.97         6.44 o                         
  -4  -5  16        252.63        260.95        16.87 o                         
  -3  -5  16        471.49        505.62        23.42 o                         
  -2  -5  16        134.45        143.14        10.51 o                         
  -1  -5  16        422.76        433.95        17.55 o                         
   0  -5  16        177.61        184.95        11.48 o                         
   1  -5  16        191.35        189.43        13.77 o                         
   2  -5  16        229.60        227.19        15.00 o                         
   3  -5  16        227.76        209.69        14.97 o                         
  -6  -4  16         57.21         64.92        12.50 o                         
  -5  -4  16        160.32        176.30        14.11 o                         
  -4  -4  16         16.51         25.25         6.13 o                         
  -3  -4  16        160.63        166.14        10.82 o                         
  -2  -4  16        455.62        436.73        17.63 o                         
  -1  -4  16        266.77        270.59        15.21 o                         
   0  -4  16        112.02        106.17        10.53 o                         
   1  -4  16        298.91        301.17        16.32 o                         
   2  -4  16         52.28         46.94         8.32 o                         
   3  -4  16         11.82         13.09         5.90 o                         
   4  -4  16        130.91        136.32        13.45 o                         
  -7  -3  16        224.10        243.72        28.92 o                         
  -6  -3  16        174.01        186.78        16.96 o                         
  -5  -3  16         90.30        103.03         9.76 o                         
  -4  -3  16        378.67        366.27        16.05 o
[truncated: 35,643 more chars]
