# Supplementary material for: Crystal structures and hydrogen-bonding analysis of a series of benzamide complexes of zinc(II) chloride
Source: Acta Crystallogr E Crystallogr Commun. 2021 Aug 17;77(Pt 9):880–6. doi: 10.1107/S2056989021008264 (PMC8423010; doi:10.1107/S2056989021008264)
Supplement: Supplementary file 5 [file e-77-00880-2sup8.mol]

2
  --CCDC--080921    3D                              

 41 42  0  0  0  0  0  0  0  0999 V2000
    4.4762    5.6214    2.5671 Zn     0
    3.3854    4.9774    0.7270 Cl     0
    5.6184    7.4843    2.7710 Cl     0
    5.8747    4.2203    2.9531 O      0
    3.2467    5.5047    4.1124 O      0
    4.9544    2.3724    2.0278 N      0
    5.0497    1.5673    1.8608 H      0
    4.3201    2.8047    1.6396 H      0
    1.2118    5.3526    3.1362 N      0
    1.5408    5.4857    2.3668 H      0
    0.4009    5.1722    3.1939 H      0
    7.1629    2.2190    2.9620 C      0
    7.9442    1.6218    1.9574 C      0
    9.0648    0.9008    2.3567 C      0
    9.6154    0.4992    1.6948 H      0
    9.4015    0.7523    3.6936 C      0
   10.1671    0.2460    3.9382 H      0
    8.6161    1.3438    4.6740 C      0
    8.8357    1.2348    5.5918 H      0
    7.5081    2.0969    4.3066 C      0
    6.9855    2.5286    4.9722 H      0
    5.9365    2.9977    2.6284 C      0
    7.6104    1.7414    0.4871 C      0
    8.4164    1.5736   -0.0452 H      0
    7.2771    2.6432    0.2998 H      0
    6.9227    1.0833    0.2540 H      0
    1.3857    5.0105    5.5039 C      0
    2.0448    4.2021    6.4449 C      0
    1.3793    3.9224    7.6371 C      0
    1.7944    3.3516    8.2728 H      0
    0.1331    4.4520    7.9240 C      0
   -0.2876    4.2562    8.7528 H      0
   -0.5016    5.2703    6.9979 C      0
   -1.3539    5.6428    7.1931 H      0
    0.1190    5.5409    5.7835 C      0
   -0.3177    6.0875    5.1406 H      0
    2.0009    5.3058    4.1841 C      0
    3.4108    3.5867    6.1992 C      0
    3.4260    3.1669    5.3137 H      0
    3.5926    2.9099    6.8845 H      0
    4.0964    4.2858    6.2409 H      0
  1  2  1
  1  3  1
  1  4  1
  1  5  1
  4 22  2
  5 37  2
  6  7  1
  6  8  1
  6 22  1
  9 10  1
  9 11  1
  9 37  1
 12 13  4
 12 20  4
 12 22  1
 13 14  4
 13 23  1
 14 15  1
 14 16  4
 16 17  1
 16 18  4
 18 19  1
 18 20  4
 20 21  1
 23 24  1
 23 25  1
 23 26  1
 27 28  4
 27 35  4
 27 37  1
 28 29  4
 28 38  1
 29 30  1
 29 31  4
 31 32  1
 31 33  4
 33 34  1
 33 35  4
 35 36  1
 38 39  1
 38 40  1
 38 41  1
M  END
$$$$
