# Supplementary material for: Crystal structures and hydrogen-bonding analysis of a series of benzamide complexes of zinc(II) chloride
Source: Acta Crystallogr E Crystallogr Commun. 2021 Aug 17;77(Pt 9):880–6. doi: 10.1107/S2056989021008264 (PMC8423010; doi:10.1107/S2056989021008264)
Supplement: Supplementary file 6 [file e-77-00880-3sup4.hkl]

data_3                                                                          
_shelx_title ' ot319a_a.res in C2/c'                                            
_shelx_refln_list_code          4                                               
_shelx_F_calc_maximum      323.02                                               
_exptl_crystal_F_000       832.00                                               
_reflns_d_resolution_high  0.7395                                               
                                                                                
loop_                                                                           
 _space_group_symop_operation_xyz                                               
 'x, y, z'                                                                      
 '-x, y, -z+1/2'                                                                
 'x+1/2, y+1/2, z'                                                              
 '-x+1/2, y+1/2, -z+1/2'                                                        
 '-x, -y, -z'                                                                   
 'x, -y, z-1/2'                                                                 
 '-x+1/2, -y+1/2, -z'                                                           
 'x+1/2, -y+1/2, z-1/2'                                                         
                                                                                
_cell_length_a    13.9452                                                       
_cell_length_b    18.9742                                                       
_cell_length_c     7.0651                                                       
_cell_angle_alpha  90.000                                                       
_cell_angle_beta  108.021                                                       
_cell_angle_gamma  90.000                                                       
                                                                                
_shelx_F_squared_multiplier     1.000                                           
                                                                                
loop_                                                                           
 _refln_index_h                                                                 
 _refln_index_k                                                                 
 _refln_index_l                                                                 
 _refln_F_squared_calc                                                          
 _refln_F_squared_meas                                                          
 _refln_F_squared_sigma                                                         
 _refln_observed_status                                                         
   2   0   0      15860.37      16073.89       382.49 o                         
   4   0   0      78255.91      80493.15      1093.09 o                         
   6   0   0       6239.05       6008.29        92.27 o                         
   8   0   0      30206.26      29982.74       321.93 o                         
  10   0   0       3394.24       3290.25        77.43 o                         
  12   0   0         35.14         22.38        38.25 o                         
  14   0   0        209.17        209.31        29.33 o                         
  16   0   0       3299.24       3600.01       103.83 o                         
   1   1   0      23670.42      25908.65       747.44 o                         
   3   1   0       7098.72       6921.33       174.85 o                         
   5   1   0        313.98        323.13        10.48 o                         
   7   1   0       4193.86       3860.24        60.66 o                         
   9   1   0       9074.01       9037.49       169.86 o                         
  11   1   0        318.01        351.06        24.06 o                         
  13   1   0         24.68         21.72        14.46 o                         
  15   1   0       1436.58       1365.68        44.66 o                         
  17   1   0        818.32        882.35        39.78 o                         
   0   2   0       4818.99       5147.78       127.86 o                         
   2   2   0        130.27        107.10        13.11 o                         
   4   2   0        212.18        276.99         8.80 o                         
   6   2   0         87.58        103.89         5.42 o                         
   8   2   0       4034.04       3614.10        42.63 o                         
  10   2   0        299.86        278.42        14.58 o                         
  12   2   0        987.84        973.74        31.91 o                         
  14   2   0         76.48         71.50        17.56 o                         
  16   2   0        569.52        573.05        31.91 o                         
   1   3   0       4426.51       4433.36        66.01 o                         
   3   3   0      26011.31      27464.92       659.59 o                         
   5   3   0        547.03        537.37         9.49 o                         
   7   3   0        923.32       1086.44        18.67 o                         
   9   3   0        469.24        447.27        14.98 o                         
  11   3   0       1510.39       1536.92        33.39 o                         
  13   3   0       1187.83       1167.94        39.91 o                         
  15   3   0        211.62        208.63        22.81 o                         
  17   3   0          2.24        -10.00        21.97 o                         
   0   4   0      19005.06      19879.89       478.66 o                         
   2   4   0      11760.20      11775.01       128.80 o                         
   4   4   0       5911.94       5874.63        57.21 o                         
   6   4   0       4841.74       4819.12        49.76 o                         
   8   4   0       3763.03       3669.04        45.24 o                         
  10   4   0       3362.62       3310.05        50.57 o                         
  12   4   0       2341.13       2322.91        49.69 o                         
  14   4   0        814.38        749.17        38.49 o                         
  16   4   0        405.86        395.02        28.52 o                         
   1   5   0       7150.01       7265.98        84.08 o                         
   3   5   0       2762.46       2760.26        33.50 o                         
   5   5   0       5173.51       5336.83        53.73 o                         
   7   5   0       7611.04       7247.97        67.58 o                         
   9   5   0       7872.44       7604.40       115.18 o                         
  11   5   0       3064.53       3062.70        50.12 o                         
  13   5   0        104.66        113.90        17.15 o                         
  15   5   0        214.80        191.66        22.70 o                         
  17   5   0       1036.64       1022.92        48.90 o                         
   0   6   0       7194.90       7346.86       107.13 o                         
   2   6   0         70.59         58.56         4.12 o                         
   4   6   0       1458.32       1521.43        18.20 o                         
   6   6   0       4166.22       4172.15        41.28 o                         
   8   6   0      10600.78      10575.15       103.56 o                         
  10   6   0        196.16        177.00        13.47 o                         
  12   6   0        549.00        507.20        25.89 o                         
  14   6   0        375.43        389.20        29.50 o                         
  16   6   0        777.04        735.18        40.10 o                         
   1   7   0        411.08        434.25        10.49 o                         
   3   7   0       5668.26       5799.77        54.11 o                         
   5   7   0       2552.18       2484.07        25.64 o                         
   7   7   0        734.65        761.85        14.51 o                         
   9   7   0         94.97        100.87         8.58 o                         
  11   7   0       2587.46       2573.27        45.88 o                         
  13   7   0        144.19        120.19        18.94 o                         
  15   7   0        229.89        195.28        40.36 o                         
  17   7   0          6.52        -22.96        30.95 o                         
   0   8   0       1111.17       1078.17        40.01 o                         
   2   8   0       1235.93       1132.14        16.25 o                         
   4   8   0      13427.31      12725.57       112.76 o                         
   6   8   0      12079.87      12483.13       110.85 o                         
   8   8   0       2019.48       2186.90        40.47 o                         
  10   8   0        421.10        360.78        14.13 o                         
  12   8   0       2884.64       2965.30        59.30 o                         
  14   8   0       1570.85       1631.51        83.44 o                         
  16   8   0          7.58        -11.37        30.46 o                         
   1   9   0       1185.05       1232.56        19.59 o                         
   3   9   0      10781.72      10339.22        99.14 o                         
   5   9   0      11013.61      10886.37        87.67 o                         
   7   9   0       2801.04       2840.08        33.33 o                         
   9   9   0       1873.24       1814.59        30.96 o                         
  11   9   0       3413.51       3546.67        64.95 o                         
  13   9   0       1654.59       1750.72        53.69 o                         
  15   9   0        116.18         53.55        36.06 o                         
   0  10   0         16.87         27.03         7.55 o                         
   2  10   0       4005.85       3862.99        42.04 o                         
   4  10   0      14560.63      14342.91       135.85 o                         
   6  10   0        588.08        533.40        14.06 o                         
   8  10   0       1268.53       1250.23        24.96 o                         
  10  10   0       1891.34       1930.91        34.54 o                         
  12  10   0       4269.65       4379.53        77.57 o                         
  14  10   0         27.49         -3.22        27.79 o                         
  16  10   0         31.70         -1.33        33.97 o                         
   1  11   0          2.94         11.32         4.41 o                         
   3  11   0       1489.23       1481.58        30.99 o                         
   5  11   0        150.39        146.57         8.55 o                         
   7  11   0       1673.29       1659.96        25.19 o                         
   9  11   0       1428.21       1483.29        29.34 o                         
  11  11   0        139.64        116.26        15.49 o                         
  13  11   0        715.57        702.87        42.77 o                         
  15  11   0         18.70        -21.24        30.65 o                         
   0  12   0       9267.64       9029.83       137.53 o                         
   2  12   0       1111.34       1064.00        18.22 o                         
   4  12   0          8.48          2.05         6.68 o                         
   6  12   0       2933.51       2874.92        34.21 o                         
   8  12   0       3877.38       3735.76        50.17 o                         
  10  12   0        887.09        889.54        27.53 o                         
  12  12   0         25.62          7.71        20.09 o                         
  14  12   0         52.87         52.02        52.46 o                         
   1  13   0       5659.60       5557.84        64.87 o                         
   3  13   0       8329.50       8001.47        81.75 o                         
   5  13   0       1456.01       1375.26        23.50 o                         
   7  13   0        830.88        818.26        21.08 o                         
   9  13   0       2677.84       2772.80        43.07 o                         
  11  13   0       1063.63       1067.48        36.29 o                         
  13  13   0        543.70        475.76        37.07 o                         
  15  13   0        817.44        848.48        57.89 o                         
   0  14   0       8778.86       8597.06       134.81 o                         
   2  14   0       5355.61       5182.10        65.49 o                         
   4  14   0       1180.62       1103.68        34.70 o                         
   6  14   0        247.75        239.35        11.24 o                         
   8  14   0        768.51        770.68        23.77 o                         
  10  14   0       1720.53       1782.97        41.32 o                         
  12  14   0        971.70       1000.80        90.96 o                         
  14  14   0        153.96        135.51        36.32 o                         
   1  15   0       2382.84       2244.98        35.00 o                         
   3  15   0        455.51        434.63        16.68 o                         
   5  15   0         27.73          7.57         9.32 o                         
   7  15   0        634.90        624.14        21.86 o                         
   9  15   0         31.86         22.55        13.29 o                         
  11  15   0        316.25        321.44        25.70 o                         
  13  15   0         93.98        100.50        32.78 o                         
   0  16   0      25715.67      24588.29       353.94 o                         
   2  16   0        837.53        822.56        23.05 o                         
   4  16   0       6034.57       5847.27        71.77 o                         
   6  16   0        301.24        254.83        13.52 o                         
   8  16   0       4233.47       4407.27        67.90 o                         
  10  16   0        111.94         97.72        20.06 o                         
  12  16   0        319.76        296.64        48.08 o                         
  14  16   0          9.25        -41.53        42.62 o                         
   1  17   0      12930.99      12394.87       135.22 o                         
   3  17   0         11.49          4.98         9.99 o                         
   5  17   0        111.92         96.40        13.47 o                         
   7  17   0       3170.63       3072.90        53.50 o                         
   9  17   0       3256.58       3414.40        93.16 o                         
  11  17   0        194.68        218.05        32.99 o                         
  13  17   0         15.25         33.09        32.78 o                         
   0  18   0       4207.56       4154.15        98.48 o                         
   2  18   0       2879.57       2779.35        44.05 o                         
   4  18   0        134.04        104.68        13.02 o                         
   6  18   0        327.72        281.83        21.18 o                         
   8  18   0       5334.73       5390.89       107.05 o                         
  10  18   0       1822.46       1829.06        71.45 o                         
  12  18   0         51.55         74.31        48.08 o                         
   1  19   0       1541.81       1575.57        40.55 o                         
   3  19   0        228.98        217.39        15.51 o                         
   5  19   0         40.38          0.84        12.09 o                         
   7  19   0       2846.47       2773.07        81.84 o                         
   9  19   0       1449.07       1402.71        85.79 o                         
  11  19   0          1.69         -3.03        31.15 o                         
   0  20   0        210.56        194.56        22.36 o                         
   2  20   0        198.69        164.24        15.47 o                         
   4  20   0        931.83        860.04        28.72 o                         
   6  20   0         16.00        -14.56        21.25 o                         
   8  20   0        436.00        433.43        40.52 o                         
  10  20   0          4.78         -7.51        30.46 o                         
   1  21   0        280.67        262.40        18.30 o                         
   3  21   0       1197.36       1200.99        49.44 o                         
   5  21   0       1191.81       1165.36        45.27 o                         
   7  21   0        136.58         97.26        30.14 o                         
   9  21   0        385.07        378.60        66.12 o                         
   0  22   0        713.79        606.10        35.22 o                         
   2  22   0        735.93        681.14        26.19 o                         
   4  22   0        845.38        816.21        60.27 o                         
   6  22   0       1317.50       1302.20        64.52 o                         
   8  22   0       1593.46       1580.64        72.17 o                         
   1  23   0        905.62        870.34        41.80 o                         
   3  23   0         31.76         34.47        19.81 o                         
   5  23   0        464.24        432.10        37.45 o                         
   7  23   0       1924.29       2044.83        79.98 o                         
   0  24   0        660.30        672.39        45.57 o                         
   2  24   0         98.37         81.50        24.10 o                         
   4  24   0        118.11        128.48        25.56 o                         
   6  24   0         26.72         23.15        38.80 o                         
   1  25   0          2.79         -4.49        25.10 o                         
   3  25   0        290.41        323.67        41.68 o                         
 -17   1   1        434.77        409.73        41.64 o                         
 -15   1   1       2362.27       2269.88        58.92 o                         
 -13   1   1        750.12        708.52        29.45 o                         
 -11   1   1        102.70         83.53        10.60 o                         
  -9   1   1       3062.82       2937.94        28.62 o                         
  -7   1   1       2907.19       2834.49        33.82 o                         
  -5   1   1       1300.22       1288.62        14.42 o                         
  -3   1   1       5509.17       5465.42       101.61 o                         
  -1   1   1       4553.89       4792.31        86.16 o                         
   3   1   1     104345.03     106068.17      1116.22 o                         
   5   1   1       8278.14       8282.28       107.56 o                         
   7   1   1       5129.29       5578.02        77.64 o                         
   9   1   1        522.20        487.87        20.74 o                         
  11   1   1       2720.03       2778.71        52.55 o                         
  13   1   1        539.19        605.81        28.74 o                         
  15   1   1        338.03        330.64        33.93 o                         
  17   1   1         41.61         65.26        24.57 o                         
 -18   2   1       1947.54       1896.70        88.52 o                         
 -16   2   1       1680.78       1744.32        49.64 o                         
 -14   2   1         65.92         89.20        17.14 o                         
 -12   2   1       2302.81       2223.00        38.69 o                         
 -10   2   1       9236.63       8963.84        84.35 o                         
  -8   2   1       4163.03       4095.68        38.96 o                         
  -6   2   1       1356.39       1265.13        26.30 o                         
  -4   2   1       2634.71       2442.65        29.88 o                         
  -2   2   1      20243.63      21755.54       369.76 o                         
   0   2   1      38658.56      44346.33       844.16 o                         
   2   2   1       2236.36       1894.95        66.46 o                         
   4   2   1       9103.65       8554.99        95.87 o                         
   6   2   1      30765.09      30825.13       370.95 o                         
   8   2   1       1424.28       1400.04        30.38 o                         
  10   2   1        683.87        730.20        27.45 o                         
  12   2   1       2459.08       2456.27        61.26 o                         
  14   2   1       4252.26       4466.12        79.87 o                         
  16   2   1        431.98        479.08        32.20 o                         
 -17   3   1        898.53        956.17        60.52 o                         
 -15   3   1         76.29         54.01        17.98 o                         
 -13   3   1        222.80        195.67        16.60 o                         
 -11   3   1       3974.37       3989.27        53.66 o                         
  -9   3   1       6211.09       5932.83        54.44 o                         
  -7   3   1       2638.66       2554.76        31.17 o                         
  -5   3   1       4429.79       4405.90        41.82 o                         
  -3   3   1      11427.04      12043.47       111.25 o                         
  -1   3   1      15106.95      16992.49       237.45 o                         
   1   3   1       5292.64       5412.57       318.56 o                         
   3   3   1         81.71         46.22         4.86 o                         
   5   3   1       7170.26       6698.86        65.67 o                         
   7   3   1      13502.85      13496.32       139.23 o                         
   9   3   1       1052.13       1106.28        36.91 o                         
  11   3   1         43.34         39.48        12.97 o                         
  13   3   1       2025.83       2029.50        48.82 o                         
  15   3   1       1715.27       1742.36        56.59 o                         
  17   3   1         63.74         49.04        24.56 o                         
 -18   4   1        342.33        323.11        35.54 o                         
 -16   4   1         10.27         10.66        22.07 o                         
 -14   4   1        364.69        324.90        28.96 o                         
 -12   4   1         18.56         20.24        11.21 o                         
 -10   4   1       3054.95       2963.38        34.96 o                         
  -8   4   1       3074.64       3052.60        31.27 o                         
  -6   4   1        928.90        896.59        12.74 o                         
  -4   4   1       1597.12       1713.86        17.96 o                         
  -2   4   1      37993.89      38945.52       482.19 o                         
   0   4   1        106.25        155.21        12.24 o                         
   2   4   1      21300.19      23591.04       229.78 o                         
   4   4   1          1.58          5.29         5.34 o                         
   6   4   1       5636.12       5433.85        55.99 o                         
   8   4   1       2061.61       2067.63        34.87 o                         
  10   4   1         26.18         18.83        11.31 o                         
  12   4   1         19.24        -13.20        13.77 o                         
  14   4   1       1280.18       1365.44        46.51 o                         
  16   4   1         34.61        -20.23        20.71 o                         
 -17   5   1         13.60         12.76        25.38 o                         
 -15   5   1        962.89        954.89        45.62 o                         
 -13   5   1       1954.50       1898.08        40.55 o                         
 -11   5   1         73.26         63.96         8.77 o                         
  -9   5   1         99.97         77.06         6.68 o                         
  -7   5   1       4931.92       4856.79        44.99 o                         
  -5   5   1       5459.69       5214.56        46.75 o                         
  -3   5   1        665.34        711.20        11.14 o                         
  -1   5   1       1103.57       1170.56        18.40 o                         
   1   5   1      13021.49      14274.90       141.33 o                         
   3   5   1      21017.20      22128.01       217.40 o                         
   5   5   1          3.72         11.38         4.56 o                         
   7   5   1        928.76        915.20        17.10 o                         
   9   5   1       1398.76       1475.18        30.83 o                         
  11   5   1       1315.04       1275.79        35.45 o                         
  13   5   1          8.49         -5.48        15.96 o                         
  15   5   1         13.56        -14.10        20.52 o                         
 -16   6   1        658.02        588.26        37.94 o                         
 -14   6   1       4919.22       4905.50       122.76 o                         
 -12   6   1        835.40        816.91        27.70 o                         
 -10   6   1        720.01        683.01        19.47 o                         
  -8   6   1       7518.98       7600.43        67.71 o                         
  -6   6   1      41042.15      41334.71       312.30 o                         
  -4   6   1       5067.18       4743.95        40.56 o                         
  -2   6   1       1734.04       1887.10        23.84 o                         
   0   6   1       5960.33       6358.48        78.39 o                         
   2   6   1      26129.83      26636.01       264.37 o                         
   4   6   1       6972.37       6721.13        71.46 o                         
   6   6   1         38.16         48.10         5.97 o                         
   8   6   1       1617.35       1671.14        25.43 o                         
  10   6   1       7289.99       7299.18        94.55 o                         
  12   6   1       3331.52       3523.89        64.52 o                         
  14   6   1        104.62         75.39        23.28 o                         
  16   6   1          5.46         14.75        25.34 o                         
 -17   7   1          6.01        -13.11        30.91 o                         
 -15   7   1       1428.76       1496.50        55.72 o                         
 -13   7   1       2945.50       3033.76        61.80 o                         
 -11   7   1       1386.80       1405.89        28.27 o                         
  -9   7   1        227.15        182.27         9.59 o                         
  -7   7   1       5704.65       5366.38        44.90 o                         
  -5   7   1      36947.00      38658.50       308.43 o                         
  -3   7   1      17307.41      18489.06       150.04 o                         
  -1   7   1        409.22        604.84        17.49 o                         
   1   7   1       2306.52       2152.78        26.44 o                         
   3   7   1      14093.42      14280.63       143.42 o                         
   5   7   1       1729.41       1645.69        27.08 o                         
   7   7   1        394.40        342.19        11.74 o                         
   9   7   1       7575.42       7779.18        88.96 o                         
  11   7   1       7803.02       8286.22       137.40 o                         
  13   7   1        154.22        160.89        24.10 o                         
  15   7   1         48.25         31.41        24.33 o                         
 -16   8   1        202.95        232.33        37.86 o                         
 -14   8   1        924.77        961.70        48.05 o                         
 -12   8   1        610.17        616.92        29.35 o                         
 -10   8   1        154.01        161.69        10.84 o                         
  -8   8   1        293.02        266.75        10.45 o                         
  -6   8   1       4616.69       4468.67        46.07 o                         
  -4   8   1       7589.43       7823.19        79.95 o                         
  -2   8   1         60.93         56.07         3.93 o                         
   0   8   1         66.45         47.18         4.57 o                         
   2   8   1       5775.24       5677.61        57.03 o                         
   4   8   1       3084.79       2990.17        36.93 o                         
   6   8   1         88.28         89.02         7.07 o                         
   8   8   1        477.39        503.03        17.44 o                         
  10   8   1       2499.16       2512.17        45.26 o                         
  12   8   1        711.06        701.56        35.36 o                         
  14   8   1         14.96         -5.76        21.28 o                         
  16   8   1         45.32         27.22        27.36 o                         
 -17   9   1         70.42         16.13        34.75 o                         
 -15   9   1          5.34         15.31        28.97 o                         
 -13   9   1         16.46          8.11        20.98 o                         
 -11   9   1        659.75        692.04        29.24 o                         
  -9   9   1          1.35         -6.01         6.01 o                         
  -7   9   1        509.32        610.64        13.52 o                         
  -5   9   1       4707.47       5098.64        51.10 o                         
  -3   9   1       5374.45       5746.14        51.79 o                         
  -1   9   1       1420.33       1793.32        31.24 o                         
   1   9   1        944.31       1040.24        16.24 o                         
   3   9   1         15.00         28.10         5.85 o                         
   5   9   1          0.62         -0.35         5.88 o                         
   7   9   1         25.03         19.30         7.60 o                         
   9   9   1        906.71        947.15        27.89 o                         
  11   9   1        700.03        623.29        32.97 o                         
  13   9   1        105.27         62.28        22.21 o                         
  15   9   1         61.74         63.58        26.15 o                         
 -16  10   1        289.38        258.76        47.54 o                         
 -14  10   1       1669.73       1678.15        62.11 o                         
 -12  10   1        698.50        740.37        36.30 o                         
 -10  10   1          9.00         -9.86        11.67 o                         
  -8  10   1       2268.73       2221.14        29.87 o                         
  -6  10   1      12855.33      12972.05       104.44 o                         
  -4  10   1       6479.37       6246.79        53.35 o                         
  -2  10   1        753.18        685.43        11.84 o                         
   0  10   1       1365.18       1310.71        19.15 o                         
   2  10   1       3605.45       3531.29        39.62 o                         
   4  10   1       2033.48       1906.30        27.73 o                         
   6  10   1        480.79        507.34        16.46 o                         
   8  10   1       1610.13       1633.63        31.01 o                         
  10  10   1       3887.38       4027.33        62.31 o                         
  12  10   1       1634.23       1719.55        70.89 o                         
  14  10   1         20.12         59.62        24.62 o                         
 -15  11   1       1667.41       1832.64        79.18 o                         
 -13  11   1       3263.77       3438.50        83.51 o                         
 -11  11   1        188.98        185.19        27.75 o                         
  -9  11   1        519.51        527.46        20.39 o                         
  -7  11   1       8211.43       8123.21        73.91 o                         
  -5  11   1       9044.98       8822.32        83.48 o                         
  -3  11   1       2443.53       2286.32        24.47 o                         
  -1  11   1       1281.46       1218.15        18.83 o                         
   1  11   1       8298.22       8146.08        82.20 o                         
   3  11   1      14484.93      14178.11       135.14 o                         
   5  11   1       1960.01       1941.59        31.24 o                         
   7  11   1        374.92        400.56        15.67 o                         
   9  11   1       3740.70       3767.91        52.47 o                         
  11  11   1       2533.13       2600.40        49.99 o                         
  13  11   1        403.20        382.94        31.27 o                         
  15  11   1        227.89        202.57        35.71 o                         
 -16  12   1        305.51        292.47        43.25 o                         
 -14  12   1       2440.62       2622.40        77.59 o                         
 -12  12   1       1496.31       1533.90        45.01 o                         
 -10  12   1         44.55         17.98        14.43 o                         
  -8  12   1        309.94        314.55        13.39 o                         
  -6  12   1       8781.76       8486.18        76.70 o                         
  -4  12   1       2152.55       2079.88        27.10 o                         
  -2  12   1       1460.42       1343.35        23.38 o                         
   0  12   1       4182.48       3976.60        46.09 o                         
   2  12   1      22505.81      21863.18       203.59 o                         
   4  12   1       4406.45       4238.11        48.29 o                         
   6  12   1         19.50         17.68         8.42 o                         
   8  12   1        268.55        234.51        17.12 o                         
  10  12   1       2045.91       2068.84        43.46 o                         
  12  12   1        629.37        642.96        29.70 o                         
  14  12   1          2.78        -18.21        24.25 o                         
 -15  13   1        328.21        296.66        65.57 o                         
 -13  13   1        394.17        395.17        40.03 o                         
 -11  13   1        101.85         96.72        18.48 o                         
  -9  13   1        494.66        508.19        32.76 o                         
  -7  13   1        795.35        808.12        20.84 o                         
  -5  13   1       1294.07       1215.74        21.59 o                         
  -3  13   1       1420.48       1340.35        24.60 o                         
  -1  13   1       1122.21       1073.70        21.68 o                         
   1  13   1       2904.42       2765.88        38.14 o                         
   3  13   1       4250.43       4077.47        47.13 o                         
   5  13   1          0.46         -6.01         6.75 o                         
   7  13   1       1159.92       1149.30        27.15 o                         
   9  13   1         13.81         -6.08        11.17 o                         
  11  13   1        726.07        749.07        35.14 o                         
  13  13   1         15.75        -16.48        22.86 o                         
 -14  14   1        415.51        351.30        42.48 o                         
 -12  14   1        651.09        682.52        33.37 o                         
 -10  14   1       4355.87       4530.15        78.68 o                         
  -8  14   1        376.36        382.53        16.78 o                         
  -6  14   1        711.43        656.10        20.66 o                         
  -4  14   1         83.32         95.35         9.74 o                         
  -2  14   1       9620.57       9263.77       102.06 o                         
   0  14   1       7055.26       6619.59        76.45 o                         
   2  14   1       2051.22       2021.57        32.36 o                         
   4  14   1         87.83         78.86         8.81 o                         
   6  14   1      13475.30      13563.79       144.80 o                         
   8  14   1       1788.42       1830.06        35.32 o                         
  10  14   1       2548.03       2538.20        49.40 o                         
  12  14   1         48.43         39.17        19.02 o                         
  14  14   1       2099.72       2242.95        89.19 o                         
 -15  15   1        844.05        774.12        57.17 o                         
 -13  15   1        267.24        239.85        36.65 o                         
 -11  15   1       1113.41       1108.28        48.67 o                         
  -9  15   1       2905.20       2814.23        60.54 o                         
  -7  15   1        878.16        859.56        29.90 o                         
  -5  15   1        690.45        731.88        23.13 o                         
  -3  15   1       3673.60       3627.31        48.99 o                         
  -1  15   1       2585.36       2555.48        38.45 o                         
   1  15   1       2382.83       2369.72        36.42 o                         
   3  15   1       8659.10       8540.75        96.49 o                         
   5  15   1       5977.97       5730.69        71.38 o                         
   7  15   1        345.59        366.92        17.52 o                         
   9  15   1         43.77         61.72        13.68 o                         
  11  15   1        588.52        562.47        26.96 o                         
  13  15   1       1272.47       1337.52        74.86 o                         
 -14  16   1        375.67        391.65        55.19 o                         
 -12  16   1        233.80        311.73        53.13 o                         
 -10  16   1       1710.03       1741.92        72.57 o                         
  -8  16   1       2092.99       2106.03        86.12 o                         
  -6  16   1        478.77        459.69        20.94 o                         
  -4  16   1       2323.40       2329.26        38.50 o                         
  -2  16   1       3515.48       3548.02        49.13 o                         
   0  16   1        503.22        489.00        18.44 o                         
   2  16   1       3264.30       3125.37        45.17 o                         
   4  16   1       7160.63       6821.70       110.85 o                         
   6  16   1        877.17        932.56        40.93 o                         
   8  16   1         88.83         78.68        13.73 o                         
  10  16   1        646.86        542.34        23.85 o                         
  12  16   1        715.36        802.82        81.42 o                         
 -13  17   1          2.26         19.67        46.99 o                         
 -11  17   1        996.50        977.44        58.49 o                         
  -9  17   1        458.48        416.57        32.32 o                         
  -7  17   1        119.02         96.92        16.03 o                         
  -5  17   1        164.93        157.12        16.91 o                         
  -3  17   1        472.36        466.85        18.68 o                         
  -1  17   1       3228.58       3149.86        46.52 o                         
   1  17   1        214.93        208.32        16.07 o                         
   3  17   1       2474.64       2393.27        39.36 o                         
   5  17   1        585.34        573.05        27.11 o                         
   7  17   1       4651.24       4666.79        69.78 o                         
   9  17   1          2.00          7.05        14.32 o                         
  11  17   1        135.88        101.98        46.45 o                         
 -12  18   1          4.52          6.50        30.79 o                         
 -10  18   1        125.61         61.20        29.36 o                         
  -8  18   1        205.30        147.93        27.66 o                         
  -6  18   1         16.05         16.06        13.61 o                         
  -4  18   1          5.66          4.48        12.77 o                         
  -2  18   1         76.66         67.87        12.12 o                         
   0  18   1        333.63        332.44        17.01 o                         
   2  18   1        666.65        631.95        23.22 o                         
   4  18   1       1313.17       1237.52        34.48 o                         
   6  18   1        305.47        314.45        19.70 o                         
   8  18   1        238.91        233.90        20.76 o                         
  10  18   1         56.73         81.93        29.63 o                         
  12  18   1        282.85        227.31        57.92 o                         
 -11  19   1        776.36        697.19        64.48 o                         
  -9  19   1        932.75       1023.03        59.70 o                         
  -7  19   1        999.43        974.12        35.57 o                         
  -5  19   1       1174.06       1087.74        34.75 o                         
  -3  19   1        587.89        637.22        32.14 o                         
  -1  19   1       1566.89       1539.37        33.89 o                         
   1  19   1       2097.96       2042.78        38.38 o                         
   3  19   1        590.05        561.60        23.60 o                         
   5  19   1       1567.70       1526.90        45.43 o                         
   7  19   1       1619.01       1515.98        40.20 o                         
   9  19   1         29.41         32.27        23.73 o                         
  11  19   1        126.69        121.30        51.36 o                         
 -10  20   1       1507.99       1618.81        74.26 o                         
  -8  20   1       2214.44       2262.77        79.18 o                         
  -6  20   1        421.12        411.70        23.83 o                         
  -4  20   1       1503.18       1542.43        40.73 o                         
  -2  20   1       4666.37       4582.39        72.32 o                         
   0  20   1        929.41        874.50        28.64 o                         
   2  20   1         31.22         29.60        12.88 o                         
   4  20   1       1053.24       1049.56        42.13 o                         
   6  20   1       2462.79       2518.94        51.47 o                         
   8  20   1       1171.93       1263.32        54.64 o                         
  10  20   1        169.43        172.17        34.67 o                         
  -9  21   1        903.78        992.78        56.79 o                         
  -7  21   1        303.56        334.67        37.70 o                         
  -5  21   1        100.12         98.45        18.95 o                         
  -3  21   1       1762.45       1682.20        43.73 o                         
  -1  21   1       2272.09       2230.28        69.61 o                         
   1  21   1         12.52          6.58        13.56 o                         
   3  21   1        123.32         87.67        16.35 o                         
   5  21   1       1158.82       1167.33        46.18 o                         
   7  21   1       1477.00       1490.17        57.36 o                         
   9  21   1         87.75         95.08        32.78 o                         
  -8  22   1        273.89        326.73        38.97 o                         
  -6  22   1       2226.44       2277.62        61.95 o                         
  -4  22   1        175.02        227.58        23.97 o                         
  -2  22   1       2031.06       1967.17        94.93 o                         
   0  22   1         24.18          6.99        18.21 o                         
   2  22   1       1491.43       1552.47        44.95 o                         
   4  22   1         13.29         35.39        20.36 o                         
   6  22   1        815.05        787.35        39.99 o                         
   8  22   1         50.15         20.33        30.88 o                         
  -7  23   1       1362.49       1347.17        71.85 o                         
  -5  23   1       3258.30       3326.29        77.27 o                         
  -3  23   1        126.91        131.62        24.75 o                         
  -1  23   1        171.19        142.46        25.08 o                         
   1  23   1        686.58        605.93        64.01 o                         
   3  23   1       1646.68       1617.87        46.42 o                         
   5  23   1         13.62         36.70        29.24 o                         
   7  23   1         35.97        -12.52        29.56 o                         
  -6  24   1       2735.07       2749.43        74.05 o                         
  -4  24   1       3075.38       3356.89       117.47 o                         
  -2  24   1         11.28         -4.96        21.83 o                         
   0  24   1         19.97          8.54        22.43 o                         
   2  24   1       2922.40       2982.75        72.34 o                         
   4  24   1       1501.91       1486.86        73.40 o                         
  -3  25   1          8.17         -1.19        26.51 o                         
  -1  25   1        232.02        210.93        27.94 o                         
   1  25   1       1453.93       1390.73        76.94 o                         
 -18   0   2        841.43        827.16        84.15 o                         
 -16   0   2        164.29         52.46        39.34 o                         
 -14   0   2        762.75        707.74        37.14 o                         
 -12   0   2      22868.96      22837.04       332.86 o                         
 -10   0   2      10290.42      10310.92       120.07 o                         
  -8   0   2       5896.54       6256.73        84.59 o                         
  -6   0   2       1440.23       1298.16        28.46 o                         
  -4   0   2      76367.51      77133.17      1203.72 o                         
  -2   0   2      15001.70      15356.92       185.49 o                         
   0   0   2       4799.72       5165.26       132.23 o                         
   2   0   2        108.81        187.81        11.37 o                         
   4   0   2      32992.26      33495.02       566.34 o                         
   6   0   2      54501.12      56053.85      1710.12 o                         
   8   0   2        357.49        321.12        23.48 o                         
  10   0   2       4424.45       4377.21       100.73 o                         
  12   0   2       3777.27       3791.02        97.99 o                         
  14   0   2       5776.64       5678.09       195.62 o                         
  16   0   2         13.38         -3.51        32.83 o                         
 -17   1   2         11.21         10.15        28.47 o                         
 -15   1   2         92.84         72.04        20.36 o                         
 -13   1   2       3455.42       3351.04        56.94 o                         
 -11   1   2       5769.48       5639.27        51.02 o                         
  -9   1   2       1063.45       1040.46        15.98 o                         
  -7   1   2         19.19         30.78         4.99 o                         
  -5   1   2       4900.70       4784.28        49.06 o                         
  -3   1   2      24198.66      24743.78       210.71 o                         
  -1   1   2       3541.36       3483.61        46.27 o                         
   1   1   2        527.98        549.45        10.81 o                         
   3   1   2      10831.05      10891.52       120.51 o                         
   5   1   2      16140.07      15496.10       171.14 o                         
   7   1   2       1379.65       1325.59        30.26 o                         
   9   1   2        239.93        257.03        28.23 o                         
  11   1   2        842.11        879.12        32.58 o                         
  13   1   2        757.06        855.88        37.83 o                         
  15   1   2        378.74        403.19        30.11 o                         
 -18   2   2         66.28         49.72        33.23 o                         
 -16   2   2        180.70        176.92        27.79 o                         
 -14   2   2         20.81         -3.34        14.68 o                         
 -12   2   2        308.66        247.16        12.66 o                         
 -10   2   2        141.50        149.80         7.83 o                         
  -8   2   2        201.63        153.52         7.28 o                         
  -6   2   2         31.70         15.06         4.00 o                         
  -4   2   2       7936.82       8446.07        70.89 o                         
  -2   2   2       7434.32       7709.52        73.32 o                         
   0   2   2       5108.74       5479.52        89.00 o                         
   2   2   2        237.01        212.98         8.19 o                         
   4   2   2       5702.35       5523.88        65.86 o                         
   6   2   2        937.02       1046.76        21.87 o                         
   8   2   2       2448.96       2501.26        45.00 o                         
  10   2   2       1846.90       1810.71        41.20 o                         
  12   2   2       1762.50       1827.11        46.14 o                         
  14   2   2        100.41         64.75        21.31 o                         
  16   2   2        160.05        110.51        26.19 o                         
 -17   3   2        104.59         75.79        24.75 o                         
 -15   3   2       1632.36       1492.69        45.65 o                         
 -13   3   2       1412.76       1359.23        36.13 o                         
 -11   3   2         98.47         77.98         7.50 o                         
  -9   3   2       2610.18       2554.46        30.37 o                         
  -7   3   2       5370.91       5155.70        50.34 o                         
  -5   3   2         36.34         62.27         4.20 o                         
  -3   3   2          8.85         27.14         2.99 o                         
  -1   3   2       3737.91       3883.16        52.71 o                         
   1   3   2       3458.43       3659.66        51.78 o                         
   3   3   2       4647.89       4812.11        51.71 o                         
   5   3   2       2196.05       2182.49        28.39 o                         
   7   3   2       2345.15       2291.23        36.32 o                         
   9   3   2       3746.54       3758.84        62.06 o                         
  11   3   2          4.39        -12.39        12.39 o                         
  13   3   2        711.16        623.57        33.82 o                         
  15   3   2        609.81        609.51        34.38 o                         
 -18   4   2        477.49        455.58        40.52 o                         
 -16   4   2       1382.78       1241.32        77.28 o                         
 -14   4   2       1058.48       1010.58        37.11 o                         
 -12   4   2       1935.61       1907.30        31.39 o                         
 -10   4   2       4119.86       4122.94        44.77 o                         
  -8   4   2       4338.53       4220.55        43.78 o                         
  -6   4   2       4464.07       4306.39        40.45 o                         
  -4   4   2       7248.38       7440.91        63.53 o                         
  -2   4   2      14033.03      14710.20       113.31 o                         
   0   4   2       9504.39      10084.02        99.23 o                         
   2   4   2       2598.03       2574.61        41.16 o                         
   4   4   2       6853.14       6892.44        70.45 o                         
   6   4   2       7896.71       7765.27       107.24 o                         
   8   4   2       2361.43       2261.98        37.77 o                         
  10   4   2       1534.34       1495.48        37.79 o                         
  12   4   2       1161.77       1182.11        44.73 o                         
  14   4   2        282.11        287.05        26.08 o                         
  16   4   2        402.40        459.01        38.86 o                         
 -17   5   2        141.94        149.87        28.34 o                         
 -15   5   2        597.67        575.67        48.39 o                         
 -13   5   2       1044.11       1038.02        33.34 o                         
 -11   5   2       3007.71       2981.93        40.37 o                         
  -9   5   2       2416.74       2355.33        29.43 o                         
  -7   5   2        929.92        922.80        15.56 o                         
  -5   5   2      13198.11      13742.32       113.62 o                         
  -3   5   2      32138.27      33947.61       278.21 o                         
  -1   5   2       5899.74       5923.98        54.68 o                         
   1   5   2       1928.53       2058.71        22.16 o                         
   3   5   2       4004.84       3977.93        41.78 o                         
   5   5   2       2366.07       2071.58        26.53 o                         
   7   5   2       2461.41       2320.76        36.88 o                         
   9   5   2       1687.26       1802.29        35.32 o                         
  11   5   2       1570.25       1634.67        42.02 o                         
  13   5   2       1730.09       1732.91        56.13 o                         
  15   5   2        591.50        602.60        40.31 o                         
 -18   6   2        753.95        688.42        44.77 o                         
 -16   6   2        556.36        501.88        35.60 o                         
 -14   6   2         60.36         33.49        20.30 o                         
 -12   6   2       2024.48       2060.99        34.00 o                         
 -10   6   2       1042.74       1102.43        20.22 o                         
  -8   6   2         33.74         23.40         5.63 o                         
  -6   6   2        343.73        321.75         8.97 o                         
  -4   6   2       7132.17       7164.69        59.36 o                         
  -2   6   2      10159.18      10892.58        96.77 o                         
   0   6   2        801.12        992.11        14.07 o                         
   2   6   2        229.70        276.23         8.80 o                         
   4   6   2        691.82        582.06        12.61 o                         
   6   6   2        749.22        755.98        16.00 o                         
   8   6   2          1.94          2.98         8.23 o                         
  10   6   2        240.03        217.33        18.36 o                         
  12   6   2       1458.88       1521.50        63.27 o                         
  14   6   2        681.10        712.46        40.76 o                         
 -17   7   2          5.22         -4.74        25.87 o                         
 -15   7   2       1576.36       1602.49        55.19 o                         
 -13   7   2         22.73         19.80        13.25 o                         
 -11   7   2        336.52        312.24        14.41 o                         
  -9   7   2        632.66        609.89        15.42 o                         
  -7   7   2       1835.16       1707.29        22.06 o                         
  -5   7   2       1131.47       1242.62        16.00 o                         
  -3   7   2        152.73        158.75         7.01 o                         
  -1   7   2          5.94          8.20         3.63 o                         
   1   7   2       3298.38       3571.08        41.12 o                         
   3   7   2        899.69        953.78        14.29 o                         
   5   7   2        629.60        612.45        15.84 o                         
   7   7   2        418.44        387.17        14.93 o                         
   9   7   2       2097.93       2090.38        43.78 o                         
  11   7   2          2.06        -16.62        16.67 o                         
  13   7   2        187.60        188.09        31.20 o                         
  15   7   2        278.58        248.29        33.15 o                         
 -16   8   2        576.86        537.28        40.27 o                         
 -14   8   2         41.22         37.85        18.49 o                         
 -12   8   2         30.43         32.16         9.76 o                         
 -10   8   2       1482.88       1486.25        23.36 o                         
  -8   8   2      13314.63      13484.32       115.94 o                         
  -6   8   2       4893.97       4587.12        42.22 o                         
  -4   8   2       1111.57       1296.82        16.31 o                         
  -2   8   2      15712.85      17392.44       152.12 o                         
   0   8   2      50088.46      53688.20       520.87 o                         
   2   8   2        333.51        233.34        21.18 o                         
   4   8   2       3900.80       3995.52        44.96 o                         
   6   8   2       1943.12       1944.56        30.43 o                         
   8   8   2       8479.03       8664.64       107.74 o                         
  10   8   2       1744.11       1780.01        43.46 o                         
  12   8   2         90.19         68.31        21.87 o                         
  14   8   2        689.60        711.26        41.28 o                         
 -17   9   2        455.61        425.74        46.52 o                         
 -15   9   2       1295.56       1450.12        60.07 o                         
 -13   9   2        675.91        664.95        27.72 o                         
 -11   9   2        454.20        481.30        16.95 o                         
  -9   9   2       4654.44       4676.31        48.43 o                         
  -7   9   2       9061.01       8771.73        78.92 o                         
  -5   9   2       3042.32       3018.88        30.37 o                         
  -3   9   2       3051.14       3069.43        29.74 o                         
  -1   9   2      15605.49      15687.00       148.48 o                         
   1   9   2      14686.35      15177.96       142.50 o                         
   3   9   2        601.44        584.19        14.26 o                         
   5   9   2         17.41         17.09         6.81 o                         
   7   9   2       5006.03       5010.02        61.92 o                         
   9   9   2       6422.13       6824.80       100.15 o                         
  11   9   2        521.19        541.56        26.94 o                         
  13   9   2        110.62        124.20        25.65 o                         
  15   9   2       1143.83       1302.46        58.98 o                         
 -16  10   2       2494.78       2616.63        93.70 o                         
 -14  10   2       1593.30       1562.33        69.96 o                         
 -12  10   2        102.60         93.07        17.55 o                         
 -10  10   2        822.75        843.41        20.91 o                         
  -8  10   2       5450.97       5392.99        53.87 o                         
  -6  10   2       2147.84       2105.06        24.56 o                         
  -4  10   2         33.32         74.31         5.68 o                         
  -2  10   2        124.72        113.00         7.37 o                         
   0  10   2       7080.86       6726.27        68.17 o                         
   2  10   2       7620.86       7934.54        85.41 o                         
   4  10   2         37.51         55.90         6.91 o                         
   6  10   2        497.66        526.38        18.23 o                         
   8  10   2       5071.29       5140.56        72.37 o                         
  10  10   2       1131.67       1170.52        50.16 o                         
  12  10   2        195.50        183.75        37.13 o                         
  14  10   2          2.59         44.38        26.84 o                         
 -15  11   2        386.32        414.56        39.39 o                         
 -13  11   2         33.14          6.99        17.37 o                         
 -11  11   2        355.55        369.97        19.98 o                         
  -9  11   2        337.94        326.01        15.72 o                         
  -7  11   2       1306.53       1364.01        23.03 o                         
  -5  11   2       1417.84       1322.95        19.33 o                         
  -3  11   2       4024.06       4052.00        43.31 o                         
  -1  11   2        150.29        151.06         8.82 o                         
   1  11   2        830.32        887.71        17.12 o                         
   3  11   2          4.73          9.89         6.14 o                         
   5  11   2          1.42         -1.89         7.50 o                         
   7  11   2        267.30        260.92        14.49 o                         
   9  11   2        197.76        197.36        17.32 o                         
  11  11   2        131.25        128.17        20.07 o                         
  13  11   2        635.15        636.87        38.99 o                         
 -16  12   2         32.14         52.46        34.77 o                         
 -14  12   2         47.16         39.35        32.45 o                         
 -12  12   2       1850.87       1832.44        48.76 o                         
 -10  12   2       2108.65       2121.68        40.88 o                         
  -8  12   2          6.22         -7.80         8.59 o                         
  -6  12   2        455.69        451.15        15.86 o                         
  -4  12   2       7645.17       7425.68        72.82 o                         
  -2  12   2       4860.26       4859.65        58.49 o                         
   0  12   2        226.30        215.46         9.56 o                         
   2  12   2        402.47        391.94        13.19 o                         
   4  12   2       3036.00       2951.45        45.55 o                         
   6  12   2       2237.59       2247.00        36.70 o                         
   8  12   2          9.40          2.98        14.22 o                         
  10  12   2        123.61        120.16        20.82 o                         
  12  12   2       2069.49       2115.05        54.34 o                         
  14  12   2        444.17        456.09        37.90 o                         
 -15  13   2        756.10        825.60        87.43 o                         
 -13  13   2       1991.26       1961.44        53.72 o                         
 -11  13   2       1901.12       1990.23        46.50 o                         
  -9  13   2       2190.22       2211.18        36.88 o                         
  -7  13   2       1999.32       2018.16        33.94 o                         
  -5  13   2       1632.93       1640.63        31.08 o                         
  -3  13   2       4020.37       3894.26        56.45 o                         
  -1  13   2       3727.53       3673.68        43.39 o                         
   1  13   2       1881.71       1896.45        27.87 o                         
   3  13   2       5818.70       5770.77        67.58 o                         
   5  13   2       5089.25       5131.01        63.82 o                         
   7  13   2       1137.10       1117.56        28.11 o                         
   9  13   2       1745.59       1792.24        42.40 o                         
  11  13   2        948.59       1022.06        41.64 o                         
  13  13   2         26.21         -2.74        35.16 o                         
 -14  14   2       1392.63       1489.00        62.85 o                         
 -12  14   2       1375.82       1387.98        45.95 o                         
 -10  14   2        956.37        968.00        31.66 o                         
  -8  14   2       1466.32       1570.63        33.72 o                         
  -6  14   2       1457.07       1445.43        31.06 o                         
  -4  14   2       1136.51       1112.12        29.20 o                         
  -2  14   2       2017.42       2009.43        36.95 o                         
   0  14   2       2592.57       2534.87        34.22 o                         
   2  14   2       1420.19       1420.41        24.73 o                         
   4  14   2       1802.44       1761.60        34.93 o                         
   6  14   2       4900.50       5028.75        64.73 o                         
   8  14   2       2906.09       2899.95        46.98 o                         
  10  14   2          8.26          8.64        16.95 o                         
  12  14   2         65.03         26.86        21.06 o                         
 -15  15   2         41.38         52.79        33.97 o                         
 -13  15   2         81.88        109.61        24.25 o                         
 -11  15   2        151.34        129.71        27.64 o                         
  -9  15   2          1.63         -7.47        12.27 o                         
  -7  15   2        199.68        245.62        19.84 o                         
  -5  15   2        725.30        683.52        24.95 o                         
  -3  15   2         22.04         -5.52        10.08 o                         
  -1  15   2        342.78        360.40        15.15 o                         
   1  15   2        573.94        590.85        19.56 o                         
   3  15   2        253.55        257.16        14.39 o                         
   5  15   2        301.36        314.63        16.16 o                         
   7  15   2       2441.08       2474.11        42.82 o                         
   9  15   2         79.09         88.03        16.95 o                         
  11  15   2        408.70        379.36        27.26 o                         
 -14  16   2          8.03         17.67        31.43 o                         
 -12  16   2       4127.42       4145.76       148.62 o                         
 -10  16   2       1225.97       1274.64       113.89 o                         
  -8  16   2       1923.59       1799.65        38.41 o                         
  -6  16   2          4.82          5.58        11.76 o                         
  -4  16   2       5242.31       4947.37        86.48 o                         
  -2  16   2       1030.58        984.42        30.15 o                         
   0  16   2        921.09        889.68        25.98 o                         
   2  16   2        103.33         95.33        11.74 o                         
   4  16   2       4342.14       4248.81        64.54 o                         
   6  16   2       5961.74       6029.53        76.10 o                         
   8  16   2        160.93        161.65        16.41 o                         
  10  16   2       1478.04       1454.61        42.96 o                         
  12  16   2        742.32        715.37        35.11 o                         
 -13  17   2       1954.28       2012.12        80.19 o                         
 -11  17   2       4119.30       4209.27       109.70 o                         
  -9  17   2        185.94        178.75        19.08 o                         
  -7  17   2         62.47         28.13        20.95 o                         
  -5  17   2       3335.84       3203.34        55.20 o                         
  -3  17   2       6792.77       6749.88       105.25 o                         
  -1  17   2        571.59        609.91        25.30 o                         
   1  17   2         12.65          8.47        10.03 o                         
   3  17   2       2126.11       2145.82        40.93 o                         
   5  17   2       7314.10       7186.09        95.93 o                         
   7  17   2       2482.81       2510.19        44.99 o                         
   9  17   2         62.30         51.60        17.34 o                         
  11  17   2         10.13        -19.53        19.53 o                         
 -12  18   2       2060.85       2387.24        87.97 o                         
 -10  18   2       1020.09        983.55        55.92 o                         
  -8  18   2         49.54         49.70        15.94 o                         
  -6  18   2        542.33        562.53        25.48 o                         
  -4  18   2       7374.09       7446.89       138.00 o                         
  -2  18   2       5367.46       5312.83        77.83 o                         
   0  18   2        155.81        138.82        16.19 o                         
   2  18   2        374.40        359.06        20.17 o                         
   4  18   2       7628.81       7502.58       119.09 o                         
   6  18   2       1016.47       1052.54        48.44 o                         
   8  18   2         35.48          2.59        16.44 o                         
  10  18   2       1043.75        983.56        41.95 o                         
 -11  19   2       1291.73       1448.08        72.44 o                         
  -9  19   2         16.04          6.07        26.91 o                         
  -7  19   2        145.16        153.53        19.29 o                         
  -5  19   2       1786.84       1802.22        43.14 o                         
  -3  19   2       4267.54       4395.02       113.65 o                         
  -1  19   2        304.36        315.39        22.14 o                         
   1  19   2        165.85        171.94        19.34 o                         
   3  19   2        364.48        346.15        25.08 o                         
   5  19   2       1652.71       1676.95        50.87 o                         
   7  19   2          3.96         -4.72        16.58 o                         
   9  19   2        205.13        169.31        25.30 o                         
 -10  20   2          6.42         41.54        30.88 o                         
  -8  20   2       1007.16       1049.49        54.28 o                         
  -6  20   2        130.78        141.98        19.44 o                         
  -4  20   2        804.32        774.86        31.15 o                         
  -2  20   2          0.44         -4.72        14.92 o                         
   0  20   2        840.48        897.44        33.81 o                         
   2  20   2         39.17         22.18        17.52 o                         
   4  20   2         36.03         29.45        17.83 o                         
   6  20   2         39.79         39.85        17.99 o                         
   8  20   2        339.54        307.56        24.51 o                         
  -9  21   2        471.33        426.70        48.63 o                         
  -7  21   2        631.71        569.51        31.35 o                         
  -5  21   2       1158.21       1116.04        62.11 o                         
  -3  21   2       1005.46       1026.87        65.60 o                         
  -1  21   2        694.11        594.56        29.18 o                         
   1  21   2        967.96        880.30        37.00 o                         
   3  21   2        337.46        383.18        45.35 o                         
   5  21   2        116.30        117.95        20.05 o                         
   7  21   2        587.50        545.41        29.31 o                         
  -8  22   2        550.16        534.36        40.66 o                         
  -6  22   2        580.14        601.35        35.18 o                         
  -4  22   2       1822.20       1978.66        58.97 o                         
  -2  22   2       2289.40       2409.43        70.84 o                         
   0  22   2       1163.90       1059.55        46.76 o                         
   2  22   2        667.59        626.96        44.74 o                         
   4  22   2        331.47        279.06        33.61 o                         
   6  22   2        291.29        211.08        23.75 o                         
  -7  23   2        239.16        204.44        28.63 o                         
  -5  23   2         35.12          0.74        22.47 o                         
  -3  23   2        488.93        439.50        32.56 o                         
  -1  23   2       2284.72       2665.07        62.87 o                         
   1  23   2        519.31        513.08        44.15 o                         
   3  23   2          7.04         38.52        29.51 o                         
   5  23   2        452.99        416.41        37.62 o                         
  -6  24   2         12.01          1.38        23.92 o                         
  -4  24   2        559.14        623.89        42.99 o                         
  -2  24   2          2.18         -8.11        23.28 o                         
   0  24   2        634.86        679.02        38.63 o                         
   2  24   2         99.00         44.89        29.74 o                         
  -1  25   2       1339.16       1445.37        58.40 o                         
 -17   1   3         11.63         39.49        28.79 o                         
 -15   1   3        760.79        712.86        36.88 o                         
 -13   1   3       1278.34       1297.69        27.27 o                         
 -11   1   3       1238.22       1250.94        22.72 o                         
  -9   1   3       6681.13       7008.56        80.13 o                         
  -7   1   3       6828.57       6803.18        70.19 o                         
  -5   1   3         99.91        237.74         7.90 o                         
  -3   1   3        391.49        286.51         7.73 o                         
  -1   1   3       8039.18       8330.65        74.09 o                         
   1   1   3       2120.91       2091.76        21.96 o                         
   3   1   3       1639.06       1409.41        20.41 o                         
   5   1   3       1403.99       1274.49        24.21 o                         
   7   1   3       1146.56       1150.34        29.06 o                         
   9   1   3       6048.39       6216.48        93.33 o                         
  11   1   3       1729.08       1724.06        45.59 o                         
  13   1   3       1076.24        949.25        57.26 o                         
  15   1   3         13.73        -21.61        21.61 o                         
 -18   2   3         71.41         50.66        33.61 o                         
 -16   2   3        369.69        375.30        35.06 o                         
 -14   2   3       2481.51       2414.11        58.19 o                         
 -12   2   3       5376.58       5533.32        59.17 o                         
 -10   2   3       3140.19       3182.75        37.26 o                         
  -8   2   3       2840.68       2705.03        31.37 o                         
  -6   2   3      15359.45      15209.14       134.42 o                         
  -4   2   3      10193.40       9903.16        89.03 o                         
  -2   2   3        194.28        253.95         7.33 o                         
   0   2   3       3577.55       3522.68        34.58 o                         
   2   2   3      22219.26      21714.59       197.53 o                         
   4   2   3       6381.01       6093.89        68.27 o                         
   6   2   3        835.08        857.03        22.55 o                         
   8   2   3       2314.78       2347.16        45.55 o                         
  10   2   3       4607.67       4706.45        78.06 o                         
  12   2   3       2247.99       2284.84        54.48 o                         
  14   2   3         19.97        -20.18        20.18 o                         
 -17   3   3         15.07        -13.95        27.79 o                         
 -15   3   3       1259.66       1215.39        45.83 o                         
 -13   3   3       3830.07       3796.64        54.86 o                         
 -11   3   3        878.37        884.62        19.05 o                         
  -9   3   3        143.45        158.52         8.49 o                         
  -7   3   3       5582.60       5424.96        54.37 o                         
  -5   3   3      15766.97      15847.63       130.53 o                         
  -3   3   3       3844.57       3950.66        36.74 o                         
  -1   3   3        387.80        367.63         8.75 o                         
   1   3   3      12081.52      12272.53        95.68 o                         
   3   3   3      13891.26      13274.41       134.19 o                         
   5   3   3        374.89        374.66        14.23 o                         
   7   3   3         89.23        110.18        11.35 o                         
   9   3   3       2065.10       2010.28        44.23 o                         
  11   3   3       1825.22       1859.70        47.17 o                         
  13   3   3        785.23        768.03        35.59 o                         
  15   3   3        132.09         80.12        30.25 o                         
 -18   4   3         47.69         10.86        31.29 o                         
 -16   4   3         10.96         16.13        23.92 o                         
 -14   4   3       1349.34       1375.61        35.44 o                         
 -12   4   3        608.36        610.94        19.54 o                         
 -10   4   3       3260.28       3327.50        39.00 o                         
  -8   4   3        255.67        241.80        12.16 o                         
  -6   4   3      10471.21      10129.22        86.83 o                         
  -4   4   3       3241.38       3267.81        30.32 o                         
  -2   4   3       1043.15        904.17        12.16 o                         
   0   4   3        871.40        894.14        17.45 o                         
   2   4   3       8005.87       7804.91        66.26 o                         
   4   4   3       1564.56       1593.48        23.55 o                         
   6   4   3       2112.27       2090.00        34.84 o                         
   8   4   3        828.61        858.77        25.26 o                         
  10   4   3       1841.26       1881.84        44.47 o                         
  12   4   3        688.86        690.40        32.84 o                         
  14   4   3         66.45         45.60        26.89 o                         
 -17   5   3        163.93        123.00        30.94 o                         
 -15   5   3          2.32        -16.79        16.79 o                         
 -13   5   3          3.85          1.83        10.16 o                         
 -11   5   3       1741.31       1729.41        26.93 o                         
  -9   5   3       5847.54       5776.31        59.04 o                         
  -7   5   3        558.91        551.09        11.99 o                         
  -5   5   3       1428.90       1471.96        18.50 o                         
  -3   5   3        911.62        837.75        11.53 o                         
  -1   5   3       9968.56      10316.07        83.86 o                         
   1   5   3        524.16        529.51        10.00 o                         
   3   5   3       1457.20       1451.48        17.43 o                         
   5   5   3        962.20        927.90        18.47 o                         
   7   5   3       6898.61       6782.54       112.12 o                         
   9   5   3        747.02        736.89        29.01 o                         
  11   5   3        628.72        550.09        32.24 o                         
  13   5   3         29.97         21.56        24.15 o                         
 -18   6   3       4688.89       4364.33       176.49 o                         
 -16   6   3        550.35        533.49        32.02 o                         
 -14   6   3        490.89        437.24        19.23 o                         
 -12   6   3       1704.77       1763.69        28.98 o                         
 -10   6   3       8832.52       8840.93        85.86 o                         
  -8   6   3       4221.58       4214.31        42.74 o                         
  -6   6   3        157.82        137.07         6.53 o                         
  -4   6   3       1124.34       1055.88        16.60 o                         
  -2   6   3      26146.76      27510.30       209.96 o                         
   0   6   3      24190.71      24846.94       284.61 o                         
   2   6   3         40.13         55.21         5.60 o                         
   4   6   3         99.31        108.28         7.13 o                         
   6   6   3       9812.76       9844.32       141.15 o                         
   8   6   3       2814.15       2807.42        51.98 o                         
  10   6   3          8.53         -6.85        18.87 o                         
  12   6   3        383.82        373.66        33.98 o                         
  14   6   3       1434.34       1554.81       116.96 o                         
 -17   7   3       3567.78       3590.94       109.66 o                         
 -15   7   3       3808.75       3726.24        89.99 o                         
 -13   7   3        335.62        305.78        16.53 o                         
 -11   7   3         33.41         24.75         8.67 o                         
  -9   7   3      10872.15      10938.15       102.70 o                         
  -7   7   3       6216.45       6093.50        54.51 o                         
  -5   7   3        704.97        742.68        12.69 o                         
  -3   7   3       6126.95       6073.97        49.69 o                         
  -1   7   3      13715.17      13784.72       135.49 o                         
   1   7   3      11904.02      12636.44       111.08 o                         
   3   7   3       4355.47       4507.70        60.03 o                         
   5   7   3        403.98        382.37        13.61 o                         
   7   7   3       1142.60       1156.04        31.93 o                         
   9   7   3       1866.65       1897.27        44.24 o                         
  11   7   3        548.94        566.31        33.99 o                         
  13   7   3        633.05        633.21        40.08 o                         
 -16   8   3       1091.64       1121.69        52.08 o                         
 -14   8   3        131.62        149.91        15.44 o                         
 -12   8   3         46.52         47.89        10.93 o                         
 -10   8   3       1571.05       1593.75        25.05 o                         
  -8   8   3       3560.71       3474.66        36.18 o                         
  -6   8   3        246.08        249.36         8.77 o                         
  -4   8   3        390.18        401.63        11.77 o                         
  -2   8   3       3481.70       3370.53        32.14 o                         
   0   8   3       3331.21       3380.55        44.34 o                         
   2   8   3       1602.90       1672.97        24.93 o                         
   4   8   3        498.31        458.72        14.91 o                         
   6   8   3        451.82        432.67        24.80 o                         
   8   8   3        791.76        845.06        31.42 o                         
  10   8   3        290.34        279.13        22.51 o                         
  12   8   3         77.12         48.15        23.74 o                         
  14   8   3        240.62        230.62        33.79 o                         
 -17   9   3        271.29        230.09        41.98 o                         
 -15   9   3       2379.24       2394.49        61.95 o                         
 -13   9   3        485.35        470.97        27.16 o                         
 -11   9   3       1987.58       2025.56        30.08 o                         
  -9   9   3        694.76        721.65        17.54 o                         
  -7   9   3        732.44        677.18        14.41 o                         
  -5   9   3         28.62         26.01         5.10 o                         
  -3   9   3        237.06        215.86         7.64 o                         
  -1   9   3          6.06          9.84         4.84 o                         
   1   9   3       1495.25       1656.98        33.04 o                         
   3   9   3       2101.47       2359.55        33.75 o                         
   5   9   3        623.09        633.09        18.91 o                         
   7   9   3        699.70        764.76        32.81 o                         
   9   9   3        207.58        200.57        34.54 o                         
  11   9   3        138.54        151.27        24.29 o                         
  13   9   3          7.92          4.28        25.26 o                         
 -16  10   3       1199.03       1280.44        71.82 o                         
 -14  10   3         34.24         -2.28        15.83 o                         
 -12  10   3        103.09         86.88        12.48 o                         
 -10  10   3       2466.33       2664.12        34.84 o                         
  -8  10   3       2768.03       2901.39        32.91 o                         
  -6  10   3        805.04        807.32        18.23 o                         
  -4  10   3       1282.89       1186.40        17.24 o                         
  -2  10   3       8021.17       8017.80        77.14 o                         
   0  10   3       7787.54       8003.58        87.95 o                         
   2  10   3        861.53        895.34        18.98 o                         
   4  10   3        802.37        855.56        20.96 o                         
   6  10   3       1945.79       1990.85        34.29 o                         
   8  10   3        322.17        313.84        21.28 o                         
  10  10   3        123.04        129.55        19.34 o                         
  12  10   3        748.92        678.25        56.48 o                         
 -17  11   3       1143.67       1240.25       108.19 o                         
 -15  11   3        132.35        155.27        29.71 o                         
 -13  11   3        393.78        418.52        23.14 o                         
 -11  11   3       2464.41       2503.31        36.18 o                         
  -9  11   3       5647.17       5654.47        58.28 o                         
  -7  11   3       4453.97       4567.75        45.24 o                         
  -5  11   3        456.63        446.97        12.65 o                         
  -3  11   3       2168.86       2045.12        25.94 o                         
  -1  11   3      13136.63      13458.52       132.11 o                         
   1  11   3       4900.17       5169.39        60.59 o                         
   3  11   3        204.71        198.58        11.59 o                         
   5  11   3       2742.29       2747.17        40.84 o                         
   7  11   3       5218.53       5349.59        76.50 o                         
   9  11   3       1135.74       1214.66        44.01 o                         
  11  11   3         57.46         64.20        20.33 o                         
  13  11   3        459.67        417.03        36.46 o                         
 -16  12   3        541.52        585.26        48.96 o                         
 -14  12   3          9.09        -13.30        20.31 o                         
 -12  12   3        261.33        207.82        19.42 o                         
 -10  12   3       7090.96       7247.13        77.44 o                         
  -8  12   3       4833.94       4915.31        52.47 o                         
  -6  12   3         81.96         71.25         8.28 o                         
  -4  12   3        196.92        213.90        10.27 o                         
  -2  12   3       5892.36       5952.78        66.39 o                         
   0  12   3       3293.12       3180.03        49.12 o                         
   2  12   3         25.21         38.92         7.79 o                         
   4  12   3        165.01        172.62        17.68 o                         
   6  12   3       5480.70       5446.34        68.75 o                         
   8  12   3       4130.21       4360.71        74.10 o                         
  10  12   3         12.46        -16.71        16.71 o                         
  12  12   3          3.53        -21.09        21.09 o                         
 -15  13   3         25.07         46.31        24.75 o                         
 -13  13   3        424.33        410.27        28.68 o                         
 -11  13   3        754.03        697.86        24.70 o                         
  -9  13   3       2384.08       2357.51        43.01 o                         
  -7  13   3         59.36         70.44        12.12 o                         
  -5  13   3       1486.32       1472.22        29.79 o                         
  -3  13   3        151.66        150.75        12.95 o                         
  -1  13   3       2020.08       2060.65        34.81 o                         
   1  13   3         46.19         50.82         8.29 o                         
   3  13   3       1274.86       1274.13        29.19 o                         
   5  13   3        256.67        238.37        14.99 o                         
   7  13   3       1861.68       1899.40        54.50 o                         
   9  13   3         62.65         78.20        18.25 o                         
  11  13   3        127.45        107.76        22.44 o                         
 -14  14   3       1172.88       1236.50        53.61 o                         
 -12  14   3       1538.76       1505.43        42.11 o                         
 -10  14   3         71.23         43.83        14.39 o                         
  -8  14   3          5.36         10.12        11.81 o                         
  -6  14   3       6976.48       7014.88        86.94 o                         
  -4  14   3       3549.47       3223.22        48.98 o                         
  -2  14   3       2114.13       1949.31        33.41 o                         
   0  14   3         30.58         17.11         8.41 o                         
   2  14   3       7875.91       8064.12        91.26 o                         
   4  14   3       2641.32       2612.70        41.58 o                         
   6  14   3        122.59         89.98        14.88 o                         
   8  14   3          8.04         24.90        16.20 o                         
  10  14   3        880.50        883.81        37.99 o                         
  12  14   3       1400.85       1370.44        53.79 o                         
 -15  15   3        776.70        728.44        51.17 o                         
 -13  15   3       1706.42       1882.52        72.78 o                         
 -11  15   3       1030.00        976.38        38.68 o                         
  -9  15   3       1655.31       1585.91        37.37 o                         
  -7  15   3       3765.59       3815.64        57.86 o                         
  -5  15   3       2513.19       2870.07        47.32 o                         
  -3  15   3        526.76        622.64        34.62 o                         
  -1  15   3        627.45        539.00        22.46 o                         
   1  15   3       3343.50       3382.23        62.92 o                         
   3  15   3       4169.68       4254.50        62.87 o                         
   5  15   3        607.23        569.02        21.21 o                         
   7  15   3        322.89        291.83        18.62 o                         
   9  15   3       3537.21       3662.44        76.96 o                         
  11  15   3       1996.50       2135.16        65.93 o                         
 -14  16   3       1338.40       1424.11        71.55 o                         
 -12  16   3        709.67        787.98        48.61 o                         
 -10  16   3        460.85        420.10        23.12 o                         
  -8  16   3       2336.96       2230.59        50.29 o                         
  -6  16   3       2700.29       2831.20        48.47 o                         
  -4  16   3        877.13       1001.69        30.91 o                         
  -2  16   3        859.55        776.04        27.85 o                         
   0  16   3       1825.86       1782.71        57.55 o                         
   2  16   3       2951.53       3072.77        58.20 o                         
   4  16   3       1621.09       1649.60        34.70 o                         
   6  16   3         74.60         63.57        14.02 o                         
   8  16   3        866.57        815.33        31.58 o                         
  10  16   3       3117.49       3173.49        67.67 o                         
 -13  17   3        285.48        320.50        40.93 o                         
 -11  17   3        124.52         81.16        24.50 o                         
  -9  17   3        181.65        125.64        17.70 o                         
  -7  17   3        119.05        143.42        16.80 o                         
  -5  17   3       2853.40       2673.89        57.03 o                         
  -3  17   3        383.60        403.60        21.42 o                         
  -1  17   3         49.97          5.95        12.36 o                         
   1  17   3        968.89        990.37        59.15 o                         
   3  17   3       1163.01       1170.21        47.03 o                         
   5  17   3         76.16         41.28        13.52 o                         
   7  17   3          1.71        -13.61        13.61 o                         
   9  17   3         47.14         26.54        23.03 o                         
 -12  18   3        292.22        325.06        41.53 o                         
 -10  18   3        466.28        395.62        25.34 o                         
  -8  18   3        181.33        183.56        20.44 o                         
  -6  18   3         95.22        113.79        18.59 o                         
  -4  18   3         16.71         26.73        16.22 o                         
  -2  18   3          6.83         -8.44        13.52 o                         
   0  18   3        107.74        102.23        17.51 o                         
   2  18   3        145.37        152.90        23.57 o                         
   4  18   3         87.32         61.63        18.83 o                         
   6  18   3         89.20         75.55        17.36 o                         
   8  18   3        241.39        170.05        22.77 o                         
 -11  19   3        843.21        738.85        51.28 o                         
  -9  19   3        431.14        445.16        28.73 o                         
  -7  19   3        520.29        551.69        31.95 o                         
  -5  19   3       1949.14       1885.33        45.81 o                         
  -3  19   3       1032.20       1101.83        36.53 o                         
  -1  19   3        296.32        279.39        22.81 o                         
   1  19   3       1903.13       1802.72        48.27 o                         
   3  19   3       1471.71       1508.03        57.45 o                         
   5  19   3        119.93         98.30        22.50 o                         
   7  19   3        487.81        414.21        26.34 o                         
 -10  20   3          8.39        -12.43        42.62 o                         
  -8  20   3        444.72        419.71        30.79 o                         
  -6  20   3       3269.98       3294.82        74.45 o                         
  -4  20   3       1620.46       1632.97        44.32 o                         
  -2  20   3        422.37        421.58        24.99 o                         
   0  20   3       1647.98       1782.32        49.50 o                         
   2  20   3       3337.27       3451.65       137.36 o                         
   4  20   3        914.51        838.29        77.48 o                         
   6  20   3         10.72        -20.40        20.40 o                         
  -9  21   3         35.40         28.02        23.18 o                         
  -7  21   3        639.92        593.06        35.64 o                         
  -5  21   3       2105.37       2110.34       113.41 o                         
  -3  21   3        218.34        209.78        26.03 o                         
  -1  21   3         31.67         38.34        22.43 o                         
   1  21   3       1037.85       1064.40        49.92 o                         
   3  21   3       1610.42       1635.22        79.18 o                         
   5  21   3        175.64        118.81        25.64 o                         
  -8  22   3          4.23         17.83        24.00 o                         
  -6  22   3       1132.06       1081.58        50.12 o                         
  -4  22   3        198.02        153.70        25.49 o                         
  -2  22   3       2048.28       2133.04        91.71 o                         
   0  22   3        749.67        807.25        39.08 o                         
   2  22   3       2097.82       2273.63        79.98 o                         
   4  22   3        544.22        490.31        34.23 o                         
  -7  23   3        244.43        318.03        31.64 o                         
  -5  23   3         48.45         43.67        24.43 o                         
  -3  23   3        517.14        486.58        34.56 o                         
  -1  23   3       2584.58       2572.84        69.11 o                         
   1  23   3        698.75        730.51        48.29 o                         
   3  23   3         19.49         -5.32        28.97 o                         
  -4  24   3         55.45         64.40        26.53 o                         
  -2  24   3       1975.64       1967.44        83.58 o                         
   0  24   3       1719.19       1679.66        82.10 o                         
 -18   0   4        197.96        190.15        55.73 o                         
 -16   0   4       1098.84       1101.92        72.13 o                         
 -14   0   4       2145.79       2289.15        49.19 o                         
 -12   0   4        362.81        318.13        23.52 o                         
 -10   0   4        937.60        909.70        38.00 o                         
  -8   0   4      15603.38      15465.46       197.74 o                         
  -6   0   4      30359.21      31805.11       386.45 o                         
  -4   0   4       1811.73       1921.26        33.87 o                         
  -2   0   4       3496.08       4214.08        69.40 o                         
   0   0   4       9126.51       8806.86       111.26 o                         
   2   0   4      26199.08      26135.49       314.78 o                         
   4   0   4        244.66        219.41        18.83 o                         
   6   0   4        122.56        131.00        18.15 o                         
   8   0   4       5836.77       6143.02       132.03 o                         
  10   0   4       5125.63       5330.74       124.75 o                         
  12   0   4        730.86        742.63        52.46 o                         
 -17   1   4        248.19        224.91        34.32 o                         
 -15   1   4       2826.49       2787.36        67.43 o                         
 -13   1   4        869.26        859.92        23.37 o                         
 -11   1   4         35.90         33.30         8.57 o                         
  -9   1   4       3284.72       3291.60        45.46 o                         
  -7   1   4      15510.10      15273.41       137.42 o                         
  -5   1   4       3399.23       3203.65        35.46 o                         
  -3   1   4         28.56         38.46         4.71 o                         
  -1   1   4       2482.70       2446.68        26.96 o                         
   1   1   4       8240.51       7866.11        71.20 o                         
   3   1   4       2712.97       2606.88        38.17 o                         
   5   1   4        140.42        150.05        11.60 o                         
   7   1   4        939.68        941.18        30.02 o                         
   9   1   4       3020.36       3179.73        60.88 o                         
  11   1   4        733.60        787.48        42.59 o                         
  13   1   4          4.58         -8.39        20.98 o                         
 -18   2   4         37.75         36.77        33.61 o                         
 -16   2   4       1649.79       1657.73        55.75 o                         
 -14   2   4        826.27        813.98        24.15 o                         
 -12   2   4        725.98        756.84        21.28 o                         
 -10   2   4        581.95        564.78        17.32 o                         
  -8   2   4       1605.30       1580.00        25.63 o                         
  -6   2   4        411.31        341.01        10.93 o                         
  -4   2   4       2529.91       2578.01        29.62 o                         
  -2   2   4        132.56        205.66         7.56 o                         
   0   2   4       6361.53       6440.10        60.51 o                         
   2   2   4        503.29        435.05        12.18 o                         
   4   2   4        516.18        492.09        18.66 o                         
   6   2   4          1.41          6.57        10.82 o                         
   8   2   4        465.21        496.83        29.52 o                         
  10   2   4        156.60        160.35        19.76 o                         
  12   2   4        399.89        359.25        35.02 o                         
 -17   3   4          8.76        -16.21        25.58 o                         
 -15   3   4         59.29         41.02        14.74 o                         
 -13   3   4        465.06        402.12        21.67 o                         
 -11   3   4       2574.67       2531.72        36.80 o                         
  -9   3   4       2258.31       2315.44        30.72 o                         
  -7   3   4       1939.58       2069.19        25.45 o                         
  -5   3   4       2225.53       2142.69        24.77 o                         
  -3   3   4       2950.94       2916.50        30.15 o                         
  -1   3   4        714.08        698.81        12.89 o                         
   1   3   4        198.92        215.20         6.80 o                         
   3   3   4        610.36        570.57        14.22 o                         
   5   3   4       4439.43       4404.57        59.69 o                         
   7   3   4        770.50        746.00        29.59 o                         
   9   3   4          6.45          2.36        14.06 o                         
  11   3   4        621.04        674.17        31.92 o                         
  13   3   4        794.01        753.39        43.09 o                         
 -18   4   4        668.91        622.77        52.48 o                         
 -16   4   4        845.92        874.90        43.74 o                         
 -14   4   4        792.49        820.39        37.08 o                         
 -12   4   4       2393.93       2405.23        37.01 o                         
 -10   4   4       3119.30       3037.96        37.33 o                         
  -8   4   4       2727.63       2777.86        31.59 o                         
  -6   4   4       6021.28       5981.17        52.77 o                         
  -4   4   4       7654.84       7447.06        62.66 o                         
  -2   4   4       3896.01       3788.63        36.52 o                         
   0   4   4       2876.19       2884.70        29.54 o                         
   2   4   4       4068.32       3964.17        38.31 o                         
   4   4   4       5149.34       5025.28        65.26 o                         
   6   4   4       2638.63       2646.50        42.98 o                         
   8   4   4        481.02        446.29        23.12 o                         
  10   4   4        981.67       1046.31        57.42 o                         
  12   4   4       1406.10       1495.60        57.42 o                         
 -17   5   4        901.74        784.87       109.28 o                         
 -15   5   4       5341.42       5407.99        76.08 o                         
 -13   5   4       1188.37       1174.16        27.80 o                         
 -11   5   4         16.42         24.66         8.28 o                         
  -9   5   4       2829.28       2776.09        32.73 o                         
  -7   5   4       4260.43       4070.43        41.53 o                         
  -5   5   4       2292.93       2400.64        24.81 o                         
  -3   5   4       5033.87       5016.30        44.95 o                         
  -1   5   4       5346.40       5216.13        48.22 o                         
   1   5   4       6228.77       6175.69        55.85 o                         
   3   5   4       6914.09       6864.93        75.47 o                         
   5   5   4       1309.87       1240.70        27.33 o                         
   7   5   4        582.17        588.47        22.05 o                         
   9   5   4       1466.75       1453.97        53.95 o                         
  11   5   4        319.02        426.22        49.71 o                         
  13   5   4        138.80        175.05        31.11 o                         
 -18   6   4          1.37        -30.91        30.91 o                         
 -16   6   4        414.57        412.28        37.06 o                         
 -14   6   4       2262.85       2341.61        44.95 o                         
 -12   6   4        616.03        583.58        18.92 o                         
 -10   6   4        753.43        748.67        18.86 o                         
  -8   6   4         18.41         21.71         5.96 o                         
  -6   6   4       3525.10       3392.83        34.37 o                         
  -4   6   4        581.77        560.30        14.74 o                         
  -2   6   4         61.93         83.92         5.47 o                         
   0   6   4       3467.12       3476.39        37.91 o                         
   2   6   4       2634.89       2560.71        33.74 o                         
   4   6   4        101.84        105.32        10.24 o                         
   6   6   4        249.42        243.85        16.97 o                         
   8   6   4        468.62        455.21        26.03 o                         
  10   6   4          7.91         26.21        20.86 o                         
  12   6   4         13.09          1.92        24.35 o                         
 -17   7   4        126.89        110.22        34.07 o                         
 -15   7   4        182.60        157.27        18.51 o                         
 -13   7   4         24.02         29.72        10.81 o                         
 -11   7   4        184.53        193.25        12.01 o                         
  -9   7   4       2070.61       2136.76        28.57 o                         
  -7   7   4         75.34         71.23         6.87 o                         
  -5   7   4        245.47        231.23         8.21 o                         
  -3   7   4       4498.80       4524.67        41.99 o                         
  -1   7   4       1244.75       1215.81        16.49 o                         
   1   7   4        398.29        368.73        10.52 o                         
   3   7   4        648.68        668.38        17.75 o                         
   5   7   4       1374.04       1301.54        32.99 o                         
   7   7   4          8.48         -3.29        12.79 o                         
   9   7   4         10.89         -9.98        17.98 o                         
  11   7   4         53.79         23.05        22.85 o                         
  13   7   4        210.89        262.55        34.22 o                         
 -16   8   4        162.51        152.14        30.21 o                         
 -14   8   4        924.45        907.71        27.16 o                         
 -12   8   4      14606.81      14862.27       132.54 o                         
 -10   8   4        531.85        534.83        16.50 o                         
  -8   8   4       6314.29       5999.03        56.01 o                         
  -6   8   4       3244.97       3256.23        34.21 o                         
  -4   8   4      24650.78      24378.59       181.02 o                         
  -2   8   4       5067.75       5065.09        46.19 o                         
   0   8   4         26.34         25.45         6.15 o                         
   2   8   4        669.94        642.07        18.16 o                         
   4   8   4      11211.13      11253.59       120.88 o                         
   6   8   4       6982.02       7114.84       102.67 o                         
   8   8   4        629.11        591.59        27.34 o                         
  10   8   4        481.18        508.60        29.09 o                         
  12   8   4       2374.14       2582.63       131.74 o                         
 -17   9   4        479.70        373.63        65.57 o                         
 -15   9   4        594.99        568.54        23.73 o                         
 -13   9   4       2698.90       2819.03        39.89 o                         
 -11   9   4       4019.78       4141.48        48.08 o                         
  -9   9   4        542.03        545.62        15.33 o                         
  -7   9   4         68.77         66.91         7.23 o                         
  -5   9   4       6107.03       6086.20        55.50 o                         
  -3   9   4      14790.28      14908.78       120.93 o                         
  -1   9   4       2948.34       3012.24        37.88 o                         
   1   9   4        143.77        140.51         9.28 o                         
   3   9   4       4472.75       4513.20        56.54 o                         
   5   9   4       8568.13       8707.57       119.77 o                         
   7   9   4       1225.14       1249.13        37.27 o                         
   9   9   4         67.12         38.85        17.67 o                         
  11   9   4        276.14        282.76        31.33 o                         
 -16  10   4        141.70        107.98        25.13 o                         
 -14  10   4         48.76         53.73        14.05 o                         
 -12  10   4        375.14        375.98        16.13 o                         
 -10  10   4       4193.16       4277.13        48.72 o                         
  -8  10   4       1372.12       1428.96        22.48 o                         
  -6  10   4         24.72         11.85         5.98 o                         
  -4  10   4       5333.80       5340.88        53.16 o                         
  -2  10   4       6138.76       6290.62        64.19 o                         
   0  10   4        382.88        382.00        13.25 o                         
   2  10   4         35.43         49.96         8.79 o                         
   4  10   4       5049.04       5164.77        64.29 o                         
   6  10   4       1457.71       1425.90        38.21 o                         
   8  10   4          7.76          5.85        15.33 o                         
  10  10   4        226.66        209.49        23.97 o                         
  12  10   4        769.32        791.97        69.50 o                         
 -15  11   4       1849.97       1773.83        53.39 o                         
 -13  11   4          7.97         11.02        12.69 o                         
 -11  11   4       2075.47       2118.72        33.22 o                         
  -9  11   4         19.19         16.53         8.11 o                         
  -7  11   4        386.48        410.11        14.65 o                         
  -5  11   4        158.35        163.41         9.44 o                         
  -3  11   4        357.66        380.72        13.49 o                         
  -1  11   4        150.32        131.10         9.12 o                         
   1  11   4       1651.03       1678.23        31.97 o                         
   3  11   4        127.35        114.28        11.00 o                         
   5  11   4        979.43       1027.60        30.68 o                         
   7  11   4         12.77         -4.95        16.25 o                         
   9  11   4        362.12        378.67        26.77 o                         
  11  11   4        158.23        111.53        24.39 o                         
 -16  12   4       1406.81       1332.23        58.58 o                         
 -14  12   4       1112.71       1093.68        39.91 o                         
 -12  12   4         18.67         10.79        12.47 o                         
 -10  12   4         94.63        106.83        13.06 o                         
  -8  12   4       1825.56       1869.10        28.88 o                         
  -6  12   4       2469.34       2456.32        32.28 o                         
  -4  12   4        681.95        710.07        17.23 o                         
  -2  12   4        366.22        398.83        17.35 o                         
   0  12   4       2143.29       2224.23        38.76 o                         
   2  12   4       3058.13       3154.13        56.37 o                         
   4  12   4        510.07        524.35        19.40 o                         
   6  12   4         57.59         58.61        15.75 o                         
   8  12   4        728.59        729.45        34.70 o                         
  10  12   4        800.84        757.02        61.67 o                         
 -15  13   4        804.19        709.79        40.45 o                         
 -13  13   4        621.55        594.98        37.85 o                         
 -11  13   4        922.98        993.20        31.60 o                         
  -9  13   4       2558.84       2572.94        42.49 o                         
  -7  13   4       4662.79       4622.75        50.82 o                         
  -5  13   4       2961.33       3260.22        39.08 o                         
  -3  13   4       1725.53       1728.67        27.96 o                         
  -1  13   4       2188.49       2169.36        43.20 o                         
   1  13   4       1383.50       1560.58        37.99 o                         
   3  13   4       1306.40       1350.56        32.92 o                         
   5  13   4       2310.51       2427.50        41.54 o                         
   7  13   4       1234.09       1236.63        41.86 o                         
   9  13   4        694.70        668.91        32.84 o                         
  11  13   4        799.88        743.61        37.51 o                         
 -14  14   4        213.78        236.77        36.10 o                         
 -12  14   4       1119.15       1115.07        38.61 o                         
 -10  14   4       1528.30       1590.99        38.94 o                         
  -8  14   4       1649.56       1626.52        34.10 o                         
  -6  14   4       2612.97       2562.84        40.80 o                         
  -4  14   4       2766.70       2844.61        38.57 o                         
  -2  14   4        697.00        778.13        23.18 o                         
   0  14   4        178.62        207.97        14.79 o                         
   2  14   4       1420.80       1443.92        37.92 o                         
   4  14   4       2335.39       2350.49        45.75 o                         
   6  14   4        678.10        602.10        49.18 o                         
   8  14   4        178.99        210.91        23.06 o                         
  10  14   4        602.10        577.92        33.33 o                         
 -13  15   4         64.92         89.70        36.06 o                         
 -11  15   4        896.44        914.48        32.48 o                         
  -9  15   4         26.91         21.85        14.66 o                         
  -7  15   4         37.64         27.66        13.83 o                         
  -5  15   4        655.41        519.30        29.50 o                         
  -3  15   4        484.91        500.90        17.36 o                         
  -1  15   4         23.17         11.01        10.37 o                         
   1  15   4        124.18        119.74        15.50 o                         
   3  15   4        641.97        599.34        28.89 o                         
   5  15   4         90.16         65.54        15.97 o                         
   7  15   4          3.15        -16.61        16.61 o                         
   9  15   4          1.38         17.97        20.68 o                         
 -14  16   4        249.87        187.47        37.77 o                         
 -12  16   4          2.85         -5.74        27.23 o                         
 -10  16   4          4.67         -8.73        15.61 o                         
  -8  16   4       2001.20       2085.33        49.28 o                         
  -6  16   4       3884.38       3588.56        65.00 o                         
  -4  16   4         11.02        -12.24        12.24 o                         
  -2  16   4       1201.69       1039.82        35.76 o                         
   0  16   4       1150.52       1263.28        33.01 o                         
   2  16   4       2903.76       2913.46        58.82 o                         
   4  16   4        125.98        122.18        27.08 o                         
   6  16   4        222.54        206.29        24.44 o                         
   8  16   4       1012.80       1017.44        80.13 o                         
 -13  17   4        563.12        513.01        45.93 o                         
 -11  17   4         16.04          8.92        20.65 o                         
  -9  17   4       1094.49       1086.75        36.63 o                         
  -7  17   4       5860.00       5794.19       100.59 o                         
  -5  17   4       2568.72       2547.31        48.53 o                         
  -3  17   4         31.28         14.03        14.43 o                         
  -1  17   4        218.06        242.54        21.03 o                         
   1  17   4       4565.19       4621.60        94.76 o                         
   3  17   4       1930.92       1884.18        43.55 o                         
   5  17   4         12.01         -5.24        14.98 o                         
   7  17   4        334.30        307.31        29.83 o                         
 -12  18   4         14.19          2.40        36.06 o                         
 -10  18   4         31.98         52.28        22.45 o                         
  -8  18   4       4374.00       4275.84        75.02 o                         
  -6  18   4       3090.15       3230.11        69.57 o                         
  -4  18   4         39.94         18.14        15.82 o                         
  -2  18   4        456.91        461.73        27.01 o                         
   0  18   4       5245.35       5601.30       111.20 o                         
   2  18   4       2273.18       2579.24        83.37 o                         
   4  18   4        103.79         94.76        20.73 o                         
   6  18   4        153.32        171.97        25.82 o                         
 -11  19   4        102.33        124.38        26.00 o                         
  -9  19   4         65.71         66.96        41.66 o                         
  -7  19   4       1103.04       1102.88        43.00 o                         
  -5  19   4        352.28        379.10        27.62 o                         
  -3  19   4         46.16         34.22        28.14 o                         
  -1  19   4        478.94        502.73        28.46 o                         
   1  19   4       2991.89       2977.84        77.43 o                         
   3  19   4        493.24        485.23        31.94 o                         
   5  19   4        118.88         73.58        23.29 o                         
 -10  20   4        373.83        430.21        45.25 o                         
  -8  20   4        185.67        161.46        25.87 o                         
  -6  20   4          0.10          8.87        20.30 o                         
  -4  20   4        521.09        546.04        30.83 o                         
  -2  20   4        167.34        146.47        39.42 o                         
   0  20   4        166.70        146.15        31.69 o                         
   2  20   4        181.19        186.12        32.01 o                         
   4  20   4        433.67        361.35        52.20 o                         
  -9  21   4        733.35        785.76        40.68 o                         
  -7  21   4        123.50        106.55        25.08 o                         
  -5  21   4        272.73        190.76        27.10 o                         
  -3  21   4       1374.93       1471.21        54.48 o                         
  -1  21   4        500.09        552.29        34.67 o                         
   1  21   4        291.84        225.29        34.22 o                         
   3  21   4       1055.44       1016.43        47.91 o                         
  -6  22   4        770.15        808.41        76.29 o                         
  -4  22   4       1230.90       1355.97        55.01 o                         
  -2  22   4       1187.48       1359.36        89.90 o                         
   0  22   4        593.67        545.25        43.09 o                         
   2  22   4        771.40        797.42        50.61 o                         
  -5  23   4       2836.18       3374.33       135.51 o                         
  -3  23   4        353.73        394.25        34.09 o                         
  -1  23   4         14.04          2.87        26.79 o                         
 -17   1   5       1394.28       1308.65        92.34 o                         
 -15   1   5        655.31        682.31        22.02 o                         
 -13   1   5        194.63        148.23        13.48 o                         
 -11   1   5        261.63        218.42        14.82 o                         
  -9   1   5       4624.16       4287.50        49.51 o                         
  -7   1   5       3445.47       3280.32        39.14 o                         
  -5   1   5       1193.41       1287.46        20.81 o                         
  -3   1   5       4520.28       4701.91        49.09 o                         
  -1   1   5       5046.80       4845.91        46.40 o                         
   1   1   5         18.54         27.21         5.16 o                         
   3   1   5         32.16         26.99         8.40 o                         
   5   1   5       3172.90       3144.80        72.23 o                         
   7   1   5       1836.52       1780.46        43.42 o                         
   9   1   5          5.54         10.44        16.40 o                         
  11   1   5         97.68         82.61        21.82 o                         
 -18   2   5       1763.24       1768.70        84.19 o                         
 -16   2   5        723.43        813.96        49.21 o                         
 -14   2   5         53.94         59.38        12.88 o                         
 -12   2   5        696.35        692.22        22.25 o                         
 -10   2   5       5481.51       5543.68        67.63 o                         
  -8   2   5       6734.41       6637.15        73.17 o                         
  -6   2   5       2547.04       2549.24        32.17 o                         
  -4   2   5       3747.06       3862.27        43.19 o                         
  -2   2   5       9309.28       9068.79        80.14 o                         
   0   2   5       6119.90       5879.61        61.39 o                         
   2   2   5        339.52        334.15        14.10 o                         
   4   2   5        143.56        152.15        12.47 o                         
   6   2   5       3963.98       3916.54        66.09 o                         
   8   2   5       4125.61       4252.91        74.38 o                         
  10   2   5        164.14        174.30        22.31 o                         
  12   2   5         14.99         23.83        25.98 o                         
 -17   3   5        830.59        703.83        54.44 o                         
 -15   3   5        711.26        701.34        24.49 o                         
 -13   3   5        456.14        444.36        18.88 o                         
 -11   3   5       1887.05       1923.51        32.85 o                         
  -9   3   5       6005.96       5923.03        66.98 o                         
  -7   3   5       1764.48       1694.91        25.79 o                         
  -5   3   5         17.50         10.75         5.65 o                         
  -3   3   5       3536.06       3503.49        37.28 o                         
  -1   3   5       9995.12       9692.77        89.74 o                         
   1   3   5       2857.67       2732.61        33.45 o                         
   3   3   5        172.94        215.50        14.30 o                         
   5   3   5        930.12        927.15        26.56 o                         
   7   3   5       3603.28       3543.40        63.88 o                         
   9   3   5       1298.47       1375.73        59.93 o                         
  11   3   5         34.37         22.48        24.59 o                         
 -18   4   5        210.63        179.00        40.52 o                         
 -16   4   5        788.35        772.90        34.39 o                         
 -14   4   5         22.28         44.88        13.64 o                         
 -12   4   5        143.86        131.73        12.92 o                         
 -10   4   5       2732.23       2784.01        37.34 o                         
  -8   4   5        397.48        429.42        13.61 o                         
  -6   4   5       1713.76       1616.86        23.19 o                         
  -4   4   5       1075.57       1135.03        16.38 o                         
  -2   4   5       3034.13       3020.19        29.40 o                         
   0   4   5       5800.22       5903.73        54.93 o                         
   2   4   5         91.93         94.57         8.44 o                         
   4   4   5        339.46        338.94        16.12 o                         
   6   4   5       2255.86       2268.62        42.29 o                         
   8   4   5        896.76        961.37        42.88 o                         
  10   4   5        358.54        383.85        30.93 o                         
 -17   5   5        100.77         88.51        36.61 o                         
 -15   5   5         71.57         36.79        14.36 o                         
 -13   5   5       1959.29       1934.73        36.11 o                         
 -11   5   5        230.77        213.63        13.75 o                         
  -9   5   5        620.42        576.96        16.95 o                         
  -7   5   5        867.46        876.78        16.41 o                         
  -5   5   5       9082.38       8989.06        73.36 o                         
  -3   5   5       1754.45       1728.20        21.77 o                         
  -1   5   5       1312.39       1300.10        18.03 o                         
   1   5   5         10.63          9.52         6.49 o                         
   3   5   5       4145.19       4030.54        63.01 o                         
   5   5   5        858.42        812.82        25.87 o                         
   7   5   5        344.07        320.00        21.92 o                         
   9   5   5         10.86         16.61        20.49 o                         
  11   5   5        971.01       1128.07        54.62 o                         
 -16   6   5         18.70         -3.39        17.95 o                         
 -14   6   5       3251.70       3242.88        49.65 o                         
 -12   6   5       9407.46       9538.43       103.53 o                         
 -10   6   5         85.65        103.23        10.33 o                         
  -8   6   5        790.33        735.97        16.97 o                         
  -6   6   5      10661.20      10500.39        84.81 o                         
  -4   6   5      11382.11      11313.77        89.63 o                         
  -2   6   5         92.18         79.34         6.33 o                         
   0   6   5        718.30        693.55        15.96 o                         
   2   6   5       9687.46       9500.06       127.30 o                         
   4   6   5       4482.95       4510.50        70.81 o                         
   6   6   5        303.26        294.51        20.25 o                         
   8   6   5         49.10         48.90        17.33 o                         
  10   6   5        908.73       1015.68        92.09 o                         
 -17   7   5         20.06        -10.03        23.91 o                         
 -15   7   5        827.94        869.93        44.14 o                         
 -13   7   5       3077.87       3236.21        48.64 o                         
 -11   7   5       4113.77       4183.32        54.99 o                         
  -9   7   5       3627.31       3562.54        39.26 o                         
  -7   7   5         48.49         45.53         6.88 o                         
  -5   7   5         76.70        102.21         7.09 o                         
  -3   7   5       8559.88       8579.27        73.79 o                         
  -1   7   5       6646.98       6594.81        69.84 o                         
   1   7   5       1011.97       1019.71        23.89 o                         
   3   7   5       3148.03       3136.10        54.27 o                         
   5   7   5       2983.23       3021.55        55.79 o                         
   7   7   5        672.03        610.57        28.03 o                         
   9   7   5        890.74        867.80        37.45 o                         
  11   7   5        464.23        498.17        38.84 o                         
 -16   8   5         26.52          0.41        19.24 o                         
 -14   8   5        689.99        662.32        23.85 o                         
 -12   8   5        863.39        874.45        24.86 o                         
 -10   8   5        752.95        763.83        19.44 o                         
  -8   8   5        568.20        570.84        15.19 o                         
  -6   8   5        120.75        123.43         8.43 o                         
  -4   8   5       1088.44       1080.10        18.52 o                         
  -2   8   5       2400.62       2467.30        32.43 o                         
   0   8   5        456.21        477.14        14.35 o                         
   2   8   5        400.85        363.57        18.94 o                         
   4   8   5       1125.79       1192.71        34.02 o                         
   6   8   5        339.37        376.94        23.01 o                         
   8   8   5        142.36        143.50        27.70 o                         
  10   8   5        331.43        243.62        30.68 o                         
 -15   9   5         68.22         75.64        21.05 o                         
 -13   9   5          1.66        -11.87        11.87 o                         
 -11   9   5        164.35        154.99        11.54 o                         
  -9   9   5       2721.79       2638.51        33.29 o                         
  -7   9   5        487.02        450.69        13.88 o                         
  -5   9   5       4710.52       4552.90        43.37 o                         
  -3   9   5       1485.40       1519.79        25.02 o                         
  -1   9   5       3146.13       3402.72        43.38 o                         
   1   9   5        178.38        171.55        13.37 o                         
   3   9   5          5.00         14.31        11.96 o                         
   5   9   5        284.18        300.44        36.91 o                         
   7   9   5         94.62         81.00        18.35 o                         
   9   9   5        114.63         93.16        21.93 o                         
 -16  10   5         23.99         -0.59        19.93 o                         
 -14  10   5       1312.68       1336.09        38.03 o                         
 -12  10   5       4515.44       4623.64        54.66 o                         
 -10  10   5        798.63        774.34        20.02 o                         
  -8  10   5         32.41         16.64         7.69 o                         
  -6  10   5       1305.15       1328.27        23.51 o                         
  -4  10   5       2252.01       2332.32        30.91 o                         
  -2  10   5        743.39        778.46        20.11 o                         
   0  10   5       1959.54       2026.36        35.40 o                         
   2  10   5       2840.01       2824.30        47.46 o                         
   4  10   5       1265.13       1281.24        43.91 o                         
   6  10   5        459.17        475.69        35.25 o                         
   8  10   5        310.87        290.76        25.01 o                         
  10  10   5        479.05        438.50        32.65 o                         
 -15  11   5        270.34        253.71        26.61 o                         
 -13  11   5       3371.56       3433.09        48.89 o                         
 -11  11   5       3304.92       3387.11        41.77 o                         
  -9  11   5         29.74         29.98         9.22 o                         
  -7  11   5        905.17        891.49        20.86 o                         
  -5  11   5       9004.90       9163.37        85.88 o                         
  -3  11   5       3725.86       3858.61        46.45 o                         
  -1  11   5        285.77        304.20        13.98 o                         
   1  11   5       1796.43       1894.00        37.71 o                         
   3  11   5       3535.51       3646.54        58.79 o                         
   5  11   5       1546.31       1570.69        49.84 o                         
   7  11   5        327.28        329.53        24.96 o                         
   9  11   5        348.84        321.37        27.79 o                         
 -14  12   5       1133.51       1144.10        46.37 o                         
 -12  12   5       1290.56       1276.83        30.12 o                         
 -10  12   5          9.35         -8.62         9.82 o                         
  -8  12   5        383.90        352.69        14.72 o                         
  -6  12   5       5066.89       5063.04        54.66 o                         
  -4  12   5       6105.95       6051.21        61.71 o                         
  -2  12   5        246.88        281.72        14.29 o                         
   0  12   5        118.94        125.99        14.64 o                         
   2  12   5       2187.80       2162.45        42.24 o                         
   4  12   5       2611.14       2716.43        64.78 o                         
   6  12   5          7.45         12.29        20.60 o                         
   8  12   5         52.07         32.51        20.82 o                         
 -15  13   5         17.50        -12.60        86.88 o                         
 -13  13   5        232.60        213.51        35.92 o                         
 -11  13   5          2.24          6.40        12.74 o                         
  -9  13   5        553.05        514.57        18.07 o                         
  -7  13   5        170.68        176.70        12.18 o                         
  -5  13   5       3016.12       2964.01        38.18 o                         
  -3  13   5        167.62        153.32        12.55 o                         
  -1  13   5       1333.94       1378.56        32.94 o                         
   1  13   5         57.15         60.47        12.82 o                         
   3  13   5       1006.64       1018.73        32.05 o                         
   5  13   5        123.97        140.44        22.60 o                         
   7  13   5        351.10        366.09        32.36 o                         
   9  13   5          6.85        -23.06        23.06 o                         
 -14  14   5         59.31         41.99        34.15 o                         
 -12  14   5        122.00        176.23        21.22 o                         
 -10  14   5       1906.67       2013.29        43.12 o                         
  -8  14   5       1599.34       1646.94        30.27 o                         
  -6  14   5          6.03         -3.95         8.58 o                         
  -4  14   5          4.34         -7.93         8.28 o                         
  -2  14   5       2723.99       3119.36        52.32 o                         
   0  14   5       2983.01       3086.54        89.96 o                         
   2  14   5         14.77         19.90        13.01 o                         
   4  14   5        487.88        451.29        30.29 o                         
   6  14   5        808.92        841.61        41.35 o                         
   8  14   5       2312.82       2275.37        69.40 o                         
 -13  15   5        119.66        124.90        24.90 o                         
 -11  15   5        625.63        615.89        29.83 o                         
  -9  15   5       4769.64       5037.21        68.44 o                         
  -7  15   5       1932.32       2003.89        39.68 o                         
  -5  15   5        256.34        237.52        14.50 o                         
  -3  15   5       2864.32       2850.76        43.68 o                         
  -1  15   5       5153.84       5376.64        77.65 o                         
   1  15   5        251.20        301.14        22.37 o                         
   3  15   5         80.87         55.62        15.37 o                         
   5  15   5       1431.08       1437.07        53.10 o                         
   7  15   5       2655.27       2741.53        73.82 o                         
 -12  16   5         12.88         -3.39        21.36 o                         
 -10  16   5       2215.45       2370.19        62.93 o                         
  -8  16   5       2873.72       3030.89        56.32 o                         
  -6  16   5        214.66        205.68        19.08 o                         
  -4  16   5        488.06        432.38        29.80 o                         
  -2  16   5       4118.21       4214.71        91.26 o                         
   0  16   5       1865.85       2026.14        54.66 o                         
   2  16   5         16.81          6.12        14.16 o                         
   4  16   5        336.42        303.18        23.56 o                         
   6  16   5       2352.64       2472.95        69.18 o                         
 -11  17   5        537.52        506.26        33.72 o                         
  -9  17   5        128.83         80.72        23.32 o                         
  -7  17   5         19.40          8.09        17.82 o                         
  -5  17   5         35.99         37.39        16.41 o                         
  -3  17   5         59.79        111.04        19.41 o                         
  -1  17   5        372.12        426.21        32.98 o                         
   1  17   5        942.21        911.88        37.14 o                         
   3  17   5        124.55        107.62        17.90 o                         
   5  17   5         11.12          1.81        21.53 o                         
 -10  18   5         89.78        105.19        24.43 o                         
  -8  18   5        281.28        322.33        28.90 o                         
  -6  18   5        326.44        326.87        26.59 o                         
  -4  18   5        285.74        262.19        26.31 o                         
  -2  18   5        201.38        182.52        24.03 o                         
   0  18   5         25.04         31.92        23.25 o                         
   2  18   5         37.96        -17.35        17.35 o                         
   4  18   5          9.22          0.96        17.85 o                         
  -9  19   5       1111.72       1129.88        49.71 o                         
  -7  19   5        778.47        805.44        40.37 o                         
  -5  19   5        315.32        273.34        28.29 o                         
  -3  19   5        975.76        982.37        90.41 o                         
  -1  19   5       1109.14       1259.99        61.77 o                         
   1  19   5        486.94        438.54        45.35 o                         
   3  19   5        280.81        197.46        27.75 o                         
  -8  20   5        796.98        805.43        41.45 o                         
  -6  20   5         60.89         74.12        24.57 o                         
  -4  20   5        184.76        205.94        27.16 o                         
  -2  20   5       2214.00       2116.93        63.92 o                         
   0  20   5       2058.12       2242.13        79.64 o                         
   2  20   5        141.98        121.90        26.65 o                         
  -7  21   5         50.63         36.23        24.77 o                         
  -5  21   5         34.01         25.66        24.21 o                         
  -3  21   5        103.54        115.00        27.36 o                         
  -1  21   5       1880.41       1822.85        74.84 o                         
   1  21   5        973.62        955.28        54.85 o                         
 -16   0   6         63.86        100.27        22.43 o                         
 -14   0   6        308.75        252.55        22.94 o                         
 -12   0   6       4338.56       4315.01       165.08 o                         
 -10   0   6       2085.71       2262.60        49.68 o                         
  -8   0   6         91.76        123.94        14.65 o                         
  -6   0   6       1792.38       1488.13        35.65 o                         
  -4   0   6      11225.57      11059.87       147.88 o                         
  -2   0   6      10245.92      10379.33       138.74 o                         
   0   0   6       1265.15       1310.27        34.73 o                         
   2   0   6        128.34        105.28        18.35 o                         
   4   0   6       1192.45       1166.63        47.84 o                         
   6   0   6       2366.90       2487.09        75.27 o                         
   8   0   6       1125.29       1079.72        57.96 o                         
  10   0   6         95.95         97.66        32.83 o                         
 -17   1   6       1128.64       1151.49        35.58 o                         
 -15   1   6         41.51         41.45        13.94 o                         
 -13   1   6         37.99         24.51        12.40 o                         
 -11   1   6       2934.04       2971.18        48.95 o                         
  -9   1   6       3145.15       3037.70        40.73 o                         
  -7   1   6         31.04         32.71         7.92 o                         
  -5   1   6        705.69        732.89        20.55 o                         
  -3   1   6       8054.19       7948.32        78.38 o                         
  -1   1   6       3957.10       3791.01        58.85 o                         
   1   1   6          6.87         -1.75         9.81 o                         
   3   1   6        249.42        260.47        15.54 o                         
   5   1   6       2759.36       2756.46        54.58 o                         
   7   1   6        806.74        857.85        36.32 o                         
   9   1   6          3.34         -2.20        19.38 o                         
 -16   2   6          3.42          5.33        14.14 o                         
 -14   2   6        517.42        523.96        22.89 o                         
 -12   2   6        318.83        316.69        20.70 o                         
 -10   2   6       3350.54       3247.08        44.14 o                         
  -8   2   6          1.18         -5.25         7.43 o                         
  -6   2   6       1726.81       1530.96        25.61 o                         
  -4   2   6        136.96        143.45         9.67 o                         
  -2   2   6       1226.06       1105.01        22.19 o                         
   0   2   6        137.22        139.31        10.96 o                         
   2   2   6        434.90        432.69        18.73 o                         
   4   2   6       1068.92        992.43        28.79 o                         
   6   2   6       1371.14       1368.76        40.68 o                         
   8   2   6        309.66        315.44        24.78 o                         
  10   2   6        335.24        313.09        32.97 o                         
 -17   3   6        648.63        590.10        35.16 o                         
 -15   3   6       1428.80       1400.25        40.26 o                         
 -13   3   6         21.51         -0.99        11.90 o                         
 -11   3   6         94.80         77.10        10.87 o                         
  -9   3   6        304.80        286.05        14.89 o                         
  -7   3   6       2312.88       2246.62        32.47 o                         
  -5   3   6       2753.70       2740.43        35.66 o                         
  -3   3   6        749.43        743.95        16.74 o                         
  -1   3   6        781.42        757.04        19.19 o                         
   1   3   6       1909.52       1873.46        39.14 o                         
   3   3   6        394.44        379.34        18.69 o                         
   5   3   6         40.94         34.59        13.24 o                         
   7   3   6         60.11         57.17        17.68 o                         
   9   3   6        737.11        763.76        40.84 o                         
 -16   4   6       1336.82       1360.02        40.32 o                         
 -14   4   6        914.67        971.76        31.70 o                         
 -12   4   6        613.86        685.92        24.59 o                         
 -10   4   6       1802.91       1840.53        31.23 o                         
  -8   4   6       3615.62       3590.46        41.89 o                         
  -6   4   6       3207.67       3146.70        37.13 o                         
  -4   4   6       1455.02       1476.09        21.94 o                         
  -2   4   6       2049.90       2025.27        25.03 o                         
   0   4   6       4591.03       4327.17        73.00 o                         
   2   4   6       2196.43       2152.10        43.68 o                         
   4   4   6        430.18        423.35        20.25 o                         
   6   4   6        967.58        971.55        36.87 o                         
   8   4   6       1142.65       1165.89        50.81 o                         
 -17   5   6        291.06        255.45        25.90 o                         
 -15   5   6        252.60        250.90        20.96 o                         
 -13   5   6       1153.43       1182.39        30.83 o                         
 -11   5   6       2625.99       2663.97        39.41 o                         
  -9   5   6       5381.38       5344.60        60.02 o                         
  -7   5   6       1801.02       1793.25        25.84 o                         
  -5   5   6         18.25         14.90         6.42 o                         
  -3   5   6       2259.22       2208.85        25.59 o                         
  -1   5   6       3887.23       3801.63        38.65 o                         
   1   5   6        636.17        631.77        21.47 o                         
   3   5   6       1959.09       1867.30        44.40 o                         
   5   5   6       2907.42       2919.87        57.59 o                         
   7   5   6        499.83        516.35        29.31 o                         
   9   5   6        256.34        248.65        30.19 o                         
 -16   6   6         55.56         36.88        17.68 o                         
 -14   6   6         31.77         14.42        14.90 o                         
 -12   6   6        803.02        819.55        33.02 o                         
 -10   6   6       2135.32       2134.71        36.86 o                         
  -8   6   6        277.11        265.76        12.10 o                         
  -6   6   6        107.17        111.76         8.70 o                         
  -4   6   6        190.24        184.99         9.23 o                         
  -2   6   6          5.02          1.21         6.08 o                         
   0   6   6        210.43        191.79        12.41 o                         
   2   6   6       1292.61       1167.83        39.72 o                         
   4   6   6        784.15        726.05        34.23 o                         
   6   6   6        139.28        146.12        19.45 o                         
   8   6   6          9.42         -0.10        22.43 o                         
 -15   7   6        490.92        498.12        25.26 o                         
 -13   7   6        501.35        507.98        21.81 o                         
 -11   7   6        124.34        121.32        12.23 o                         
  -9   7   6        216.74        201.27        12.44 o                         
  -7   7   6       1350.62       1360.31        23.20 o                         
  -5   7   6          2.90          4.93         7.02 o                         
  -3   7   6          3.28         -2.41         6.51 o                         
  -1   7   6        313.72        315.23        13.22 o                         
   1   7   6        204.82        210.78        15.78 o                         
   3   7   6        415.62        410.66        27.02 o                         
   5   7   6         52.29         68.65        20.76 o                         
   7   7   6          7.12          0.76        18.01 o                         
   9   7   6        290.43        302.71        37.09 o                         
 -16   8   6       2411.71       2431.58        66.09 o                         
 -14   8   6       1362.52       1453.52        39.10 o                         
 -12   8   6         64.63         61.95        13.03 o                         
 -10   8   6        239.26        236.01        13.78 o                         
  -8   8   6       5861.05       5872.20        61.82 o                         
  -6   8   6      10775.65      10602.95        87.88 o                         
  -4   8   6        380.26        356.44        13.77 o                         
  -2   8   6       4536.44       4465.25        50.35 o                         
   0   8   6       8526.99       8623.57       121.94 o                         
   2   8   6      15657.16      15757.84       236.79 o                         
   4   8   6        100.37        103.35        20.44 o                         
   6   8   6        534.37        564.41        37.96 o                         
   8   8   6       2321.16       2395.54        70.24 o                         
 -15   9   6       2000.44       2011.78        47.23 o                         
 -13   9   6        980.41       1017.04        42.48 o                         
 -11   9   6        175.83        187.65        13.74 o                         
  -9   9   6       2561.00       2630.15        37.19 o                         
  -7   9   6       7545.90       7474.85        71.09 o                         
  -5   9   6       1866.53       1871.32        28.45 o                         
  -3   9   6        158.17        140.32        11.66 o                         
  -1   9   6        666.08        691.42        23.32 o                         
   1   9   6       8314.59       8448.05       117.93 o                         
   3   9   6       3985.45       3965.63        80.11 o                         
   5   9   6         14.33         19.69        19.80 o                         
   7   9   6         86.68         82.23        25.62 o                         
 -14  10   6       1567.99       1615.67        42.35 o                         
 -12  10   6         10.40          1.64        12.35 o                         
 -10  10   6         20.71         24.23        10.30 o                         
  -8  10   6       3771.44       3718.35        45.38 o                         
  -6  10   6       1853.13       1922.68        30.05 o                         
  -4  10   6         13.03         12.72         8.39 o                         
  -2  10   6       1213.01       1235.51        28.94 o                         
   0  10   6       2047.21       2174.03        62.89 o                         
   2  10   6        661.55        693.49        33.43 o                         
   4  10   6        147.56        132.75        22.48 o                         
   6  10   6          9.96         15.27        22.34 o                         
   8  10   6        395.43        439.05        36.78 o                         
 -15  11   6        447.77        380.60        25.03 o                         
 -13  11   6         14.95          7.40        15.69 o                         
 -11  11   6        941.89        937.86        27.89 o                         
  -9  11   6        530.91        487.86        17.83 o                         
  -7  11   6        584.44        561.39        18.04 o                         
  -5  11   6        981.99        926.53        22.80 o                         
  -3  11   6        328.95        319.88        22.61 o                         
  -1  11   6         21.44         28.94        14.09 o                         
   1  11   6        838.56        833.46        30.25 o                         
   3  11   6        101.57        132.29        29.89 o                         
   5  11   6        930.30        872.64        45.24 o                         
   7  11   6          4.26         23.07        24.19 o                         
 -14  12   6         19.37         19.14        19.31 o                         
 -12  12   6        902.95        894.80        35.51 o                         
 -10  12   6       1803.79       1774.83        32.78 o                         
  -8  12   6        819.90        815.05        23.12 o                         
  -6  12   6         71.09         85.79        10.79 o                         
  -4  12   6        301.87        326.86        15.00 o                         
  -2  12   6       1780.52       1838.59        33.92 o                         
   0  12   6        798.36        753.86        27.10 o                         
   2  12   6         68.53         86.68        15.46 o                         
   4  12   6        677.83        638.29        35.75 o                         
   6  12   6       1042.93       1122.43        59.55 o                         
 -13  13   6         37.15         17.38        22.08 o                         
 -11  13   6        758.65        684.61        25.02 o                         
  -9  13   6       2079.76       2213.90        36.37 o                         
  -7  13   6       1154.44       1214.15        26.69 o                         
  -5  13   6       1580.36       1606.61        30.48 o                         
  -3  13   6       2425.81       2585.41        38.38 o                         
  -1  13   6       2007.44       2179.07        50.59 o                         
   1  13   6       1207.94       1279.92        36.09 o                         
   3  13   6        556.90        616.44        42.69 o                         
   5  13   6        548.08        541.63        35.95 o                         
 -12  14   6        139.21        132.44        21.78 o                         
 -10  14   6         32.51         11.25        13.75 o                         
  -8  14   6       1013.90       1018.71        27.66 o                         
  -6  14   6       2217.75       2285.35        37.46 o                         
  -4  14   6       1326.03       1371.36        30.30 o                         
  -2  14   6       1029.59        983.53        53.50 o                         
   0  14   6       1431.10       1470.94        38.91 o                         
   2  14   6        875.77        816.95        32.53 o                         
   4  14   6         56.06          7.24        23.86 o                         
   6  14   6         58.09         24.49        25.18 o                         
 -11  15   6         14.01         22.30        19.56 o                         
  -9  15   6        314.03        347.57        24.78 o                         
  -7  15   6        675.01        741.45        24.19 o                         
  -5  15   6        914.01       1031.88        27.23 o                         
  -3  15   6         99.61        103.96        14.92 o                         
  -1  15   6          2.73         -0.97        15.14 o                         
   1  15   6        828.49        823.52        31.28 o                         
   3  15   6         93.52         91.00        35.62 o                         
   5  15   6        165.19        127.19        26.83 o                         
 -12  16   6        582.50        606.56        37.52 o                         
 -10  16   6        180.81        115.06        21.72 o                         
  -8  16   6         88.14         88.73        19.03 o                         
  -6  16   6         66.76        104.57        19.80 o                         
  -4  16   6       1607.11       1748.76        39.94 o                         
  -2  16   6       1286.56       1251.41        43.45 o                         
   0  16   6         18.04        -11.14        14.72 o                         
   2  16   6         42.11         37.06        16.55 o                         
   4  16   6         82.73         71.18        24.76 o                         
  -9  17   6        665.42        623.76        36.52 o                         
  -7  17   6         67.70         41.09        28.69 o                         
  -5  17   6        849.42        897.45        60.87 o                         
  -3  17   6       3509.32       3526.92        62.00 o                         
  -1  17   6       1576.99       1590.72        51.92 o                         
   1  17   6         35.84         16.71        17.36 o                         
   3  17   6        129.89        130.83        26.66 o                         
  -8  18   6        315.73        312.28        30.47 o                         
  -6  18   6         27.10         41.41        34.29 o                         
  -4  18   6       1602.46       1715.21        56.99 o                         
  -2  18   6       3152.88       3218.39        92.58 o                         
   0  18   6        163.90        160.40        22.20 o                         
   2  18   6          7.84         13.43        27.45 o                         
  -7  19   6         40.43         26.89        24.84 o                         
  -5  19   6         20.77         53.53        24.22 o                         
  -3  19   6        650.93        635.80        45.42 o                         
  -1  19   6        480.94        480.54        45.35 o                         
 -15   1   7        361.09        353.21        20.84 o                         
 -13   1   7        876.41       1052.44        33.33 o                         
 -11   1   7       1004.37        956.44        35.60 o                         
  -9   1   7        357.84        292.32        15.14 o                         
  -7   1   7         26.98         11.30         9.00 o                         
  -5   1   7        909.22        960.96        29.63 o                         
  -3   1   7       4261.78       4205.13        55.99 o                         
  -1   1   7       1235.07       1178.10        43.31 o                         
   1   1   7        261.08        285.33        29.36 o                         
   3   1   7        970.69        857.87        47.89 o                         
   5   1   7        546.51        540.23        33.35 o                         
   7   1   7          6.61          9.95        18.09 o                         
 -16   2   7        225.65        246.12        20.01 o                         
 -14   2   7       2614.89       2714.43        53.01 o                         
 -12   2   7       3677.76       3739.38        67.54 o                         
 -10   2   7         42.34         50.46        11.37 o                         
  -8   2   7         24.54         14.45         9.62 o                         
  -6   2   7       4859.50       4875.34        56.80 o                         
  -4   2   7       5872.56       5834.06        63.78 o                         
  -2   2   7       1147.54       1110.95        25.13 o                         
   0   2   7        777.38        779.68        86.33 o                         
   2   2   7       2574.04       2455.64        59.69 o                         
   4   2   7       2238.72       2308.44        60.30 o                         
   6   2   7        239.53        255.72        32.46 o                         
 -15   3   7        233.57        228.54        21.27 o                         
 -13   3   7       3200.62       3220.21        56.63 o                         
 -11   3   7       1670.25       1709.80        33.04 o                         
  -9   3   7         12.43          0.57         9.16 o                         
  -7   3   7       1119.02       1147.80        23.58 o                         
  -5   3   7       6750.92       6599.91        67.25 o                         
  -3   3   7       2156.54       2075.97        35.26 o                         
  -1   3   7        102.50         91.94        12.96 o                         
   1   3   7        224.19        245.54        22.88 o                         
   3   3   7       4350.72       4339.56        73.96 o                         
   5   3   7       1571.35       1480.41        64.14 o                         
   7   3   7         23.47          9.56        27.53 o                         
 -16   4   7         72.96         63.74        19.26 o                         
 -14   4   7        230.71        205.54        20.14 o                         
 -12   4   7        851.70        890.90        28.50 o                         
 -10   4   7         99.90         94.90        11.48 o                         
  -8   4   7         68.09         87.69        11.09 o                         
  -6   4   7       1340.95       1365.81        24.13 o                         
  -4   4   7       2647.85       2698.56        37.14 o                         
  -2   4   7        827.91        802.72        22.54 o                         
   0   4   7       1629.66       1657.59        81.86 o                         
   2   4   7       1097.44       1058.93        35.81 o                         
   4   4   7       1697.36       1779.15        53.81 o                         
   6   4   7          1.54         -8.61        41.53 o                         
 -15   5   7        450.50        426.07        25.21 o                         
 -13   5   7         69.30         77.34        16.54 o                         
 -11   5   7          3.15          4.18        13.80 o                         
  -9   5   7       1525.58       1576.64        27.65 o                         
  -7   5   7        788.15        790.77        19.76 o                         
  -5   5   7        137.54        134.00        10.48 o                         
  -3   5   7         14.76         12.52         7.74 o                         
  -1   5   7       2583.78       2556.99        87.31 o                         
   1   5   7       1995.47       1972.70        51.87 o                         
   3   5   7         51.64         59.22        19.26 o                         
   5   5   7        315.46        277.34        28.15 o                         
   7   5   7        421.07        436.68        43.66 o                         
 -14   6   7        125.83         99.55        19.35 o                         
 -12   6   7          8.98         -9.46        12.60 o                         
 -10   6   7       3394.19       3425.72        45.39 o                         
  -8   6   7       5178.00       5188.96        54.79 o                         
  -6   6   7       1090.01       1075.84        23.24 o                         
  -4   6   7         77.63         87.10         9.55 o                         
  -2   6   7        801.25        779.83        32.92 o                         
   0   6   7       4287.77       4215.81        81.07 o                         
   2   6   7       1082.45       1121.36        57.49 o                         
   4   6   7         89.52         55.77        21.40 o                         
   6   6   7       1163.24       1285.41        53.72 o                         
 -15   7   7       1238.25       1308.78        41.46 o                         
 -13   7   7       1078.51       1203.41        37.39 o                         
 -11   7   7        299.82        280.06        16.54 o                         
  -9   7   7       2263.65       2200.26        34.73 o                         
  -7   7   7       4483.58       4462.63        50.74 o                         
  -5   7   7       1186.21       1194.97        23.81 o                         
  -3   7   7       1110.36       1086.59        25.31 o                         
  -1   7   7       1100.07       1141.21        33.14 o                         
   1   7   7         41.63         58.87        17.74 o                         
   3   7   7        953.38        906.36        68.14 o                         
   5   7   7       3525.14       3442.07        80.53 o                         
 -14   8   7        322.74        303.13        22.59 o                         
 -12   8   7        136.49        127.44        15.96 o                         
 -10   8   7        202.89        184.79        14.25 o                         
  -8   8   7       1062.55       1102.08        26.30 o                         
  -6   8   7        685.61        713.86        23.14 o                         
  -4   8   7        185.33        174.20        16.21 o                         
  -2   8   7        601.52        578.48        31.29 o                         
   0   8   7        306.61        280.21        19.97 o                         
   2   8   7         48.91         23.56        19.41 o                         
   4   8   7        517.68        507.92        35.32 o                         
   6   8   7        550.63        510.44        37.56 o                         
 -13   9   7        581.93        532.06        26.07 o                         
 -11   9   7         11.62          1.83        12.89 o                         
  -9   9   7          2.88         -7.47        11.28 o                         
  -7   9   7        477.50        473.00        18.67 o                         
  -5   9   7         92.73         70.32        11.68 o                         
  -3   9   7        113.77        113.81        10.69 o                         
  -1   9   7         30.25         36.84        13.34 o                         
   1   9   7       1031.83        989.16        42.82 o                         
   3   9   7        248.11        257.13        37.17 o                         
   5   9   7       1749.65       1638.62        61.16 o                         
 -14  10   7        281.08        267.73        27.10 o                         
 -12  10   7         97.15         47.20        17.40 o                         
 -10  10   7       1056.46       1021.48        42.24 o                         
  -8  10   7       2225.66       2350.86        39.35 o                         
  -6  10   7       1424.05       1485.84        31.95 o                         
  -4  10   7        323.56        297.37        14.92 o                         
  -2  10   7        243.87        262.31        21.51 o                         
   0  10   7        707.24        695.79        46.67 o                         
   2  10   7        262.43        249.73        29.76 o                         
   4  10   7        263.18        293.06        33.44 o                         
 -13  11   7         75.98         69.69        20.04 o                         
 -11  11   7        312.20        298.18        20.90 o                         
  -9  11   7       2429.38       2412.93        44.70 o                         
  -7  11   7       2108.72       2157.95        39.25 o                         
  -5  11   7        957.47        975.42        37.29 o                         
  -3  11   7        592.29        584.25        29.73 o                         
  -1  11   7       1352.09       1384.66        51.58 o                         
   1  11   7       2592.07       2521.54        66.03 o                         
   3  11   7        546.12        497.26        74.68 o                         
   5  11   7         39.55         71.06        26.12 o                         
 -12  12   7         43.58         43.38        17.26 o                         
 -10  12   7        236.74        238.69        22.34 o                         
  -8  12   7       1508.82       1496.01        35.84 o                         
  -6  12   7        315.40        307.84        16.70 o                         
  -4  12   7         12.96          6.41        10.51 o                         
  -2  12   7       2295.02       2278.08        45.03 o                         
   0  12   7       3058.34       3063.93        82.64 o                         
   2  12   7        139.41        132.59        25.02 o                         
   4  12   7          3.48          8.49        22.82 o                         
 -11  13   7         27.26         44.32        16.16 o                         
  -9  13   7        410.56        375.65        22.55 o                         
  -7  13   7         88.25        101.88        14.54 o                         
  -5  13   7        667.24        678.96        24.23 o                         
  -3  13   7         34.35         46.37        13.63 o                         
  -1  13   7       2065.42       2112.57        74.45 o                         
   1  13   7        541.82        462.00        34.45 o                         
   3  13   7        791.94        737.61        50.21 o                         
 -10  14   7        332.85        301.24        21.72 o                         
  -8  14   7        299.11        270.56        25.60 o                         
  -6  14   7       2802.08       3099.23        54.99 o                         
  -4  14   7       2429.12       2574.79        44.86 o                         
  -2  14   7         60.16         80.63        19.24 o                         
   0  14   7         71.12         33.54        16.91 o                         
   2  14   7        973.63        970.96        74.08 o                         
  -9  15   7          9.09         -1.48        14.61 o                         
  -7  15   7         24.66         19.20        13.70 o                         
  -5  15   7       2479.14       2427.24        66.39 o                         
  -3  15   7       3117.99       3359.28       119.41 o                         
  -1  15   7        261.74        303.60        33.22 o                         
   1  15   7        224.64        224.80        28.39 o                         
  -8  16   7         41.51         15.39        19.78 o                         
  -6  16   7        475.40        373.05        21.34 o                         
  -4  16   7       2210.52       2339.80        74.53 o                         
  -2  16   7       1040.01       1116.50        35.50 o                         
   0  16   7         60.22         36.44        17.77 o                         
  -7  17   7        495.54        559.42        57.92 o                         
  -5  17   7        782.90        802.10        34.67 o                         
  -3  17   7          4.25          2.17        20.03 o                         
 -14   0   8        948.56        946.42        50.71 o                         
 -12   0   8        536.56        522.32        34.65 o                         
 -10   0   8        219.58        254.36        23.42 o                         
  -8   0   8       1887.21       1917.00        49.97 o                         
  -6   0   8       4610.09       4543.77        88.40 o                         
  -4   0   8         87.23         96.99        17.80 o                         
  -2   0   8         45.50          3.53        20.05 o                         
   0   0   8       4806.78       4581.80       161.74 o                         
   2   0   8       5607.98       5589.28       189.06 o                         
   4   0   8        109.55        143.16        43.71 o                         
 -13   1   8       1639.26       1739.38        43.89 o                         
 -11   1   8         85.42         42.15        14.72 o                         
  -9   1   8        121.92        107.70        13.80 o                         
  -7   1   8       1710.35       1842.44        37.90 o                         
  -5   1   8       1600.79       1617.40        34.09 o                         
  -3   1   8        141.33        110.19        12.67 o                         
  -1   1   8        146.02        138.23        18.52 o                         
   1   1   8       1959.89       1885.49        75.95 o                         
   3   1   8       1684.21       1614.88        67.61 o                         
 -14   2   8        966.67       1089.44        39.05 o                         
 -12   2   8          1.61          6.95        14.45 o                         
 -10   2   8        335.07        351.51        17.87 o                         
  -8   2   8        209.05        185.62        14.74 o                         
  -6   2   8        783.04        825.85        25.46 o                         
  -4   2   8        111.07         93.63        12.76 o                         
  -2   2   8         92.25         59.88        15.82 o                         
   0   2   8         22.99          4.97        17.19 o                         
   2   2   8        116.13        116.61        31.69 o                         
   4   2   8          4.22          0.55        24.73 o                         
 -13   3   8        164.31        177.49        20.83 o                         
 -11   3   8       1045.48        962.13        28.81 o                         
  -9   3   8       1051.36        976.12        25.65 o                         
  -7   3   8        103.91         68.48        11.07 o                         
  -5   3   8         34.32         33.47        10.34 o                         
  -3   3   8       1710.78       1675.26        38.06 o                         
  -1   3   8       1176.82       1087.95        43.37 o                         
   1   3   8        123.65        132.21        27.42 o                         
   3   3   8        287.27        283.04        50.27 o                         
 -14   4   8        502.57        500.79        27.08 o                         
 -12   4   8       1172.13       1186.91        34.46 o                         
 -10   4   8       1835.37       1833.91        42.35 o                         
  -8   4   8        912.38        929.53        23.77 o                         
  -6   4   8        421.07        428.59        17.46 o                         
  -4   4   8       1403.76       1415.31        29.02 o                         
  -2   4   8       2420.62       2376.10        52.93 o                         
   0   4   8        987.07        957.08        56.62 o                         
   2   4   8        216.94        248.07        46.99 o                         
   4   4   8        655.85        553.96        65.57 o                         
 -13   5   8       1219.83       1301.64        56.97 o                         
 -11   5   8        771.24        692.26        25.81 o                         
  -9   5   8        458.78        401.40        17.39 o                         
  -7   5   8       2240.00       2316.49        35.84 o                         
  -5   5   8       2243.88       2296.59        37.57 o                         
  -3   5   8        789.93        747.48        27.92 o                         
  -1   5   8        700.61        697.12        66.66 o                         
   1   5   8        339.88        354.08        52.46 o                         
   3   5   8        340.76        323.48        54.64 o                         
 -12   6   8        109.11        110.40        16.61 o                         
 -10   6   8        107.23        123.19        15.72 o                         
  -8   6   8        313.91        277.80        15.34 o                         
  -6   6   8        716.96        659.66        20.86 o                         
  -4   6   8        443.81        416.20        20.49 o                         
  -2   6   8         22.18         -5.15        14.40 o                         
   0   6   8        129.63        135.51        39.34 o                         
   2   6   8        218.93        221.84        45.90 o                         
 -13   7   8         10.85          6.69        15.79 o                         
 -11   7   8        415.03        417.80        21.86 o                         
  -9   7   8        344.31        337.68        17.60 o                         
  -7   7   8          6.48         13.54        11.91 o                         
  -5   7   8          9.93         -1.57        11.10 o                         
  -3   7   8        505.73        513.52        30.09 o                         
  -1   7   8        579.89        545.32        59.01 o                         
   1   7   8        145.21        161.74        42.62 o                         
   3   7   8          8.31        -17.02        21.99 o                         
 -12   8   8       1225.51       1261.80        40.08 o                         
 -10   8   8       5998.93       6427.92        91.43 o                         
  -8   8   8        185.25        208.97        19.48 o                         
  -6   8   8        290.27        271.72        16.93 o                         
  -4   8   8       2938.46       2940.21        61.07 o                         
  -2   8   8       4976.33       5085.26        97.09 o                         
   0   8   8        149.96        172.67        40.43 o                         
   2   8   8        398.41        333.03        31.00 o                         
 -11   9   8       3019.76       3064.98        79.00 o                         
  -9   9   8       2464.74       2516.21        50.37 o                         
  -7   9   8         29.85          1.12        13.34 o                         
  -5   9   8        260.31        263.71        17.58 o                         
  -3   9   8       4430.32       4627.60        91.57 o                         
  -1   9   8       2503.14       2564.65       114.75 o                         
   1   9   8         24.85          8.99        21.20 o                         
 -10  10   8        920.01        854.15        32.18 o                         
  -8  10   8         90.61         66.01        15.87 o                         
  -6  10   8          3.83        -10.85        12.52 o                         
  -4  10   8        428.19        443.18        27.94 o                         
  -2  10   8       2319.23       2422.71        61.37 o                         
   0  10   8        286.85        205.26        26.04 o                         
  -9  11   8        188.64        163.39        18.75 o                         
  -7  11   8        798.11        728.73        29.83 o                         
  -5  11   8        470.22        488.25        23.75 o                         
  -3  11   8        275.48        296.77        33.11 o                         
  -1  11   8        241.97        211.71        33.41 o                         
   1  11   8         25.63        -21.33        21.33 o                         
  -8  12   8        329.09        348.39        33.64 o                         
  -6  12   8       1282.01       1261.99        43.59 o                         
  -4  12   8        381.77        451.45        30.30 o                         
  -2  12   8        109.74         78.76        16.26 o                         
   0  12   8        424.42        396.12        32.37 o                         
  -7  13   8        179.55        218.05        19.98 o                         
  -5  13   8        326.49        300.56        25.06 o                         
  -3  13   8       1613.53       1655.48        43.40 o                         
 -11   1   9        111.07        112.66        16.53 o                         
  -9   1   9        332.89        268.29        19.98 o                         
  -7   1   9       1705.93       1881.63        42.60 o                         
  -5   1   9        134.47         89.39        14.84 o                         
  -3   1   9         32.48         27.56        16.81 o                         
  -1   1   9        239.73        240.13        24.00 o                         
 -10   2   9       1517.02       1660.90        37.38 o                         
  -8   2   9       2415.41       2426.01        42.96 o                         
  -6   2   9        780.74        696.25        24.65 o                         
  -4   2   9         14.22         14.14        15.00 o                         
  -2   2   9        421.63        387.42        26.75 o                         
   0   2   9       2611.36       2619.37        61.11 o                         
 -11   3   9        160.20        184.01        17.75 o                         
  -9   3   9       2255.37       2284.37        42.37 o                         
  -7   3   9       2040.56       2023.90        38.81 o                         
  -5   3   9         65.31         55.00        13.36 o                         
  -3   3   9         11.07          2.01        16.60 o                         
  -1   3   9       1779.54       1735.94        58.59 o                         
 -10   4   9         98.40        109.89        16.19 o                         
  -8   4   9       1685.97       1723.12        37.11 o                         
  -6   4   9         18.37         16.24        12.39 o                         
  -4   4   9        165.76        162.79        17.75 o                         
  -2   4   9        425.97        425.78        40.52 o                         
  -9   5   9          9.09          6.52        13.64 o                         
  -7   5   9         75.35         33.21        13.11 o                         
  -5   5   9        741.78        731.19        37.63 o                         
  -3   5   9        921.89        937.25        96.72 o                         
  -1   5   9         72.55         77.25        27.01 o                         
  -8   6   9         64.73         17.80        14.70 o                         
  -6   6   9        713.43        661.28        27.89 o                         
  -4   6   9       3234.92       3307.69        75.93 o                         
  -2   6   9        760.13        735.99        50.61 o                         
  -9   7   9        420.35        399.97        31.92 o                         
  -7   7   9       1292.07       1403.86        39.27 o                         
  -5   7   9       1410.42       1446.78        50.96 o                         
  -3   7   9        596.08        562.11        44.82 o                         
  -6   8   9        410.21        366.78        23.65 o                         
  -4   8   9        268.23        214.54        24.49 o                         
                                                                                
