# Supplementary material for: Crystal structures and hydrogen-bonding analysis of a series of benzamide complexes of zinc(II) chloride
Source: Acta Crystallogr E Crystallogr Commun. 2021 Aug 17;77(Pt 9):880–6. doi: 10.1107/S2056989021008264 (PMC8423010; doi:10.1107/S2056989021008264)
Supplement: Supplementary file 7 [file e-77-00880-3sup9.mol]

3
  --CCDC--080921    3D                              

 41 42  0  0  0  0  0  0  0  0999 V2000
    5.3333    7.3286    5.0389 Zn     0
    6.5811    8.4245    6.5332 Cl     0
    6.4951    6.0150    4.1516 O      0
    7.6578    7.2975    2.7088 N      0
    7.3513    8.0166    3.0368 H      0
    8.1589    7.3961    2.0290 H      0
    7.8225    4.8840    2.5611 C      0
    7.4866    3.6706    3.1517 C      0
    6.9323    3.6670    3.9234 H      0
    7.9433    2.4642    2.6384 C      0
    8.7473    2.4961    1.4922 C      0
    9.0721    1.6827    1.1244 H      0
    9.0742    3.6983    0.8889 C      0
    9.6129    3.7006    0.1065 H      0
    8.6242    4.8957    1.4136 C      0
    8.8566    5.7184    0.9998 H      0
    7.2908    6.1247    3.1832 C      0
    7.5974    1.1595    3.3062 C      0
    7.4137    1.3173    4.2561 H      0
    8.3495    0.5377    3.2181 H      0
    6.8033    0.7746    2.8799 H      0
    4.0855    8.4245    3.5446 Cl     0
    4.1716    6.0150    5.9262 O      0
    3.0088    7.2975    7.3689 N      0
    3.3154    8.0166    7.0410 H      0
    2.5078    7.3961    8.0488 H      0
    2.8442    4.8840    7.5167 C      0
    3.1801    3.6706    6.9261 C      0
    3.7344    3.6670    6.1544 H      0
    2.7233    2.4642    7.4394 C      0
    1.9194    2.4961    8.5856 C      0
    1.5945    1.6827    8.9534 H      0
    1.5925    3.6983    9.1889 C      0
    1.0537    3.7006    9.9712 H      0
    2.0425    4.8957    8.6642 C      0
    1.8100    5.7184    9.0780 H      0
    3.3758    6.1247    6.8945 C      0
    3.0693    1.1595    6.7716 C      0
    3.2530    1.3173    5.8216 H      0
    2.3172    0.5377    6.8597 H      0
    3.8633    0.7746    7.1978 H      0
  1  2  1
  1  3  1
  1 22  1
  1 23  1
  3 17  2
  4  5  1
  4  6  1
  4 17  1
  7  8  4
  7 15  4
  7 17  1
  8  9  1
  8 10  4
 10 11  4
 10 18  1
 11 12  1
 11 13  4
 13 14  1
 13 15  4
 15 16  1
 18 19  1
 18 20  1
 18 21  1
 23 37  2
 24 25  1
 24 26  1
 24 37  1
 27 28  4
 27 35  4
 27 37  1
 28 29  1
 28 30  4
 30 31  4
 30 38  1
 31 32  1
 31 33  4
 33 34  1
 33 35  4
 35 36  1
 38 39  1
 38 40  1
 38 41  1
M  END
$$$$
