# Supplementary material for: Crystal structures and hydrogen-bonding analysis of a series of benzamide complexes of zinc(II) chloride
Source: Acta Crystallogr E Crystallogr Commun. 2021 Aug 17;77(Pt 9):880–6. doi: 10.1107/S2056989021008264 (PMC8423010; doi:10.1107/S2056989021008264)
Supplement: Supplementary file 8 [file e-77-00880-4sup10.mol]

4
  --CCDC--080921    3D                              

 41 42  0  0  0  0  0  0  0  0999 V2000
    2.6081    5.7984   13.5162 Zn     0
    3.5553    7.6414   14.3033 Cl     0
    1.4180    4.6254   14.9732 Cl     0
    3.9803    4.6855   12.6690 O      0
    1.4386    6.2897   11.9453 O      0
    3.3663    4.7182   10.5023 N      0
    2.6810    5.2240   10.6849 H      0
    3.4726    4.4900    9.6792 H      0
   -0.2447    7.2497   13.0874 N      0
   -1.0709    7.4794   13.1575 H      0
    0.2086    7.1858   13.8284 H      0
    5.3762    3.5344   11.1611 C      0
    6.3821    3.4560   12.1280 C      0
    6.2672    3.8863   12.9671 H      0
    7.5446    2.7543   11.8667 C      0
    8.2239    2.7161   12.5294 H      0
    7.7386    2.1029   10.6523 C      0
    6.7226    2.1835    9.6897 C      0
    6.8365    1.7462    8.8541 H      0
    5.5559    2.8895    9.9345 C      0
    4.8795    2.9351    9.2693 H      0
    4.1804    4.3498   11.4714 C      0
    8.9868    1.3052   10.3890 C      0
    8.7818    0.3487   10.4465 H      0
    9.6675    1.5339   11.0561 H      0
    9.3249    1.5135    9.4930 H      0
   -0.4689    6.9739   10.6999 C      0
   -0.1321    6.1837    9.6051 C      0
    0.5782    5.5564    9.6740 H      0
   -0.8321    6.3104    8.4103 C      0
   -0.6008    5.7569    7.6739 H      0
   -1.8637    7.2307    8.2727 C      0
   -2.1837    8.0246    9.3703 C      0
   -2.8830    8.6631    9.2953 H      0
   -1.4997    7.9014   10.5728 C      0
   -1.7360    8.4514   11.3106 H      0
    0.2900    6.8193   11.9673 C      0
   -2.6178    7.3673    6.9713 C      0
   -2.2688    6.7209    6.3225 H      0
   -2.5032    8.2755    6.6214 H      0
   -3.5697    7.1940    7.1255 H      0
  1  2  1
  1  3  1
  1  4  1
  1  5  1
  4 22  1
  5 37  1
  6  7  1
  6  8  1
  6 22  1
  9 10  1
  9 11  1
  9 37  1
 12 13  1
 12 20  1
 12 22  1
 13 14  1
 13 15  1
 15 16  1
 15 17  1
 17 18  1
 17 23  1
 18 19  1
 18 20  1
 20 21  1
 23 24  1
 23 25  1
 23 26  1
 27 28  1
 27 35  1
 27 37  1
 28 29  1
 28 30  1
 30 31  1
 30 32  1
 32 33  1
 32 38  1
 33 34  1
 33 35  1
 35 36  1
 38 39  1
 38 40  1
 38 41  1
M  END
$$$$
