# Supplementary material for: Crystal structures and hydrogen-bonding analysis of a series of benzamide complexes of zinc(II) chloride
Source: Acta Crystallogr E Crystallogr Commun. 2021 Aug 17;77(Pt 9):880–6. doi: 10.1107/S2056989021008264 (PMC8423010; doi:10.1107/S2056989021008264)
Supplement: Supplementary file 9 [file e-77-00880-4sup5.hkl]

data_4                                                                          
_shelx_title ' ot278_0m_a.res in P2(1)/c'                                       
_shelx_refln_list_code          4                                               
_shelx_F_calc_maximum      212.97                                               
_exptl_crystal_F_000       832.00                                               
_reflns_d_resolution_high  0.6996                                               
                                                                                
loop_                                                                           
 _space_group_symop_operation_xyz                                               
 'x, y, z'                                                                      
 '-x, y+1/2, -z+1/2'                                                            
 '-x, -y, -z'                                                                   
 'x, -y-1/2, z-1/2'                                                             
                                                                                
_cell_length_a     6.8376                                                       
_cell_length_b    17.2694                                                       
_cell_length_c    14.9856                                                       
_cell_angle_alpha  90.000                                                       
_cell_angle_beta   96.893                                                       
_cell_angle_gamma  90.000                                                       
                                                                                
_shelx_F_squared_multiplier     1.000                                           
                                                                                
loop_                                                                           
 _refln_index_h                                                                 
 _refln_index_k                                                                 
 _refln_index_l                                                                 
 _refln_F_squared_calc                                                          
 _refln_F_squared_meas                                                          
 _refln_F_squared_sigma                                                         
 _refln_observed_status                                                         
   1   0   0        687.58        696.91        37.99 o                         
   2   0   0       1541.19       1479.00        77.44 o                         
   3   0   0       1099.17       1202.74        32.18 o                         
   4   0   0        313.31        343.89        20.38 o                         
   5   0   0       5086.47       5054.34        88.19 o                         
   6   0   0        987.70       1064.09       116.89 o                         
   7   0   0        291.55        334.83        27.47 o                         
   8   0   0       2042.53       1949.28        58.46 o                         
   9   0   0         94.69         90.76        34.45 o                         
   1   1   0       3052.83       3113.59        59.31 o                         
   2   1   0       4437.40       4339.81        88.82 o                         
   3   1   0          9.49         17.29         6.70 o                         
   4   1   0        133.80        131.60        11.58 o                         
   5   1   0       1680.76       1904.52        35.59 o                         
   6   1   0       9208.45       9078.48        96.12 o                         
   7   1   0       1950.43       1919.76        49.25 o                         
   8   1   0         65.42         56.78        16.93 o                         
   9   1   0          8.61         -3.11        20.95 o                         
   0   2   0      10685.35       9920.10       278.54 o                         
   1   2   0       8302.42       8444.62       140.94 o                         
   2   2   0       4369.87       4536.10        92.47 o                         
   3   2   0        544.83        583.56        14.01 o                         
   4   2   0       1518.64       1415.27        26.76 o                         
   5   2   0        164.31        197.99        13.08 o                         
   6   2   0       1558.68       1924.57       107.22 o                         
   7   2   0          1.25          7.95        13.11 o                         
   8   2   0          5.07        -14.07        16.86 o                         
   9   2   0        252.77        241.63        27.09 o                         
   1   3   0       1483.08       1375.35        43.72 o                         
   2   3   0        143.71        139.10        11.44 o                         
   3   3   0         14.81         20.59         6.36 o                         
   4   3   0        317.19        295.56        15.52 o                         
   5   3   0       1905.82       1849.68        30.39 o                         
   6   3   0        120.97        140.04        14.15 o                         
   7   3   0        240.31        218.32        18.96 o                         
   8   3   0        565.98        582.18        29.79 o                         
   9   3   0        903.79        889.74        40.68 o                         
   0   4   0       7637.85       7463.70       233.78 o                         
   1   4   0         28.80          5.36        12.05 o                         
   2   4   0        200.31        253.70        12.70 o                         
   3   4   0       4518.92       4398.17        48.66 o                         
   4   4   0       5504.67       5565.52        58.54 o                         
   5   4   0        863.99        929.29        22.37 o                         
   6   4   0        495.52        488.78        30.10 o                         
   7   4   0        229.57        188.58        19.36 o                         
   8   4   0        661.52        692.70        33.71 o                         
   9   4   0        136.38        156.89        28.43 o                         
   1   5   0      11798.53      13056.77       272.02 o                         
   2   5   0      13920.27      13704.34       137.71 o                         
   3   5   0       9017.62       8632.01        84.71 o                         
   4   5   0          0.47         -3.48         6.84 o                         
   5   5   0        608.49        571.18        23.94 o                         
   6   5   0        314.78        340.76        19.17 o                         
   7   5   0        812.55        840.27        32.19 o                         
   8   5   0         66.25         40.71        19.39 o                         
   9   5   0        482.84        458.75        35.88 o                         
   0   6   0       1198.48       1306.84        47.22 o                         
   1   6   0        922.90        958.64        24.30 o                         
   2   6   0       2717.13       2936.36        38.65 o                         
   3   6   0      18032.78      18655.64       168.61 o                         
   4   6   0      10727.07      10456.21       104.28 o                         
   5   6   0       3232.73       3132.54        45.33 o                         
   6   6   0         81.72         88.82        13.79 o                         
   7   6   0        150.02        125.18        18.43 o                         
   8   6   0        626.89        586.35        33.25 o                         
   9   6   0        789.53        719.17        41.98 o                         
   1   7   0       8093.72       8202.40       103.95 o                         
   2   7   0       2788.40       2561.37        41.99 o                         
   3   7   0       3315.57       3394.77        43.47 o                         
   4   7   0        367.14        398.37        16.21 o                         
   5   7   0         60.53         44.40        10.89 o                         
   6   7   0       1104.22       1103.24        30.13 o                         
   7   7   0        626.27        666.43        35.58 o                         
   8   7   0          2.98          7.81        20.72 o                         
   9   7   0       1303.20       1261.77       101.01 o                         
   0   8   0        710.03        664.59        52.64 o                         
   1   8   0        418.41        498.57        19.13 o                         
   2   8   0        758.54        696.28        17.97 o                         
   3   8   0        577.12        557.78        17.03 o                         
   4   8   0          8.87          9.62         8.79 o                         
   5   8   0       1246.12       1293.86        29.70 o                         
   6   8   0        602.61        617.89        25.01 o                         
   7   8   0        467.22        495.55        26.95 o                         
   8   8   0       1068.51       1086.01        45.96 o                         
   9   8   0          5.42         17.16        25.58 o                         
   1   9   0         55.87         47.65         9.43 o                         
   2   9   0        715.54        670.22        18.41 o                         
   3   9   0        432.06        452.93        17.77 o                         
   4   9   0          8.04         11.34         9.55 o                         
   5   9   0        658.32        664.66        24.65 o                         
   6   9   0        522.13        514.60        24.81 o                         
   7   9   0         51.59         24.46        17.45 o                         
   8   9   0          4.56         -6.83        21.98 o                         
   9   9   0         51.82         16.02        29.30 o                         
   0  10   0      11524.36      12293.40       217.01 o                         
   1  10   0       2355.50       2362.32        33.23 o                         
   2  10   0         43.83         24.70         8.08 o                         
   3  10   0        139.52        141.04        12.17 o                         
   4  10   0         42.78         49.88        12.24 o                         
   5  10   0       2010.29       1903.42        38.39 o                         
   6  10   0          1.21          1.75        14.46 o                         
   7  10   0        931.47       1033.00        53.46 o                         
   8  10   0         68.92         57.22        27.08 o                         
   1  11   0       8330.52       8394.37        91.94 o                         
   2  11   0       1735.11       1568.01        33.19 o                         
   3  11   0        274.28        253.05        17.30 o                         
   4  11   0        358.27        432.65        23.41 o                         
   5  11   0        517.14        533.83        28.10 o                         
   6  11   0       2126.99       2210.72        49.80 o                         
   7  11   0       1834.18       1943.41        52.06 o                         
   8  11   0          3.35        -22.97        25.14 o                         
   0  12   0       3497.19       3307.82       120.35 o                         
   1  12   0       4136.83       4148.08        62.07 o                         
   2  12   0         30.31         19.34         9.00 o                         
   3  12   0        461.51        464.34        29.24 o                         
   4  12   0       1896.92       1877.88        43.93 o                         
   5  12   0        294.00        365.55        25.48 o                         
   6  12   0         14.68         -7.76        18.58 o                         
   7  12   0       1029.10       1022.35        46.18 o                         
   8  12   0        919.80        875.92        55.67 o                         
   1  13   0        207.70        227.15        17.85 o                         
   2  13   0       1982.24       1873.42        44.65 o                         
   3  13   0       4969.56       5001.64        83.53 o                         
   4  13   0        119.99         85.01        16.73 o                         
   5  13   0       1882.35       1836.55        65.16 o                         
   6  13   0        217.61        241.83        26.20 o                         
   7  13   0         12.75         -5.17        24.45 o                         
   8  13   0        718.82        696.46        69.94 o                         
   0  14   0         86.91         85.74        22.45 o                         
   1  14   0         12.34         48.86        15.40 o                         
   2  14   0          1.95          2.91        14.32 o                         
   3  14   0        314.14        348.52        25.45 o                         
   4  14   0        307.51        296.75        25.90 o                         
   5  14   0         29.30         36.99        21.81 o                         
   6  14   0          0.09         -8.64        24.17 o                         
   7  14   0         24.44         32.84        27.93 o                         
   1  15   0         76.60         73.68        18.82 o                         
   2  15   0        476.12        446.53        36.95 o                         
   3  15   0        252.21        189.88        22.51 o                         
   4  15   0        458.64        432.70        30.43 o                         
   5  15   0        369.83        380.67        46.79 o                         
   6  15   0         76.90        108.91        29.48 o                         
   7  15   0         41.53         59.56        33.30 o                         
   0  16   0        619.51        645.92        46.87 o                         
   1  16   0        495.02        562.70        35.35 o                         
   2  16   0        531.11        525.28        35.76 o                         
   3  16   0        839.10        833.06        41.85 o                         
   4  16   0       1737.91       1674.70        53.54 o                         
   5  16   0          5.02         14.15        24.14 o                         
   6  16   0         36.64         34.52        29.22 o                         
   7  16   0         20.82         -5.69        34.54 o                         
   1  17   0       1151.69       1228.08        53.16 o                         
   2  17   0       1200.57       1231.42        71.23 o                         
   3  17   0       1393.99       1262.38        92.27 o                         
   4  17   0         49.96          4.88        21.76 o                         
   5  17   0        572.39        560.48        41.13 o                         
   6  17   0       1657.10       1647.58        70.08 o                         
   7  17   0         61.35        126.87        50.54 o                         
   0  18   0       2390.31       2640.23        88.99 o                         
   1  18   0       1599.44       1596.19        57.62 o                         
   2  18   0        317.34        310.35        32.97 o                         
   3  18   0       1365.39       1317.04        57.50 o                         
   4  18   0         12.68          4.06        28.45 o                         
   5  18   0        525.19        523.06        44.76 o                         
   6  18   0        251.21        181.77        38.36 o                         
   1  19   0        934.94        920.64        51.69 o                         
   2  19   0        215.86        296.02        33.39 o                         
   3  19   0         62.66         67.13        28.12 o                         
   4  19   0         41.01          7.31        31.00 o                         
   5  19   0        171.60        130.45        40.96 o                         
   6  19   0        491.40        444.47        47.53 o                         
   0  20   0        181.59        224.22        53.52 o                         
   1  20   0        685.73        762.18        48.11 o                         
   2  20   0        249.66        271.05        35.29 o                         
   3  20   0          5.52        -19.47        29.72 o                         
   4  20   0         35.47         36.28        35.11 o                         
   5  20   0         60.82         26.80        40.47 o                         
   1  21   0        209.38        228.08        37.51 o                         
   2  21   0        133.15        118.85        36.74 o                         
   3  21   0         14.95         51.45        36.01 o                         
   4  21   0        392.70        392.11        50.77 o                         
   5  21   0        243.99        213.25        50.09 o                         
   0  22   0        181.99        368.64        76.95 o                         
   1  22   0         70.36         32.64        35.11 o                         
   2  22   0        166.69        171.08        39.89 o                         
   3  22   0        545.56        494.73        53.36 o                         
   4  22   0        167.34        126.66        49.70 o                         
   1  23   0         91.60         92.04        51.55 o                         
   2  23   0        329.41        281.03        45.24 o                         
   3  23   0       1746.68       1819.97       152.34 o                         
   0  24   0        443.25        554.69        95.46 o                         
   1  24   0          6.85         -1.35        46.51 o                         
   2  24   0        125.78         95.70        39.97 o                         
  -9   1   1         33.36         50.00        22.16 o                         
  -8   1   1        184.56        171.36        19.05 o                         
  -7   1   1       1063.88       1021.49        30.81 o                         
  -6   1   1          2.63          6.28        11.26 o                         
  -5   1   1        519.72        550.17        20.98 o                         
  -4   1   1        279.80        377.97        15.36 o                         
  -3   1   1         72.39         57.52         7.41 o                         
  -2   1   1       3070.34       3009.21        66.31 o                         
  -1   1   1       1433.99       1432.37        31.64 o                         
   0   1   1       6242.45       6413.36       368.64 o                         
   1   1   1      11300.78      11858.78       238.28 o                         
   2   1   1         59.15         71.67        14.82 o                         
   3   1   1        156.62        164.20        10.33 o                         
   4   1   1         92.84        113.30         9.50 o                         
   5   1   1       4927.35       4806.20        60.75 o                         
   6   1   1        948.51        951.57        27.46 o                         
   7   1   1       1695.37       1630.74        37.00 o                         
   8   1   1        197.84        188.33        20.46 o                         
   9   1   1          7.62        -17.45        21.34 o                         
  -9   2   1        535.21        504.24        35.04 o                         
  -8   2   1        265.30        263.06        30.97 o                         
  -7   2   1        383.69        414.10        21.91 o                         
  -6   2   1       9464.05       9408.27       102.12 o                         
  -5   2   1       4264.84       4237.83        50.28 o                         
  -4   2   1       2311.08       2409.17        31.77 o                         
  -3   2   1       1537.86       1791.86        24.02 o                         
  -2   2   1       1530.36       1487.55        42.39 o                         
  -1   2   1       3393.57       3428.61        63.19 o                         
   0   2   1       7452.95       8006.93       176.04 o                         
   1   2   1        772.11        800.39        26.48 o                         
   2   2   1       6872.74       6867.45       115.56 o                         
   3   2   1        926.86        808.70        15.99 o                         
   4   2   1       2125.49       2111.96        29.78 o                         
   5   2   1        634.47        703.88        20.99 o                         
   6   2   1        682.48        756.92        24.81 o                         
   7   2   1       1637.57       1711.14        46.12 o                         
   8   2   1        377.12        351.26        27.31 o                         
   9   2   1         11.24         -8.04        21.51 o                         
  -9   3   1        950.39        904.84        56.16 o                         
  -8   3   1        398.97        371.14        25.91 o                         
  -7   3   1        514.30        556.67        26.22 o                         
  -6   3   1        235.96        267.54        27.03 o                         
  -5   3   1        184.96        201.89        22.68 o                         
  -4   3   1       3590.22       3434.09        40.46 o                         
  -3   3   1       1929.99       1693.24        23.34 o                         
  -2   3   1       1813.80       1759.79        39.64 o                         
  -1   3   1       1618.66       1600.56        47.22 o                         
   0   3   1       9288.57       9744.46       199.66 o                         
   1   3   1      20085.55      19961.83       390.33 o                         
   2   3   1      11332.09      11158.23       114.51 o                         
   3   3   1        670.99        781.84        17.06 o                         
   4   3   1       5484.89       5556.40        58.65 o                         
   5   3   1       7219.70       7179.62        75.43 o                         
   6   3   1        220.22        188.11        15.58 o                         
   7   3   1          0.36         26.04        15.99 o                         
   8   3   1       1109.12       1095.56        42.36 o                         
   9   3   1        451.43        472.88        42.47 o                         
  -9   4   1        761.02        772.56        41.74 o                         
  -8   4   1        748.93        702.16        31.47 o                         
  -7   4   1         20.53         38.70        17.78 o                         
  -6   4   1       1334.72       1374.40        39.43 o                         
  -5   4   1       4359.51       4277.58        51.13 o                         
  -4   4   1       2538.83       2409.15        32.16 o                         
  -3   4   1       2503.37       2602.36        32.85 o                         
  -2   4   1       1207.63       1030.78        22.89 o                         
  -1   4   1      41903.79      43496.11       827.80 o                         
   0   4   1        844.60        928.26        39.99 o                         
   1   4   1       3606.14       3725.75        93.50 o                         
   2   4   1        583.91        520.50        15.32 o                         
   3   4   1       6242.70       6221.50        64.66 o                         
   4   4   1        755.56        775.80        19.92 o                         
   5   4   1       2428.75       2442.02        36.22 o                         
   6   4   1        307.37        312.38        28.05 o                         
   7   4   1       1868.84       1872.15        42.69 o                         
   8   4   1       1569.13       1514.05        47.90 o                         
   9   4   1        208.60        150.43        28.68 o                         
  -9   5   1         36.72         44.72        25.07 o                         
  -8   5   1        416.56        354.27        26.93 o                         
  -7   5   1        320.27        272.98        21.35 o                         
  -6   5   1         13.90         27.64        11.80 o                         
  -5   5   1         24.80         25.31         8.94 o                         
  -4   5   1       1577.77       1599.78        25.53 o                         
  -3   5   1        926.81        929.76        18.23 o                         
  -2   5   1       1560.58       1681.73        27.26 o                         
  -1   5   1       2363.81       2443.83        73.11 o                         
   0   5   1       1707.05       1619.75        93.73 o                         
   1   5   1      14487.86      14292.89       239.33 o                         
   2   5   1       2688.04       2527.78        34.43 o                         
   3   5   1          2.26         -1.96         6.10 o                         
   4   5   1         10.65         -6.43         7.61 o                         
   5   5   1        314.02        293.51        16.67 o                         
   6   5   1         19.86         25.53        12.82 o                         
   7   5   1         59.83         39.72        16.28 o                         
   8   5   1        188.79        121.64        23.95 o                         
   9   5   1         81.97        139.17        29.99 o                         
  -9   6   1        219.32        177.14        28.68 o                         
  -8   6   1        171.63        155.53        23.22 o                         
  -7   6   1         32.42         27.14        15.52 o                         
  -6   6   1         34.51         37.94        12.65 o                         
  -5   6   1        105.82         91.57        11.71 o                         
  -4   6   1        299.29        327.02        15.50 o                         
  -3   6   1       3004.84       3198.02        40.60 o                         
  -2   6   1       4691.25       4890.20        56.57 o                         
  -1   6   1        495.90        512.16        25.19 o                         
   0   6   1         66.14         33.18        14.02 o                         
   1   6   1       1361.22       1313.88        28.93 o                         
   2   6   1        571.77        755.19        17.58 o                         
   3   6   1       1449.78       1376.21        23.80 o                         
   4   6   1        142.49        140.20        11.15 o                         
   5   6   1         15.48         10.56         9.73 o                         
   6   6   1       1234.08       1212.38        31.09 o                         
   7   6   1       1152.92       1107.29        36.39 o                         
   8   6   1        580.80        545.43        34.92 o                         
   9   6   1         52.63         38.07        26.07 o                         
  -9   7   1        239.57        230.77        29.96 o                         
  -8   7   1        240.96        196.10        24.23 o                         
  -7   7   1         30.46         32.67        16.15 o                         
  -6   7   1         23.67         15.16        12.23 o                         
  -5   7   1         30.41         15.21         9.90 o                         
  -4   7   1       3537.84       3462.84        45.01 o                         
  -3   7   1       4702.35       4269.42        50.94 o                         
  -2   7   1        744.79        850.77        22.87 o                         
  -1   7   1        343.32        357.63        28.51 o                         
   0   7   1        493.74        493.11        18.17 o                         
   1   7   1        245.03        246.31        18.54 o                         
   2   7   1       1209.17       1136.35        24.34 o                         
   3   7   1       3055.05       2956.77        39.95 o                         
   4   7   1       9769.88       9680.52        99.20 o                         
   5   7   1        421.63        459.34        19.57 o                         
   6   7   1        426.16        434.72        22.12 o                         
   7   7   1        664.01        712.20        30.67 o                         
   8   7   1        345.14        360.93        30.71 o                         
   9   7   1        534.55        489.99        37.65 o                         
  -9   8   1       1961.12       2114.65        65.76 o                         
  -8   8   1        929.68        886.48        41.47 o                         
  -7   8   1         98.16         77.62        18.21 o                         
  -6   8   1        655.03        701.73        25.94 o                         
  -5   8   1       1170.92       1193.16        29.24 o                         
  -4   8   1        349.50        401.00        16.80 o                         
  -3   8   1        880.82        780.89        20.55 o                         
  -2   8   1      14029.89      14196.62       145.74 o                         
  -1   8   1      11504.40      11374.75       140.39 o                         
   0   8   1        942.95        948.10        25.22 o                         
   1   8   1       2285.08       2280.88        32.98 o                         
   2   8   1        642.94        474.92        17.86 o                         
   3   8   1       3325.11       3256.79        43.48 o                         
   4   8   1       1662.28       1795.35        32.80 o                         
   5   8   1        875.14        861.71        25.80 o                         
   6   8   1        364.98        335.26        20.19 o                         
   7   8   1        440.08        405.34        25.20 o                         
   8   8   1        193.31        206.18        26.93 o                         
   9   8   1          1.99         18.65        27.47 o                         
  -9   9   1        121.82         87.49        32.52 o                         
  -8   9   1       1481.09       1356.68        51.39 o                         
  -7   9   1       3525.82       3658.73        62.07 o                         
  -6   9   1          1.96        -13.31        13.31 o                         
  -5   9   1       4037.48       3900.71        56.19 o                         
  -4   9   1       1901.86       1910.35        33.83 o                         
  -3   9   1       7203.76       7190.88        84.15 o                         
  -2   9   1       5876.91       5519.17        66.13 o                         
  -1   9   1         78.28         71.54        10.31 o                         
   0   9   1       3429.62       3363.89        55.98 o                         
   1   9   1       1264.74       1280.16        22.47 o                         
   2   9   1         21.71         21.43         8.69 o                         
   3   9   1        740.72        766.80        21.96 o                         
   4   9   1       1696.24       1685.12        33.78 o                         
   5   9   1       3212.75       3198.01        50.51 o                         
   6   9   1       2483.89       2527.98        47.46 o                         
   7   9   1          3.21         14.79        18.24 o                         
   8   9   1        766.65        818.62        45.63 o                         
  -8  10   1        533.61        491.35        37.81 o                         
  -7  10   1         23.07        -16.69        16.69 o                         
  -6  10   1        544.04        523.42        25.40 o                         
  -5  10   1        194.42        196.87        20.25 o                         
  -4  10   1        223.13        236.86        16.10 o                         
  -3  10   1       1019.84       1007.04        24.72 o                         
  -2  10   1       3030.93       3013.14        45.93 o                         
  -1  10   1       3055.10       2989.30        69.31 o                         
   0  10   1         28.62         40.66         9.41 o                         
   1  10   1        859.87        831.78        22.35 o                         
   2  10   1       6484.55       6730.28        86.36 o                         
   3  10   1       2760.19       2682.86        46.99 o                         
   4  10   1       2964.02       2834.90        52.13 o                         
   5  10   1        119.10        108.69        16.29 o                         
   6  10   1         17.90         13.12        15.95 o                         
   7  10   1        392.39        358.03        28.17 o                         
   8  10   1          8.15        -23.28        24.54 o                         
  -8  11   1        130.43         80.69        29.10 o                         
  -7  11   1         65.31         75.64        21.20 o                         
  -6  11   1         83.79         56.52        17.84 o                         
  -5  11   1        280.27        226.26        20.08 o                         
  -4  11   1       1979.18       2001.04        39.60 o                         
  -3  11   1       5950.17       5937.94        74.93 o                         
  -2  11   1        600.43        613.77        19.66 o                         
  -1  11   1        119.25        113.91        11.58 o                         
   0  11   1        654.82        630.92        17.40 o                         
   1  11   1       2357.60       2413.19        35.13 o                         
   2  11   1       1155.14       1216.27        29.34 o                         
   3  11   1        412.99        395.04        21.12 o                         
   4  11   1        786.66        882.32        31.28 o                         
   5  11   1        330.17        351.27        24.22 o                         
   6  11   1         34.23          6.06        16.59 o                         
   7  11   1        522.60        544.09        32.27 o                         
   8  11   1         37.46         13.01        26.71 o                         
  -8  12   1        154.56         97.11        34.47 o                         
  -7  12   1        270.18        234.16        31.15 o                         
  -6  12   1        902.98        968.90        41.11 o                         
  -5  12   1        902.03        871.23        35.67 o                         
  -4  12   1         54.90         65.73        15.39 o                         
  -3  12   1        994.20        989.30        34.81 o                         
  -2  12   1        656.41        662.87        27.98 o                         
  -1  12   1       1218.13       1241.06        30.72 o                         
   0  12   1       1051.28       1083.83        33.10 o                         
   1  12   1       1050.24        982.41        27.80 o                         
   2  12   1         74.53         60.98        10.56 o                         
   3  12   1        650.43        597.18        26.25 o                         
   4  12   1        121.83        127.26        17.82 o                         
   5  12   1        234.67        223.86        22.00 o                         
   6  12   1       1857.73       1756.09        50.99 o                         
   7  12   1        451.70        415.76        35.07 o                         
   8  12   1         50.58          4.10        27.61 o                         
  -8  13   1          8.93         12.79        38.74 o                         
  -7  13   1        998.81        965.63        48.73 o                         
  -6  13   1        577.04        588.64        34.00 o                         
  -5  13   1        348.69        283.22        26.87 o                         
  -4  13   1          8.21         13.28        16.78 o                         
  -3  13   1         55.36         43.56        15.40 o                         
  -2  13   1         32.96         32.38        13.95 o                         
  -1  13   1        846.82        827.35        30.89 o                         
   0  13   1       3444.09       3492.39        63.09 o                         
   1  13   1       3813.06       3748.18        59.80 o                         
   2  13   1       4477.35       4586.32        69.37 o                         
   3  13   1        156.35        126.47        16.30 o                         
   4  13   1        157.35        153.62        18.94 o                         
   5  13   1        510.36        576.67        33.04 o                         
   6  13   1          2.75         42.95        20.77 o                         
   7  13   1         88.48        120.62        29.12 o                         
   8  13   1        339.45        346.27        58.14 o                         
  -8  14   1        153.45         93.17        45.34 o                         
  -7  14   1        268.36        325.65        39.92 o                         
  -6  14   1        348.65        385.83        37.42 o                         
  -5  14   1       3092.24       3325.80        73.78 o                         
  -4  14   1       3368.24       3284.84        68.65 o                         
  -3  14   1       1078.11       1074.31        38.47 o                         
  -2  14   1        804.96        709.85        32.05 o                         
  -1  14   1        109.04        121.87        17.67 o                         
   0  14   1       1880.78       1987.81        47.31 o                         
   1  14   1          3.50         14.52        14.40 o                         
   2  14   1       3756.90       3570.39       105.66 o                         
   3  14   1       1908.02       1942.36        49.76 o                         
   4  14   1        673.81        606.32        33.88 o                         
   5  14   1       1117.86       1080.03        53.80 o                         
   6  14   1       1620.57       1673.48        55.38 o                         
   7  14   1        573.66        502.69        40.35 o                         
  -7  15   1         30.02         14.44        31.28 o                         
  -6  15   1       1060.78       1130.46       110.82 o                         
  -5  15   1         14.48         13.68        21.70 o                         
  -4  15   1        599.02        663.04        35.79 o                         
  -3  15   1       1773.21       1722.26        48.72 o                         
  -2  15   1         20.19         14.17        19.73 o                         
  -1  15   1        456.15        490.95        28.28 o                         
   0  15   1       3105.25       3287.86        64.86 o                         
   1  15   1       4347.43       4501.64        79.93 o                         
   2  15   1       5405.54       5094.41       146.46 o                         
   3  15   1         72.59         60.73        18.37 o                         
   4  15   1        304.28        262.95        26.56 o                         
   5  15   1        424.86        427.11        34.41 o                         
   6  15   1        283.60        261.79        37.05 o                         
   7  15   1         95.06         63.35        33.47 o                         
  -7  16   1        350.67        255.65        47.61 o                         
  -6  16   1        926.18        989.39        85.13 o                         
  -5  16   1        513.66        469.77        38.68 o                         
  -4  16   1          2.63        -14.89        19.44 o                         
  -3  16   1         45.69         47.24        22.13 o                         
  -2  16   1        177.12        166.15        26.38 o                         
  -1  16   1       1693.51       1756.22        54.32 o                         
   0  16   1       1178.40       1359.86        43.71 o                         
   1  16   1        718.80        745.43        40.14 o                         
   2  16   1        563.79        553.33        51.36 o                         
   3  16   1         48.30         32.15        18.55 o                         
   4  16   1         23.63          1.33        20.71 o                         
   5  16   1         22.46         14.31        23.73 o                         
   6  16   1       1242.07       1386.51        80.64 o                         
   7  16   1       1846.77       1913.95        79.68 o                         
  -7  17   1         37.34         61.47        43.02 o                         
  -6  17   1        105.85        151.47        35.06 o                         
  -5  17   1         24.44         40.30        30.55 o                         
  -4  17   1         62.72         94.84        24.00 o                         
  -3  17   1        466.27        390.75        34.79 o                         
  -2  17   1        106.14        101.71        24.34 o                         
  -1  17   1        164.11        171.05        25.61 o                         
   0  17   1       4085.62       4357.20        81.49 o                         
   1  17   1       1043.50       1114.27        47.81 o                         
   2  17   1          2.48        -24.76        24.76 o                         
   3  17   1        655.78        610.80        48.61 o                         
   4  17   1        218.34        255.77        30.01 o                         
   5  17   1         85.89         63.30        27.35 o                         
   6  17   1         59.60         59.13        32.15 o                         
  -6  18   1        155.17        165.45        37.61 o                         
  -5  18   1         33.45        -27.35        27.35 o                         
  -4  18   1         13.77         -9.39        26.92 o                         
  -3  18   1        399.80        386.11        36.68 o                         
  -2  18   1        278.72        328.71        32.89 o                         
  -1  18   1        186.00        212.13        28.91 o                         
   0  18   1        163.07        196.56        24.72 o                         
   1  18   1         64.80         65.83        23.41 o                         
   2  18   1        207.94        198.71        30.97 o                         
   3  18   1        123.62        103.32        27.68 o                         
   4  18   1        163.20        131.03        31.06 o                         
   5  18   1        109.43        130.78        33.15 o                         
   6  18   1        119.48        106.94        36.71 o                         
  -6  19   1         18.73         52.37        45.51 o                         
  -5  19   1        540.51        544.28        55.48 o                         
  -4  19   1        349.84        359.62        45.99 o                         
  -3  19   1       1200.11       1140.06        58.39 o                         
  -2  19   1       2078.72       2196.27        68.72 o                         
  -1  19   1        219.33        198.73        39.93 o                         
   0  19   1        796.41        802.24        52.57 o                         
   1  19   1         11.21         -4.72        22.08 o                         
   2  19   1          2.73         18.44        25.10 o                         
   3  19   1        150.12        184.35        32.13 o                         
   4  19   1        123.02         72.25        53.99 o                         
   5  19   1        744.10        756.37        54.04 o                         
   6  19   1        792.95        765.68        56.51 o                         
  -5  20   1         86.07         94.78        43.23 o                         
  -4  20   1         38.34         72.65        35.26 o                         
  -3  20   1        142.55         72.64        46.96 o                         
  -2  20   1        336.17        361.97        64.74 o                         
  -1  20   1       3436.67       3676.46        90.59 o                         
   0  20   1         59.23         53.16        29.64 o                         
   1  20   1        208.71        247.08        55.49 o                         
   2  20   1       1051.32       1058.67        55.21 o                         
   3  20   1        410.27        460.26        49.90 o                         
   4  20   1        684.74        554.73        91.71 o                         
   5  20   1          5.24          0.84        37.07 o                         
  -5  21   1         14.47         11.54        42.22 o                         
  -4  21   1       1030.36        964.06        68.47 o                         
  -3  21   1       1445.91       1571.49        76.93 o                         
  -2  21   1        215.33        211.94        36.65 o                         
  -1  21   1        243.48        289.93        46.45 o                         
   0  21   1        282.86        315.93        45.74 o                         
   1  21   1        550.78        500.74        47.33 o                         
   2  21   1        396.69        443.21        47.13 o                         
   3  21   1         40.18          1.63        34.37 o                         
   4  21   1        952.19        902.95        79.41 o                         
   5  21   1       1414.26       1183.45        79.80 o                         
  -4  22   1        471.10        440.75        54.30 o                         
  -3  22   1        340.52        316.38        48.52 o                         
  -2  22   1       1335.89       1343.51       103.74 o                         
  -1  22   1         42.29         -2.82        31.48 o                         
   0  22   1         50.30         75.07        43.38 o                         
   1  22   1        415.87        469.17        49.02 o                         
   2  22   1        549.93        664.59        56.94 o                         
   3  22   1        871.97        906.24        66.58 o                         
   4  22   1         71.37         30.95        40.20 o                         
  -3  23   1         38.35         60.20        84.32 o                         
  -2  23   1          1.70         21.83        53.25 o                         
  -1  23   1          0.27          1.72        34.25 o                         
   0  23   1         61.55         65.87        42.53 o                         
   1  23   1          7.34         -3.69        41.38 o                         
   2  23   1          0.80         -3.84        36.45 o                         
   3  23   1         78.51        132.14        42.01 o                         
  -2  24   1        112.86         89.63        40.77 o                         
  -1  24   1         25.67         79.36        79.39 o                         
   0  24   1        222.06        253.45        55.37 o                         
   1  24   1         92.40        103.25        48.56 o                         
   2  24   1        210.10        193.26        46.85 o                         
  -9   0   2        199.09        214.70        39.49 o                         
  -8   0   2        785.38        808.56        42.89 o                         
  -7   0   2       6159.90       6130.43       123.78 o                         
  -6   0   2        765.57        735.29        38.05 o                         
  -4   0   2         32.94         50.82        21.19 o                         
  -3   0   2         68.26         63.19        10.94 o                         
  -2   0   2       3995.60       3891.09       136.86 o                         
  -1   0   2        106.57         95.95        15.59 o                         
   0   0   2        975.28        835.71        22.03 o                         
   1   0   2      22640.87      24129.35       465.75 o                         
   2   0   2       3396.05       3187.79        69.60 o                         
   3   0   2       4268.09       4396.64        75.48 o                         
   4   0   2       2103.89       1974.32        38.72 o                         
   5   0   2       2090.86       2080.32        51.78 o                         
   6   0   2       8912.06       8868.07       143.31 o                         
   7   0   2         66.08         60.45        39.69 o                         
   8   0   2       1186.80       1191.52        56.26 o                         
   9   0   2        435.78        387.87        47.62 o                         
  -9   1   2        217.77        192.19        25.17 o                         
  -8   1   2         10.07         24.07        15.12 o                         
  -7   1   2        476.48        492.77        25.60 o                         
  -6   1   2       1880.94       1931.07        34.83 o                         
  -5   1   2       9724.78       9779.01       106.57 o                         
  -4   1   2       3530.03       3437.80        42.24 o                         
  -3   1   2        349.74        312.02        11.97 o                         
  -2   1   2       1000.39        986.54        40.97 o                         
  -1   1   2      23476.96      23430.49       361.01 o                         
   0   1   2       7509.91       7691.73       150.62 o                         
   1   1   2        653.35        650.99        30.68 o                         
   2   1   2       5462.48       5591.59        67.65 o                         
   3   1   2        209.79        203.58        11.28 o                         
   4   1   2       2126.03       2146.59        31.14 o                         
   5   1   2        790.49        780.08        22.44 o                         
   6   1   2         78.30         90.21        16.35 o                         
   7   1   2       6764.70       6722.00        82.45 o                         
   8   1   2        891.55        822.16        36.34 o                         
   9   1   2        590.17        569.01        37.52 o                         
  -9   2   2        223.41        186.53        25.55 o                         
  -8   2   2        414.21        384.95        24.92 o                         
  -7   2   2        190.37        190.52        17.57 o                         
  -6   2   2       1226.53       1177.05        28.96 o                         
  -5   2   2       2766.73       2934.55        83.08 o                         
  -4   2   2        972.81       1059.24        30.90 o                         
  -3   2   2        275.97        230.80        10.87 o                         
  -2   2   2      15549.51      15988.01       261.36 o                         
  -1   2   2       2175.68       2181.39        42.48 o                         
   0   2   2       1310.71       1307.69        35.69 o                         
   1   2   2      17837.30      18585.70       298.69 o                         
   2   2   2      15119.07      14905.30       177.34 o                         
   3   2   2       2293.55       2351.77        29.68 o                         
   4   2   2        494.45        522.23        18.32 o                         
   5   2   2         29.56         16.95         8.65 o                         
   6   2   2        428.62        439.56        20.09 o                         
   7   2   2         11.93        412.96        55.62 o                         
   8   2   2          8.33         19.32        18.59 o                         
   9   2   2        435.58        458.75        31.84 o                         
  -9   3   2          2.67          8.41        22.91 o                         
  -8   3   2        716.30        752.44        35.74 o                         
  -7   3   2        499.54        554.36        32.00 o                         
  -6   3   2        176.77        212.06        16.94 o                         
  -5   3   2        319.56        295.85        13.98 o                         
  -4   3   2       4622.73       4860.78        51.90 o                         
  -3   3   2       3414.32       3748.30        39.64 o                         
  -2   3   2       1008.70       1074.46        25.32 o                         
  -1   3   2      45358.22      48194.89       907.99 o                         
   0   3   2        427.43        541.14        26.07 o                         
   1   3   2       9980.61      10273.05       214.35 o                         
   2   3   2       1871.21       1822.17        26.01 o                         
   3   3   2        332.38        413.95        13.79 o                         
   4   3   2         61.28         43.40         7.95 o                         
   5   3   2       1502.06       1467.39        33.86 o                         
   6   3   2       2059.27       1974.97        37.74 o                         
   7   3   2         81.15         65.79        16.55 o                         
   8   3   2        856.06        878.10        41.80 o                         
   9   3   2        479.96        522.98        34.18 o                         
  -9   4   2         98.03         48.08        25.17 o                         
  -8   4   2        246.09        259.04        22.47 o                         
  -7   4   2        324.00        308.16        23.88 o                         
  -6   4   2        265.53        266.13        16.77 o                         
  -5   4   2         21.85         26.09         8.75 o                         
  -4   4   2        135.34         89.16         8.61 o                         
  -3   4   2       8526.56       8680.88        79.19 o                         
  -2   4   2       2351.73       2228.79        38.13 o                         
  -1   4   2      14060.63      15100.53       304.17 o                         
   0   4   2       1010.50       1217.21        44.99 o                         
   1   4   2       1474.20       1641.49        55.09 o                         
   2   4   2         41.12         53.11         6.99 o                         
   3   4   2          1.41         -5.04         6.02 o                         
   4   4   2       2302.78       2395.98        33.04 o                         
   5   4   2       6758.07       6545.49        71.07 o                         
   6   4   2        125.07        126.48        15.76 o                         
   7   4   2         35.77         13.52        14.71 o                         
   8   4   2        205.48        215.17        26.44 o                         
   9   4   2        846.32        787.37        59.04 o                         
  -9   5   2        565.58        538.09        41.54 o                         
  -8   5   2        372.77        378.50        26.49 o                         
  -7   5   2       1536.10       1545.43        44.69 o                         
  -6   5   2          2.34          4.76        11.18 o                         
  -5   5   2       1118.76       1088.70        23.48 o                         
  -4   5   2       4792.09       4800.71        51.92 o                         
  -3   5   2         21.80         23.67         6.43 o                         
  -2   5   2      15641.53      16472.40       189.11 o                         
  -1   5   2      27371.20      28562.80       737.48 o                         
   0   5   2       1237.27       1183.33        51.36 o                         
   1   5   2       6796.89       6564.63       169.55 o                         
   2   5   2        793.41        821.48        18.14 o                         
   3   5   2      18026.00      17966.55       163.67 o                         
   4   5   2       7320.15       7086.96        72.33 o                         
   5   5   2        218.61        216.57        16.66 o                         
   6   5   2        433.25        447.58        22.80 o                         
   7   5   2        333.75        318.42        23.46 o                         
   8   5   2        863.25        840.73        40.87 o                         
   9   5   2        661.08        600.02        39.99 o                         
  -9   6   2         20.22         31.63        33.03 o                         
  -8   6   2        264.24        303.81        27.18 o                         
  -7   6   2       1727.40       1746.03        42.10 o                         
  -6   6   2       1728.37       1688.55        34.92 o                         
  -5   6   2        391.47        383.44        17.01 o                         
  -4   6   2       3141.30       3140.90        38.69 o                         
  -3   6   2       8837.26       8462.11        86.81 o                         
  -2   6   2       7385.24       7398.67        85.93 o                         
  -1   6   2       2276.40       2117.38        47.48 o                         
   0   6   2        358.97        403.11        29.38 o                         
   1   6   2       2336.96       2231.38        33.34 o                         
   2   6   2       3871.90       3887.08        48.88 o                         
   3   6   2        567.70        619.27        17.65 o                         
   4   6   2       3134.40       3204.41        43.61 o                         
   5   6   2       3720.52       3702.42        51.58 o                         
   6   6   2       1432.25       1413.33        34.37 o                         
   7   6   2        462.62        480.06        26.82 o                         
   8   6   2         15.10         37.56        21.79 o                         
   9   6   2       1023.10        933.02        53.35 o                         
  -9   7   2        258.04        295.80        42.56 o                         
  -8   7   2       1906.71       2167.71        57.87 o                         
  -7   7   2        519.31        481.21        25.89 o                         
  -6   7   2        508.49        498.29        24.27 o                         
  -5   7   2        244.04        248.89        15.37 o                         
  -4   7   2        616.06        647.88        19.31 o                         
  -3   7   2       1564.16       1531.24        28.00 o                         
  -2   7   2       1346.96       1322.55        23.53 o                         
  -1   7   2      12036.15      11783.50       173.93 o                         
   0   7   2       3532.05       3487.07        52.23 o                         
   1   7   2        533.67        604.11        15.62 o                         
   2   7   2       1418.80       1503.23        28.88 o                         
   3   7   2       1463.53       1390.24        25.52 o                         
   4   7   2       8224.57       8271.83        88.01 o                         
   5   7   2        177.87        180.96        14.53 o                         
   6   7   2         82.21         99.91        14.97 o                         
   7   7   2        212.28        181.28        20.70 o                         
   8   7   2         44.49         21.96        22.15 o                         
   9   7   2         72.44         21.94        26.06 o                         
  -9   8   2        135.00        163.50        39.07 o                         
  -8   8   2        189.78        202.07        26.75 o                         
  -7   8   2       1797.70       1868.48        44.48 o                         
  -6   8   2         94.12         62.44        14.22 o                         
  -5   8   2       1959.31       1964.20        36.63 o                         
  -4   8   2        305.30        348.55        16.22 o                         
  -3   8   2         33.35         15.71         7.52 o                         
  -2   8   2      26797.39      27350.28       267.25 o                         
  -1   8   2          1.72          0.95         6.65 o                         
   0   8   2       2936.71       2964.02        58.04 o                         
   1   8   2         36.14         33.40         6.90 o                         
   2   8   2        468.51        465.29        18.02 o                         
   3   8   2          0.90         -2.09         7.12 o                         
   4   8   2        398.72        412.28        18.11 o                         
   5   8   2        184.11        197.77        15.54 o                         
   6   8   2       2364.98       2322.70        45.73 o                         
   7   8   2        541.19        520.71        30.02 o                         
   8   8   2         44.02         83.03        25.94 o                         
   9   8   2         73.85        118.72        32.31 o                         
  -9   9   2        270.07        255.07        42.07 o                         
  -8   9   2         30.31         34.67        25.99 o                         
  -7   9   2         26.68         77.41        18.51 o                         
  -6   9   2        600.57        585.18        25.58 o                         
  -5   9   2         21.90         29.88        11.72 o                         
  -4   9   2        171.67        190.50        14.47 o                         
  -3   9   2         75.10         74.84         9.73 o                         
  -2   9   2       3101.69       3268.88        44.53 o                         
  -1   9   2        406.73        449.53        16.34 o                         
   0   9   2        385.84        433.59        14.25 o                         
   1   9   2       4070.89       4381.96        51.27 o                         
   2   9   2        307.04        414.35        18.20 o                         
   3   9   2        350.29        381.85        17.64 o                         
   4   9   2         13.88         12.87        10.02 o                         
   5   9   2         89.04         69.62        14.77 o                         
   6   9   2         67.55         49.36        16.37 o                         
   7   9   2        247.67        207.58        26.24 o                         
   8   9   2        144.18        131.43        28.61 o                         
  -8  10   2        900.77        934.85        56.45 o                         
  -7  10   2       1334.25       1316.72        49.21 o                         
  -6  10   2        408.12        451.42        23.64 o                         
  -5  10   2         33.80         19.72        12.67 o                         
  -4  10   2          9.82          7.03        10.34 o                         
  -3  10   2          6.23         11.78         8.67 o                         
  -2  10   2        604.42        570.69        29.54 o                         
  -1  10   2       1956.41       2000.52        35.27 o                         
   0  10   2       3536.06       3582.72        44.86 o                         
   1  10   2       4116.59       4011.40        49.08 o                         
   2  10   2        161.02        124.32        12.42 o                         
   3  10   2        216.06        215.65        16.07 o                         
   4  10   2       1223.87       1234.99        34.73 o                         
   5  10   2        417.37        430.26        23.74 o                         
   6  10   2       1535.59       1559.11        42.31 o                         
   7  10   2         39.76         48.61        23.53 o                         
   8  10   2        933.24        963.57        50.11 o                         
  -8  11   2        169.19        134.16        41.78 o                         
  -7  11   2          6.73        -19.13        22.98 o                         
  -6  11   2       1318.01       1343.01        39.94 o                         
  -5  11   2       1267.48       1328.66        46.04 o                         
  -4  11   2       2288.25       2282.63        54.05 o                         
  -3  11   2        825.45        867.64        24.53 o                         
  -2  11   2          9.63         -5.45         9.08 o                         
  -1  11   2       5104.04       4892.13        62.45 o                         
   0  11   2       5954.40       5936.03        67.37 o                         
   1  11   2        236.22        256.57        13.06 o                         
   2  11   2       2418.28       2376.87        39.06 o                         
   3  11   2        930.70        878.45        28.59 o                         
   4  11   2       1621.12       1621.50        40.66 o                         
   5  11   2       1884.89       1904.97        47.22 o                         
   6  11   2        375.67        352.24        25.29 o                         
   7  11   2       1961.26       2002.43        56.66 o                         
   8  11   2        164.10        185.21        32.08 o                         
  -8  12   2        399.17        346.27        62.33 o                         
  -7  12   2        579.85        583.78        39.78 o                         
  -6  12   2        974.50       1003.99        41.75 o                         
  -5  12   2        174.30        210.19        21.15 o                         
  -4  12   2       1190.92       1176.65        38.60 o                         
  -3  12   2       4650.06       4399.99        89.61 o                         
  -2  12   2       2080.75       1963.57        41.27 o                         
  -1  12   2         35.96         37.68         9.69 o                         
   0  12   2       1720.68       1675.03        29.14 o                         
   1  12   2       2077.08       1948.57        32.24 o                         
   2  12   2       5967.11       5751.47        73.58 o                         
   3  12   2        633.89        695.33        27.75 o                         
   4  12   2        316.42        353.15        23.39 o                         
   5  12   2        861.09        858.29        36.02 o                         
   6  12   2        751.19        760.08        36.66 o                         
   7  12   2       1256.58       1239.68        48.62 o                         
   8  12   2          9.91         -8.35        27.34 o                         
  -8  13   2          5.88         -2.61        48.58 o                         
  -7  13   2          6.94         16.13        34.96 o                         
  -6  13   2         78.12         66.50        25.16 o                         
  -5  13   2        914.54        925.35        40.99 o                         
  -4  13   2       4159.37       4131.92        75.96 o                         
  -3  13   2         17.28         33.82        15.17 o                         
  -2  13   2        388.28        335.32        31.43 o                         
  -1  13   2        193.73        183.06        18.02 o                         
   0  13   2        998.86       1097.31        34.47 o                         
   1  13   2       1855.70       1697.23        42.41 o                         
   2  13   2        270.14        291.07        17.17 o                         
   3  13   2       3504.60       3447.38        61.19 o                         
   4  13   2         94.41        126.47        23.35 o                         
   5  13   2          1.29        -13.41        16.51 o                         
   6  13   2         29.25         37.50        21.85 o                         
   7  13   2        204.71        224.82        32.43 o                         
   8  13   2        460.69        339.18        43.17 o                         
  -8  14   2         13.48         53.33        41.65 o                         
  -7  14   2         90.74         74.43        46.82 o                         
  -6  14   2        183.62        214.94        36.47 o                         
  -5  14   2        139.57        132.95        26.27 o                         
  -4  14   2        257.00        309.71        25.88 o                         
  -3  14   2        440.02        395.81        26.25 o                         
  -2  14   2         20.79         13.08        16.14 o                         
  -1  14   2        470.17        513.47        33.40 o                         
   0  14   2        135.66        142.37        19.09 o                         
   1  14   2        753.36        790.19        33.07 o                         
   2  14   2       2401.15       2437.81        54.27 o                         
   3  14   2        115.69        109.28        15.31 o                         
   4  14   2        145.91        134.36        20.09 o                         
   5  14   2         27.53         59.09        19.78 o                         
   6  14   2          2.30         15.60        22.81 o                         
   7  14   2         85.27         67.21        28.51 o                         
  -7  15   2          0.16        -16.31        36.53 o                         
  -6  15   2         75.36         46.46        28.83 o                         
  -5  15   2        655.20        593.18        40.28 o                         
  -4  15   2        247.31        261.15        26.06 o                         
  -3  15   2         44.91         41.72        19.12 o                         
  -2  15   2         15.95         21.20        18.29 o                         
  -1  15   2          3.68         -9.40        14.76 o                         
   0  15   2         52.62         28.11        15.84 o                         
   1  15   2        238.08        227.27        23.39 o                         
   2  15   2         32.31         49.85        17.02 o                         
   3  15   2       1076.90       1016.35        40.29 o                         
   4  15   2        119.97        107.54        22.76 o                         
   5  15   2         19.19          6.84        22.09 o                         
   6  15   2         12.65          9.28        23.78 o                         
   7  15   2          5.24        -26.60        26.60 o                         
  -7  16   2        274.38        264.67        49.27 o                         
  -6  16   2        585.67        624.16        55.91 o                         
  -5  16   2        101.54        146.26        29.67 o                         
  -4  16   2        948.15        898.26        43.29 o                         
  -3  16   2        970.80        976.86        48.89 o                         
  -2  16   2        247.63        265.35        27.17 o                         
  -1  16   2        625.78        675.34        48.80 o                         
   0  16   2         26.76          1.80        16.58 o                         
   1  16   2        519.65        552.56        36.89 o                         
   2  16   2       2830.30       2559.52       128.24 o                         
   3  16   2        920.82        868.42        40.63 o                         
   4  16   2        540.15        472.96        33.39 o                         
   5  16   2        262.45        292.93        33.96 o                         
   6  16   2         73.53         40.67        31.63 o                         
   7  16   2        404.91        409.13        46.41 o                         
  -7  17   2          0.55         15.80        51.14 o                         
  -6  17   2        390.04        370.78        49.74 o                         
  -5  17   2        679.58        737.75        48.07 o                         
  -4  17   2       1063.26       1088.30        57.06 o                         
  -3  17   2        376.08        395.55        35.98 o                         
  -2  17   2         20.97         18.17        20.65 o                         
  -1  17   2       1545.94       1622.87        90.02 o                         
   0  17   2       1708.86       1857.54        53.80 o                         
   1  17   2        360.22        406.54        36.18 o                         
   2  17   2        175.88        176.85        29.27 o                         
   3  17   2        271.49        255.44        40.65 o                         
   4  17   2        722.73        755.07        41.72 o                         
   5  17   2         16.11          9.45        27.79 o                         
   6  17   2        265.78        255.31        39.46 o                         
  -6  18   2        313.98        257.94        50.07 o                         
  -5  18   2        101.43         84.72        40.48 o                         
  -4  18   2        531.73        435.45        72.42 o                         
  -3  18   2         20.43         38.05        25.08 o                         
  -2  18   2        839.65        900.13        47.18 o                         
  -1  18   2        229.64        281.52        31.44 o                         
   0  18   2       1374.90       1481.55        62.29 o                         
   1  18   2       3109.36       3217.15        79.02 o                         
   2  18   2        689.27        656.31        42.11 o                         
   3  18   2       1594.87       1394.67        79.23 o                         
   4  18   2        332.71        344.61        36.07 o                         
   5  18   2       1560.93       1719.44        71.63 o                         
   6  18   2       1119.20       1012.33        61.63 o                         
  -6  19   2       1044.85        985.24        71.88 o                         
  -5  19   2        290.20        297.45        59.15 o                         
  -4  19   2        478.79        457.14        54.72 o                         
  -3  19   2        249.76        255.90        38.30 o                         
  -2  19   2          1.28         23.12        24.14 o                         
  -1  19   2        613.27        626.75        41.61 o                         
   0  19   2        771.12        785.89        42.28 o                         
   1  19   2         41.16         29.87        23.91 o                         
   2  19   2        187.47        151.96        29.50 o                         
   3  19   2         55.03         26.82        27.81 o                         
   4  19   2        249.41        169.38        41.24 o                         
   5  19   2        326.77        427.37        49.42 o                         
   6  19   2        314.50        342.40        47.07 o                         
  -5  20   2          5.45         17.55        47.42 o                         
  -4  20   2         29.73         46.33        34.89 o                         
  -3  20   2          4.41         57.38        32.89 o                         
  -2  20   2         38.32         56.74        54.01 o                         
  -1  20   2        114.34         81.93        28.51 o                         
   0  20   2        242.05        209.96        33.03 o                         
   1  20   2          1.20          0.17        27.06 o                         
   2  20   2        448.03        456.20        40.13 o                         
   3  20   2        122.20         88.13        35.30 o                         
   4  20   2         14.24         16.30        36.76 o                         
   5  20   2         21.67        -13.44        38.23 o                         
  -5  21   2        114.97         56.08        52.53 o                         
  -4  21   2          0.86         37.48        41.20 o                         
  -3  21   2        126.95         76.72        50.46 o                         
  -2  21   2          1.71         12.99        31.85 o                         
  -1  21   2        361.30        419.96        42.51 o                         
   0  21   2       1139.11       1142.39        71.58 o                         
   1  21   2        496.66        576.79        58.63 o                         
   2  21   2        191.34        211.84        38.98 o                         
   3  21   2         67.23         53.72        37.85 o                         
   4  21   2         79.10         51.40        70.31 o                         
  -4  22   2        354.56        368.76        91.32 o                         
  -3  22   2        510.09        524.53        53.90 o                         
  -2  22   2       1355.38       1373.01        74.25 o                         
  -1  22   2         40.55         51.79        34.61 o                         
   0  22   2         21.69         -8.30        72.33 o                         
   1  22   2        134.23        150.03        43.62 o                         
   2  22   2        313.37        290.11        50.47 o                         
   3  22   2         31.99         27.07        38.85 o                         
   4  22   2        302.33        382.39        53.86 o                         
  -3  23   2          2.53         26.27        38.96 o                         
  -2  23   2        712.98        732.45        61.19 o                         
  -1  23   2        401.15        504.99        55.69 o                         
   0  23   2        212.85        280.98        56.11 o                         
   1  23   2        247.04        288.09        45.25 o                         
   2  23   2        419.37        399.48        93.70 o                         
   3  23   2       1090.24       1122.07        75.58 o                         
  -2  24   2       1140.81       1081.49        75.03 o                         
  -1  24   2          7.20         25.37        44.31 o                         
   0  24   2        219.88        278.76        55.64 o                         
   1  24   2        140.46         99.72        48.53 o                         
  -9   1   3        692.57        642.86        39.31 o                         
  -8   1   3         26.53         10.31        16.20 o                         
  -7   1   3       2408.53       2414.89        43.19 o                         
  -6   1   3        429.25        422.45        23.51 o                         
  -5   1   3        300.34        317.19        16.55 o                         
  -4   1   3        892.28        971.09        20.04 o                         
  -3   1   3        380.92        447.21        13.16 o                         
  -2   1   3       2851.37       2597.27        76.86 o                         
  -1   1   3       9632.91       9758.78       190.12 o                         
   0   1   3        564.38        515.42        16.36 o                         
   1   1   3        592.72        549.96        24.43 o                         
   2   1   3         17.65         37.87         6.50 o                         
   3   1   3       1890.88       1972.17        25.94 o                         
   4   1   3       1358.64       1388.19        21.84 o                         
   5   1   3        293.72        299.08        15.68 o                         
   6   1   3        590.54        589.00        27.86 o                         
   7   1   3       1174.11       1161.93        31.61 o                         
   8   1   3          8.14        -14.98        18.02 o                         
   9   1   3         11.27         25.91        24.18 o                         
  -9   2   3         44.32         30.11        27.00 o                         
  -8   2   3       1097.37       1117.54        35.27 o                         
  -7   2   3        893.53        855.43        28.11 o                         
  -6   2   3         12.29         -0.65        10.56 o                         
  -5   2   3        799.64        767.03        20.02 o                         
  -4   2   3       1257.22       1164.99        26.79 o                         
  -3   2   3       6337.37       6472.54        60.83 o                         
  -2   2   3         81.40         61.91         8.27 o                         
  -1   2   3       2898.72       2693.18        66.21 o                         
   0   2   3      25584.64      25705.54       488.94 o                         
   1   2   3        361.76        326.84        21.08 o                         
   2   2   3        173.96        234.55        10.31 o                         
   3   2   3        472.37        555.04        14.52 o                         
   4   2   3       3448.74       3362.56        41.43 o                         
   5   2   3       5459.92       5496.71        60.83 o                         
   6   2   3        793.97        732.62        25.25 o                         
   7   2   3        917.27       1011.50        34.17 o                         
   8   2   3        556.72        614.63        33.54 o                         
   9   2   3        575.70        541.60        37.64 o                         
  -9   3   3        179.01        179.27        36.59 o                         
  -8   3   3         29.55         40.59        18.09 o                         
  -7   3   3       1332.32       1359.00        37.74 o                         
  -6   3   3       4314.38       4315.56        57.65 o                         
  -5   3   3       4941.99       5001.67        56.42 o                         
  -4   3   3        472.34        554.23        15.36 o                         
  -3   3   3       4115.71       4043.30        41.62 o                         
  -2   3   3       9749.58       9787.43       115.68 o                         
  -1   3   3         16.64         24.92        10.46 o                         
   0   3   3       2525.39       2610.23        65.57 o                         
   1   3   3       4575.36       4499.80       109.51 o                         
   2   3   3       9025.08       8794.78        88.56 o                         
   3   3   3      11130.20      11644.49       109.39 o                         
   4   3   3        158.48        164.17        10.65 o                         
   5   3   3        340.30        312.97        15.33 o                         
   6   3   3       1510.65       1450.97        43.10 o                         
   7   3   3       1737.35       1686.47        41.54 o                         
   8   3   3        434.00        438.15        32.10 o                         
   9   3   3        293.06        339.16        30.15 o                         
  -9   4   3        204.72        155.83        37.35 o                         
  -8   4   3        384.48        352.45        26.32 o                         
  -7   4   3        138.50        172.27        18.56 o                         
  -6   4   3        387.21        439.58        20.74 o                         
  -5   4   3       2211.65       2264.76        33.46 o                         
  -4   4   3       9901.75       9749.14        90.91 o                         
  -3   4   3       5177.23       5348.61        52.32 o                         
  -2   4   3       4848.15       4956.67        64.45 o                         
  -1   4   3       3359.97       3890.12        96.18 o                         
   0   4   3       3285.45       3495.91        87.57 o                         
   1   4   3      11936.85      11591.17       125.13 o                         
   2   4   3        156.81        181.48         9.82 o                         
   3   4   3       9331.62       9497.68        93.44 o                         
   4   4   3        570.25        554.48        16.95 o                         
   5   4   3        513.45        494.35        19.50 o                         
   6   4   3        342.71        351.53        21.14 o                         
   7   4   3        123.29        127.14        17.96 o                         
   8   4   3       1357.75       1422.51        49.86 o                         
   9   4   3       1451.51       1448.85        54.81 o                         
  -9   5   3          1.95         26.35        32.54 o                         
  -8   5   3         26.28         31.00        22.87 o                         
  -7   5   3        129.23        115.61        17.42 o                         
  -6   5   3       2134.38       2076.66        37.62 o                         
  -5   5   3       1156.82       1122.74        24.06 o                         
  -4   5   3         70.55         90.97         8.86 o                         
  -3   5   3         75.08        107.70         7.47 o                         
  -2   5   3       1821.85       1927.72        32.82 o                         
  -1   5   3        769.08        836.99        29.55 o                         
   0   5   3       8547.59       8977.51       273.47 o                         
   1   5   3       2973.03       2919.34        47.99 o                         
   2   5   3       2285.77       2273.40        33.16 o                         
   3   5   3       1408.44       1406.76        24.38 o                         
   4   5   3        215.31        224.28        12.90 o                         
   5   5   3        295.82        282.56        16.32 o                         
   6   5   3        485.79        473.19        23.92 o                         
   7   5   3         65.17         50.59        16.46 o                         
   8   5   3         54.90         58.86        22.57 o                         
   9   5   3         69.79         56.80        26.80 o                         
  -9   6   3         89.14        180.78        45.44 o                         
  -8   6   3        210.23        226.54        37.06 o                         
  -7   6   3        231.91        219.51        21.03 o                         
  -6   6   3       1380.27       1325.10        40.37 o                         
  -5   6   3        548.38        576.18        20.05 o                         
  -4   6   3        106.42        118.03         9.29 o                         
  -3   6   3        381.16        425.15        12.90 o                         
  -2   6   3       1163.28       1101.38        26.97 o                         
  -1   6   3        506.74        547.35        20.85 o                         
   0   6   3        518.40        549.59        15.55 o                         
   1   6   3        116.08        106.00         8.21 o                         
   2   6   3         54.51         39.95         7.57 o                         
   3   6   3       4760.90       4674.79        53.77 o                         
   4   6   3       1143.10       1114.49        24.66 o                         
   5   6   3        124.94         98.78        12.86 o                         
   6   6   3         72.49         71.92        14.02 o                         
   7   6   3        156.42        135.70        19.77 o                         
   8   6   3         31.22         30.51        22.04 o                         
   9   6   3         22.83        -24.24        24.24 o                         
  -9   7   3        213.05        220.66        40.39 o                         
  -8   7   3         23.73         37.23        29.50 o                         
  -7   7   3        363.78        337.90        28.58 o                         
  -6   7   3        750.49        781.62        27.90 o                         
  -5   7   3       1202.58       1161.45        26.50 o                         
  -4   7   3        315.15        334.50        13.95 o                         
  -3   7   3       1093.57       1016.76        20.26 o                         
  -2   7   3      10217.31      10349.86       116.92 o                         
  -1   7   3       1850.06       1757.84        27.76 o                         
   0   7   3       3444.26       3563.31        42.10 o                         
   1   7   3        174.72        217.44        11.08 o                         
   2   7   3       1864.40       1829.00        32.86 o                         
   3   7   3       1645.98       1525.55        36.40 o                         
   4   7   3          0.01         14.85         8.98 o                         
   5   7   3        290.46        286.43        16.99 o                         
   6   7   3        254.92        223.34        17.94 o                         
   7   7   3        393.99        376.54        25.81 o                         
   8   7   3        191.29        157.24        26.13 o                         
   9   7   3         89.43         81.36        30.43 o                         
  -9   8   3        681.37        674.69        53.82 o                         
  -8   8   3       1541.81       1557.18        99.61 o                         
  -7   8   3        799.33        841.56        39.64 o                         
  -6   8   3         29.34         -1.94        12.91 o                         
  -5   8   3         13.22         10.99        12.44 o                         
  -4   8   3        491.18        485.65        17.89 o                         
  -3   8   3        558.29        537.86        16.22 o                         
  -2   8   3       2524.66       2738.33        41.99 o                         
  -1   8   3       5171.06       5177.43        67.43 o                         
   0   8   3       7734.49       7528.00        78.21 o                         
   1   8   3       3175.30       3079.56        38.83 o                         
   2   8   3        110.08        122.76        11.50 o                         
   3   8   3       3547.41       3607.74        47.72 o                         
   4   8   3       8528.47       8285.89        93.15 o                         
   5   8   3       1843.09       1837.38        37.10 o                         
   6   8   3        661.20        641.42        26.37 o                         
   7   8   3         68.17         37.08        19.62 o                         
   8   8   3        398.14        413.30        36.43 o                         
  -9   9   3        206.94        238.62        41.21 o                         
  -8   9   3        235.44        193.13        34.99 o                         
  -7   9   3       1437.22       1488.00        50.72 o                         
  -6   9   3       1269.00       1267.60        34.51 o                         
  -5   9   3         65.71         47.92        11.93 o                         
  -4   9   3          6.07         -6.40         9.38 o                         
  -3   9   3        482.11        551.59        18.83 o                         
  -2   9   3      23072.37      22738.90       212.86 o                         
  -1   9   3      10705.36      10435.10       115.63 o                         
   0   9   3          4.28          0.14         6.20 o                         
   1   9   3        683.92        659.64        17.13 o                         
   2   9   3         72.18         66.31         9.44 o                         
   3   9   3       1302.61       1265.95        35.57 o                         
   4   9   3        326.26        337.96        19.15 o                         
   5   9   3       2568.32       2572.98        48.86 o                         
   6   9   3       4497.78       4631.37        73.43 o                         
   7   9   3        749.11        793.41        40.05 o                         
   8   9   3         46.99         89.88        27.29 o                         
  -8  10   3       2319.46       2274.16        83.08 o                         
  -7  10   3       1153.61       1079.54        58.75 o                         
  -6  10   3        119.26         87.39        19.24 o                         
  -5  10   3         63.20         92.23        14.69 o                         
  -4  10   3         13.34          1.46        10.22 o                         
  -3  10   3        879.87        849.83        25.44 o                         
  -2  10   3        533.30        512.87        18.37 o                         
  -1  10   3       1748.52       1784.93        27.39 o                         
   0  10   3       7125.20       6656.02       130.06 o                         
   1  10   3       4733.35       5004.32        70.56 o                         
   2  10   3        229.10        224.86        13.76 o                         
   3  10   3         10.16         23.58        11.01 o                         
   4  10   3       5420.85       5442.24        81.22 o                         
   5  10   3       2785.37       2830.79        52.72 o                         
   6  10   3         64.70         67.48        18.25 o                         
   7  10   3         88.80        103.19        23.20 o                         
   8  10   3         38.32         14.24        26.62 o                         
  -8  11   3         14.51        -24.56        30.12 o                         
  -7  11   3         47.49         52.18        28.74 o                         
  -6  11   3         24.10         16.54        17.32 o                         
  -5  11   3         79.11         84.63        15.44 o                         
  -4  11   3         23.12         10.72        11.44 o                         
  -3  11   3       2151.75       1993.55        62.13 o                         
  -2  11   3       1044.33        986.77        25.94 o                         
  -1  11   3        644.10        668.06        18.47 o                         
   0  11   3       2775.45       2702.02        38.38 o                         
   1  11   3        131.13         95.29         9.94 o                         
   2  11   3         64.48         42.37        11.60 o                         
   3  11   3        304.60        288.81        19.21 o                         
   4  11   3       3724.03       3664.25        63.80 o                         
   5  11   3        943.90        960.75        36.87 o                         
   6  11   3        172.95        179.22        21.41 o                         
   7  11   3        306.53        292.69        35.27 o                         
   8  11   3        507.28        530.74        70.22 o                         
  -8  12   3        158.62        103.77        42.30 o                         
  -7  12   3         12.02         45.24        29.02 o                         
  -6  12   3        829.06        794.50        44.16 o                         
  -5  12   3        286.19        281.05        28.02 o                         
  -4  12   3         29.18         37.49        13.76 o                         
  -3  12   3         24.78         32.86        15.81 o                         
  -2  12   3        583.98        621.68        24.27 o                         
  -1  12   3         66.49         85.06        12.29 o                         
   0  12   3       1133.23       1121.16        24.30 o                         
   1  12   3        101.43        103.44        10.67 o                         
   2  12   3        210.26        219.58        15.41 o                         
   3  12   3        321.73        306.35        30.76 o                         
   4  12   3        205.50        190.97        19.67 o                         
   5  12   3        114.45        112.25        20.14 o                         
   6  12   3        145.60        146.51        24.37 o                         
   7  12   3        904.54        875.61        43.41 o                         
   8  12   3        208.67        255.85        35.27 o                         
  -8  13   3         36.16         12.61        46.22 o                         
  -7  13   3        250.59        302.76        74.45 o                         
  -6  13   3        693.80        743.83        50.34 o                         
  -5  13   3       2009.15       2019.76        58.43 o                         
  -4  13   3         63.30         77.26        18.08 o                         
  -3  13   3       1374.80       1432.36        41.21 o                         
  -2  13   3        583.39        541.90        24.29 o                         
  -1  13   3        278.16        337.70        22.28 o                         
   0  13   3          0.09         -9.03         9.03 o                         
   1  13   3       2521.55       2482.78        51.86 o                         
   2  13   3       2202.70       2145.56        40.06 o                         
   3  13   3       1437.71       1475.08        35.42 o                         
   4  13   3        221.18        232.34        22.35 o                         
   5  13   3        140.00        134.52        21.61 o                         
   6  13   3        235.80        270.47        31.94 o                         
   7  13   3        284.33        244.66        34.84 o                         
  -8  14   3          9.66         14.67        42.27 o                         
  -7  14   3          7.10         -4.94        35.69 o                         
  -6  14   3         10.65         42.99        31.97 o                         
  -5  14   3       2146.69       2278.65        63.99 o                         
  -4  14   3       6136.05       6267.33       117.35 o                         
  -3  14   3        961.43        968.04        37.35 o                         
  -2  14   3         27.97         52.39        18.46 o                         
  -1  14   3          5.51          7.56        14.05 o                         
   0  14   3        857.01        884.23        33.81 o                         
   1  14   3       7570.94       7348.76       125.52 o                         
   2  14   3        399.21        378.80        20.17 o                         
   3  14   3        311.22        309.47        20.25 o                         
   4  14   3       1210.68       1146.47        39.42 o                         
   5  14   3         17.34         39.58        19.96 o                         
   6  14   3         33.61         39.56        25.27 o                         
   7  14   3        307.77        316.36        36.78 o                         
  -7  15   3        303.13        351.93        49.91 o                         
  -6  15   3       1058.53       1195.04        69.98 o                         
  -5  15   3       3485.58       3582.06       128.27 o                         
  -4  15   3          0.32        -17.45        19.55 o                         
  -3  15   3        831.02        822.90        37.62 o                         
  -2  15   3         19.09         -1.28        17.31 o                         
  -1  15   3          8.98          7.79        15.37 o                         
   0  15   3        195.79        174.19        25.69 o                         
   1  15   3       3985.64       3698.07        99.13 o                         
   2  15   3       4678.42       4541.05        81.68 o                         
   3  15   3       2430.70       2415.50        52.68 o                         
   4  15   3         86.19         80.33        17.60 o                         
   5  15   3         17.15         38.72        21.13 o                         
   6  15   3         56.08         84.49        27.40 o                         
   7  15   3        853.92        874.60        78.99 o                         
  -7  16   3          3.77         67.40        41.71 o                         
  -6  16   3        394.32        456.66        50.50 o                         
  -5  16   3       1122.80       1057.00        66.65 o                         
  -4  16   3       1903.70       1858.89        81.04 o                         
  -3  16   3       1589.24       1591.63        60.59 o                         
  -2  16   3       1308.91       1309.03        53.42 o                         
  -1  16   3       2509.65       2655.16        94.63 o                         
   0  16   3        281.73        301.02        25.75 o                         
   1  16   3        869.54        936.40        62.88 o                         
   2  16   3         16.70          0.60        19.27 o                         
   3  16   3         23.33         12.45        21.49 o                         
   4  16   3        176.04        133.15        25.85 o                         
   5  16   3        142.01        147.40        31.58 o                         
   6  16   3        322.76        335.34        41.51 o                         
   7  16   3        766.16        774.13        56.51 o                         
  -7  17   3        858.64        817.88        69.58 o                         
  -6  17   3         38.56         87.91        39.20 o                         
  -5  17   3         14.57        -15.83        31.74 o                         
  -4  17   3        118.72        119.84        30.29 o                         
  -3  17   3        467.25        484.74        39.60 o                         
  -2  17   3          2.17         -0.77        20.34 o                         
  -1  17   3        139.20        129.49        24.64 o                         
   0  17   3        158.86        160.53        29.08 o                         
   1  17   3       1940.87       1877.04        75.16 o                         
   2  17   3        187.28        174.23        27.14 o                         
   3  17   3          8.98         -8.52        19.62 o                         
   4  17   3       1916.72       1913.76        60.76 o                         
   5  17   3        117.03         93.50        31.11 o                         
   6  17   3        763.32        724.62        53.30 o                         
  -6  18   3         25.39         44.37        39.68 o                         
  -5  18   3        122.98        101.86        43.54 o                         
  -4  18   3          8.71         -8.18        34.92 o                         
  -3  18   3         92.51         61.63        27.93 o                         
  -2  18   3         24.68         76.81        26.47 o                         
  -1  18   3          5.31         11.76        22.46 o                         
   0  18   3         57.22         83.29        22.65 o                         
   1  18   3        304.29        374.65        51.64 o                         
   2  18   3          0.45         13.92        22.80 o                         
   3  18   3         46.49          1.90        25.29 o                         
   4  18   3        275.91        278.80        36.03 o                         
   5  18   3        827.51        876.79        55.27 o                         
   6  18   3          5.16         32.95        35.21 o                         
  -6  19   3        580.69        586.65        73.70 o                         
  -5  19   3         56.99         48.57        45.47 o                         
  -4  19   3          6.94        -18.61        94.24 o                         
  -3  19   3          6.64         13.34        28.87 o                         
  -2  19   3       1930.86       2027.33        71.72 o                         
  -1  19   3       1992.89       2158.93        67.96 o                         
   0  19   3        164.32        205.78        29.07 o                         
   1  19   3        274.60        264.18        32.11 o                         
   2  19   3          5.62         -2.51        23.86 o                         
   3  19   3         43.68        -26.16        28.05 o                         
   4  19   3          5.68        -26.53        33.80 o                         
   5  19   3         76.97         91.59        34.45 o                         
  -5  20   3        147.10        190.97        57.97 o                         
  -4  20   3         67.44         82.25        45.52 o                         
  -3  20   3       1393.14       1539.28        96.96 o                         
  -2  20   3        160.41        160.53        34.90 o                         
  -1  20   3       1307.24       1559.54        68.52 o                         
   0  20   3       2009.21       2139.65        87.44 o                         
   1  20   3        412.07        320.92        41.59 o                         
   2  20   3         82.05        100.82        33.74 o                         
   3  20   3         94.32        112.98        38.13 o                         
   4  20   3        904.45        759.43       103.48 o                         
   5  20   3       1154.24       1193.00        88.52 o                         
  -5  21   3        121.03        125.63        56.92 o                         
  -4  21   3         67.45         79.44        50.34 o                         
  -3  21   3       1239.19       1429.81        92.61 o                         
  -2  21   3        971.82       1032.87        84.16 o                         
  -1  21   3        166.28        258.80        39.35 o                         
   0  21   3       1046.35       1195.27        82.74 o                         
   1  21   3         73.59         44.75        30.03 o                         
   2  21   3        186.63        267.67        42.63 o                         
   3  21   3        290.50        272.64        46.29 o                         
   4  21   3          4.16         10.69        57.05 o                         
  -4  22   3        418.95        357.80        65.73 o                         
  -3  22   3         12.86        -28.69        43.48 o                         
  -2  22   3          3.51         14.36        33.46 o                         
  -1  22   3         99.55        141.55        37.71 o                         
   0  22   3        429.35        464.74        60.43 o                         
   1  22   3        336.37        363.90        48.53 o                         
   2  22   3        208.40        168.80        40.85 o                         
   3  22   3        605.64        610.22        59.10 o                         
   4  22   3        752.93        587.83        79.63 o                         
  -3  23   3        351.18        358.04        63.73 o                         
  -2  23   3         69.25         39.48        47.98 o                         
  -1  23   3         18.08         26.31        41.84 o                         
   0  23   3        295.25        240.74        52.68 o                         
   1  23   3          2.38         36.25        36.48 o                         
   2  23   3          1.35        -34.94        34.94 o                         
   3  23   3          0.52        -22.04        44.63 o                         
  -1  24   3         14.91         32.72        43.88 o                         
   0  24   3        163.33        151.34        51.12 o                         
   1  24   3        330.83        405.58        86.69 o                         
  -9   0   4       2920.87       3128.63       133.45 o                         
  -8   0   4         65.99         47.35        29.46 o                         
  -7   0   4        803.32        761.45        40.95 o                         
  -6   0   4       2990.41       3034.59        66.87 o                         
  -5   0   4       1235.59       1172.10        39.35 o                         
  -4   0   4      11176.43      11660.06       154.62 o                         
  -2   0   4       5809.41       5787.07       101.82 o                         
  -1   0   4       9604.94       9112.63       251.27 o                         
   0   0   4        323.59        373.55        19.11 o                         
   1   0   4      23532.91      24773.10       484.17 o                         
   2   0   4      27393.72      29353.62       359.95 o                         
   3   0   4       1593.54       1351.84        29.93 o                         
   4   0   4      10746.41      10774.88       138.81 o                         
   5   0   4       7066.55       7035.83       116.14 o                         
   6   0   4       3160.87       3171.76        65.56 o                         
   7   0   4        742.17        770.19        48.85 o                         
   8   0   4        325.68        333.38        42.21 o                         
   9   0   4        145.32        105.35        37.67 o                         
  -9   1   4         28.27         28.07        36.63 o                         
  -8   1   4        213.28        215.24        23.06 o                         
  -7   1   4       1026.39        997.07        29.57 o                         
  -6   1   4         18.62          3.18        11.68 o                         
  -5   1   4        454.68        462.04        20.25 o                         
  -4   1   4       2739.49       2921.19        67.80 o                         
  -3   1   4      15298.89      15289.85       152.98 o                         
  -2   1   4      10168.10       9856.93       115.30 o                         
  -1   1   4        581.82        508.42        34.09 o                         
   0   1   4       3408.11       3190.04        58.88 o                         
   1   1   4       4308.68       4307.30        74.49 o                         
   2   1   4       6185.77       6488.54        59.06 o                         
   3   1   4          4.73          3.77         5.40 o                         
   4   1   4        366.44        383.18        13.19 o                         
   5   1   4        548.65        523.92        20.97 o                         
   6   1   4         13.46         -0.22        11.46 o                         
   7   1   4        270.77        269.22        18.95 o                         
   8   1   4       1927.64       1862.23        50.79 o                         
   9   1   4        517.69        553.27        38.41 o                         
  -9   2   4         82.90        117.59        64.57 o                         
  -8   2   4         53.25         15.35        20.68 o                         
  -7   2   4         79.24         76.83        14.53 o                         
  -6   2   4        301.85        283.92        16.98 o                         
  -5   2   4       5354.79       5279.70        58.08 o                         
  -4   2   4       2777.36       2806.42        34.23 o                         
  -3   2   4        875.16        892.20        26.68 o                         
  -2   2   4         37.96         35.98         5.75 o                         
  -1   2   4        498.28        559.56        43.35 o                         
   0   2   4         27.94         42.97        11.58 o                         
   1   2   4        799.60        759.83        19.69 o                         
   2   2   4      11975.07      12239.17       112.58 o                         
   3   2   4      10646.95      10943.58       100.10 o                         
   4   2   4        122.44        117.95         9.59 o                         
   5   2   4          8.13          1.52         8.78 o                         
   6   2   4       1859.30       1893.55        37.01 o                         
   7   2   4        158.34        116.91        18.18 o                         
   8   2   4        648.24        729.23        38.12 o                         
   9   2   4          7.83         40.71        25.41 o                         
  -9   3   4        116.96        109.30        41.78 o                         
  -8   3   4        767.59        764.05        41.93 o                         
  -7   3   4       1069.38       1094.73        32.98 o                         
  -6   3   4         52.83         43.76        11.72 o                         
  -5   3   4        490.91        521.52        17.31 o                         
  -4   3   4       5171.55       5026.43        52.59 o                         
  -3   3   4       1402.23       1382.27        22.74 o                         
  -2   3   4       2148.84       2253.67        31.90 o                         
  -1   3   4       1291.10       1250.37        30.92 o                         
   0   3   4       6788.02       7085.13       151.45 o                         
   1   3   4       3243.34       3118.97        61.71 o                         
   2   3   4        266.76        294.29        11.10 o                         
   3   3   4       4372.92       4566.65        49.21 o                         
   4   3   4        312.84        322.40        16.39 o                         
   5   3   4       2283.33       2328.46        35.29 o                         
   6   3   4         62.80         37.96        13.53 o                         
   7   3   4         85.33        111.75        17.68 o                         
   8   3   4        199.99        195.22        24.37 o                         
   9   3   4        117.33         94.94        25.14 o                         
  -9   4   4        147.54        140.17        37.16 o                         
  -8   4   4         16.92        -22.97        22.97 o                         
  -7   4   4         39.35         38.42        20.08 o                         
  -6   4   4        389.55        376.13        19.03 o                         
  -5   4   4         15.82         21.67         8.63 o                         
  -4   4   4        350.36        356.74        12.95 o                         
  -3   4   4       1504.44       1433.54        20.89 o                         
  -2   4   4      10926.85      11392.58       123.23 o                         
  -1   4   4       4020.65       3750.75       106.28 o                         
   0   4   4       8078.17       7992.80       106.78 o                         
   1   4   4        325.98        320.02        11.50 o                         
   2   4   4         62.63         68.01         7.71 o                         
   3   4   4         81.20         69.81         7.62 o                         
   4   4   4        281.23        306.52        13.63 o                         
   5   4   4        707.69        668.50        22.82 o                         
   6   4   4       2917.31       2838.50        48.97 o                         
   7   4   4        879.80        893.85        46.33 o                         
   8   4   4        622.72        640.94        37.36 o                         
   9   4   4        221.72        192.13        28.06 o                         
  -9   5   4       1039.33       1016.02        60.36 o                         
  -8   5   4        620.28        574.48        57.93 o                         
  -7   5   4       1475.43       1491.82        85.54 o                         
  -6   5   4       6121.47       6008.55        68.71 o                         
  -5   5   4        172.63        187.32        12.16 o                         
  -4   5   4       3308.36       3287.49        38.94 o                         
  -3   5   4        127.89        114.03         7.57 o                         
  -2   5   4       1870.31       2112.71        32.01 o                         
  -1   5   4       2408.72       2407.61        41.57 o                         
   0   5   4         74.14        103.32         7.92 o                         
   1   5   4       6817.09       6670.00        73.12 o                         
   2   5   4       5749.16       5883.37        68.45 o                         
   3   5   4        122.54        136.39        11.48 o                         
   4   5   4       9262.51       9152.59        95.60 o                         
   5   5   4       1119.84       1117.19        28.13 o                         
   6   5   4       1883.68       1958.69        42.58 o                         
   7   5   4        957.32       1004.01        35.38 o                         
   8   5   4        267.01        317.70        31.79 o                         
   9   5   4        332.88        332.81        34.81 o                         
  -9   6   4        266.80        343.11        60.72 o                         
  -8   6   4        392.83        409.47        38.30 o                         
  -7   6   4          1.24         -6.81        20.56 o                         
  -6   6   4        769.64        824.70        26.83 o                         
  -5   6   4       3247.09       3219.88        46.38 o                         
  -4   6   4        433.04        442.17        14.53 o                         
  -3   6   4       5117.36       5203.19        54.18 o                         
  -2   6   4       4456.20       4410.78        56.50 o                         
  -1   6   4      12579.16      12155.35       116.01 o                         
   0   6   4      16089.58      16586.86       165.06 o                         
   1   6   4        488.13        444.89        12.94 o                         
   2   6   4        516.05        508.10        16.41 o                         
   3   6   4       6628.70       6572.25        70.73 o                         
   4   6   4        714.97        731.62        21.38 o                         
   5   6   4       1083.02       1035.83        27.54 o                         
   6   6   4        702.60        688.51        26.31 o                         
   7   6   4        800.06        769.52        31.85 o                         
   8   6   4       2806.15       2806.91        74.13 o                         
   9   6   4         99.67        143.33        47.25 o                         
  -9   7   4        204.35        191.65        39.64 o                         
  -8   7   4       2551.50       2603.42        80.65 o                         
  -7   7   4       1439.16       1524.07        54.92 o                         
  -6   7   4         92.41        113.18        17.61 o                         
  -5   7   4         68.20         60.76        12.53 o                         
  -4   7   4          9.01          9.25         7.45 o                         
  -3   7   4       2254.21       2199.41        31.54 o                         
  -2   7   4        310.53        265.95        11.06 o                         
  -1   7   4         65.46         95.37         7.68 o                         
   0   7   4       7838.14       7794.24        79.58 o                         
   1   7   4       1774.05       1677.30        25.66 o                         
   2   7   4        896.49        884.97        23.03 o                         
   3   7   4         54.31         40.79         8.69 o                         
   4   7   4          7.89          4.88         8.86 o                         
   5   7   4      10753.37      10634.92       113.19 o                         
   6   7   4       2460.28       2498.59        45.53 o                         
   7   7   4          3.72         -3.73        16.52 o                         
   8   7   4         29.63         27.45        24.49 o                         
  -9   8   4        217.87        250.32        57.07 o                         
  -8   8   4          1.16          0.83        28.57 o                         
  -7   8   4          0.58         -0.85        22.87 o                         
  -6   8   4        228.08        233.36        23.48 o                         
  -5   8   4         38.00         10.24        10.76 o                         
  -4   8   4         23.30         27.79         9.67 o                         
  -3   8   4        549.20        586.39        16.75 o                         
  -2   8   4        507.53        383.58        12.58 o                         
  -1   8   4      12225.56      12671.74       116.46 o                         
   0   8   4        335.52        334.81        12.67 o                         
   1   8   4         50.40         45.33         7.28 o                         
   2   8   4       1414.74       1457.39        27.15 o                         
   3   8   4        216.53        226.91        14.76 o                         
   4   8   4       1060.96       1117.18        29.87 o                         
   5   8   4        305.77        288.18        20.18 o                         
   6   8   4       1396.39       1470.95        51.01 o                         
   7   8   4        237.95        216.71        26.67 o                         
   8   8   4         64.35         67.01        32.99 o                         
  -9   9   4          0.07         78.82        36.79 o                         
  -8   9   4          3.30         38.71        30.19 o                         
  -7   9   4        147.85        103.81        29.68 o                         
  -6   9   4        159.83        107.74        20.79 o                         
  -5   9   4         65.45         35.99        12.39 o                         
  -4   9   4       1321.53       1281.94        31.37 o                         
  -3   9   4         23.29         19.97         8.69 o                         
  -2   9   4       1551.91       1611.04        24.78 o                         
  -1   9   4       1966.44       1952.02        27.26 o                         
   0   9   4        104.34         89.48         8.73 o                         
   1   9   4          0.74          4.12         6.90 o                         
   2   9   4         35.80         20.80         7.52 o                         
   3   9   4          2.22          0.09        10.36 o                         
   4   9   4        332.51        342.25        25.34 o                         
   5   9   4        369.50        360.37        21.99 o                         
   6   9   4         51.32         65.39        17.36 o                         
   7   9   4          1.37        -20.73        20.73 o                         
   8   9   4        252.02        271.65        35.26 o                         
  -8  10   4        652.85        609.90        70.06 o                         
  -7  10   4        686.49        636.18        37.41 o                         
  -6  10   4        739.36        685.43        41.99 o                         
  -5  10   4         90.95        114.32        18.07 o                         
  -4  10   4       2406.24       2302.66        41.05 o                         
  -3  10   4         97.85         77.14        11.85 o                         
  -2  10   4       2678.18       2650.01        37.67 o                         
  -1  10   4       1644.26       1564.82        24.87 o                         
   0  10   4        239.47        317.68        13.64 o                         
   1  10   4       2382.64       2427.05        38.31 o                         
   2  10   4        709.40        688.59        21.53 o                         
   3  10   4       2909.69       2870.71        51.24 o                         
   4  10   4       1810.55       1783.20        39.21 o                         
   5  10   4        370.99        336.44        22.39 o                         
   6  10   4        942.20        983.39        37.76 o                         
   7  10   4          7.99          2.33        29.70 o                         
   8  10   4        129.63        144.05        36.95 o                         
  -8  11   4       2077.98       2039.97       175.40 o                         
  -7  11   4        844.30        773.17        43.70 o                         
  -6  11   4          3.04         15.72        19.01 o                         
  -5  11   4        667.97        596.89        34.69 o                         
  -4  11   4         10.29         -2.63        11.92 o                         
  -3  11   4       3983.22       3799.96        68.92 o                         
  -2  11   4       3328.59       3233.71        47.97 o                         
  -1  11   4        913.76        925.23        19.69 o                         
   0  11   4       4693.45       4303.91        53.62 o                         
   1  11   4        702.18        633.87        19.16 o                         
   2  11   4       2133.34       2226.31        46.95 o                         
   3  11   4       1193.77       1197.16        34.15 o                         
   4  11   4        274.51        301.56        22.32 o                         
   5  11   4       2688.78       2677.37        52.79 o                         
   6  11   4       1071.71       1130.54        46.75 o                         
   7  11   4        150.80        219.63        27.69 o                         
   8  11   4        727.31        704.76        46.67 o                         
  -8  12   4        144.94        111.42        51.69 o                         
  -7  12   4          1.71         19.36        28.37 o                         
  -6  12   4       1100.11       1097.07        49.81 o                         
  -5  12   4       4262.21       4128.58       143.75 o                         
  -4  12   4        676.35        696.21        48.52 o                         
  -3  12   4       1045.41       1034.94        30.72 o                         
  -2  12   4       4817.36       4842.62        70.57 o                         
  -1  12   4       1617.31       1645.08        35.70 o                         
   0  12   4       1570.61       1452.00        36.68 o                         
   1  12   4         24.13         24.94         9.03 o                         
   2  12   4       3008.29       2912.43        47.34 o                         
   3  12   4       5171.13       5307.56        73.84 o                         
   4  12   4         27.22         20.67        15.48 o                         
   5  12   4        118.93        116.44        20.09 o                         
   6  12   4         99.21        127.38        23.85 o                         
   7  12   4        618.90        711.03        40.04 o                         
   8  12   4        285.44        274.58        36.64 o                         
  -8  13   4        269.20        278.33        58.95 o                         
  -7  13   4         97.89         86.77        36.84 o                         
  -6  13   4        387.69        410.47        41.08 o                         
  -5  13   4        269.53        222.72        27.38 o                         
  -4  13   4       1959.71       2105.02        49.46 o                         
  -3  13   4       2004.35       2036.69        44.39 o                         
  -2  13   4       1329.00       1353.86        34.70 o                         
  -1  13   4        294.71        332.16        30.79 o                         
   0  13   4        274.21        250.50        14.82 o                         
   1  13   4       3944.91       3906.44        53.39 o                         
   2  13   4       3273.67       3294.13        52.50 o                         
   3  13   4        216.25        229.35        18.38 o                         
   4  13   4       1562.49       1642.00        45.27 o                         
   5  13   4        586.50        616.13        33.80 o                         
   6  13   4        220.75        141.32        27.82 o                         
   7  13   4        729.46        679.64        44.63 o                         
  -7  14   4         66.00         -4.31        35.47 o                         
  -6  14   4        190.18        249.94        41.14 o                         
  -5  14   4        226.57        286.09        35.02 o                         
  -4  14   4          7.68         15.57        21.98 o                         
  -3  14   4         65.86         53.64        18.47 o                         
  -2  14   4         61.48         80.35        19.83 o                         
  -1  14   4        140.32        129.21        17.38 o                         
   0  14   4        134.40        133.55        14.18 o                         
   1  14   4        185.45        157.32        14.16 o                         
   2  14   4          7.78          1.54        11.77 o                         
   3  14   4        627.40        668.79        28.25 o                         
   4  14   4         17.36         32.22        15.60 o                         
   5  14   4          3.91          9.62        19.35 o                         
   6  14   4          8.01          3.32        24.41 o                         
   7  14   4         30.65         10.80        28.16 o                         
  -7  15   4         34.92          1.82        38.12 o                         
  -6  15   4        188.04        144.34        37.92 o                         
  -5  15   4          0.24          4.68        26.55 o                         
  -4  15   4        391.53        343.59        44.98 o                         
  -3  15   4         26.61         19.90        20.95 o                         
  -2  15   4         59.44         50.84        20.00 o                         
  -1  15   4          4.65         -1.79        15.01 o                         
   0  15   4        140.05        102.74        18.83 o                         
   1  15   4        659.12        622.45        39.02 o                         
   2  15   4        157.80        207.27        17.86 o                         
   3  15   4          0.88         -0.22        13.15 o                         
   4  15   4          9.21          7.85        15.88 o                         
   5  15   4         54.86         61.31        22.55 o                         
   6  15   4         26.49         36.96        26.80 o                         
   7  15   4         11.26        -31.79        47.72 o                         
  -7  16   4        448.07        548.73        72.87 o                         
  -6  16   4         47.81         83.64        37.47 o                         
  -5  16   4       2271.31       2303.49        85.56 o                         
  -4  16   4        574.62        539.09        73.74 o                         
  -3  16   4        219.44        238.70        30.51 o                         
  -2  16   4        348.40        386.86        39.49 o                         
  -1  16   4        451.95        477.68        29.63 o                         
   0  16   4       1235.10       1274.96        43.30 o                         
   1  16   4          3.43        -17.33        17.33 o                         
   2  16   4       2947.94       2903.68        71.70 o                         
   3  16   4        566.20        672.76        37.85 o                         
   4  16   4         27.48         17.51        22.44 o                         
   5  16   4          9.59         42.75        23.09 o                         
   6  16   4         16.50         14.64        27.22 o                         
  -7  17   4         45.04         73.89        44.41 o                         
  -6  17   4         97.79         45.42        40.67 o                         
  -5  17   4        222.64        260.52        42.93 o                         
  -4  17   4       2617.64       2517.38       148.44 o                         
  -3  17   4       1843.39       1992.00        83.45 o                         
  -2  17   4         35.34         27.43        22.94 o                         
  -1  17   4       1158.11       1208.43        51.07 o                         
   0  17   4       1572.80       1725.53        64.39 o                         
   1  17   4       1868.55       1881.97        61.43 o                         
   2  17   4        742.25        683.76        51.62 o                         
   3  17   4         28.51         20.35        21.14 o                         
   4  17   4        170.78        188.34        31.43 o                         
   5  17   4       2217.56       2125.02        77.04 o                         
   6  17   4        258.16        250.51        42.07 o                         
  -6  18   4        456.98        554.62        72.99 o                         
  -5  18   4        678.04        739.88       104.69 o                         
  -4  18   4        459.41        388.50        54.23 o                         
  -3  18   4        577.70        546.55        52.89 o                         
  -2  18   4        970.27       1020.88        53.49 o                         
  -1  18   4       2921.30       3114.99        84.58 o                         
   0  18   4         66.54         82.35        21.65 o                         
   1  18   4        942.27        937.42        48.13 o                         
   2  18   4         67.25         10.96        32.66 o                         
   3  18   4        598.87        498.22        56.20 o                         
   4  18   4        715.83        685.05        48.66 o                         
   5  18   4        173.87        162.20        36.93 o                         
   6  18   4        376.90        453.90        48.86 o                         
  -6  19   4        104.16         48.43        50.47 o                         
  -5  19   4        140.76        217.23       129.53 o                         
  -4  19   4        235.90        186.40        49.96 o                         
  -3  19   4       1034.74       1212.67       180.91 o                         
  -2  19   4        759.12        757.86        49.50 o                         
  -1  19   4         13.00         12.49        26.06 o                         
   0  19   4       1565.01       1685.27        60.41 o                         
   1  19   4        610.71        593.41        41.90 o                         
   2  19   4         87.36         68.21        28.11 o                         
   3  19   4         60.26         48.11        31.76 o                         
   4  19   4         20.40        -12.42        34.84 o                         
   5  19   4        388.44        417.11        46.09 o                         
  -5  20   4        503.57        493.77        69.90 o                         
  -4  20   4         45.00        -37.65        39.95 o                         
  -3  20   4        223.82        214.78        52.54 o                         
  -2  20   4          8.23          3.85        66.48 o                         
  -1  20   4       1029.51        915.88        57.62 o                         
   0  20   4        209.70        219.37        44.12 o                         
   1  20   4         85.95        109.42        30.52 o                         
   2  20   4        528.21        452.72        49.84 o                         
   3  20   4        154.91        124.94        38.79 o                         
   4  20   4          1.06        -20.54        38.36 o                         
   5  20   4        301.78        172.12        47.43 o                         
  -4  21   4        204.86        299.66        62.32 o                         
  -3  21   4          6.77         -3.53        77.44 o                         
  -2  21   4         53.32         17.62        41.88 o                         
  -1  21   4        117.71        151.27        37.60 o                         
   0  21   4         84.76         86.00        40.22 o                         
   1  21   4         12.61         47.29        32.91 o                         
   2  21   4        111.17        111.39        37.21 o                         
   3  21   4         72.07         67.98        45.30 o                         
   4  21   4        192.81        184.37        48.18 o                         
  -4  22   4         98.37         50.49        49.86 o                         
  -3  22   4         11.95         71.66        48.67 o                         
  -2  22   4        409.34        344.84        59.51 o                         
  -1  22   4       1535.53       1627.09        79.02 o                         
   0  22   4        117.47        120.99        46.59 o                         
   1  22   4         46.26         36.63        35.62 o                         
   2  22   4        101.67        103.23        39.99 o                         
   3  22   4        108.58        101.71        43.99 o                         
  -3  23   4        448.96        540.96       103.98 o                         
  -2  23   4          3.53         -2.68        58.69 o                         
  -1  23   4         53.21        124.68        68.19 o                         
   0  23   4        196.82        228.30        52.03 o                         
   1  23   4       1149.93       1149.24        72.65 o                         
   2  23   4       1314.63       1343.88        79.94 o                         
  -1  24   4        298.29        211.38        75.49 o                         
   0  24   4        508.39        564.86        70.25 o                         
   1  24   4        518.31        544.51       113.97 o                         
  -9   1   5        207.00        169.65        38.62 o                         
  -8   1   5        735.06        695.76        60.79 o                         
  -7   1   5         10.23         13.18        17.13 o                         
  -6   1   5        437.68        444.37        22.51 o                         
  -5   1   5        108.19         85.53        10.56 o                         
  -4   1   5       1740.60       1712.92        25.79 o                         
  -3   1   5       3213.59       3341.81        39.52 o                         
  -2   1   5          0.77          9.57         5.30 o                         
  -1   1   5       1117.20       1041.12        17.86 o                         
   0   1   5        374.77        361.62        10.73 o                         
   1   1   5       2122.26       2205.72        28.97 o                         
   2   1   5         97.48        118.60         7.03 o                         
   3   1   5        624.75        638.84        18.22 o                         
   4   1   5       4219.07       4309.19        46.30 o                         
   5   1   5        967.85        914.11        24.82 o                         
   6   1   5        521.29        521.68        21.18 o                         
   7   1   5        354.86        349.85        22.12 o                         
   8   1   5         80.84         71.65        21.78 o                         
   9   1   5        156.44        128.81        29.17 o                         
  -9   2   5        369.61        373.28        51.33 o                         
  -8   2   5       1074.57       1027.12        84.78 o                         
  -7   2   5       1249.28       1354.63        45.36 o                         
  -6   2   5        771.32        729.35        29.61 o                         
  -5   2   5        115.12        132.36        10.81 o                         
  -4   2   5        187.10        186.65         9.18 o                         
  -3   2   5       6025.26       5784.05        55.17 o                         
  -2   2   5      13531.00      13301.85       117.92 o                         
  -1   2   5       5477.89       5407.33        58.84 o                         
   0   2   5       2988.89       2953.39        33.44 o                         
   1   2   5       1129.22       1047.37        15.80 o                         
   2   2   5      19148.68      20384.94       158.47 o                         
   3   2   5       3505.23       3549.43        37.88 o                         
   4   2   5         24.12         31.90         7.90 o                         
   5   2   5        558.61        595.90        21.27 o                         
   6   2   5       1882.22       1859.91        37.97 o                         
   7   2   5        317.66        298.05        21.37 o                         
   8   2   5         82.72         88.04        21.89 o                         
   9   2   5         74.67         86.47        27.21 o                         
  -9   3   5        650.19        615.06        61.63 o                         
  -8   3   5        718.66        784.03        80.06 o                         
  -7   3   5        342.50        383.99        31.98 o                         
  -6   3   5         16.53         34.01        13.39 o                         
  -5   3   5       3068.25       3054.98        39.60 o                         
  -4   3   5       8340.99       8348.03        78.94 o                         
  -3   3   5        306.07        249.93        10.24 o                         
  -2   3   5          9.04         18.56         5.23 o                         
  -1   3   5       3119.20       2841.52        35.22 o                         
   0   3   5       6260.10       5902.75        68.62 o                         
   1   3   5       2498.44       2411.91        28.54 o                         
   2   3   5       6297.17       6712.31        58.39 o                         
   3   3   5       4000.72       3797.63        41.06 o                         
   4   3   5       6144.45       6108.85        65.50 o                         
   5   3   5        105.42        122.72        11.79 o                         
   6   3   5         43.82         32.48        13.37 o                         
   7   3   5        975.69        950.43        34.25 o                         
   8   3   5       1270.09       1222.09        44.68 o                         
   9   3   5        486.17        551.85        36.44 o                         
  -9   4   5        127.17        115.56        42.07 o                         
  -8   4   5        148.02         98.39        28.42 o                         
  -7   4   5        289.68        262.87        25.86 o                         
  -6   4   5       2138.00       2014.90        48.83 o                         
  -5   4   5        524.13        539.01        17.60 o                         
  -4   4   5       4979.46       4906.01        51.51 o                         
  -3   4   5       7149.82       6959.74        72.85 o                         
  -2   4   5       1920.22       1883.66        25.43 o                         
  -1   4   5       2216.96       2038.20        25.91 o                         
   0   4   5        467.09        543.27        12.44 o                         
   1   4   5       9558.88       9651.07        89.52 o                         
   2   4   5       6855.02       6576.36        60.37 o                         
   3   4   5        486.51        544.09        13.11 o                         
   4   4   5          7.51         -5.67         7.41 o                         
   5   4   5        520.80        533.09        21.03 o                         
   6   4   5        674.12        617.44        29.23 o                         
   7   4   5       1180.36       1177.37        37.62 o                         
   8   4   5        103.97         88.28        32.38 o                         
   9   4   5        863.89        843.16        42.25 o                         
  -9   5   5        264.91        259.81        63.41 o                         
  -8   5   5         91.33         95.07        37.90 o                         
  -7   5   5         10.57         38.89        22.10 o                         
  -6   5   5          1.48         21.42        14.98 o                         
  -5   5   5        241.03        244.37        14.79 o                         
  -4   5   5       1862.33       1818.13        26.46 o                         
  -3   5   5        965.96       1015.83        21.15 o                         
  -2   5   5         92.45        106.65         7.78 o                         
  -1   5   5        164.77        186.57         8.78 o                         
   0   5   5       2941.93       3205.07        35.79 o                         
   1   5   5       2483.59       2717.27        32.15 o                         
   2   5   5       2501.64       2550.73        32.98 o                         
   3   5   5       3871.52       3724.11        40.89 o                         
   4   5   5        315.65        335.48        16.09 o                         
   5   5   5        418.61        398.86        19.74 o                         
   6   5   5         44.93         59.34        14.25 o                         
   7   5   5        127.10        122.01        18.68 o                         
   8   5   5        165.36        187.30        26.82 o                         
  -9   6   5        190.94        219.58        48.07 o                         
  -8   6   5        110.91         31.91        27.23 o                         
  -7   6   5         31.86         40.70        22.44 o                         
  -6   6   5       1229.33       1311.91        41.61 o                         
  -5   6   5         58.90         46.80        13.33 o                         
  -4   6   5        348.67        345.09        13.21 o                         
  -3   6   5         40.40         29.10         6.68 o                         
  -2   6   5       1555.31       1567.69        24.01 o                         
  -1   6   5       2317.50       2711.39        33.91 o                         
   0   6   5         44.37         84.82         7.99 o                         
   1   6   5        153.63        136.35         9.33 o                         
   2   6   5        966.57        972.09        18.42 o                         
   3   6   5         82.32         85.18         9.79 o                         
   4   6   5         24.86         19.17         9.37 o                         
   5   6   5        143.35        151.83        14.36 o                         
   6   6   5         15.39         12.83        12.75 o                         
   7   6   5       1063.62       1034.36        37.72 o                         
   8   6   5        172.27        127.20        29.33 o                         
  -9   7   5        187.04        129.90        45.65 o                         
  -8   7   5        106.22        140.52        33.39 o                         
  -7   7   5       1212.53       1176.23        66.78 o                         
  -6   7   5         10.09          8.43        16.82 o                         
  -5   7   5        767.28        904.73        38.61 o                         
  -4   7   5        243.27        241.15        15.89 o                         
  -3   7   5        496.16        523.01        15.86 o                         
  -2   7   5       1631.27       1616.22        25.33 o                         
  -1   7   5       3728.21       3825.80        44.89 o                         
   0   7   5        896.31        787.78        17.12 o                         
   1   7   5       4943.97       4972.91        58.61 o                         
   2   7   5         32.89         36.77         7.53 o                         
   3   7   5        258.72        233.45        13.62 o                         
   4   7   5         28.65         28.22        10.54 o                         
   5   7   5        230.07        248.26        18.45 o                         
   6   7   5          2.76         11.62        14.41 o                         
   7   7   5        877.82        869.45        51.01 o                         
   8   7   5       1818.72       1824.40        63.19 o                         
  -9   8   5         19.21         49.47        42.36 o                         
  -8   8   5        642.44        653.72        48.88 o                         
  -7   8   5       3356.99       3366.35        80.55 o                         
  -6   8   5       3127.89       3132.74        65.20 o                         
  -5   8   5         44.65         64.01        16.42 o                         
  -4   8   5        174.26        203.46        14.63 o                         
  -3   8   5       7484.11       7446.86        79.66 o                         
  -2   8   5        620.24        602.90        15.27 o                         
  -1   8   5        473.35        439.97        13.35 o                         
   0   8   5       2073.43       2005.66        31.88 o                         
   1   8   5       1512.82       1456.33        24.95 o                         
   2   8   5       1404.85       1370.98        29.14 o                         
   3   8   5       1062.59       1114.22        27.52 o                         
   4   8   5       1370.41       1375.02        33.39 o                         
   5   8   5       5490.58       5278.24        76.40 o                         
   6   8   5       3203.03       3263.59        58.02 o                         
   7   8   5        642.22        632.45        38.63 o                         
   8   8   5        254.59        191.48        32.49 o                         
  -9   9   5       1071.69        998.71        64.32 o                         
  -8   9   5        529.61        549.28        46.00 o                         
  -7   9   5         26.17         84.42        23.53 o                         
  -6   9   5       1627.15       1640.52        48.60 o                         
  -5   9   5        421.01        433.89        25.93 o                         
  -4   9   5        232.65        263.87        20.36 o                         
  -3   9   5       2015.94       2030.95        32.21 o                         
  -2   9   5         69.56         66.43         8.01 o                         
  -1   9   5      19694.71      19101.59       171.32 o                         
   0   9   5       9680.54       9757.97       101.86 o                         
   1   9   5        536.91        579.77        17.38 o                         
   2   9   5       1594.33       1569.71        28.15 o                         
   3   9   5        751.21        776.66        31.35 o                         
   4   9   5       2831.02       2855.11        50.05 o                         
   5   9   5        570.90        571.49        29.75 o                         
   6   9   5        803.26        808.35        33.88 o                         
   7   9   5        825.89        761.81        42.86 o                         
   8   9   5        316.84        242.54        34.45 o                         
  -8  10   5        717.18        694.97        50.86 o                         
  -7  10   5       2701.56       2820.12        71.59 o                         
  -6  10   5       1898.46       1918.47        65.01 o                         
  -5  10   5        594.73        671.21        31.48 o                         
  -4  10   5         16.05         19.16        14.72 o                         
  -3  10   5        215.97        220.98        19.66 o                         
  -2  10   5        975.21        911.76        20.73 o                         
  -1  10   5        113.70        112.91         9.19 o                         
   0  10   5       2348.92       2392.06        35.43 o                         
   1  10   5         21.17          0.88         7.22 o                         
   2  10   5        576.26        588.12        21.85 o                         
   3  10   5        834.40        815.69        28.73 o                         
   4  10   5         85.69         64.45        17.43 o                         
   5  10   5       2376.75       2366.03        49.00 o                         
   6  10   5       1351.08       1263.13        44.59 o                         
   7  10   5       1441.01       1428.43        55.41 o                         
   8  10   5         54.52         27.28        28.89 o                         
  -8  11   5         40.43         -5.04        32.98 o                         
  -7  11   5        103.37        103.46        30.73 o                         
  -6  11   5        116.99         88.01        24.13 o                         
  -5  11   5        854.92        760.81        49.70 o                         
  -4  11   5        193.49        190.14        21.51 o                         
  -3  11   5       1790.25       1859.44        42.24 o                         
  -2  11   5         86.39        103.07        12.54 o                         
  -1  11   5       1392.84       1385.18        24.73 o                         
   0  11   5       4494.75       4390.13        55.00 o                         
   1  11   5       1934.31       1811.61        31.45 o                         
   2  11   5        601.92        551.34        21.66 o                         
   3  11   5        108.06         79.96        13.45 o                         
   4  11   5        205.13        193.84        29.33 o                         
   5  11   5         25.22        -14.34        16.80 o                         
   6  11   5          7.37          0.79        18.07 o                         
   7  11   5         18.98          6.71        22.53 o                         
   8  11   5        384.94        351.96        43.09 o                         
  -8  12   5         19.09         -7.94        35.60 o                         
  -7  12   5          4.29         -7.37        27.79 o                         
  -6  12   5        781.96        710.86        41.88 o                         
  -5  12   5         72.36         49.29        21.14 o                         
  -4  12   5         17.98         -1.71        16.12 o                         
  -3  12   5       3119.36       3031.26        76.79 o                         
  -2  12   5       1015.49       1011.74        32.79 o                         
  -1  12   5        258.03        240.84        14.07 o                         
   0  12   5         84.94         79.56        10.48 o                         
   1  12   5         54.27         54.00        10.26 o                         
   2  12   5         17.25         17.31        11.06 o                         
   3  12   5        815.46        822.28        28.90 o                         
   4  12   5        839.66        904.49        35.45 o                         
   5  12   5        263.17        248.54        24.20 o                         
   6  12   5         28.51         23.23        23.29 o                         
   7  12   5        563.66        569.88        44.90 o                         
  -8  13   5         14.69         80.09        43.49 o                         
  -7  13   5         65.43        120.06        38.72 o                         
  -6  13   5         45.31         47.43        24.27 o                         
  -5  13   5       1524.00       1588.11        88.59 o                         
  -4  13   5       1348.95       1303.26        45.74 o                         
  -3  13   5        963.27        920.47        37.17 o                         
  -2  13   5       3295.23       3379.85        67.38 o                         
  -1  13   5        522.73        532.30        23.97 o                         
   0  13   5        634.03        643.64        21.78 o                         
   1  13   5          1.47          3.32         9.96 o                         
   2  13   5       1776.78       1809.61        38.30 o                         
   3  13   5       5383.14       5312.23        76.19 o                         
   4  13   5       2801.88       2872.81        54.85 o                         
   5  13   5         41.82         66.25        20.48 o                         
   6  13   5        204.50        189.97        29.14 o                         
   7  13   5         16.24         21.27        27.52 o                         
  -7  14   5         55.81         17.38        37.52 o                         
  -6  14   5        826.71        766.72        56.00 o                         
  -5  14   5        254.18        234.01        32.89 o                         
  -4  14   5       2466.34       2438.03        63.89 o                         
  -3  14   5       4050.05       3845.53        76.92 o                         
  -2  14   5        385.88        391.28        27.15 o                         
  -1  14   5        744.02        778.17        29.58 o                         
   0  14   5        210.65        215.00        20.24 o                         
   1  14   5       1816.79       1777.79        35.09 o                         
   2  14   5       5822.15       5788.56        79.78 o                         
   3  14   5         26.22         28.80        14.39 o                         
   4  14   5          6.48         -9.88        15.56 o                         
   5  14   5          6.12          7.12        19.79 o                         
   6  14   5        230.32        238.69        31.96 o                         
   7  14   5        809.10        891.89        94.74 o                         
  -7  15   5        284.41        303.25        77.05 o                         
  -6  15   5        160.13        183.03        39.51 o                         
  -5  15   5       1034.99       1040.61        81.58 o                         
  -4  15   5       4230.42       4366.77       102.28 o                         
  -3  15   5        739.93        702.33        52.18 o                         
  -2  15   5        155.77        133.42        25.14 o                         
  -1  15   5        261.06        259.35        22.89 o                         
   0  15   5       2105.71       2071.96        41.68 o                         
   1  15   5       1113.92       1010.39        30.82 o                         
   2  15   5        908.35        971.92        32.14 o                         
   3  15   5       5093.24       5276.69        78.78 o                         
   4  15   5       1237.12       1233.22        39.81 o                         
   5  15   5        972.24       1028.13        44.05 o                         
   6  15   5         34.60         49.11        27.85 o                         
   7  15   5         79.02         66.31        32.01 o                         
  -7  16   5         16.50          0.67        38.13 o                         
  -6  16   5         28.80         33.35        37.59 o                         
  -5  16   5         63.86         -1.06        30.63 o                         
  -4  16   5          1.48        -27.48        27.48 o                         
  -3  16   5       1541.84       1601.97        75.45 o                         
  -2  16   5       1144.85       1219.16        65.94 o                         
  -1  16   5       1039.90       1072.89        43.12 o                         
   0  16   5        412.13        410.77        27.68 o                         
   1  16   5        694.58        696.43        40.40 o                         
   2  16   5        557.68        511.03        28.30 o                         
   3  16   5         87.42         67.59        17.50 o                         
   4  16   5        178.10        245.16        23.96 o                         
   5  16   5        691.22        679.54        38.11 o                         
   6  16   5        181.94        215.29        30.30 o                         
  -6  17   5        418.48        480.23        53.50 o                         
  -5  17   5         14.39         -5.79        42.37 o                         
  -4  17   5        585.39        552.67        54.79 o                         
  -3  17   5        888.52        902.43        61.89 o                         
  -2  17   5         11.25         12.89        31.21 o                         
  -1  17   5        292.96        314.91        35.66 o                         
   0  17   5        440.24        428.52        32.08 o                         
   1  17   5        363.49        338.33        36.51 o                         
   2  17   5         53.43         30.92        23.14 o                         
   3  17   5        125.44        105.49        33.87 o                         
   4  17   5        590.07        668.45        43.96 o                         
   5  17   5        778.84        725.30        51.91 o                         
   6  17   5         10.35         -2.70        29.25 o                         
  -6  18   5        413.47        394.37        53.51 o                         
  -5  18   5         62.99         52.72        43.28 o                         
  -4  18   5          2.47          8.30        38.17 o                         
  -3  18   5         11.52         41.45        33.32 o                         
  -2  18   5         14.09         61.24        33.61 o                         
  -1  18   5        337.32        366.39        37.13 o                         
   0  18   5          6.33        -20.45        20.45 o                         
   1  18   5         54.66         18.00        23.26 o                         
   2  18   5          1.18         11.96        23.86 o                         
   3  18   5         36.60         -7.05        36.80 o                         
   4  18   5         12.77         34.89        33.60 o                         
   5  18   5         57.52         45.87        33.52 o                         
  -6  19   5         21.61        -44.86        44.86 o                         
  -5  19   5         76.53         44.29        45.48 o                         
  -4  19   5        292.73        226.69        88.86 o                         
  -3  19   5        274.92        400.87        55.58 o                         
  -2  19   5        876.52        922.66       159.99 o                         
  -1  19   5       2895.65       3131.22       106.05 o                         
   0  19   5       1932.58       1982.57        70.54 o                         
   1  19   5        256.96        261.15        36.14 o                         
   2  19   5        612.72        552.94        45.84 o                         
   3  19   5         67.69         24.52        43.02 o                         
   4  19   5        768.04        756.33        53.81 o                         
   5  19   5         64.67         82.32        36.90 o                         
  -5  20   5        137.42        126.66        53.13 o                         
  -4  20   5          3.85         27.32        45.55 o                         
  -3  20   5         37.47         59.86        44.17 o                         
  -2  20   5       1133.80       1128.16       154.86 o                         
  -1  20   5         67.02        123.46        43.48 o                         
   0  20   5        443.25        449.47        44.89 o                         
   1  20   5        539.74        539.48        56.91 o                         
   2  20   5         44.48         15.41        31.92 o                         
   3  20   5        495.31        390.81        50.11 o                         
   4  20   5          0.21        -26.03        36.89 o                         
  -4  21   5        371.29        241.70       111.02 o                         
  -3  21   5          1.28         33.72        75.98 o                         
  -2  21   5        138.05        145.40        47.74 o                         
  -1  21   5       1062.82       1145.37        84.89 o                         
   0  21   5        944.23        943.57        75.55 o                         
   1  21   5       1113.28       1179.99        92.40 o                         
   2  21   5         69.33        119.57        38.31 o                         
   3  21   5        340.96        341.38        49.35 o                         
   4  21   5         92.87         95.20        45.91 o                         
  -4  22   5        115.64         87.48        52.35 o                         
  -3  22   5        242.34        215.18        56.56 o                         
  -2  22   5         19.43         32.64        45.15 o                         
  -1  22   5        236.94        152.63        50.19 o                         
   0  22   5         10.79         18.51        58.45 o                         
   1  22   5        267.57        304.37        46.66 o                         
   2  22   5       1127.76       1152.10        72.49 o                         
   3  22   5          9.49        -34.88        39.48 o                         
  -2  23   5         38.56        105.27        89.86 o                         
  -1  23   5          0.39         49.68        64.78 o                         
   0  23   5         89.60         24.84        64.78 o                         
   1  23   5         99.56         81.12        41.15 o                         
   2  23   5         10.13         -9.00        38.28 o                         
  -9   0   6        311.80        292.60        59.57 o                         
  -8   0   6       3334.63       3539.80       133.10 o                         
  -7   0   6        699.84        744.93       101.04 o                         
  -6   0   6        707.58        695.29        45.63 o                         
  -5   0   6        457.01        442.61        27.65 o                         
  -4   0   6       4518.63       4374.05        68.93 o                         
  -3   0   6      28741.60      28520.20       347.98 o                         
  -2   0   6       4436.70       4849.34        68.74 o                         
  -1   0   6        228.26        206.02        26.79 o                         
   0   0   6         25.90         22.24         6.00 o                         
   1   0   6         28.32         54.40         7.29 o                         
   2   0   6       2278.77       2435.58        37.62 o                         
   3   0   6       1845.39       1945.53        40.90 o                         
   4   0   6      10980.23      11699.93       139.07 o                         
   5   0   6       7928.16       7884.53       115.79 o                         
   6   0   6        202.10        206.88        23.84 o                         
   7   0   6        336.69        374.52        30.82 o                         
   8   0   6         16.86        -20.93        29.93 o                         
  -9   1   6        873.79        851.66        57.01 o                         
  -8   1   6          5.43         27.37        27.37 o                         
  -7   1   6         19.58         24.98        22.32 o                         
  -6   1   6         35.86         15.98        17.32 o                         
  -5   1   6        216.72        242.67        15.13 o                         
  -4   1   6        425.38        486.14        14.92 o                         
  -3   1   6       2960.72       2939.54        45.05 o                         
  -2   1   6      11980.92      11711.18       105.30 o                         
  -1   1   6       8970.01       8902.34        77.94 o                         
   0   1   6        532.34        582.96        11.11 o                         
   1   1   6       2679.46       2831.96        26.54 o                         
   2   1   6       1636.80       1444.29        20.05 o                         
   3   1   6      10107.22      10585.79        91.04 o                         
   4   1   6       2435.63       2420.03        32.25 o                         
   5   1   6        514.61        500.71        20.30 o                         
   6   1   6        719.63        756.91        25.82 o                         
   7   1   6        703.31        716.44        29.47 o                         
   8   1   6         49.74         55.67        23.57 o                         
  -9   2   6        199.76        154.60        46.51 o                         
  -8   2   6         44.55        138.71        40.14 o                         
  -7   2   6        341.83        365.22        33.78 o                         
  -6   2   6          1.52          3.36        17.07 o                         
  -5   2   6        944.06        905.84        24.99 o                         
  -4   2   6       2995.10       2796.97        32.64 o                         
  -3   2   6        940.87        968.62        16.55 o                         
  -2   2   6        732.21        765.42        24.35 o                         
  -1   2   6       8477.59       8826.35        91.51 o                         
   0   2   6        351.14        388.07         9.68 o                         
   1   2   6       7207.38       7662.07        57.79 o                         
   2   2   6        386.69        385.91        11.32 o                         
   3   2   6       7537.23       7666.42        69.61 o                         
   4   2   6        510.64        561.45        17.80 o                         
   5   2   6       2003.60       2031.43        35.93 o                         
   6   2   6        961.17        997.49        32.52 o                         
   7   2   6         11.79         -6.32        15.15 o                         
   8   2   6        426.99        460.69        31.44 o                         
  -9   3   6          4.85        -29.77        36.31 o                         
  -8   3   6        229.58        218.68        34.28 o                         
  -7   3   6        682.60        647.39        41.87 o                         
  -6   3   6        113.41         90.50        17.78 o                         
  -5   3   6         57.13         53.58        12.37 o                         
  -4   3   6       1600.83       1601.97        24.66 o                         
  -3   3   6        308.05        277.30        10.08 o                         
  -2   3   6       2744.29       2911.26        35.18 o                         
  -1   3   6       1177.42       1268.03        21.27 o                         
   0   3   6       1722.07       1618.09        19.77 o                         
   1   3   6        927.41        996.67        15.26 o                         
   2   3   6       3681.17       3826.74        37.98 o                         
   3   3   6         35.18         41.57         6.37 o                         
   4   3   6        515.18        525.41        17.58 o                         
   5   3   6       1452.30       1395.02        30.82 o                         
   6   3   6       1440.86       1403.57        36.56 o                         
   7   3   6        176.78        167.93        20.72 o                         
   8   3   6        109.60        100.85        23.17 o                         
  -9   4   6          1.72          6.93        38.41 o                         
  -8   4   6        611.28        626.95        55.32 o                         
  -7   4   6       1703.99       1650.67        55.78 o                         
  -6   4   6          1.47          9.59        14.45 o                         
  -5   4   6         47.45         29.45        12.18 o                         
  -4   4   6       2573.14       2593.54        39.65 o                         
  -3   4   6        453.15        495.53        12.62 o                         
  -2   4   6        187.07        220.12         9.80 o                         
  -1   4   6       1848.48       1890.35        28.02 o                         
   0   4   6       4768.13       4608.24        43.17 o                         
   1   4   6       7751.22       7697.87        64.64 o                         
   2   4   6       1369.66       1263.25        17.36 o                         
   3   4   6        176.99        167.89         8.90 o                         
   4   4   6        230.42        196.60        12.61 o                         
   5   4   6          8.03         11.40        10.18 o                         
   6   4   6         57.78         45.36        14.95 o                         
   7   4   6        150.99        149.15        21.24 o                         
   8   4   6         86.49         94.91        23.14 o                         
  -9   5   6         15.63         36.42        60.07 o                         
  -8   5   6          1.55        -20.54        31.44 o                         
  -7   5   6        579.32        600.33        38.24 o                         
  -6   5   6       4995.43       5079.22        77.55 o                         
  -5   5   6       6620.96       6797.05        90.01 o                         
  -4   5   6        299.53        314.26        16.52 o                         
  -3   5   6        226.82        231.61        10.63 o                         
  -2   5   6        174.94        202.62         9.21 o                         
  -1   5   6       4507.34       4537.03        49.73 o                         
   0   5   6          4.19          4.16         4.95 o                         
   1   5   6       5899.29       5883.63        60.05 o                         
   2   5   6       9692.49       9390.98        75.56 o                         
   3   5   6       1500.17       1446.67        21.71 o                         
   4   5   6          2.26         -3.66         8.78 o                         
   5   5   6        234.76        240.54        16.60 o                         
   6   5   6        567.25        544.81        25.54 o                         
   7   5   6       4252.73       4375.12        87.05 o                         
   8   5   6       1226.92       1129.69        48.89 o                         
  -9   6   6        589.24        565.26        59.12 o                         
  -8   6   6        693.96        730.27        59.03 o                         
  -7   6   6       1917.41       1924.26        89.99 o                         
  -6   6   6        105.74        148.84        19.65 o                         
  -5   6   6        671.17        682.54        26.56 o                         
  -4   6   6       2941.10       2869.00        46.53 o                         
  -3   6   6        805.36        779.13        16.68 o                         
  -2   6   6         19.47         23.97         6.03 o                         
  -1   6   6       1931.82       1924.54        27.38 o                         
   0   6   6       7933.72       7430.50        69.16 o                         
   1   6   6      24718.17      24902.35       218.32 o                         
   2   6   6       1410.82       1354.87        20.66 o                         
   3   6   6        505.54        477.86        18.12 o                         
   4   6   6         20.50         23.18        10.10 o                         
   5   6   6        556.15        552.57        23.02 o                         
   6   6   6        631.27        648.69        26.83 o                         
   7   6   6        847.18        897.30        44.67 o                         
   8   6   6       1246.90       1316.01        56.80 o                         
  -9   7   6        397.87        389.38        54.87 o                         
  -8   7   6         34.40         23.84        33.63 o                         
  -7   7   6       1209.21       1310.85        52.04 o                         
  -6   7   6       3075.71       3131.17        64.47 o                         
  -5   7   6       3351.74       3429.62        56.99 o                         
  -4   7   6        511.78        524.51        21.54 o                         
  -3   7   6         85.93         70.99         9.17 o                         
  -2   7   6       6939.33       6692.69        67.39 o                         
  -1   7   6       2851.69       2788.08        36.07 o                         
   0   7   6        839.01        967.90        17.05 o                         
   1   7   6        471.05        494.54        17.36 o                         
   2   7   6        449.56        442.08        14.75 o                         
   3   7   6       3391.80       3349.63        50.63 o                         
   4   7   6         11.15         12.57        11.11 o                         
   5   7   6        244.05        234.61        18.40 o                         
   6   7   6        864.27        865.90        32.62 o                         
   7   7   6        880.58        902.55        45.39 o                         
   8   7   6        303.17        309.91        34.83 o                         
  -9   8   6         77.53        145.30        49.90 o                         
  -8   8   6        597.16        612.49        56.10 o                         
  -7   8   6         98.66         49.88        22.30 o                         
  -6   8   6        139.79        155.89        22.13 o                         
  -5   8   6        273.16        233.66        34.48 o                         
  -4   8   6        118.71         93.95        16.22 o                         
  -3   8   6        957.03        962.46        24.95 o                         
  -2   8   6         54.67         50.92         7.66 o                         
  -1   8   6       6610.34       6479.89        65.96 o                         
   0   8   6       2090.75       2069.58        27.16 o                         
   1   8   6         30.44         41.49         7.80 o                         
   2   8   6        997.36        979.85        22.75 o                         
   3   8   6       1841.69       1791.77        35.77 o                         
   4   8   6       2267.04       2263.78        43.55 o                         
   5   8   6        921.01        886.15        32.33 o                         
   6   8   6        141.97        140.56        19.57 o                         
   7   8   6        434.64        419.64        34.80 o                         
   8   8   6          4.44          1.88        25.89 o                         
  -8   9   6        105.81        106.78        49.63 o                         
  -7   9   6        118.61        116.26        24.10 o                         
  -6   9   6          0.43         -8.66        17.38 o                         
  -5   9   6          2.50          4.73        15.22 o                         
  -4   9   6       1975.78       2006.89        44.68 o                         
  -3   9   6        775.58        806.24        26.44 o                         
  -2   9   6        168.88        150.14        12.85 o                         
  -1   9   6        350.24        360.33        13.15 o                         
   0   9   6        376.70        464.69        14.25 o                         
   1   9   6        224.02        217.59        12.29 o                         
   2   9   6        211.99        206.99        12.85 o                         
   3   9   6       2094.70       2082.94        39.58 o                         
   4   9   6         19.01          6.13        12.52 o                         
   5   9   6          0.06        -13.86        13.86 o                         
   6   9   6        137.37        133.68        20.31 o                         
   7   9   6         62.88         45.70        24.59 o                         
   8   9   6          8.58         39.79        27.73 o                         
  -8  10   6        463.36        514.45        46.13 o                         
  -7  10   6         65.64         70.44        23.92 o                         
  -6  10   6        261.98        294.98        33.43 o                         
  -5  10   6          3.34          1.33        17.25 o                         
  -4  10   6        525.92        491.60        27.90 o                         
  -3  10   6       4592.27       4502.16       122.29 o                         
  -2  10   6       2084.90       2221.88        37.63 o                         
  -1  10   6       1327.45       1342.01        31.97 o                         
   0  10   6        130.71        142.72        10.11 o                         
   1  10   6         70.53         75.62         9.76 o                         
   2  10   6        116.47        126.08        12.76 o                         
   3  10   6        231.38        223.48        19.46 o                         
   4  10   6       3317.42       3251.74        60.64 o                         
   5  10   6       1954.47       1981.56        46.41 o                         
   6  10   6         21.31         25.91        18.43 o                         
   7  10   6        327.53        278.45        45.20 o                         
   8  10   6          6.43          8.36        28.16 o                         
  -8  11   6        386.95        409.85        50.84 o                         
  -7  11   6        399.80        383.42        52.56 o                         
  -6  11   6        413.55        414.80        34.23 o                         
  -5  11   6       1030.05       1009.65        46.45 o                         
  -4  11   6        317.69        341.05        25.82 o                         
  -3  11   6       2553.05       2499.95        56.29 o                         
  -2  11   6       7837.36       7601.03        89.57 o                         
  -1  11   6       2140.70       2091.36        38.97 o                         
   0  11   6          1.19          2.54         7.21 o                         
   1  11   6        434.77        439.63        17.82 o                         
   2  11   6        880.31        854.87        26.43 o                         
   3  11   6       1264.51       1251.59        33.27 o                         
   4  11   6       1269.31       1287.53        46.35 o                         
   5  11   6        610.95        656.74        33.63 o                         
   6  11   6        846.91        848.22        39.41 o                         
   7  11   6        255.44        219.77        29.54 o                         
  -8  12   6         63.14         64.96        38.96 o                         
  -7  12   6        472.93        399.73        40.82 o                         
  -6  12   6         19.24         20.55        24.36 o                         
  -5  12   6        555.75        577.95        35.35 o                         
  -4  12   6       3601.77       3527.68        88.06 o                         
  -3  12   6         21.93         16.52        15.57 o                         
  -2  12   6       2508.69       2495.76        50.92 o                         
  -1  12   6        681.37        631.56        20.89 o                         
   0  12   6       2723.83       2718.05        38.93 o                         
   1  12   6       2297.28       2253.04        37.81 o                         
   2  12   6          4.62         -3.49        10.57 o                         
   3  12   6         11.40        -13.79        13.79 o                         
   4  12   6       7086.21       7057.38        96.04 o                         
   5  12   6       1575.22       1595.49        48.47 o                         
   6  12   6        332.04        349.87        33.99 o                         
   7  12   6          2.28         25.88        25.73 o                         
  -8  13   6        425.85        448.35        57.02 o                         
  -7  13   6        137.44        179.20        34.76 o                         
  -6  13   6       2176.80       2144.15        67.71 o                         
  -5  13   6        956.89        953.52        44.63 o                         
  -4  13   6         66.37         30.64        23.48 o                         
  -3  13   6       1066.01       1100.54        41.15 o                         
  -2  13   6        834.80        880.81        41.08 o                         
  -1  13   6       1147.35       1179.38        37.89 o                         
   0  13   6       1462.45       1404.37        28.16 o                         
   1  13   6        466.62        438.12        21.52 o                         
   2  13   6       3239.74       3172.97        53.28 o                         
   3  13   6         58.86         73.12        15.15 o                         
   4  13   6        100.61         85.72        17.91 o                         
   5  13   6        123.26        146.67        24.07 o                         
   6  13   6        120.37        114.02        27.77 o                         
   7  13   6        551.16        589.17        44.20 o                         
  -7  14   6        147.14        181.34        44.43 o                         
  -6  14   6        221.14        248.13        53.34 o                         
  -5  14   6       1144.95       1098.91        48.97 o                         
  -4  14   6        339.43        344.19        28.85 o                         
  -3  14   6        786.99        753.85        37.38 o                         
  -2  14   6        404.76        498.16        44.43 o                         
  -1  14   6        389.66        367.99        23.92 o                         
   0  14   6        431.69        442.34        19.24 o                         
   1  14   6        427.79        411.49        20.22 o                         
   2  14   6          5.71         22.21        13.42 o                         
   3  14   6         76.74         87.94        16.29 o                         
   4  14   6        853.88        871.52        35.18 o                         
   5  14   6        325.96        339.86        28.07 o                         
   6  14   6        463.35        469.04        39.54 o                         
   7  14   6         13.46        -23.15        28.40 o                         
  -7  15   6         58.49         63.88        40.78 o                         
  -6  15   6         23.31          6.93        34.40 o                         
  -5  15   6        232.60        249.58        36.44 o                         
  -4  15   6         23.67          8.10        24.93 o                         
  -3  15   6       1568.91       1521.50        97.50 o                         
  -2  15   6         14.41         12.66        22.00 o                         
  -1  15   6          3.04         29.30        17.21 o                         
   0  15   6        985.57        998.66        39.27 o                         
   1  15   6         41.93          8.28        14.13 o                         
   2  15   6       1108.60       1112.97        34.39 o                         
   3  15   6        144.99        124.73        18.26 o                         
   4  15   6        101.24         99.64        20.26 o                         
   5  15   6        101.34        125.51        24.81 o                         
   6  15   6          9.22          4.48        23.75 o                         
  -7  16   6         68.29         34.86        42.75 o                         
  -6  16   6        170.18        176.10        41.61 o                         
  -5  16   6        461.74        579.72        51.32 o                         
  -4  16   6        558.64        534.08        50.86 o                         
  -3  16   6        121.68         78.59        56.90 o                         
  -2  16   6        345.38        351.23        42.61 o                         
  -1  16   6        282.47        261.38        34.57 o                         
   0  16   6        565.42        616.73        31.37 o                         
   1  16   6       2779.94       2701.49        57.96 o                         
   2  16   6        164.88        171.56        19.33 o                         
   3  16   6       1190.36       1244.50        39.77 o                         
   4  16   6       1294.13       1302.26        44.80 o                         
   5  16   6         20.78         17.06        22.73 o                         
   6  16   6        752.48        748.02        46.31 o                         
  -6  17   6        569.77        503.64        54.80 o                         
  -5  17   6        249.66        247.19        51.11 o                         
  -4  17   6        708.24        645.25        92.54 o                         
  -3  17   6        397.44        461.80        48.65 o                         
  -2  17   6       3298.57       3449.04       109.97 o                         
  -1  17   6        507.05        500.82        48.18 o                         
   0  17   6        309.54        331.44        35.87 o                         
   1  17   6        160.53        127.83        28.09 o                         
   2  17   6       1934.26       1780.42        60.37 o                         
   3  17   6        570.28        608.15        46.56 o                         
   4  17   6        201.01        172.44        25.66 o                         
   5  17   6        176.95        112.80        26.94 o                         
   6  17   6        376.06        361.32        38.95 o                         
  -6  18   6          6.49        -31.37        98.38 o                         
  -5  18   6          3.01         20.05        43.12 o                         
  -4  18   6        904.83        883.67        86.69 o                         
  -3  18   6        573.95        628.51        63.32 o                         
  -2  18   6        288.31        320.70        45.75 o                         
  -1  18   6       1009.74       1200.83        72.66 o                         
   0  18   6        267.42        248.14        39.43 o                         
   1  18   6        822.39        839.30        50.41 o                         
   2  18   6         99.89         41.01        31.07 o                         
   3  18   6         87.81         87.30        28.06 o                         
   4  18   6       3110.74       3200.54       108.25 o                         
   5  18   6        673.70        746.47        64.94 o                         
  -5  19   6         12.17         16.31        45.50 o                         
  -4  19   6        160.48        142.37        46.57 o                         
  -3  19   6        474.46        384.37        57.20 o                         
  -2  19   6        989.48        840.82       102.50 o                         
  -1  19   6        500.54        486.00        55.62 o                         
   0  19   6        137.97         89.36        37.33 o                         
   1  19   6         93.81         64.11        42.66 o                         
   2  19   6        746.19        638.85        53.33 o                         
   3  19   6        447.18        429.69        65.01 o                         
   4  19   6        323.72        384.67        43.93 o                         
   5  19   6         14.38         17.89        36.00 o                         
  -5  20   6         12.81        105.80        51.95 o                         
  -4  20   6        608.05        518.55        67.00 o                         
  -3  20   6         50.36        102.73        46.34 o                         
  -2  20   6         21.58         -9.87        37.26 o                         
  -1  20   6         12.58        -37.23        37.31 o                         
   0  20   6        113.57        113.16        41.13 o                         
   1  20   6         98.28         51.96        33.08 o                         
   2  20   6        301.10        243.37        41.99 o                         
   3  20   6        139.28         79.12        38.54 o                         
   4  20   6         40.08         41.85        53.50 o                         
  -4  21   6        700.13        580.64        73.74 o                         
  -3  21   6         40.65         59.34        45.62 o                         
  -2  21   6        424.41        390.73        59.09 o                         
  -1  21   6        277.89        197.91        49.93 o                         
   0  21   6       1003.49       1172.22       120.30 o                         
   1  21   6          9.04         40.02        44.55 o                         
   2  21   6        289.25        248.66        61.44 o                         
   3  21   6         16.03         29.99        38.81 o                         
  -3  22   6         64.19         38.92        49.02 o                         
  -2  22   6          3.38        -11.85        43.18 o                         
  -1  22   6        581.17        660.39        71.29 o                         
   0  22   6        862.64        882.91       113.48 o                         
   1  22   6        397.34        483.89        69.40 o                         
   2  22   6        152.12        173.57        45.39 o                         
   3  22   6          8.18        -22.71        40.79 o                         
  -2  23   6         41.74         23.57        52.60 o                         
  -1  23   6        821.39        744.10       107.64 o                         
   0  23   6        157.78        198.71        77.44 o                         
   1  23   6        119.01        139.35        54.14 o                         
  -9   1   7         52.16         39.15        35.00 o                         
  -8   1   7       1007.00       1047.34        57.00 o                         
  -7   1   7        518.27        517.37        38.57 o                         
  -6   1   7         60.66         52.33        20.65 o                         
  -5   1   7         20.95          7.70        12.24 o                         
  -4   1   7          9.48         17.82         8.59 o                         
  -3   1   7       3079.51       2974.63        35.60 o                         
  -2   1   7       5705.54       6085.31        59.69 o                         
  -1   1   7       5546.75       6046.44        56.66 o                         
   0   1   7        355.49        340.39         9.15 o                         
   1   1   7       2612.59       2737.93        24.02 o                         
   2   1   7       1754.56       1791.18        22.38 o                         
   3   1   7       1029.53        963.58        18.64 o                         
   4   1   7        917.01        959.97        20.03 o                         
   5   1   7        797.88        823.69        24.08 o                         
   6   1   7        176.96        171.80        15.98 o                         
   7   1   7          4.70          8.54        18.79 o                         
   8   1   7        126.55        115.33        30.57 o                         
  -9   2   7       1566.65       1595.86        97.79 o                         
  -8   2   7        358.79        413.70        41.57 o                         
  -7   2   7         24.19         36.59        25.45 o                         
  -6   2   7         53.74         35.82        20.21 o                         
  -5   2   7       1423.20       1452.21        37.01 o                         
  -4   2   7       2390.47       2401.87        34.19 o                         
  -3   2   7         12.51         11.60         5.98 o                         
  -2   2   7       1827.84       1675.29        24.74 o                         
  -1   2   7       4123.64       4051.25        45.57 o                         
   0   2   7       2136.19       2212.71        22.96 o                         
   1   2   7        302.97        334.85         8.35 o                         
   2   2   7        103.85         82.80         6.39 o                         
   3   2   7       3113.42       3085.57        35.92 o                         
   4   2   7       3287.24       3239.40        41.90 o                         
   5   2   7         37.20         37.94        11.56 o                         
   6   2   7       1735.33       1706.32        37.76 o                         
   7   2   7        404.91        428.88        28.00 o                         
   8   2   7        276.56        319.71        29.86 o                         
  -9   3   7         59.39        103.57        43.30 o                         
  -8   3   7        340.27        377.79        44.64 o                         
  -7   3   7       2454.13       2480.14        72.42 o                         
  -6   3   7        859.43        896.29        43.00 o                         
  -5   3   7        925.31        936.10        44.14 o                         
  -4   3   7       4368.50       4223.47        50.62 o                         
  -3   3   7       5747.55       5603.73        57.91 o                         
  -2   3   7       5238.38       5165.10        56.15 o                         
  -1   3   7          5.87         -0.84         5.47 o                         
   0   3   7        530.11        471.35        10.67 o                         
   1   3   7       8341.13       8241.59        62.01 o                         
   2   3   7       4754.25       4995.19        42.78 o                         
   3   3   7         35.43         41.52         6.80 o                         
   4   3   7       1175.90       1126.95        23.97 o                         
   5   3   7       1362.30       1452.98        31.60 o                         
   6   3   7       4960.54       4910.88        70.35 o                         
   7   3   7        523.62        584.85        31.41 o                         
   8   3   7        360.38        388.20        30.38 o                         
  -9   4   7        309.73        327.37        50.73 o                         
  -8   4   7        770.56        791.03        58.59 o                         
  -7   4   7        129.13        125.57        32.57 o                         
  -6   4   7        995.98       1020.77        38.30 o                         
  -5   4   7       1599.23       1635.97        36.48 o                         
  -4   4   7       1320.74       1320.45        32.11 o                         
  -3   4   7        446.99        477.98        15.09 o                         
  -2   4   7       1200.09       1184.45        19.42 o                         
  -1   4   7       1844.48       1693.24        25.30 o                         
   0   4   7       5926.77       5832.07        53.50 o                         
   1   4   7        404.60        424.56        10.44 o                         
   2   4   7       5923.63       5770.66        50.62 o                         
   3   4   7       3173.58       3163.74        35.80 o                         
   4   4   7        387.68        378.73        16.90 o                         
   5   4   7       1115.42       1125.66        29.04 o                         
   6   4   7         14.20         29.76        16.22 o                         
   7   4   7        878.21        937.60        62.26 o                         
   8   4   7        772.65        798.59        39.36 o                         
  -9   5   7         90.23         63.41        40.16 o                         
  -8   5   7        113.56         52.95        36.35 o                         
  -7   5   7        234.79        228.36        49.76 o                         
  -6   5   7        163.94        189.16        21.83 o                         
  -5   5   7          3.98          2.92        11.78 o                         
  -4   5   7       2754.70       2774.20        45.39 o                         
  -3   5   7        379.02        405.66        15.08 o                         
  -2   5   7        139.86        109.94         8.48 o                         
  -1   5   7       1988.32       2071.95        29.38 o                         
   0   5   7        201.51        220.39         9.52 o                         
   1   5   7        293.80        383.77        11.26 o                         
   2   5   7         40.07         45.13         5.86 o                         
   3   5   7         54.51         43.28         7.64 o                         
   4   5   7       1141.71       1008.21        25.92 o                         
   5   5   7       1322.93       1230.36        30.50 o                         
   6   5   7       1035.66       1033.71        33.94 o                         
   7   5   7        226.78        194.09        26.34 o                         
   8   5   7        453.64        457.04        57.64 o                         
  -9   6   7        218.80        274.15        50.56 o                         
  -8   6   7         11.28         43.20        34.98 o                         
  -7   6   7        274.05        271.03        39.09 o                         
  -6   6   7        602.75        637.47        29.68 o                         
  -5   6   7        978.16       1036.72        31.46 o                         
  -4   6   7         45.01         34.15        11.01 o                         
  -3   6   7        290.53        296.52        12.80 o                         
  -2   6   7       1736.03       1670.53        26.10 o                         
  -1   6   7        527.32        611.24        15.33 o                         
   0   6   7        134.77        197.29         9.40 o                         
   1   6   7        150.99        195.12         8.66 o                         
   2   6   7         49.59         34.04         6.57 o                         
   3   6   7        132.94        120.85        16.31 o                         
   4   6   7       1450.42       1400.75        32.68 o                         
   5   6   7         46.27         43.20        13.62 o                         
   6   6   7        307.05        303.49        23.77 o                         
   7   6   7        291.82        299.23        31.19 o                         
   8   6   7        196.15        217.50        32.81 o                         
  -9   7   7         92.81         72.39        42.04 o                         
  -8   7   7         10.68        -33.41        33.41 o                         
  -7   7   7        190.11        152.71        34.60 o                         
  -6   7   7       1273.84       1279.85        42.91 o                         
  -5   7   7        114.67         77.32        15.33 o                         
  -4   7   7       3682.99       3745.15        57.07 o                         
  -3   7   7         88.45         78.83         9.18 o                         
  -2   7   7         99.06        120.42         9.22 o                         
  -1   7   7        757.25        838.89        18.44 o                         
   0   7   7       6563.87       6729.53        65.14 o                         
   1   7   7      11591.22      11436.33       103.30 o                         
   2   7   7        456.38        443.68        15.58 o                         
   3   7   7       1298.87       1282.30        28.26 o                         
   4   7   7         21.58         30.48        12.46 o                         
   5   7   7         71.63        100.47        16.13 o                         
   6   7   7        758.54        747.03        30.39 o                         
   7   7   7         33.11         38.12        23.54 o                         
   8   7   7         63.94         44.60        28.49 o                         
  -8   8   7        207.99        190.04        61.27 o                         
  -7   8   7        270.10        219.66        30.88 o                         
  -6   8   7       1010.11       1143.85        49.16 o                         
  -5   8   7       3863.40       3752.47        67.61 o                         
  -4   8   7       3333.12       3400.37        54.21 o                         
  -3   8   7       3527.07       3379.29        56.44 o                         
  -2   8   7       1907.69       1844.65        31.54 o                         
  -1   8   7       4001.53       3885.26        50.97 o                         
   0   8   7       2194.18       2250.21        29.46 o                         
   1   8   7        705.15        792.50        19.88 o                         
   2   8   7       1081.99       1045.41        23.84 o                         
   3   8   7       2450.39       2525.38        41.42 o                         
   4   8   7        696.71        721.11        28.13 o                         
   5   8   7         65.64         56.08        15.84 o                         
   6   8   7       1317.88       1356.72        51.74 o                         
   7   8   7        500.91        506.15        37.91 o                         
   8   8   7        843.42        719.57        57.97 o                         
  -8   9   7       1507.28       1727.70        99.78 o                         
  -7   9   7        514.48        520.94        43.33 o                         
  -6   9   7        466.81        459.98        38.66 o                         
  -5   9   7        402.46        476.05        30.71 o                         
  -4   9   7        646.58        658.33        31.67 o                         
  -3   9   7       2117.31       2118.96        43.13 o                         
  -2   9   7       1514.60       1391.67        27.93 o                         
  -1   9   7       1634.66       1640.24        29.80 o                         
   0   9   7       6113.15       5829.50        63.31 o                         
   1   9   7       3465.84       3351.52        45.54 o                         
   2   9   7       4083.17       4006.40        53.24 o                         
   3   9   7       6911.36       6913.23        88.59 o                         
   4   9   7        959.93        951.93        36.16 o                         
   5   9   7       2635.27       2632.36        52.94 o                         
   6   9   7         45.63         12.61        17.94 o                         
   7   9   7        174.32        215.96        31.06 o                         
   8   9   7          2.73         -6.90        27.94 o                         
  -8  10   7         41.30        206.17        60.86 o                         
  -7  10   7        180.79        181.28        31.96 o                         
  -6  10   7        991.34       1036.07        47.60 o                         
  -5  10   7       2741.35       2724.15        65.03 o                         
  -4  10   7       1178.44       1188.70        41.14 o                         
  -3  10   7       1844.54       1816.55        40.81 o                         
  -2  10   7       2664.72       2579.01        40.59 o                         
  -1  10   7       4996.44       4993.84        63.49 o                         
   0  10   7       2503.75       2491.44        35.47 o                         
   1  10   7        219.16        227.22        13.58 o                         
   2  10   7       1062.19       1015.75        29.23 o                         
   3  10   7       1600.53       1615.22        36.98 o                         
   4  10   7         96.55         82.46        15.49 o                         
   5  10   7          0.27        -15.41        15.41 o                         
   6  10   7       1092.61       1096.88        52.81 o                         
   7  10   7        379.17        438.95        37.97 o                         
  -8  11   7         54.29        -43.06        43.06 o                         
  -7  11   7        671.48        659.13        46.45 o                         
  -6  11   7        807.45        753.63        42.74 o                         
  -5  11   7        213.17        187.48        26.63 o                         
  -4  11   7        452.04        421.71        28.38 o                         
  -3  11   7         44.40         50.74        16.50 o                         
  -2  11   7         33.16         50.78        10.77 o                         
  -1  11   7          8.19         14.21         9.94 o                         
   0  11   7       1388.69       1390.26        27.72 o                         
   1  11   7       2909.43       2842.16        43.04 o                         
   2  11   7       1651.85       1648.70        43.44 o                         
   3  11   7        390.52        359.49        21.27 o                         
   4  11   7        691.42        738.43        32.43 o                         
   5  11   7        145.42         88.95        27.05 o                         
   6  11   7         24.86         64.25        22.30 o                         
   7  11   7         74.46        103.55        28.89 o                         
  -8  12   7        270.67        123.39        56.71 o                         
  -7  12   7         14.41         -5.21        28.41 o                         
  -6  12   7         90.13        106.63        27.30 o                         
  -5  12   7       1468.09       1420.44        57.22 o                         
  -4  12   7          4.62         -9.08        16.92 o                         
  -3  12   7        219.40        219.33        25.10 o                         
  -2  12   7       2146.45       2192.25        46.84 o                         
  -1  12   7        211.69        196.91        15.59 o                         
   0  12   7        111.03        105.36        13.54 o                         
   1  12   7        402.02        436.62        19.36 o                         
   2  12   7          0.31         -5.10        11.45 o                         
   3  12   7        211.47        213.54        18.84 o                         
   4  12   7         19.56         -2.20        14.90 o                         
   5  12   7        161.34        194.03        22.69 o                         
   6  12   7         28.45         42.96        25.35 o                         
   7  12   7         68.88         67.71        29.28 o                         
  -7  13   7        340.69        360.16        41.04 o                         
  -6  13   7         65.13        107.57        28.29 o                         
  -5  13   7        166.52        162.49        25.95 o                         
  -4  13   7        623.73        624.52        35.21 o                         
  -3  13   7       1714.46       1646.92        68.16 o                         
  -2  13   7        258.91        260.52        27.94 o                         
  -1  13   7        349.48        327.66        34.00 o                         
   0  13   7        323.10        320.75        18.08 o                         
   1  13   7         27.66         30.62        11.57 o                         
   2  13   7        785.83        834.17        29.27 o                         
   3  13   7         20.52          1.08        13.89 o                         
   4  13   7        793.95        887.71        35.33 o                         
   5  13   7       1206.62       1251.22        44.68 o                         
   6  13   7       1143.05       1149.21        59.42 o                         
   7  13   7        219.89        234.31        36.06 o                         
  -7  14   7        305.23        294.75        41.92 o                         
  -6  14   7         94.23         84.97        30.12 o                         
  -5  14   7       1344.81       1369.25        57.71 o                         
  -4  14   7         43.66         51.34        21.01 o                         
  -3  14   7        180.80        154.48        25.89 o                         
  -2  14   7       2269.36       2346.46        81.12 o                         
  -1  14   7       2181.21       2286.64        57.16 o                         
   0  14   7       5280.24       5289.30        71.98 o                         
   1  14   7        113.50        119.56        15.83 o                         
   2  14   7       2366.28       2435.04        48.08 o                         
   3  14   7       3060.40       3056.15        57.05 o                         
   4  14   7         11.10         -6.37        18.45 o                         
   5  14   7       1226.31       1337.34        47.82 o                         
   6  14   7         83.55         61.15        25.78 o                         
  -7  15   7        610.80        581.52        80.81 o                         
  -6  15   7        406.73        385.53        48.10 o                         
  -5  15   7        269.40        228.82        32.03 o                         
  -4  15   7       1938.87       1919.12        59.43 o                         
  -3  15   7       1174.53       1187.07        52.83 o                         
  -2  15   7        766.28        846.48        45.89 o                         
  -1  15   7       1990.79       2107.74        56.32 o                         
   0  15   7         76.22         65.46        20.79 o                         
   1  15   7        992.50       1021.78        35.68 o                         
   2  15   7         26.23         18.80        29.24 o                         
   3  15   7        232.13        243.93        22.09 o                         
   4  15   7        534.08        559.24        32.38 o                         
   5  15   7       1863.15       1811.56        73.47 o                         
   6  15   7       2088.51       2147.25        70.21 o                         
  -7  16   7        209.49        227.38        48.44 o                         
  -6  16   7        177.12        120.98        41.66 o                         
  -5  16   7        505.02        573.73        61.29 o                         
  -4  16   7         12.94          5.03        30.24 o                         
  -3  16   7          8.93        -11.14        28.25 o                         
  -2  16   7       3116.72       3445.15       190.76 o                         
  -1  16   7        785.59        801.24        40.22 o                         
   0  16   7        299.13        301.05        28.17 o                         
   1  16   7          5.80          9.34        18.23 o                         
   2  16   7         95.43         84.40        18.46 o                         
   3  16   7       2809.41       2809.24        58.40 o                         
   4  16   7       2016.43       2062.76        85.62 o                         
   5  16   7         73.00         76.10        25.34 o                         
   6  16   7          4.19         14.40        26.24 o                         
  -6  17   7        137.89        123.42        42.54 o                         
  -5  17   7         81.94         60.61        44.47 o                         
  -4  17   7          1.38          7.16        36.51 o                         
  -3  17   7       1889.05       1888.74        84.76 o                         
  -2  17   7        367.06        406.44        47.84 o                         
  -1  17   7          0.04         11.57        30.59 o                         
   0  17   7         63.32         95.57        27.34 o                         
   1  17   7        388.74        332.78        35.11 o                         
   2  17   7        105.89         95.46        20.38 o                         
   3  17   7          9.12          3.97        19.21 o                         
   4  17   7        607.30        600.94        36.31 o                         
   5  17   7        395.66        419.32        35.64 o                         
  -6  18   7         33.15         21.54        59.66 o                         
  -5  18   7        571.23        461.62        63.68 o                         
  -4  18   7        815.90        753.92       101.52 o                         
  -3  18   7         19.79         63.13        51.14 o                         
  -2  18   7          3.10         33.26        34.24 o                         
  -1  18   7        213.68        141.45        38.97 o                         
   0  18   7         12.93        -27.69        28.05 o                         
   1  18   7         37.12         81.28        34.80 o                         
   2  18   7        237.65        222.61        38.40 o                         
   3  18   7          2.29          6.34        27.64 o                         
   4  18   7         95.04         99.52        36.63 o                         
   5  18   7        183.12        156.34        36.38 o                         
  -5  19   7         40.23        -44.47        44.47 o                         
  -4  19   7          1.91         -8.27        41.18 o                         
  -3  19   7        300.19        248.14        56.23 o                         
  -2  19   7        217.99        160.51       113.21 o                         
  -1  19   7        182.08        190.73        48.38 o                         
   0  19   7        751.45        650.82        63.56 o                         
   1  19   7        147.03        198.47        47.15 o                         
   2  19   7        489.99        465.82        68.70 o                         
   3  19   7        645.88        560.80        54.87 o                         
   4  19   7          4.76         27.30        33.31 o                         
  -5  20   7        531.00        551.39        72.47 o                         
  -4  20   7       1058.00       1095.98        87.03 o                         
  -3  20   7        219.33        257.32        53.68 o                         
  -2  20   7       1247.75       1319.25        91.61 o                         
  -1  20   7       1083.71       1226.99       176.04 o                         
   0  20   7        141.63        128.11        68.43 o                         
   1  20   7         11.41         33.46        42.01 o                         
   2  20   7         15.73         14.38        51.87 o                         
   3  20   7       1320.79       1175.90        88.19 o                         
   4  20   7        877.91        721.31        66.85 o                         
  -4  21   7         77.99         57.84       120.30 o                         
  -3  21   7        391.24        354.72        61.17 o                         
  -2  21   7         17.72          2.72        43.41 o                         
  -1  21   7         22.05         21.57        96.19 o                         
   0  21   7        681.98        677.92        98.38 o                         
   1  21   7       1429.55       1469.70       197.50 o                         
   2  21   7       1016.42        933.14        83.93 o                         
   3  21   7          4.68        -35.16        39.75 o                         
  -3  22   7          0.05        -18.91        48.03 o                         
  -2  22   7         78.80         33.81        90.83 o                         
  -1  22   7        209.34        248.07        63.88 o                         
   0  22   7        959.72        859.53       110.07 o                         
   1  22   7          0.81         81.93        64.53 o                         
   2  22   7        377.80        330.44        63.87 o                         
  -1  23   7        163.41        226.48        75.00 o                         
   0  23   7          0.32        -56.98        58.45 o                         
   1  23   7        510.58        543.81       100.57 o                         
  -9   0   8        153.57        127.34        55.61 o                         
  -8   0   8        778.49        876.12       109.83 o                         
  -7   0   8        688.74        730.32        62.65 o                         
  -6   0   8        104.15        102.52        32.37 o                         
  -5   0   8       3298.28       3435.27        81.54 o                         
  -4   0   8         97.38         86.73        16.71 o                         
  -3   0   8      20584.38      20586.94       287.87 o                         
  -2   0   8      10431.48       9954.49       131.13 o                         
  -1   0   8        220.68        432.93        34.16 o                         
   0   0   8        280.10        359.88        37.02 o                         
   1   0   8        380.98        461.05        13.92 o                         
   2   0   8       2639.51       2649.32        38.73 o                         
   3   0   8       1218.18       1135.76        28.27 o                         
   4   0   8        906.82        830.28        27.87 o                         
   5   0   8       4195.20       4384.42        78.51 o                         
   6   0   8       2740.74       2875.17        65.59 o                         
   7   0   8       1508.17       1635.77        71.49 o                         
   8   0   8         20.67          3.97        31.80 o                         
  -9   1   8       1594.84       1407.36        71.47 o                         
  -8   1   8       2657.39       2695.14        83.64 o                         
  -7   1   8        119.18         95.08        26.74 o                         
  -6   1   8        217.13        229.58        33.03 o                         
  -5   1   8       1052.23       1069.48        42.67 o                         
  -4   1   8       2002.74       2026.14        35.28 o                         
  -3   1   8        285.65        251.30        11.74 o                         
  -2   1   8       2502.86       2555.07        33.47 o                         
  -1   1   8       2653.66       2460.58        27.59 o                         
   0   1   8       4847.71       4724.64        43.41 o                         
   1   1   8       2885.73       2802.00        24.45 o                         
   2   1   8        355.64        333.43         9.79 o                         
   3   1   8       1352.64       1314.15        23.18 o                         
   4   1   8       4253.75       4217.51        46.14 o                         
   5   1   8       1871.70       1912.88        34.41 o                         
   6   1   8        111.87        130.33        16.20 o                         
   7   1   8         11.72         16.22        18.74 o                         
   8   1   8         13.35          8.56        23.19 o                         
  -9   2   8         38.16         10.84        35.20 o                         
  -8   2   8         14.58         35.27        30.11 o                         
  -7   2   8        238.99        266.41        31.86 o                         
  -6   2   8       1705.84       1750.55        55.34 o                         
  -5   2   8        139.15        152.36        17.42 o                         
  -4   2   8       2634.21       2563.75        39.31 o                         
  -3   2   8       1199.62       1114.82        21.59 o                         
  -2   2   8       3417.19       3465.11        42.59 o                         
  -1   2   8       3554.65       3168.73        37.01 o                         
   0   2   8       1475.14       1520.65        18.90 o                         
   1   2   8        153.99        130.47         5.95 o                         
   2   2   8        122.39        125.37         7.12 o                         
   3   2   8       1014.24        968.41        19.50 o                         
   4   2   8       1282.47       1228.87        25.37 o                         
   5   2   8          7.92         17.87        10.87 o                         
   6   2   8       2156.42       2145.17        42.66 o                         
   7   2   8       1661.19       1664.39        49.03 o                         
   8   2   8        167.74        115.02        26.47 o                         
  -9   3   8          1.91          8.60        40.19 o                         
  -8   3   8        316.47        288.85        44.30 o                         
  -7   3   8        654.23        743.94        45.11 o                         
  -6   3   8        313.51        341.03        30.54 o                         
  -5   3   8        748.11        794.95        38.01 o                         
  -4   3   8        983.07        990.27        23.55 o                         
  -3   3   8       1088.87        983.39        21.62 o                         
  -2   3   8       2627.09       2773.07        34.28 o                         
  -1   3   8        167.17        213.51        10.38 o                         
   0   3   8       1197.80       1177.55        15.70 o                         
   1   3   8        292.13        298.11         8.61 o                         
   2   3   8       2858.60       2823.93        27.84 o                         
   3   3   8        149.79        170.55        12.48 o                         
   4   3   8       1590.95       1514.03        28.06 o                         
   5   3   8        374.71        375.60        19.85 o                         
   6   3   8       1394.66       1360.70        35.30 o                         
   7   3   8         10.28          3.84        18.49 o                         
   8   3   8         10.22         17.52        22.05 o                         
  -9   4   8         73.89         89.84        43.25 o                         
  -8   4   8         52.16         24.87        37.99 o                         
  -7   4   8         87.07         98.68        27.50 o                         
  -6   4   8        806.66        816.67        37.51 o                         
  -5   4   8        105.98        109.09        16.92 o                         
  -4   4   8       1422.86       1460.63        39.22 o                         
  -3   4   8        224.11        248.17        11.84 o                         
  -2   4   8        188.48        206.62         9.60 o                         
  -1   4   8         10.30          0.79         5.80 o                         
   0   4   8       5573.30       5924.86        50.73 o                         
   1   4   8       3765.38       3633.98        31.70 o                         
   2   4   8       7225.84       7232.05        58.07 o                         
   3   4   8       1778.98       1741.72        23.63 o                         
   4   4   8        195.71        189.20        14.02 o                         
   5   4   8         44.83         24.44        12.40 o                         
   6   4   8        286.96        319.53        22.51 o                         
   7   4   8        127.56        122.80        22.23 o                         
   8   4   8        298.77        330.87        40.47 o                         
  -9   5   8         50.66         45.99        40.54 o                         
  -8   5   8        359.83        337.54        46.25 o                         
  -7   5   8         84.06         27.31        25.81 o                         
  -6   5   8        745.88        739.01        36.04 o                         
  -5   5   8       8265.14       8360.37       116.14 o                         
  -4   5   8       1452.71       1424.31        32.22 o                         
  -3   5   8       1822.79       1900.34        29.21 o                         
  -2   5   8       2461.68       2431.51        33.51 o                         
  -1   5   8         65.82         56.21         7.76 o                         
   0   5   8      19341.20      19227.36       163.84 o                         
   1   5   8       2293.62       2227.08        24.76 o                         
   2   5   8        128.21        147.55         7.76 o                         
   3   5   8        931.02        978.90        19.96 o                         
   4   5   8        562.75        608.31        21.93 o                         
   5   5   8        438.43        468.48        22.02 o                         
   6   5   8          2.98         -5.80        16.13 o                         
   7   5   8        961.17        979.87        48.51 o                         
   8   5   8       2455.53       2478.42        67.68 o                         
  -9   6   8        240.40        324.55        68.35 o                         
  -8   6   8        206.14        256.99        44.32 o                         
  -7   6   8       1149.74       1197.94        86.87 o                         
  -6   6   8       5047.14       5114.52        92.32 o                         
  -5   6   8         93.70         94.05        17.69 o                         
  -4   6   8         86.52         80.15        12.85 o                         
  -3   6   8        287.86        262.79        12.58 o                         
  -2   6   8       2921.62       3040.11        39.64 o                         
  -1   6   8       1752.10       1711.70        27.69 o                         
   0   6   8       1347.55       1314.77        21.49 o                         
   1   6   8       8644.62       8163.20        73.82 o                         
   2   6   8       9408.44       9184.68        87.75 o                         
   3   6   8        869.37        885.47        24.58 o                         
   4   6   8        449.41        466.10        22.66 o                         
   5   6   8        154.77        122.06        16.28 o                         
   6   6   8       1646.32       1531.19        43.70 o                         
   7   6   8        597.55        622.81        40.24 o                         
   8   6   8         50.54         21.43        28.20 o                         
  -9   7   8         50.60        162.04        47.22 o                         
  -8   7   8        207.12        240.11        44.11 o                         
  -7   7   8        149.92        209.55        37.76 o                         
  -6   7   8        486.85        526.09        45.13 o                         
  -5   7   8         41.86         54.78        15.46 o                         
  -4   7   8       4734.45       4819.30        68.57 o                         
  -3   7   8       5307.62       5237.91        60.77 o                         
  -2   7   8        294.92        274.53        13.95 o                         
  -1   7   8       1817.24       1796.45        31.01 o                         
   0   7   8       1895.74       1946.48        27.78 o                         
   1   7   8       1188.94       1161.06        26.22 o                         
   2   7   8          1.15         -4.99         7.29 o                         
   3   7   8       1446.81       1459.88        38.77 o                         
   4   7   8       2733.77       2694.06        49.40 o                         
   5   7   8        621.48        618.56        28.29 o                         
   6   7   8       1049.20       1009.63        42.28 o                         
   7   7   8        547.72        542.58        39.69 o                         
   8   7   8        551.38        474.61        41.54 o                         
  -8   8   8        719.83        816.23        63.35 o                         
  -7   8   8        255.06        199.88        50.33 o                         
  -6   8   8         83.89        113.30        38.51 o                         
  -5   8   8       1795.90       1845.83        42.56 o                         
  -4   8   8         11.32         10.92        12.84 o                         
  -3   8   8        191.90        173.58        14.99 o                         
  -2   8   8        636.83        612.27        20.14 o                         
  -1   8   8        500.35        449.95        17.54 o                         
   0   8   8        714.51        704.04        19.38 o                         
   1   8   8         19.50         20.28         7.75 o                         
   2   8   8        640.91        627.51        19.42 o                         
   3   8   8       7282.33       7269.87        86.18 o                         
   4   8   8        122.63        128.36        16.62 o                         
   5   8   8        232.47        230.51        21.20 o                         
   6   8   8        263.12        259.29        24.26 o                         
   7   8   8         58.92         42.25        26.85 o                         
  -8   9   8        128.68        146.46        45.25 o                         
  -7   9   8          0.54        -30.71        30.71 o                         
  -6   9   8        188.41        158.08        30.26 o                         
  -5   9   8          0.56          2.47        17.69 o                         
  -4   9   8        373.87        405.74        23.46 o                         
  -3   9   8        503.82        483.81        23.83 o                         
  -2   9   8          1.82         -8.71         8.71 o                         
  -1   9   8          6.65         -2.00         8.37 o                         
   0   9   8       1362.50       1300.05        28.37 o                         
   1   9   8        474.02        465.87        18.18 o                         
   2   9   8        102.27         85.37        11.59 o                         
   3   9   8        471.51        473.17        22.68 o                         
   4   9   8         53.27         39.56        13.54 o                         
   5   9   8         67.31         60.99        17.65 o                         
   6   9   8         57.36         93.31        21.46 o                         
   7   9   8         59.13         44.98        38.79 o                         
  -8  10   8         78.65         97.37        92.78 o                         
  -7  10   8        123.34         20.13        34.57 o                         
  -6  10   8        210.54        246.88        31.98 o                         
  -5  10   8         14.61         18.24        18.92 o                         
  -4  10   8         59.30         66.68        18.15 o                         
  -3  10   8       4422.63       4348.81        71.14 o                         
  -2  10   8       1644.92       1570.84        31.89 o                         
  -1  10   8          2.85         -4.35         8.61 o                         
   0  10   8          1.32         -2.08         9.15 o                         
   1  10   8        171.54        166.94        13.32 o                         
   2  10   8       2538.11       2476.62        44.56 o                         
   3  10   8         32.38         34.60        13.18 o                         
   4  10   8         47.11         37.97        15.23 o                         
   5  10   8       1839.11       1841.54        46.76 o                         
   6  10   8        842.06        820.79        40.36 o                         
   7  10   8         57.73         36.35        27.18 o                         
  -8  11   8        139.47         86.59        53.80 o                         
  -7  11   8          2.50         34.51        35.43 o                         
  -6  11   8        137.43        162.03        27.74 o                         
  -5  11   8        276.90        267.12        28.29 o                         
  -4  11   8       2406.90       2497.15        80.44 o                         
  -3  11   8       1522.06       1603.28        45.97 o                         
  -2  11   8        104.21         94.73        12.61 o                         
  -1  11   8       3270.12       3286.37        53.64 o                         
   0  11   8       2513.30       2503.22        48.38 o                         
   1  11   8        148.75        171.41        14.81 o                         
   2  11   8        989.73        980.65        33.04 o                         
   3  11   8       2385.69       2404.47        47.42 o                         
   4  11   8       4719.44       4781.48        74.62 o                         
   5  11   8        571.58        606.00        31.53 o                         
   6  11   8        309.45        330.39        30.59 o                         
   7  11   8         42.32         52.36        27.71 o                         
  -8  12   8        493.20        492.54        73.15 o                         
  -7  12   8        359.41        329.81        88.81 o                         
  -6  12   8       2143.19       2251.23        78.25 o                         
  -5  12   8        589.04        514.65        35.49 o                         
  -4  12   8        905.76        950.12        62.09 o                         
  -3  12   8       3252.66       3324.98        69.71 o                         
  -2  12   8        531.08        604.98        26.60 o                         
  -1  12   8       2659.20       2640.04        48.00 o                         
   0  12   8         12.40         14.68        11.20 o                         
   1  12   8       1758.99       1802.18        38.30 o                         
   2  12   8       1186.71       1222.14        34.02 o                         
   3  12   8        932.23        980.18        33.95 o                         
   4  12   8         83.28         66.17        17.52 o                         
   5  12   8        189.12        197.81        24.40 o                         
   6  12   8        945.81       1073.04        47.25 o                         
   7  12   8        878.42        992.92        54.20 o                         
  -7  13   8       1005.73        993.03       131.54 o                         
  -6  13   8        102.46         85.78        27.62 o                         
  -5  13   8       1283.92       1344.76        51.96 o                         
  -4  13   8          7.55         -4.61        25.50 o                         
  -3  13   8          5.65        -15.28        17.51 o                         
  -2  13   8        194.19        182.72        25.88 o                         
  -1  13   8        199.17        192.12        17.04 o                         
   0  13   8       4402.25       4476.04        64.60 o                         
   1  13   8        912.43        890.25        34.28 o                         
   2  13   8        878.93        915.48        33.15 o                         
   3  13   8       2615.52       2599.80        53.73 o                         
   4  13   8         28.38         32.57        17.46 o                         
   5  13   8       1227.07       1210.23        45.69 o                         
   6  13   8         15.27         16.29        23.72 o                         
  -7  14   8          9.23         54.69        44.92 o                         
  -6  14   8         12.34         46.91        29.48 o                         
  -5  14   8         10.93          4.86        23.06 o                         
  -4  14   8         80.28         79.35        22.72 o                         
  -3  14   8        295.43        265.23        30.89 o                         
  -2  14   8        115.35        137.17        25.41 o                         
  -1  14   8       1817.55       1967.77        53.92 o                         
   0  14   8         45.31         14.70        17.26 o                         
   1  14   8        854.46        860.00        33.23 o                         
   2  14   8          2.09          8.24        14.36 o                         
   3  14   8         95.71         98.58        19.16 o                         
   4  14   8        466.57        483.45        29.60 o                         
   5  14   8        275.68        223.45        31.97 o                         
   6  14   8        142.39        125.83        28.46 o                         
  -7  15   8        140.74        124.82        45.00 o                         
  -6  15   8          0.20         36.80        29.74 o                         
  -5  15   8        224.84        185.46        31.53 o                         
  -4  15   8         31.20         19.43        23.70 o                         
  -3  15   8        104.18         65.58        25.19 o                         
  -2  15   8        155.88        194.20        29.20 o                         
  -1  15   8        161.05        153.64        31.39 o                         
   0  15   8        486.90        494.85        25.98 o                         
   1  15   8          2.98         -1.69        16.21 o                         
   2  15   8          0.46        -15.59        15.59 o                         
   3  15   8        196.82        194.98        22.93 o                         
   4  15   8         32.23         71.42        21.22 o                         
   5  15   8          0.56         -4.89        22.09 o                         
   6  15   8        186.71        229.33        32.13 o                         
  -6  16   8        680.15        687.24        59.95 o                         
  -5  16   8         89.83         29.47        35.15 o                         
  -4  16   8        316.89        264.30        36.34 o                         
  -3  16   8        750.44        711.89        46.28 o                         
  -2  16   8        289.78        361.38        61.79 o                         
  -1  16   8        756.67        831.69        41.58 o                         
   0  16   8         36.06         21.19        20.05 o                         
   1  16   8        791.20        789.60        46.59 o                         
   2  16   8         49.08         43.95        19.95 o                         
   3  16   8          3.98          6.12        18.64 o                         
   4  16   8        101.22        104.78        28.38 o                         
   5  16   8          5.54        -19.05        23.06 o                         
   6  16   8        388.28        319.45        78.90 o                         
  -6  17   8         85.52        -10.13        74.94 o                         
  -5  17   8         33.45        -14.58        40.86 o                         
  -4  17   8        185.36        167.82        46.51 o                         
  -3  17   8        346.25        348.21        47.59 o                         
  -2  17   8        323.41        425.24        49.30 o                         
  -1  17   8       1442.86       1506.95        58.13 o                         
   0  17   8        790.08        839.03        51.57 o                         
   1  17   8       1433.36       1399.70        52.26 o                         
   2  17   8         17.82          1.90        30.28 o                         
   3  17   8       2318.88       2331.82        65.96 o                         
   4  17   8        358.52        410.64        33.89 o                         
   5  17   8        442.98        461.17        38.26 o                         
  -5  18   8        225.17        147.87        52.15 o                         
  -4  18   8         69.34         62.23        52.84 o                         
  -3  18   8       2443.43       2465.12       110.98 o                         
  -2  18   8       3722.66       4303.41       145.27 o                         
  -1  18   8         67.88        108.45        46.45 o                         
   0  18   8         51.92         38.66        28.68 o                         
   1  18   8         46.54         16.24        36.88 o                         
   2  18   8        235.98        202.82        43.20 o                         
   3  18   8        814.03        889.76        45.33 o                         
   4  18   8          0.44          2.89        23.68 o                         
   5  18   8        957.70        860.72        67.04 o                         
  -5  19   8         40.99          5.94        47.73 o                         
  -4  19   8        138.06        163.72        71.81 o                         
  -3  19   8        156.22        191.27        50.07 o                         
  -2  19   8        901.77        893.67        75.18 o                         
  -1  19   8        538.09        504.21        81.34 o                         
   0  19   8         77.98        135.12        44.25 o                         
   1  19   8          6.67         -7.78        38.75 o                         
   2  19   8        605.15        537.24        66.95 o                         
   3  19   8        674.49        695.75       105.66 o                         
   4  19   8        868.34        868.68        58.65 o                         
  -4  20   8         26.52         96.73        67.94 o                         
  -3  20   8        132.96         67.80        49.01 o                         
  -2  20   8          8.61         -0.80        44.90 o                         
  -1  20   8         54.38         11.33        43.62 o                         
   0  20   8         29.38          2.74        39.85 o                         
   1  20   8          8.51         79.49        44.64 o                         
   2  20   8        448.64        403.69        93.03 o                         
   3  20   8        243.07        199.07        59.54 o                         
  -4  21   8        115.66        125.66        69.16 o                         
  -3  21   8        482.70        445.11        65.16 o                         
  -2  21   8         18.17        -48.35        78.66 o                         
  -1  21   8          3.93         25.29        64.29 o                         
   0  21   8          0.63        -15.10        54.55 o                         
   1  21   8        203.77        156.67        53.43 o                         
   2  21   8          1.49         37.25        71.35 o                         
   3  21   8        249.81        306.89        64.65 o                         
  -2  22   8        451.60        538.48        70.64 o                         
  -1  22   8         53.99         69.16        65.26 o                         
   0  22   8         40.19         38.48        65.75 o                         
   1  22   8        868.04        818.62        83.26 o                         
   2  22   8        237.27        184.09        58.53 o                         
  -9   1   9        177.10        181.29        42.19 o                         
  -8   1   9        129.13        120.87        32.74 o                         
  -7   1   9          9.42         18.73        25.15 o                         
  -6   1   9         24.95         35.38        28.47 o                         
  -5   1   9       1068.67       1077.65        36.35 o                         
  -4   1   9       1853.52       1849.93        34.81 o                         
  -3   1   9        828.86        790.25        20.33 o                         
  -2   1   9       2648.80       2605.33        35.94 o                         
  -1   1   9        851.65        964.61        21.15 o                         
   0   1   9        142.62        141.74        13.15 o                         
   1   1   9        654.08        669.48        15.95 o                         
   2   1   9        834.46        796.43        14.29 o                         
   3   1   9       1631.71       1617.10        23.48 o                         
   4   1   9          2.65          2.54         8.02 o                         
   5   1   9        804.88        865.29        30.32 o                         
   6   1   9        203.35        238.00        19.62 o                         
   7   1   9          9.38         -2.71        18.59 o                         
   8   1   9        117.32        101.37        26.88 o                         
  -9   2   9        243.88        187.43        41.18 o                         
  -8   2   9       1059.81       1133.20        60.05 o                         
  -7   2   9        778.68        749.54        78.02 o                         
  -6   2   9        440.77        483.53        39.02 o                         
  -5   2   9         40.86         59.98        17.54 o                         
  -4   2   9       1817.06       1780.40        34.08 o                         
  -3   2   9       7932.04       8038.16        89.37 o                         
  -2   2   9        205.44        248.06        11.83 o                         
  -1   2   9       2979.47       2828.09        33.67 o                         
   0   2   9       3405.41       3345.11        32.81 o                         
   1   2   9       2486.11       2448.75        23.48 o                         
   2   2   9       2668.83       2581.76        25.95 o                         
   3   2   9        649.20        687.01        15.97 o                         
   4   2   9       2261.51       2489.14        35.56 o                         
   5   2   9       4001.30       3847.24        52.78 o                         
   6   2   9        335.87        331.23        27.84 o                         
   7   2   9        880.41        969.58        39.89 o                         
   8   2   9        415.30        435.51        36.00 o                         
  -9   3   9        574.32        529.96        62.01 o                         
  -8   3   9         84.83        120.29        32.95 o                         
  -7   3   9        128.50         92.52        27.82 o                         
  -6   3   9       1888.98       1916.09        59.36 o                         
  -5   3   9       3566.73       3638.41        75.42 o                         
  -4   3   9        609.95        553.81        29.31 o                         
  -3   3   9        463.52        483.99        22.24 o                         
  -2   3   9       2990.39       2871.54        36.32 o                         
  -1   3   9       9781.75       9855.12        99.71 o                         
   0   3   9       3047.11       2882.63        28.57 o                         
   1   3   9       1056.03       1001.62        15.19 o                         
   2   3   9       1975.09       1925.25        22.91 o                         
   3   3   9       1053.94        971.71        18.03 o                         
   4   3   9        172.77        184.09        13.15 o                         
   5   3   9        591.35        570.20        22.30 o                         
   6   3   9        783.06        922.87        31.69 o                         
   7   3   9       1207.16       1124.48        42.69 o                         
   8   3   9        283.68        292.67        31.22 o                         
  -9   4   9         90.56        113.64        45.91 o                         
  -8   4   9        638.06        687.62        50.52 o                         
  -7   4   9       2354.29       2443.07        73.84 o                         
  -6   4   9       1137.44       1172.73        43.41 o                         
  -5   4   9       1694.81       1801.52        46.55 o                         
  -4   4   9        534.56        569.27        21.37 o                         
  -3   4   9         63.02         33.88         8.95 o                         
  -2   4   9        203.43        219.60        11.47 o                         
  -1   4   9        562.25        548.31        15.18 o                         
   0   4   9       6851.77       6646.82        61.72 o                         
   1   4   9       5492.79       5356.22        45.15 o                         
   2   4   9        996.49        912.03        15.59 o                         
   3   4   9        702.07        665.86        15.52 o                         
   4   4   9        219.92        251.26        15.77 o                         
   5   4   9       1914.84       1911.68        37.94 o                         
   6   4   9       2016.22       2095.52        46.86 o                         
   7   4   9        249.51        284.56        29.80 o                         
   8   4   9        652.83        608.06        40.35 o                         
  -9   5   9        278.07        201.91        49.48 o                         
  -8   5   9          3.40        -33.76        33.76 o                         
  -7   5   9        156.11        182.87        30.86 o                         
  -6   5   9        657.48        700.26        47.96 o                         
  -5   5   9         14.71         30.31        16.31 o                         
  -4   5   9        278.61        283.63        19.68 o                         
  -3   5   9       1277.95       1300.43        26.78 o                         
  -2   5   9       1849.99       1803.56        27.38 o                         
  -1   5   9       3372.83       3317.93        40.16 o                         
   0   5   9         35.39         26.92         6.50 o                         
   1   5   9         21.35         18.10         5.59 o                         
   2   5   9        121.01        134.64         8.64 o                         
   3   5   9          9.27         14.85         8.07 o                         
   4   5   9          7.08         -7.61        10.95 o                         
   5   5   9        116.42        124.31        16.39 o                         
   6   5   9         89.69         89.21        19.95 o                         
   7   5   9        409.47        404.06        39.60 o                         
   8   5   9        479.49        514.73        37.94 o                         
  -8   6   9         18.78        -14.79        34.48 o                         
  -7   6   9         11.48        -11.61        28.80 o                         
  -6   6   9        423.00        405.06        29.98 o                         
  -5   6   9       1145.37       1110.82        39.08 o                         
  -4   6   9        744.06        763.95        32.03 o                         
  -3   6   9        918.57        932.01        22.56 o                         
  -2   6   9        392.06        402.52        15.26 o                         
  -1   6   9        945.17        977.88        21.62 o                         
   0   6   9       1368.50       1380.09        24.20 o                         
   1   6   9        953.41        941.93        17.65 o                         
   2   6   9       1580.75       1565.23        26.33 o                         
   3   6   9        964.05        958.87        25.66 o                         
   4   6   9        334.35        362.11        22.90 o                         
   5   6   9        217.81        214.14        19.18 o                         
   6   6   9        189.22        173.93        23.57 o                         
   7   6   9        103.05         40.67        26.04 o                         
  -8   7   9        432.22        409.97        55.77 o                         
  -7   7   9         48.88         24.58        30.73 o                         
  -6   7   9       1386.84       1366.18        48.20 o                         
  -5   7   9       1143.68       1078.33        39.71 o                         
  -4   7   9          1.41         -9.95        13.12 o                         
  -3   7   9       1279.63       1314.12        28.04 o                         
  -2   7   9          8.65          3.37         8.23 o                         
  -1   7   9        991.33        948.01        23.32 o                         
   0   7   9        171.95        186.50        11.43 o                         
   1   7   9       1331.48       1271.53        25.11 o                         
   2   7   9       2060.53       1967.95        32.00 o                         
   3   7   9       1110.44       1066.66        28.25 o                         
   4   7   9        815.89        848.53        28.72 o                         
   5   7   9        136.52        144.68        18.31 o                         
   6   7   9        112.58        103.97        20.78 o                         
   7   7   9        587.28        662.85        42.87 o                         
  -8   8   9         33.17         69.16        39.46 o                         
  -7   8   9        174.74        180.03        33.24 o                         
  -6   8   9          0.72          3.48        24.76 o                         
  -5   8   9       1456.09       1470.99        47.23 o                         
  -4   8   9       4471.81       4365.05        80.36 o                         
  -3   8   9       1109.45       1147.36        26.88 o                         
  -2   8   9       1133.55       1042.39        25.54 o                         
  -1   8   9        153.48        136.54        13.19 o                         
   0   8   9        844.75        852.48        21.85 o                         
   1   8   9       2884.24       3047.46        43.69 o                         
   2   8   9       3839.04       3815.06        49.44 o                         
   3   8   9         58.66         41.36        12.84 o                         
   4   8   9       1138.70       1100.63        31.93 o                         
   5   8   9       2060.78       2003.60        45.42 o                         
   6   8   9        195.66        194.92        24.04 o                         
   7   8   9        829.56        763.90        45.55 o                         
  -8   9   9         13.35        -11.19        47.54 o                         
  -7   9   9        223.16        240.58        42.19 o                         
  -6   9   9        657.10        639.75        48.70 o                         
  -5   9   9       1230.61       1320.95        55.35 o                         
  -4   9   9       2270.36       2243.31        48.97 o                         
  -3   9   9       1108.05       1084.21        33.48 o                         
  -2   9   9       1387.89       1387.39        30.26 o                         
  -1   9   9       1744.43       1755.38        33.36 o                         
   0   9   9        145.68        127.17        12.93 o                         
   1   9   9        842.52        840.36        24.64 o                         
   2   9   9       4343.66       4370.49        59.32 o                         
   3   9   9       3961.91       3858.34        61.14 o                         
   4   9   9       3535.23       3597.49        58.67 o                         
   5   9   9         78.47         74.63        17.25 o                         
   6   9   9         95.65         47.36        21.59 o                         
   7   9   9        262.77        271.65        34.94 o                         
  -8  10   9        126.62         90.18        51.03 o                         
  -7  10   9          4.30        -32.12        32.12 o                         
  -6  10   9        315.06        234.66        39.50 o                         
  -5  10   9        395.84        435.95        37.23 o                         
  -4  10   9       2351.15       2334.89        72.73 o                         
  -3  10   9       3168.71       3308.58        60.56 o                         
  -2  10   9       1853.94       1863.91        36.15 o                         
  -1  10   9        149.34        124.51        14.48 o                         
   0  10   9         63.18         52.65        11.83 o                         
   1  10   9       1444.27       1463.83        47.36 o                         
   2  10   9        295.39        335.07        21.04 o                         
   3  10   9         84.95         77.73        15.44 o                         
   4  10   9       2308.32       2260.94        49.22 o                         
   5  10   9        707.57        706.19        31.19 o                         
   6  10   9         17.68          4.67        19.57 o                         
   7  10   9        156.46        137.96        31.93 o                         
  -8  11   9          2.67          0.04        59.91 o                         
  -7  11   9          2.02        -18.32        36.02 o                         
  -6  11   9        636.13        722.20        54.86 o                         
  -5  11   9        213.41        226.82        27.67 o                         
  -4  11   9        361.25        360.11        28.26 o                         
  -3  11   9         50.05         46.54        15.64 o                         
  -2  11   9        804.01        845.09        26.93 o                         
  -1  11   9        311.94        308.42        19.44 o                         
   0  11   9         17.89         25.89        11.65 o                         
   1  11   9       2653.87       2533.08        48.48 o                         
   2  11   9       2437.03       2456.36        49.78 o                         
   3  11   9        250.77        240.49        20.31 o                         
   4  11   9       2108.88       2088.18        58.77 o                         
   5  11   9        674.77        710.45        35.60 o                         
   6  11   9         61.99         57.75        23.13 o                         
   7  11   9        158.77        105.31        28.22 o                         
  -7  12   9          0.37         -0.91        37.19 o                         
  -6  12   9        151.80        117.36        33.00 o                         
  -5  12   9        978.83       1071.08        47.24 o                         
  -4  12   9         54.27         43.65        20.13 o                         
  -3  12   9        251.77        238.97        29.18 o                         
  -2  12   9        640.73        701.93        28.07 o                         
  -1  12   9       1656.74       1620.12        48.57 o                         
   0  12   9         31.68         16.42        12.14 o                         
   1  12   9         13.36         12.22        12.16 o                         
   2  12   9       1282.55       1283.96        41.34 o                         
   3  12   9        207.19        195.50        20.66 o                         
   4  12   9       1390.49       1421.87        42.36 o                         
   5  12   9        118.03        112.18        22.38 o                         
   6  12   9          0.35         -1.89        22.83 o                         
  -7  13   9        118.67        159.27        45.00 o                         
  -6  13   9        149.89        191.14        52.38 o                         
  -5  13   9        614.13        615.43        39.59 o                         
  -4  13   9         61.63         52.81        21.26 o                         
  -3  13   9        879.45        870.58        41.68 o                         
  -2  13   9       2684.28       2735.81        67.76 o                         
  -1  13   9       2622.94       2696.87        51.24 o                         
   0  13   9       1415.48       1393.81        34.81 o                         
   1  13   9         92.57         70.36        14.87 o                         
   2  13   9         44.60         55.21        17.86 o                         
   3  13   9        266.16        260.95        23.68 o                         
   4  13   9         20.54         38.27        18.94 o                         
   5  13   9        255.03        227.10        26.93 o                         
   6  13   9        114.37         94.93        27.18 o                         
  -7  14   9       2189.17       2365.27       112.85 o                         
  -6  14   9         60.83         65.55        35.78 o                         
  -5  14   9         15.95         28.16        24.26 o                         
  -4  14   9        110.87         91.78        24.51 o                         
  -3  14   9        238.31        219.27        30.27 o                         
  -2  14   9        465.59        536.66        56.24 o                         
  -1  14   9         96.43         73.63        17.99 o                         
   0  14   9       2204.67       2165.18        43.91 o                         
   1  14   9       3894.71       3801.81        63.34 o                         
   2  14   9         45.51          8.48        17.83 o                         
   3  14   9         57.11         56.90        19.23 o                         
   4  14   9       1124.35       1141.68        44.75 o                         
   5  14   9        908.11        981.47        49.48 o                         
   6  14   9        988.07        913.85        47.34 o                         
  -7  15   9          7.88         -3.13        42.98 o                         
  -6  15   9       1723.10       1808.87        81.05 o                         
  -5  15   9        312.80        356.81        37.55 o                         
  -4  15   9          7.71         17.89        32.97 o                         
  -3  15   9       1312.94       1302.19        56.97 o                         
  -2  15   9       2905.22       2903.96        88.92 o                         
  -1  15   9       4321.17       4306.92        87.65 o                         
   0  15   9        180.01        243.83        19.87 o                         
   1  15   9        319.20        305.70        23.42 o                         
   2  15   9       1760.95       1716.46        57.53 o                         
   3  15   9        151.38        168.53        25.07 o                         
   4  15   9         13.51        -20.15        20.15 o                         
   5  15   9         33.73         23.63        25.07 o                         
   6  15   9        492.99        524.88        40.14 o                         
  -6  16   9        375.45        416.81       163.56 o                         
  -5  16   9        455.56        508.00        49.27 o                         
  -4  16   9        574.22        543.97        58.21 o                         
  -3  16   9         73.52         89.05        29.51 o                         
  -2  16   9         11.75          7.44        24.73 o                         
  -1  16   9        810.28        798.23        41.60 o                         
   0  16   9        517.16        536.64        49.49 o                         
   1  16   9        580.04        670.24        31.98 o                         
   2  16   9        212.01        197.02        25.65 o                         
   3  16   9         16.29          9.11        22.46 o                         
   4  16   9        759.37        728.77        40.52 o                         
   5  16   9        255.54        246.08        31.11 o                         
  -6  17   9         52.25          3.86        50.90 o                         
  -5  17   9         13.60        -16.06        41.71 o                         
  -4  17   9        201.42        163.47        46.30 o                         
  -3  17   9        342.53        425.03        46.04 o                         
  -2  17   9       1937.85       2117.74        82.81 o                         
  -1  17   9         67.08         28.69        23.19 o                         
   0  17   9          0.87         -8.91        22.29 o                         
   1  17   9       1573.99       1537.76        56.47 o                         
   2  17   9          0.70         -0.80        21.86 o                         
   3  17   9        306.07        263.50        49.33 o                         
   4  17   9        146.23        109.66        28.99 o                         
   5  17   9        804.04        886.25        47.20 o                         
  -5  18   9        281.38        269.88        57.18 o                         
  -4  18   9         51.71         20.82        44.81 o                         
  -3  18   9        325.44        222.12        69.87 o                         
  -2  18   9        205.76        172.95        48.46 o                         
  -1  18   9        129.70        118.75        55.28 o                         
   0  18   9         47.75         18.79        38.38 o                         
   1  18   9         75.21         21.69        25.37 o                         
   2  18   9        254.70        204.44        34.51 o                         
   3  18   9         19.18          4.23        25.44 o                         
   4  18   9         41.56         24.17        28.29 o                         
  -5  19   9        617.06        565.47       130.04 o                         
  -4  19   9        575.26        386.45        63.07 o                         
  -3  19   9        370.69        360.02        60.12 o                         
  -2  19   9        268.28        335.21        56.30 o                         
  -1  19   9        114.07         90.62        44.97 o                         
   0  19   9        456.22        449.15       127.85 o                         
   1  19   9          2.94         53.28        41.94 o                         
   2  19   9        705.74        789.50       162.16 o                         
   3  19   9       2273.24       2383.33       105.37 o                         
   4  19   9        589.12        521.35        54.80 o                         
  -4  20   9        967.10        796.51        79.10 o                         
  -3  20   9        815.59        957.37        82.20 o                         
  -2  20   9        276.03        192.92        53.56 o                         
  -1  20   9         30.83         50.80        46.32 o                         
   0  20   9        145.80        125.90        48.53 o                         
   1  20   9        239.81        219.41        67.19 o                         
   2  20   9        352.49        329.19        62.82 o                         
   3  20   9         24.27         41.17        54.22 o                         
  -3  21   9          2.55         -9.42        56.25 o                         
  -2  21   9        305.40        337.95       110.78 o                         
  -1  21   9        744.44        834.58       106.64 o                         
   0  21   9         65.26        -15.10        58.93 o                         
   1  21   9        394.42        378.15        63.02 o                         
   2  21   9       1631.08       1734.60       110.98 o                         
  -2  22   9        162.36        150.24        56.99 o                         
  -1  22   9         71.03         46.27        63.80 o                         
   0  22   9        565.32        532.78        98.38 o                         
   1  22   9        165.28         96.73        53.38 o                         
  -9   0  10        485.50        430.96        96.43 o                         
  -8   0  10          5.19        -33.41        40.78 o                         
  -7   0  10         77.92         90.14        55.77 o                         
  -6   0  10        989.95       1153.29        69.50 o                         
  -5   0  10        180.80        216.30        27.24 o                         
  -4   0  10       3230.73       3154.80        65.53 o                         
  -3   0  10         62.13         89.12        14.79 o                         
  -2   0  10       8457.45       7999.19       126.60 o                         
  -1   0  10      13694.86      13514.64       177.36 o                         
   0   0  10       5490.22       5277.69        68.02 o                         
   1   0  10      18721.70      17987.72       162.36 o                         
   2   0  10        157.92        180.41        13.20 o                         
   3   0  10       5620.06       5359.07        70.27 o                         
   4   0  10        675.91        779.36        29.30 o                         
   5   0  10       1617.91       1538.29        46.59 o                         
   6   0  10        998.29       1045.33        45.51 o                         
   7   0  10        482.00        489.29        49.17 o                         
   8   0  10        771.95        791.26        61.83 o                         
  -9   1  10         38.70         87.09        39.18 o                         
  -8   1  10       1123.43       1069.68        59.32 o                         
  -7   1  10       1359.31       1452.26        60.05 o                         
  -6   1  10       1410.73       1448.67        53.12 o                         
  -5   1  10       3631.65       3781.16        70.42 o                         
  -4   1  10        211.67        205.99        14.97 o                         
  -3   1  10       1835.57       1832.37        32.17 o                         
  -2   1  10        879.01        852.80        21.31 o                         
  -1   1  10       2504.24       2647.81        34.68 o                         
   0   1  10       1208.67       1272.47        19.61 o                         
   1   1  10       2226.43       2462.28        30.09 o                         
   2   1  10       3492.69       3403.96        31.16 o                         
   3   1  10        390.49        388.38        12.69 o                         
   4   1  10       3693.24       3459.45        41.94 o                         
   5   1  10       1500.91       1601.49        33.72 o                         
   6   1  10       1332.02       1345.70        42.18 o                         
   7   1  10        848.91        839.22        41.29 o                         
   8   1  10         26.06          9.15        25.29 o                         
  -9   2  10          5.98        -15.60        36.43 o                         
  -8   2  10        342.68        386.92        75.56 o                         
  -7   2  10        158.81        154.75        30.14 o                         
  -6   2  10        477.89        520.84        36.34 o                         
  -5   2  10         48.94         55.85        17.09 o                         
  -4   2  10        795.11        841.82        25.22 o                         
  -3   2  10         18.69         -7.75         8.34 o                         
  -2   2  10        773.60        811.82        20.18 o                         
  -1   2  10       5832.21       5752.04        58.47 o                         
   0   2  10       3819.94       3625.95        39.39 o                         
   1   2  10       2437.86       2436.74        26.16 o                         
   2   2  10        762.47        763.92        13.94 o                         
   3   2  10        133.64        119.60         8.45 o                         
   4   2  10          8.51         12.95         9.39 o                         
   5   2  10         43.24         20.98        13.83 o                         
   6   2  10         63.22         50.26        16.05 o                         
   7   2  10       1750.62       1915.10        52.04 o                         
  -9   3  10         29.17        -39.69        39.69 o                         
  -8   3  10          0.01         -6.42        30.63 o                         
  -7   3  10       1676.35       1692.64        63.68 o                         
  -6   3  10          0.26         37.35        20.34 o                         
  -5   3  10         42.86         65.22        17.25 o                         
  -4   3  10       1889.21       1965.23        37.67 o                         
  -3   3  10       1885.65       1867.29        32.84 o                         
  -2   3  10        220.77        252.94        12.93 o                         
  -1   3  10        194.97        184.90        10.86 o                         
   0   3  10        665.43        685.04        15.44 o                         
   1   3  10       1232.35       1169.88        17.33 o                         
   2   3  10         10.82          1.95         5.27 o                         
   3   3  10        310.08        276.72        10.85 o                         
   4   3  10        156.15        143.02        12.18 o                         
   5   3  10         12.21          9.11        12.25 o                         
   6   3  10        138.27        127.63        18.07 o                         
   7   3  10        357.90        469.98        35.80 o                         
  -8   4  10         67.56         80.97        33.60 o                         
  -7   4  10        193.56        219.81        50.51 o                         
  -6   4  10       2004.65       2125.47        56.95 o                         
  -5   4  10       1337.25       1402.63        51.00 o                         
  -4   4  10         61.13         61.94        12.31 o                         
  -3   4  10        625.73        608.66        21.83 o                         
  -2   4  10        459.27        483.18        16.25 o                         
  -1   4  10        715.78        742.43        19.40 o                         
   0   4  10        602.40        643.03        15.28 o                         
   1   4  10         68.27         65.93         7.22 o                         
   2   4  10       2040.28       1964.00        24.07 o                         
   3   4  10       1984.52       1885.51        25.16 o                         
   4   4  10       2085.42       2077.35        35.69 o                         
   5   4  10       1492.24       1467.85        38.77 o                         
   6   4  10         19.08         34.60        18.22 o                         
   7   4  10         56.36         91.90        23.69 o                         
  -8   5  10         11.91        -22.15        36.07 o                         
  -7   5  10       1592.87       1782.54        66.38 o                         
  -6   5  10        222.75        183.07        24.52 o                         
  -5   5  10        441.58        442.30        33.03 o                         
  -4   5  10       4905.36       4980.84        83.45 o                         
  -3   5  10        476.81        537.07        20.89 o                         
  -2   5  10       3526.72       3424.56        44.57 o                         
  -1   5  10       2204.76       2123.92        31.32 o                         
   0   5  10       1972.79       1925.19        29.79 o                         
   1   5  10       8043.67       7735.79        75.81 o                         
   2   5  10       1193.45       1140.30        19.92 o                         
   3   5  10        461.40        456.57        16.98 o                         
   4   5  10        628.90        603.59        23.63 o                         
   5   5  10       1287.66       1248.50        36.62 o                         
   6   5  10       2313.15       2261.27        57.27 o                         
   7   5  10          9.48         -6.73        21.68 o                         
  -8   6  10        332.96        284.70        45.94 o                         
  -7   6  10         20.69         -1.21        27.13 o                         
  -6   6  10       1354.05       1532.30        50.17 o                         
  -5   6  10       3240.42       3340.39        68.31 o                         
  -4   6  10       2446.12       2453.91        55.71 o                         
  -3   6  10        655.48        615.66        21.99 o                         
  -2   6  10        135.34        140.69        13.79 o                         
  -1   6  10       4152.02       3989.64        51.21 o                         
   0   6  10       2069.47       2021.91        31.26 o                         
   1   6  10        649.12        657.69        17.74 o                         
   2   6  10       3559.35       3512.49        46.95 o                         
   3   6  10       2787.79       2785.24        43.56 o                         
   4   6  10       4483.62       4416.42        61.28 o                         
   5   6  10       1900.71       1941.25        44.49 o                         
   6   6  10        117.50        103.53        39.15 o                         
   7   6  10       1027.14        981.00        49.66 o                         
  -8   7  10          4.36         -9.45        37.11 o                         
  -7   7  10        323.07        393.36        47.12 o                         
  -6   7  10        362.15        342.83        29.32 o                         
  -5   7  10        422.58        461.50        30.72 o                         
  -4   7  10       2627.98       2684.48        69.65 o                         
  -3   7  10       2183.91       2212.33        41.80 o                         
  -2   7  10       2268.85       2310.89        39.42 o                         
  -1   7  10        647.98        675.74        20.50 o                         
   0   7  10        264.09        309.12        14.33 o                         
   1   7  10       1087.81       1092.04        25.50 o                         
   2   7  10       2052.95       2036.96        37.76 o                         
   3   7  10       1397.78       1465.01        31.90 o                         
   4   7  10        380.52        388.50        24.16 o                         
   5   7  10        758.89        767.89        29.77 o                         
   6   7  10         81.24         76.51        21.92 o                         
   7   7  10        127.65        130.37        30.49 o                         
  -8   8  10          2.26         47.48        48.25 o                         
  -7   8  10         51.99         73.68        36.13 o                         
  -6   8  10        174.72        166.23        34.60 o                         
  -5   8  10        665.61        663.08        38.94 o                         
  -4   8  10       1421.92       1509.38        59.54 o                         
  -3   8  10        190.29        221.58        17.06 o                         
  -2   8  10        452.70        453.74        19.65 o                         
  -1   8  10        105.25        125.72        12.96 o                         
   0   8  10        156.92        127.91        11.27 o                         
   1   8  10        125.84        118.29        12.18 o                         
   2   8  10        224.64        245.61        16.49 o                         
   3   8  10        926.96        907.19        31.04 o                         
   4   8  10       1976.97       1918.70        39.85 o                         
   5   8  10         29.85         31.83        15.87 o                         
   6   8  10        207.89        221.53        34.95 o                         
   7   8  10        117.49        180.06        37.75 o                         
  -8   9  10        172.51        150.20        97.87 o                         
  -7   9  10        131.30        160.07        64.89 o                         
  -6   9  10         85.04         72.69        32.11 o                         
  -5   9  10        339.48        357.55        37.74 o                         
  -4   9  10        184.99        218.01        23.85 o                         
  -3   9  10          7.16         26.24        14.92 o                         
  -2   9  10        436.01        407.63        19.48 o                         
  -1   9  10          1.55          6.99         9.97 o                         
   0   9  10        214.72        223.35        16.15 o                         
   1   9  10        835.86        864.46        28.81 o                         
   2   9  10        880.21        886.46        27.68 o                         
   3   9  10         12.16          8.06        13.49 o                         
   4   9  10         17.57         30.12        15.80 o                         
   5   9  10        220.31        197.86        20.29 o                         
   6   9  10         78.92         56.07        24.91 o                         
   7   9  10         12.78         54.47        25.02 o                         
  -8  10  10         19.54         16.86        53.49 o                         
  -7  10  10         17.11         46.67        36.69 o                         
  -6  10  10        109.37        128.71        39.80 o                         
  -5  10  10        601.10        574.34        45.53 o                         
  -4  10  10       1705.86       1636.30        50.21 o                         
  -3  10  10         37.48         -2.96        14.14 o                         
  -2  10  10       3072.84       3037.04        49.10 o                         
  -1  10  10       1749.54       1674.98        38.07 o                         
   0  10  10        386.26        364.51        19.67 o                         
   1  10  10       1412.50       1392.15        33.48 o                         
   2  10  10        971.81        892.27        38.35 o                         
   3  10  10       3999.23       3875.79        67.07 o                         
   4  10  10         73.60         90.03        18.81 o                         
   5  10  10        247.14        221.77        24.62 o                         
   6  10  10         24.43         11.22        20.50 o                         
   7  10  10        110.33        146.07        28.86 o                         
  -7  11  10        874.66        810.43        77.34 o                         
  -6  11  10        306.35        204.33        40.14 o                         
  -5  11  10        497.88        453.47        43.23 o                         
  -4  11  10        523.99        521.91        38.60 o                         
  -3  11  10       3742.01       3761.12        68.21 o                         
  -2  11  10        230.39        211.58        17.03 o                         
  -1  11  10        346.96        289.41        19.65 o                         
   0  11  10        354.04        321.45        19.86 o                         
   1  11  10       1983.54       1945.13        40.33 o                         
   2  11  10       4309.14       4355.50        77.78 o                         
   3  11  10        162.34        146.43        26.13 o                         
   4  11  10        896.12        868.69        37.39 o                         
   5  11  10        728.69        768.52        49.08 o                         
   6  11  10        784.14        759.19        41.32 o                         
  -7  12  10         41.91         38.55        40.31 o                         
  -6  12  10         44.22         22.08        34.18 o                         
  -5  12  10       1286.19       1313.15        68.53 o                         
  -4  12  10        265.02        259.32        27.64 o                         
  -3  12  10         17.69         32.95        19.03 o                         
  -2  12  10       1311.99       1256.26        36.08 o                         
  -1  12  10       2291.09       2230.71        46.47 o                         
   0  12  10       2896.43       2925.62        50.97 o                         
   1  12  10        152.81        188.02        17.87 o                         
   2  12  10        987.54        945.71        39.12 o                         
   3  12  10        411.31        403.69        37.97 o                         
   4  12  10        521.20        582.46        41.92 o                         
   5  12  10         78.69         92.21        23.74 o                         
   6  12  10        426.12        412.40        33.72 o                         
  -7  13  10       1164.89       1135.22        75.77 o                         
  -6  13  10        193.75        169.79        41.21 o                         
  -5  13  10        140.87        102.14        31.71 o                         
  -4  13  10        419.10        409.07        31.90 o                         
  -3  13  10        404.56        425.37        36.37 o                         
  -2  13  10       2110.83       2221.12        53.72 o                         
  -1  13  10        172.89        180.05        19.09 o                         
   0  13  10        625.90        711.03        28.35 o                         
   1  13  10       1152.06       1149.78        34.54 o                         
   2  13  10        722.58        670.53        35.20 o                         
   3  13  10         35.33          9.86        19.11 o                         
   4  13  10         80.28         97.56        23.30 o                         
   5  13  10         38.89         41.15        26.17 o                         
   6  13  10       2077.03       2067.25        66.93 o                         
  -7  14  10         58.35         48.23        44.13 o                         
  -6  14  10          3.00         47.73        38.13 o                         
  -5  14  10        128.05        105.82        33.19 o                         
  -4  14  10          4.62        -15.92        21.77 o                         
  -3  14  10          0.46        -20.60        20.60 o                         
  -2  14  10          0.55         -8.99        22.43 o                         
  -1  14  10         19.75          0.88        14.64 o                         
   0  14  10        590.51        570.79        26.53 o                         
   1  14  10        419.19        366.03        25.64 o                         
   2  14  10        214.31        182.44        24.55 o                         
   3  14  10         93.41         48.28        22.14 o                         
   4  14  10         40.28         45.78        24.46 o                         
   5  14  10         77.99         46.29        24.72 o                         
   6  14  10          3.34         19.27        25.84 o                         
  -6  15  10         32.35         10.03        39.07 o                         
  -5  15  10         70.08         86.20        36.22 o                         
  -4  15  10          1.19         -9.59        25.49 o                         
  -3  15  10        417.02        418.66        51.18 o                         
  -2  15  10        270.47        323.31        35.41 o                         
  -1  15  10        103.45        118.02        29.69 o                         
   0  15  10         61.70         44.85        16.02 o                         
   1  15  10        254.71        252.67        23.84 o                         
   2  15  10         30.31         24.97        20.17 o                         
   3  15  10         12.74          5.97        21.35 o                         
   4  15  10          0.88         39.20        26.48 o                         
   5  15  10         58.80         70.46        26.97 o                         
  -6  16  10        409.70        390.02        53.22 o                         
  -5  16  10        517.30        562.68        55.79 o                         
  -4  16  10          4.85         -1.19        28.64 o                         
  -3  16  10        396.44        404.46        68.75 o                         
  -2  16  10         21.19         14.37        26.97 o                         
  -1  16  10       1706.68       1877.78        60.30 o                         
   0  16  10       1937.55       2006.84        62.41 o                         
   1  16  10        235.02        228.07        23.71 o                         
   2  16  10        534.17        576.27        38.77 o                         
   3  16  10         18.63         15.67        23.25 o                         
   4  16  10        238.03        286.10        34.39 o                         
   5  16  10         60.20         39.01        29.51 o                         
  -5  17  10         10.39         71.79        46.03 o                         
  -4  17  10         95.62         56.20        34.22 o                         
  -3  17  10        829.85        923.80        60.47 o                         
  -2  17  10       1288.76       1263.75        65.98 o                         
  -1  17  10         12.69         15.19        24.77 o                         
   0  17  10       1081.66       1076.76        51.70 o                         
   1  17  10        355.18        360.96        48.76 o                         
   2  17  10        982.34       1001.34        57.28 o                         
   3  17  10        666.35        605.93        42.05 o                         
   4  17  10        140.87        129.99        35.02 o                         
  -5  18  10        443.07        467.56        66.21 o                         
  -4  18  10        881.85        882.78        78.32 o                         
  -3  18  10         33.92        108.12        78.90 o                         
  -2  18  10        445.99        466.98        95.70 o                         
  -1  18  10        568.43        503.60        62.81 o                         
   0  18  10        774.69        761.70        55.43 o                         
   1  18  10        199.44        225.94        33.42 o                         
   2  18  10         41.28         21.20        22.28 o                         
   3  18  10       1640.17       1618.31        65.74 o                         
   4  18  10        798.14        840.86        57.48 o                         
  -4  19  10         44.65         -3.54        84.50 o                         
  -3  19  10        753.88        739.00        73.90 o                         
  -2  19  10        139.62        137.83        49.16 o                         
  -1  19  10        212.14        235.25        52.43 o                         
   0  19  10          3.38          4.09        40.48 o                         
   1  19  10        799.69        846.01        78.83 o                         
   2  19  10        381.42        342.87        46.64 o                         
   3  19  10         35.26         45.72        30.85 o                         
  -3  20  10         19.77         79.82        52.52 o                         
  -2  20  10          2.80         57.47        47.51 o                         
  -1  20  10        954.75       1001.83        83.17 o                         
   0  20  10        158.53        151.38        59.66 o                         
   1  20  10         36.25        -19.68        60.15 o                         
   2  20  10        301.59        240.15        75.71 o                         
  -2  21  10         32.71         66.02        49.91 o                         
  -1  21  10         32.91         90.77        61.85 o                         
   0  21  10         74.17        103.25        73.06 o                         
   1  21  10        127.96        105.69        54.16 o                         
  -8   1  11        328.67        226.85        47.30 o                         
  -7   1  11        401.22        348.28        39.50 o                         
  -6   1  11        157.66        145.82        37.87 o                         
  -5   1  11        110.71        141.21        18.14 o                         
  -4   1  11        739.49        774.59        24.36 o                         
  -3   1  11        225.61        248.41        14.88 o                         
  -2   1  11        716.33        695.27        21.27 o                         
  -1   1  11        471.93        488.46        16.15 o                         
   0   1  11       1355.61       1313.78        21.95 o                         
   1   1  11        532.38        608.61        16.65 o                         
   2   1  11       1298.15       1364.96        24.93 o                         
   3   1  11        465.16        578.97        14.63 o                         
   4   1  11       2808.99       2566.91        33.50 o                         
   5   1  11          8.82          1.57        11.90 o                         
   6   1  11         58.14         27.22        17.99 o                         
   7   1  11          9.94         -3.51        22.01 o                         
  -8   2  11        116.36         88.77        34.12 o                         
  -7   2  11        301.58        286.82        34.18 o                         
  -6   2  11       2079.01       2119.87        63.90 o                         
  -5   2  11       5314.03       5453.67        92.43 o                         
  -4   2  11        101.89        106.98        13.79 o                         
  -3   2  11       2406.79       2332.04        38.54 o                         
  -2   2  11       2670.01       2669.38        38.91 o                         
  -1   2  11        314.61        289.02        13.31 o                         
   0   2  11        331.13        337.16        13.00 o                         
   1   2  11       1247.71       1279.26        20.91 o                         
   2   2  11       3132.21       3051.07        31.80 o                         
   3   2  11       1567.24       1577.23        22.36 o                         
   4   2  11        159.96        139.66        11.23 o                         
   5   2  11        208.56        202.42        18.25 o                         
   6   2  11        247.68        229.23        23.18 o                         
   7   2  11        148.12        136.52        24.51 o                         
  -8   3  11       1238.59       1336.50        67.24 o                         
  -7   3  11         72.31        116.57        29.79 o                         
  -6   3  11        451.63        521.96        32.94 o                         
  -5   3  11       1547.54       1596.76        46.08 o                         
  -4   3  11        136.47        149.98        21.47 o                         
  -3   3  11       1288.32       1348.26        36.20 o                         
  -2   3  11          3.30          2.09         7.95 o                         
  -1   3  11       3283.36       3116.41        42.53 o                         
   0   3  11       6828.58       6699.45        67.72 o                         
   1   3  11       3231.26       3130.81        35.55 o                         
   2   3  11        443.67        456.73        13.77 o                         
   3   3  11        861.18        898.62        17.59 o                         
   4   3  11       2598.36       2538.89        36.37 o                         
   5   3  11       2031.03       1991.32        36.27 o                         
   6   3  11        152.28        193.86        24.42 o                         
   7   3  11       1310.74       1408.62        65.38 o                         
  -8   4  11         56.42         37.77        31.70 o                         
  -7   4  11       2403.95       2684.92        99.77 o                         
  -6   4  11       1534.90       1577.38        50.70 o                         
  -5   4  11        103.60        100.57        20.06 o                         
  -4   4  11          0.04          4.46        11.63 o                         
  -3   4  11         61.99         77.98        11.68 o                         
  -2   4  11       5175.97       5012.51        60.23 o                         
  -1   4  11       3332.81       3344.40        47.51 o                         
   0   4  11        265.02        246.45        12.31 o                         
   1   4  11       1786.93       1791.36        26.66 o                         
   2   4  11        371.05        384.08        14.52 o                         
   3   4  11       1172.46       1187.10        23.00 o                         
   4   4  11         48.01         42.00        11.80 o                         
   5   4  11        472.89        494.12        22.38 o                         
   6   4  11       2189.54       2135.69        73.69 o                         
   7   4  11        662.80        683.76        39.56 o                         
  -8   5  11         93.73        146.54        41.90 o                         
  -7   5  11        198.11        170.52        35.63 o                         
  -6   5  11         62.14         54.79        21.94 o                         
  -5   5  11        456.92        438.27        28.38 o                         
  -4   5  11         61.23         65.62        14.50 o                         
  -3   5  11        737.99        741.64        26.58 o                         
  -2   5  11        198.32        236.54        20.93 o                         
  -1   5  11        288.93        270.50        16.51 o                         
   0   5  11        758.64        799.19        20.25 o                         
   1   5  11       3714.61       3527.78        43.14 o                         
   2   5  11         95.22         80.09         9.60 o                         
   3   5  11         98.56         70.24        11.06 o                         
   4   5  11          4.29         12.59        14.47 o                         
   5   5  11        169.47        189.23        18.89 o                         
   6   5  11        211.32        276.84        36.69 o                         
   7   5  11        323.48        303.01        31.44 o                         
  -8   6  11        587.66        508.91        56.70 o                         
  -7   6  11          4.89        -26.21        26.21 o                         
  -6   6  11        412.00        392.41        30.82 o                         
  -5   6  11        442.34        459.22        46.66 o                         
  -4   6  11          1.54        -16.59        16.59 o                         
  -3   6  11        370.81        345.66        20.87 o                         
  -2   6  11        383.50        365.33        17.79 o                         
  -1   6  11       1812.27       1720.24        33.86 o                         
   0   6  11         36.11         20.87         9.10 o                         
   1   6  11        141.52        130.11        10.74 o                         
   2   6  11        153.04        167.09        13.69 o                         
   3   6  11       2119.75       2063.51        42.55 o                         
   4   6  11        438.67        421.85        28.21 o                         
   5   6  11        146.24        109.79        17.54 o                         
   6   6  11          2.31         -2.90        21.49 o                         
   7   6  11         32.21          2.85        24.20 o                         
  -8   7  11        325.87        298.30        72.55 o                         
  -7   7  11        182.68        169.16        64.05 o                         
  -6   7  11         88.29        120.39        27.17 o                         
  -5   7  11       1365.81       1462.17        53.49 o                         
  -4   7  11        320.38        302.02        40.56 o                         
  -3   7  11         69.97         59.80        13.94 o                         
  -2   7  11        262.86        285.42        18.61 o                         
  -1   7  11          8.43         16.62        10.76 o                         
   0   7  11       1828.36       1811.24        31.47 o                         
   1   7  11         53.10         41.16        12.69 o                         
   2   7  11       1955.71       1999.17        36.56 o                         
   3   7  11        567.36        625.87        30.99 o                         
   4   7  11       1256.93       1216.75        47.39 o                         
   5   7  11       3888.62       3909.75        62.44 o                         
   6   7  11        175.10        115.48        25.00 o                         
   7   7  11        126.80         75.18        24.17 o                         
  -8   8  11         41.29        -48.95        48.95 o                         
  -7   8  11         64.19         68.56        36.75 o                         
  -6   8  11        646.41        679.34        51.78 o                         
  -5   8  11        391.41        401.16        33.27 o                         
  -4   8  11        254.84        245.33        26.97 o                         
  -3   8  11       4046.27       4017.94        66.73 o                         
  -2   8  11       5198.51       5290.77        75.99 o                         
  -1   8  11       2233.68       2200.81        40.03 o                         
   0   8  11         96.74         78.72        14.14 o                         
   1   8  11        658.25        651.82        22.92 o                         
   2   8  11        970.41        960.64        28.83 o                         
   3   8  11        647.44        659.34        31.84 o                         
   4   8  11         24.03         10.53        15.05 o                         
   5   8  11         30.58         27.04        17.84 o                         
   6   8  11        344.57        334.02        30.59 o                         
   7   8  11        144.03        133.39        28.68 o                         
  -8   9  11        383.66        350.79        62.61 o                         
  -7   9  11        147.18         98.84        40.37 o                         
  -6   9  11        503.60        462.86        47.00 o                         
  -5   9  11       1370.10       1330.05        53.59 o                         
  -4   9  11       5954.15       6135.19       115.95 o                         
  -3   9  11       1494.98       1498.81        38.28 o                         
  -2   9  11        488.60        459.59        23.10 o                         
  -1   9  11          7.79        -10.73        10.73 o                         
   0   9  11        642.39        620.11        25.11 o                         
   1   9  11       1212.06       1190.55        29.72 o                         
   2   9  11         85.30         49.10        13.62 o                         
   3   9  11       3578.21       3595.59        70.28 o                         
   4   9  11       3206.40       3146.88        62.56 o                         
   5   9  11        974.52       1005.35        39.32 o                         
   6   9  11         17.31         16.29        20.70 o                         
  -7  10  11         11.50         14.31        38.06 o                         
  -6  10  11        170.29        171.96        38.01 o                         
  -5  10  11        352.22        355.69        41.38 o                         
  -4  10  11        985.03        963.82        45.73 o                         
  -3  10  11       2471.60       2488.62        66.47 o                         
  -2  10  11       2113.33       2173.90        43.03 o                         
  -1  10  11        544.55        510.64        28.08 o                         
   0  10  11         12.83          7.34        12.41 o                         
   1  10  11       1209.18       1153.69        32.22 o                         
   2  10  11       1327.30       1433.40        43.11 o                         
   3  10  11       1025.13       1041.17        40.84 o                         
   4  10  11         21.27         10.92        18.89 o                         
   5  10  11        128.22        109.46        24.66 o                         
   6  10  11        282.04        239.43        27.42 o                         
  -7  11  11        368.48        299.46        49.37 o                         
  -6  11  11        103.72         46.63        34.18 o                         
  -5  11  11        169.40        182.69        41.90 o                         
  -4  11  11        494.50        525.84        43.81 o                         
  -3  11  11        360.04        324.58        27.60 o                         
  -2  11  11       1528.01       1441.55        38.59 o                         
  -1  11  11         60.80         44.41        14.92 o                         
   0  11  11        272.60        221.30        19.39 o                         
   1  11  11        832.77        814.47        30.15 o                         
   2  11  11        810.79        812.15        36.40 o                         
   3  11  11        214.18        187.34        23.62 o                         
   4  11  11         17.01         17.48        19.68 o                         
   5  11  11        604.14        555.04        43.79 o                         
   6  11  11        352.48        327.55        32.67 o                         
  -7  12  11         89.20         56.16        41.56 o                         
  -6  12  11        239.97        274.04        44.29 o                         
  -5  12  11        668.64        631.06        51.63 o                         
  -4  12  11       1341.51       1433.05        66.02 o                         
  -3  12  11         23.16         31.72        20.89 o                         
  -2  12  11          5.44         -2.68        14.27 o                         
  -1  12  11        203.70        259.80        21.02 o                         
   0  12  11        174.14        142.68        17.28 o                         
   1  12  11        470.38        457.36        24.63 o                         
   2  12  11        506.68        565.53        43.41 o                         
   3  12  11        322.09        366.05        29.79 o                         
   4  12  11        314.68        322.95        31.75 o                         
   5  12  11         52.27         81.10        26.19 o                         
   6  12  11         19.00         46.55        26.27 o                         
  -7  13  11         19.46          8.04        44.48 o                         
  -6  13  11         27.39         43.00        39.62 o                         
  -5  13  11          3.51        -30.74        30.74 o                         
  -4  13  11        263.88        248.22        47.58 o                         
  -3  13  11         50.85         62.27        26.69 o                         
  -2  13  11         18.50         -2.53        15.43 o                         
  -1  13  11       1534.11       1530.86        41.60 o                         
   0  13  11       2642.64       2627.94        50.63 o                         
   1  13  11       1454.70       1445.66        38.98 o                         
   2  13  11       1181.25       1220.66        40.94 o                         
   3  13  11          2.28         11.39        26.10 o                         
   4  13  11        358.06        388.43        34.07 o                         
   5  13  11          5.58          9.37        25.57 o                         
  -6  14  11       1754.51       1564.45        81.22 o                         
  -5  14  11         61.17         32.20        34.57 o                         
  -4  14  11        170.66        143.19        41.77 o                         
  -3  14  11        145.25        119.18        34.80 o                         
  -2  14  11       1210.88       1339.05        57.87 o                         
  -1  14  11        537.94        524.04        28.57 o                         
   0  14  11        355.76        391.02        24.27 o                         
   1  14  11       1255.75       1299.18        41.97 o                         
   2  14  11       1289.37       1286.88        53.61 o                         
   3  14  11        548.24        497.33        37.03 o                         
   4  14  11         96.86         85.74        27.36 o                         
   5  14  11        117.98        191.60        33.10 o                         
  -6  15  11         85.74        124.19        45.27 o                         
  -5  15  11        169.41        253.08       105.42 o                         
  -4  15  11        387.80        345.98        48.79 o                         
  -3  15  11        295.57        244.54        34.48 o                         
  -2  15  11        107.93        115.94        41.76 o                         
  -1  15  11        942.57        902.62        69.62 o                         
   0  15  11       5007.93       5046.92        82.97 o                         
   1  15  11        863.77        927.40        39.23 o                         
   2  15  11        406.10        392.06        30.28 o                         
   3  15  11         72.44         50.47        25.26 o                         
   4  15  11        355.81        414.13        45.96 o                         
   5  15  11        320.60        397.76        40.35 o                         
  -6  16  11        497.81        509.84        82.80 o                         
  -5  16  11        285.32        167.47        51.25 o                         
  -4  16  11        100.46         47.96        62.59 o                         
  -3  16  11        364.25        283.08        38.62 o                         
  -2  16  11        656.76        673.47        53.13 o                         
  -1  16  11        179.55        156.90        28.22 o                         
   0  16  11         44.47         11.75        20.72 o                         
   1  16  11        144.14        136.83        23.75 o                         
   2  16  11       1265.59       1244.60        47.24 o                         
   3  16  11        900.51        909.49        60.18 o                         
   4  16  11        213.98        258.84        34.85 o                         
  -5  17  11          0.54        -35.55        47.04 o                         
  -4  17  11         30.60         -8.97        36.86 o                         
  -3  17  11         11.64        -14.45        30.19 o                         
  -2  17  11        490.79        499.64        57.62 o                         
  -1  17  11        225.09        292.06        35.94 o                         
   0  17  11         13.02          6.59        25.93 o                         
   1  17  11        872.55        865.10        40.73 o                         
   2  17  11       1258.51       1226.63        54.46 o                         
   3  17  11        103.75         84.09        29.45 o                         
   4  17  11          1.39         15.23        28.21 o                         
  -4  18  11        592.91        695.23        73.71 o                         
  -3  18  11         46.45          7.73        33.58 o                         
  -2  18  11        481.67        481.18        48.64 o                         
  -1  18  11         25.57         12.00        31.89 o                         
   0  18  11        220.17        156.32        37.88 o                         
   1  18  11         50.28          2.56        27.85 o                         
   2  18  11         14.16        -10.63        21.96 o                         
   3  18  11        129.10        138.17        32.93 o                         
  -4  19  11       1112.56       1114.46        89.93 o                         
  -3  19  11        580.84        648.54        81.80 o                         
  -2  19  11          0.01        -17.26        54.31 o                         
  -1  19  11         78.19         19.96        44.86 o                         
   0  19  11          5.10        -31.57        31.57 o                         
   1  19  11        232.37        234.20        36.96 o                         
   2  19  11         19.25        -13.34        30.80 o                         
   3  19  11        729.67        853.37        46.13 o                         
  -3  20  11       1175.59       1306.55        97.50 o                         
  -2  20  11       1150.97       1162.34       215.74 o                         
  -1  20  11         30.98         47.51        48.91 o                         
   0  20  11         70.83         52.58        49.69 o                         
   1  20  11        303.09        297.63        61.09 o                         
   2  20  11        832.07        740.98        83.90 o                         
  -1  21  11         84.79        106.98        59.06 o                         
   0  21  11        209.51         84.26        72.08 o                         
  -8   0  12        216.15        239.09        54.98 o                         
  -7   0  12        858.95        864.54        70.60 o                         
  -6   0  12        916.22        957.33        67.15 o                         
  -5   0  12        973.56       1049.23        50.52 o                         
  -4   0  12        865.87        837.60        37.70 o                         
  -3   0  12       2594.12       2487.95        58.66 o                         
  -2   0  12        264.87        268.39        22.35 o                         
  -1   0  12       3174.32       3163.71        59.55 o                         
   0   0  12         64.54         50.74        11.93 o                         
   1   0  12       1345.82       1419.56        34.70 o                         
   2   0  12      15632.59      15465.09       178.45 o                         
   3   0  12          1.12         51.08        11.28 o                         
   4   0  12       1321.84       1277.72        32.71 o                         
   5   0  12        255.75        241.02        24.05 o                         
   6   0  12          6.91        -26.87        26.87 o                         
   7   0  12        338.67        306.42        44.22 o                         
  -8   1  12          0.63        -22.19        31.37 o                         
  -7   1  12       1378.20       1402.55        61.41 o                         
  -6   1  12       2453.87       2489.42        70.19 o                         
  -5   1  12       2087.56       2228.99        49.46 o                         
  -4   1  12       2932.26       3065.04        52.11 o                         
  -3   1  12          6.93         -6.47         9.93 o                         
  -2   1  12        905.35        912.67        24.92 o                         
  -1   1  12        701.24        711.12        20.20 o                         
   0   1  12       1869.38       1828.39        27.38 o                         
   1   1  12        370.06        359.55        14.19 o                         
   2   1  12       2040.75       2193.93        46.48 o                         
   3   1  12       2937.97       3036.17        34.33 o                         
   4   1  12        858.51        856.09        20.29 o                         
   5   1  12        206.08        175.10        15.88 o                         
   6   1  12        736.78        780.29        32.88 o                         
   7   1  12        165.75        131.29        27.06 o                         
  -8   2  12        382.11        422.30        45.06 o                         
  -7   2  12        682.28        649.03        53.49 o                         
  -6   2  12          0.58          2.81        28.96 o                         
  -5   2  12        959.93       1037.86        40.07 o                         
  -4   2  12        837.95        803.29        25.99 o                         
  -3   2  12         10.86         27.87        11.09 o                         
  -2   2  12        399.18        404.99        17.57 o                         
  -1   2  12       1021.89       1001.76        22.77 o                         
   0   2  12       8331.79       8167.21        80.36 o                         
   1   2  12          7.52         -5.84         7.71 o                         
   2   2  12       2685.08       2620.82        33.78 o                         
   3   2  12       1875.43       1852.40        26.84 o                         
   4   2  12        210.02        216.19        13.00 o                         
   5   2  12        258.17        244.29        17.24 o                         
   6   2  12          9.47          4.71        17.27 o                         
   7   2  12         35.69         40.66        26.43 o                         
  -8   3  12         28.47         63.95        33.55 o                         
  -7   3  12        298.31        400.25        39.77 o                         
  -6   3  12        963.07        967.47        42.71 o                         
  -5   3  12        248.88        241.07        24.05 o                         
  -4   3  12         38.65         50.61        13.66 o                         
  -3   3  12       2382.21       2420.10        41.45 o                         
  -2   3  12        193.50        185.16        13.27 o                         
  -1   3  12         70.04         83.94        11.04 o                         
   0   3  12       4677.33       4517.34        53.68 o                         
   1   3  12          0.75         10.49         7.63 o                         
   2   3  12       1772.87       1674.82        25.20 o                         
   3   3  12         10.27         26.43         9.00 o                         
   4   3  12         12.42         -1.90        11.06 o                         
   5   3  12          1.44         -7.65        12.82 o                         
   6   3  12        516.04        576.07        34.68 o                         
   7   3  12        409.80        449.70        32.42 o                         
  -8   4  12         94.80        105.42        35.67 o                         
  -7   4  12        317.17        359.45        38.96 o                         
  -6   4  12        547.96        512.09        33.93 o                         
  -5   4  12        166.15        164.23        22.88 o                         
  -4   4  12       1242.39       1266.49        38.22 o                         
  -3   4  12        987.65       1052.72        27.71 o                         
  -2   4  12        679.28        661.84        21.50 o                         
  -1   4  12        208.90        225.40        16.81 o                         
   0   4  12         14.71         24.17         9.50 o                         
   1   4  12         92.53        104.47        11.35 o                         
   2   4  12         28.39         33.17         9.01 o                         
   3   4  12       1348.21       1258.33        28.53 o                         
   4   4  12        857.76        809.65        28.02 o                         
   5   4  12       1972.83       1992.18        39.94 o                         
   6   4  12        806.63        838.00        36.98 o                         
   7   4  12         40.62         74.27        23.23 o                         
  -8   5  12        206.95        173.05        52.30 o                         
  -7   5  12         26.12         21.67        31.77 o                         
  -6   5  12         65.19         98.42        23.73 o                         
  -5   5  12        213.12        220.76        24.35 o                         
  -4   5  12        153.78        158.47        16.86 o                         
  -3   5  12        462.85        493.45        24.64 o                         
  -2   5  12       4288.74       4419.08        60.84 o                         
  -1   5  12      10852.31      10382.70       124.46 o                         
   0   5  12       4587.06       4612.67        60.80 o                         
   1   5  12       1571.76       1575.20        29.78 o                         
   2   5  12       1529.18       1554.51        30.54 o                         
   3   5  12        484.30        458.14        22.81 o                         
   4   5  12       1068.07       1122.76        35.13 o                         
   5   5  12        648.91        690.77        28.67 o                         
   6   5  12       1103.86       1168.98        43.03 o                         
   7   5  12        189.34        156.70        26.37 o                         
  -8   6  12        975.06        958.44        77.14 o                         
  -7   6  12       1075.40       1097.64        58.20 o                         
  -6   6  12        527.08        528.75        37.56 o                         
  -5   6  12        562.12        577.77        37.33 o                         
  -4   6  12       1358.73       1440.93        50.33 o                         
  -3   6  12       1935.63       1911.79        43.44 o                         
  -2   6  12       2194.84       2136.10        39.11 o                         
  -1   6  12        352.78        302.04        18.35 o                         
   0   6  12       4380.37       4268.94        57.47 o                         
   1   6  12        468.52        482.47        17.79 o                         
   2   6  12          9.97         11.72        10.79 o                         
   3   6  12        412.13        376.66        23.25 o                         
   4   6  12        515.01        545.76        28.64 o                         
   5   6  12       3688.24       3654.96        60.65 o                         
   6   6  12       1814.64       1757.51        50.41 o                         
   7   6  12          2.35        -21.39        21.39 o                         
  -8   7  12          6.27        -47.57        47.57 o                         
  -7   7  12        235.56        163.25        48.96 o                         
  -6   7  12         11.80         12.29        24.46 o                         
  -5   7  12       1287.34       1410.97        91.21 o                         
  -4   7  12        193.26        107.69        23.92 o                         
  -3   7  12       1787.02       1901.29        44.24 o                         
  -2   7  12       2726.99       2597.21        51.53 o                         
  -1   7  12        936.50        958.98        29.35 o                         
   0   7  12       1027.22       1068.92        27.76 o                         
   1   7  12        390.52        371.70        18.54 o                         
   2   7  12       2380.97       2395.81        41.97 o                         
   3   7  12       1447.10       1381.36        43.24 o                         
   4   7  12        125.16        137.55        19.87 o                         
   5   7  12         15.66         24.83        18.68 o                         
   6   7  12        211.24        252.92        26.23 o                         
  -8   8  12         73.77         52.45        53.31 o                         
  -7   8  12        185.15        207.12        44.42 o                         
  -6   8  12        309.56        329.58        41.82 o                         
  -5   8  12         16.15          1.89        22.50 o                         
  -4   8  12       2358.20       2391.11        77.60 o                         
  -3   8  12       2317.44       2278.96        58.11 o                         
  -2   8  12        170.27        130.92        17.23 o                         
  -1   8  12        936.53        853.54        30.21 o                         
   0   8  12        225.72        259.38        23.77 o                         
   1   8  12       1777.07       1754.19        35.75 o                         
   2   8  12        145.34        122.85        20.53 o                         
   3   8  12       1712.05       1660.51        49.98 o                         
   4   8  12        906.77       1000.00        41.98 o                         
   5   8  12        130.26         84.49        23.56 o                         
   6   8  12        114.43        138.65        24.65 o                         
  -7   9  12        360.90        323.49        47.92 o                         
  -6   9  12          0.37         13.40        40.47 o                         
  -5   9  12         88.17         55.95        25.61 o                         
  -4   9  12        115.03        100.84        36.70 o                         
  -3   9  12        447.85        395.59        25.81 o                         
  -2   9  12        897.86        910.83        33.30 o                         
  -1   9  12         80.34         96.83        16.13 o                         
   0   9  12          5.87         -6.26        11.93 o                         
   1   9  12         41.14         50.94        13.00 o                         
   2   9  12          4.63         -3.56        12.06 o                         
   3   9  12        190.40        226.54        24.30 o                         
   4   9  12          0.23          3.41        18.80 o                         
   5   9  12          0.03        -21.13        21.13 o                         
   6   9  12         17.19         -1.72        21.49 o                         
  -7  10  12        409.11        417.58        68.47 o                         
  -6  10  12        101.55         36.54        35.49 o                         
  -5  10  12         67.50         55.33        31.17 o                         
  -4  10  12        707.58        741.90        41.76 o                         
  -3  10  12        173.28        182.96        25.52 o                         
  -2  10  12         30.36         19.41        15.01 o                         
  -1  10  12        192.18        224.43        21.94 o                         
   0  10  12         47.58         48.73        14.61 o                         
   1  10  12       1954.04       1961.78        42.48 o                         
   2  10  12       1192.13       1178.79        38.53 o                         
   3  10  12          1.43         -4.74        18.02 o                         
   4  10  12        768.90        853.08        42.22 o                         
   5  10  12          9.23          2.82        25.17 o                         
   6  10  12          6.35          2.66        26.49 o                         
  -7  11  12          2.27         -1.53        38.69 o                         
  -6  11  12        937.82        841.23        61.70 o                         
  -5  11  12       2262.97       2184.04        90.64 o                         
  -4  11  12        466.52        480.08        40.14 o                         
  -3  11  12         73.74         50.16        22.82 o                         
  -2  11  12        952.11        912.16        44.28 o                         
  -1  11  12        745.78        730.47        31.76 o                         
   0  11  12        185.29        181.86        19.37 o                         
   1  11  12         90.87         95.68        16.27 o                         
   2  11  12       1153.04       1164.74        39.53 o                         
   3  11  12       3445.68       3322.57        71.90 o                         
   4  11  12        243.78        220.84        29.18 o                         
   5  11  12        331.42        348.37        34.56 o                         
   6  11  12         24.60         53.90        28.27 o                         
  -7  12  12        594.89        544.33        59.68 o                         
  -6  12  12          2.03        -34.36        34.36 o                         
  -5  12  12        104.91         19.28        33.83 o                         
  -4  12  12        454.85        418.26        49.15 o                         
  -3  12  12       2617.12       2798.60       138.40 o                         
  -2  12  12        250.82        289.53        24.67 o                         
  -1  12  12         47.74         51.80        16.81 o                         
   0  12  12       1781.36       1808.23        42.96 o                         
   1  12  12       2814.54       2762.03        53.18 o                         
   2  12  12        742.96        764.38        35.08 o                         
   3  12  12          0.74        -18.36        19.50 o                         
   4  12  12        295.56        328.09        33.55 o                         
   5  12  12       1395.79       1477.81        61.83 o                         
  -6  13  12       1163.45       1147.21        72.51 o                         
  -5  13  12          5.38        -13.28        33.11 o                         
  -4  13  12         71.38         95.75        34.26 o                         
  -3  13  12        354.47        361.22        51.88 o                         
  -2  13  12        227.50        271.42        25.57 o                         
  -1  13  12       3366.07       3358.42        63.17 o                         
   0  13  12         11.85         11.02        15.83 o                         
   1  13  12        462.19        496.84        27.27 o                         
   2  13  12        151.26        179.45        26.03 o                         
   3  13  12        183.47        203.02        28.34 o                         
   4  13  12        397.61        418.34        36.94 o                         
   5  13  12         17.51         67.31        28.81 o                         
  -6  14  12          0.19         10.42        39.09 o                         
  -5  14  12          3.25         35.62        36.22 o                         
  -4  14  12         16.54        -10.97        38.41 o                         
  -3  14  12        201.92        202.66        51.74 o                         
  -2  14  12        117.11        106.13        32.48 o                         
  -1  14  12        426.14        415.89        27.53 o                         
   0  14  12        278.80        270.95        24.88 o                         
   1  14  12        286.33        293.90        26.06 o                         
   2  14  12          0.43         16.60        19.31 o                         
   3  14  12        242.92        239.88        30.96 o                         
   4  14  12          0.71         26.39        35.51 o                         
   5  14  12        215.00        198.63        33.97 o                         
  -6  15  12        329.11        271.55        65.23 o                         
  -5  15  12          5.83        -46.25        82.31 o                         
  -4  15  12         13.38         50.60        44.80 o                         
  -3  15  12         15.57         -0.24        33.88 o                         
  -2  15  12         53.56         38.20        27.25 o                         
  -1  15  12        190.09        135.05        33.89 o                         
   0  15  12         29.26         16.12        19.16 o                         
   1  15  12        391.77        424.53        30.22 o                         
   2  15  12         10.60         19.23        21.34 o                         
   3  15  12         30.37          4.21        24.22 o                         
   4  15  12        529.63        556.27        61.62 o                         
  -5  16  12        168.90        204.84        93.00 o                         
  -4  16  12         34.29         35.41        44.68 o                         
  -3  16  12        680.58        694.82        89.84 o                         
  -2  16  12        298.33        308.83        41.23 o                         
  -1  16  12         94.99        147.28        29.96 o                         
   0  16  12        767.38        786.45        38.21 o                         
   1  16  12        774.23        723.21        37.95 o                         
   2  16  12         67.55         53.42        23.14 o                         
   3  16  12        112.16        129.76        26.34 o                         
   4  16  12         78.41         52.65        28.80 o                         
  -5  17  12        541.89        569.89        81.34 o                         
  -4  17  12        195.61        287.87        60.03 o                         
  -3  17  12          1.41        -40.15        40.15 o                         
  -2  17  12        206.88        226.89        47.42 o                         
  -1  17  12        944.82        887.13        66.01 o                         
   0  17  12         34.02         48.16        28.71 o                         
   1  17  12          2.13          1.20        21.34 o                         
   2  17  12        438.73        436.32        36.16 o                         
   3  17  12        611.84        625.92        40.67 o                         
  -4  18  12       1726.15       1563.94       101.04 o                         
  -3  18  12        589.99        477.20        67.57 o                         
  -2  18  12        196.87        197.67        41.22 o                         
  -1  18  12         11.28        -32.60        32.60 o                         
   0  18  12        323.51        228.88        41.89 o                         
   1  18  12       1282.22       1137.90        60.04 o                         
   2  18  12       1143.17       1133.19        50.03 o                         
   3  18  12        153.86         94.90        31.47 o                         
  -3  19  12          1.02         -9.28        53.31 o                         
  -2  19  12         26.65         13.54        39.82 o                         
  -1  19  12        135.66        123.90        55.29 o                         
   0  19  12          1.60          4.75        34.10 o                         
   1  19  12         31.19         36.98        36.10 o                         
   2  19  12        441.79        371.72        45.67 o                         
  -2  20  12          4.83        -10.50        50.78 o                         
  -1  20  12         13.98        -26.41        48.61 o                         
   0  20  12        145.31         96.84        50.97 o                         
  -8   1  13          3.23         22.44        33.49 o                         
  -7   1  13         65.90         96.25        30.89 o                         
  -6   1  13       1070.29       1008.92        49.81 o                         
  -5   1  13        381.24        418.95        24.50 o                         
  -4   1  13       1811.63       1840.70        37.94 o                         
  -3   1  13       1844.30       1923.13        37.58 o                         
  -2   1  13         64.02         69.28        12.45 o                         
  -1   1  13         19.60         20.61         9.51 o                         
   0   1  13        366.73        372.46        18.27 o                         
   1   1  13        351.40        347.35        14.79 o                         
   2   1  13       1618.03       1601.51        29.12 o                         
   3   1  13          1.85         81.17        31.19 o                         
   4   1  13        174.84        182.85        13.16 o                         
   5   1  13          7.65         18.23        13.13 o                         
   6   1  13         10.85        -24.26        24.85 o                         
  -8   2  13         15.65         78.48        35.47 o                         
  -7   2  13        216.35        187.77        34.61 o                         
  -6   2  13        328.42        317.50        34.66 o                         
  -5   2  13        403.32        468.06        30.50 o                         
  -4   2  13       1438.81       1492.18        34.92 o                         
  -3   2  13         69.33         63.76        13.02 o                         
  -2   2  13         57.92         53.47        12.51 o                         
  -1   2  13       4870.60       4779.35        60.63 o                         
   0   2  13        141.85        137.00        11.56 o                         
   1   2  13       2015.28       2077.75        32.57 o                         
   2   2  13        779.52        877.35        23.15 o                         
   3   2  13       3178.64       3057.86        41.03 o                         
   4   2  13       1453.02       1454.22        33.36 o                         
   5   2  13         76.96         69.65        17.24 o                         
   6   2  13          9.43          0.43        18.57 o                         
  -8   3  13        309.13        308.35        43.15 o                         
  -7   3  13       1916.00       2035.66        73.57 o                         
  -6   3  13       1412.62       1594.08        52.72 o                         
  -5   3  13         97.53         78.96        20.58 o                         
  -4   3  13        683.65        688.57        43.93 o                         
  -3   3  13       2435.49       2431.26        43.12 o                         
  -2   3  13       2480.27       2466.02        40.27 o                         
  -1   3  13        413.32        450.23        19.05 o                         
   0   3  13       1596.51       1585.72        28.47 o                         
   1   3  13       2769.21       2661.26        40.12 o                         
   2   3  13        652.14        703.17        24.06 o                         
   3   3  13       1740.75       1641.69        30.18 o                         
   4   3  13        200.09        230.55        22.82 o                         
   5   3  13        716.57        708.43        34.29 o                         
   6   3  13        353.68        371.77        37.70 o                         
  -8   4  13        444.00        396.23        45.55 o                         
  -7   4  13          5.40         12.29        28.36 o                         
  -6   4  13       2423.52       2563.15        87.92 o                         
  -5   4  13        319.24        299.16        35.32 o                         
  -4   4  13       1723.00       1703.35        39.73 o                         
  -3   4  13        765.11        804.88        27.03 o                         
  -2   4  13          3.38         -8.12        10.83 o                         
  -1   4  13       1972.37       1874.64        37.07 o                         
   0   4  13       1421.17       1360.64        29.82 o                         
   1   4  13          3.87          3.81        10.26 o                         
   2   4  13        849.49        789.34        24.52 o                         
   3   4  13        172.54        176.67        14.76 o                         
   4   4  13       2657.39       2658.33        54.98 o                         
   5   4  13        354.41        327.19        26.92 o                         
   6   4  13        311.36        313.04        29.77 o                         
  -8   5  13          7.59         34.38        35.51 o                         
  -7   5  13        300.54        306.86        40.23 o                         
  -6   5  13         37.68         30.48        22.78 o                         
  -5   5  13         12.45          2.17        20.40 o                         
  -4   5  13          2.47          0.32        15.16 o                         
  -3   5  13          3.10        -16.63        20.11 o                         
  -2   5  13        621.39        592.15        23.82 o                         
  -1   5  13          9.39         16.83        11.45 o                         
   0   5  13       3028.77       2915.91        47.82 o                         
   1   5  13        473.34        483.54        23.36 o                         
   2   5  13        696.73        695.71        28.30 o                         
   3   5  13        946.00        945.75        28.69 o                         
   4   5  13        160.50        129.52        23.38 o                         
   5   5  13        289.72        309.28        27.05 o                         
   6   5  13         12.34        -18.69        19.84 o                         
  -8   6  13         26.34         79.88        51.66 o                         
  -7   6  13         70.26         84.00        37.16 o                         
  -6   6  13        281.64        347.09        45.34 o                         
  -5   6  13        713.09        714.06        43.01 o                         
  -4   6  13        474.45        394.84        32.05 o                         
  -3   6  13         26.06         16.06        16.01 o                         
  -2   6  13         10.11         12.40        11.83 o                         
  -1   6  13        538.29        571.40        26.11 o                         
   0   6  13       1061.99       1110.39        29.63 o                         
   1   6  13        237.65        234.16        17.27 o                         
   2   6  13          4.21          0.10        11.71 o                         
   3   6  13         51.65         66.40        15.63 o                         
   4   6  13        227.53        250.17        29.64 o                         
   5   6  13        530.57        561.50        33.84 o                         
   6   6  13        223.49        206.17        28.91 o                         
  -7   7  13       1161.90       1102.27        86.73 o                         
  -6   7  13        407.37        421.85        38.85 o                         
  -5   7  13          0.25         -9.62        22.99 o                         
  -4   7  13         21.72         -3.79        20.09 o                         
  -3   7  13       1033.54        873.13        33.72 o                         
  -2   7  13       2345.20       2362.27        46.69 o                         
  -1   7  13        944.94       1029.21        31.66 o                         
   0   7  13         15.20         43.31        13.05 o                         
   1   7  13        230.74        244.18        18.58 o                         
   2   7  13         37.76         19.89        12.21 o                         
   3   7  13        100.81        113.62        18.87 o                         
   4   7  13         13.25         -2.50        17.25 o                         
   5   7  13        583.99        539.08        34.27 o                         
   6   7  13        889.35       1003.78        54.32 o                         
  -7   8  13        226.99        226.78        61.55 o                         
  -6   8  13          2.68        -25.04        25.04 o                         
  -5   8  13        195.74        210.82        30.20 o                         
  -4   8  13        731.18        706.32        41.43 o                         
  -3   8  13        451.52        444.87        26.02 o                         
  -2   8  13        413.14        433.17        25.70 o                         
  -1   8  13       1221.88       1206.95        36.70 o                         
   0   8  13       3816.63       3833.42        63.58 o                         
   1   8  13       2212.20       2163.06        44.59 o                         
   2   8  13        674.49        644.20        25.64 o                         
   3   8  13       2818.23       2759.18        57.78 o                         
   4   8  13       1920.86       1945.12        56.62 o                         
   5   8  13         29.38          6.94        21.29 o                         
   6   8  13         16.02         42.19        24.52 o                         
  -7   9  13         93.82          5.27        46.06 o                         
  -6   9  13        715.75        734.62        58.95 o                         
  -5   9  13        741.19        773.76        46.99 o                         
  -4   9  13        902.57        926.28        46.78 o                         
  -3   9  13       3842.65       3960.46        70.54 o                         
  -2   9  13       1367.49       1259.70        39.02 o                         
  -1   9  13        743.85        771.17        41.03 o                         
   0   9  13        504.87        458.16        38.61 o                         
   1   9  13        809.69        860.26        29.66 o                         
   2   9  13       2699.26       2665.71        48.38 o                         
   3   9  13        462.10        433.92        28.26 o                         
   4   9  13        946.40        944.06        50.04 o                         
   5   9  13       1035.10       1025.36        50.42 o                         
   6   9  13       1545.81       1563.50        63.32 o                         
  -7  10  13        227.72        294.49        49.26 o                         
  -6  10  13         69.34         56.90        37.02 o                         
  -5  10  13        519.09        484.25        47.00 o                         
  -4  10  13        172.68        153.74        27.93 o                         
  -3  10  13         78.41         94.09        28.73 o                         
  -2  10  13        875.85        830.55        34.71 o                         
  -1  10  13       1338.12       1348.08        45.16 o                         
   0  10  13       2347.23       2469.05        52.88 o                         
   1  10  13       1224.01       1196.95        36.20 o                         
   2  10  13          2.11         14.53        16.19 o                         
   3  10  13        975.65       1010.48        40.67 o                         
   4  10  13        425.07        368.90        33.73 o                         
   5  10  13        197.72        222.52        31.29 o                         
  -7  11  13         14.83        -11.81        48.13 o                         
  -6  11  13         32.61         58.50        39.55 o                         
  -5  11  13         13.56         18.16        33.41 o                         
  -4  11  13          0.50         11.17        23.42 o                         
  -3  11  13        439.25        425.91        35.33 o                         
  -2  11  13        361.77        364.47        28.80 o                         
  -1  11  13        779.96        736.57        36.65 o                         
   0  11  13         16.00        -16.75        16.75 o                         
   1  11  13         75.87         69.98        17.07 o                         
   2  11  13         18.06         -3.04        17.16 o                         
   3  11  13        453.44        448.51        38.29 o                         
   4  11  13        174.33        174.29        29.21 o                         
   5  11  13       1287.18       1289.14        58.18 o                         
  -6  12  13         96.31        109.51        42.48 o                         
  -5  12  13        780.35        757.86        96.96 o                         
  -4  12  13        366.10        299.98        41.37 o                         
  -3  12  13         22.00        -12.15        26.63 o                         
  -2  12  13         25.42         10.12        19.32 o                         
  -1  12  13        298.28        260.62        25.38 o                         
   0  12  13         51.17         32.47        17.07 o                         
   1  12  13         18.83         27.76        18.62 o                         
   2  12  13         15.28          8.46        18.99 o                         
   3  12  13        323.32        350.59        29.47 o                         
   4  12  13         32.08         28.16        24.82 o                         
   5  12  13        292.11        293.41        36.04 o                         
  -6  13  13        155.05        118.56        53.89 o                         
  -5  13  13         20.15        -15.53        35.44 o                         
  -4  13  13          4.12        -37.75        37.75 o                         
  -3  13  13        797.45        653.21        64.42 o                         
  -2  13  13        366.14        374.44        31.20 o                         
  -1  13  13         89.37         34.06        26.22 o                         
   0  13  13        524.72        557.59        31.28 o                         
   1  13  13       1270.02       1324.37        41.58 o                         
   2  13  13        709.16        744.75        37.13 o                         
   3  13  13        292.29        274.00        28.76 o                         
   4  13  13        417.50        427.34        38.23 o                         
   5  13  13          3.03          0.78        28.19 o                         
  -6  14  13       1145.80       1041.19        73.66 o                         
  -5  14  13       1908.09       2034.85       109.32 o                         
  -4  14  13        296.94        332.88        54.89 o                         
  -3  14  13       1673.90       1707.76        95.17 o                         
  -2  14  13         94.98         48.61        30.75 o                         
  -1  14  13       2507.03       2624.04        73.26 o                         
   0  14  13        385.36        386.31        28.96 o                         
   1  14  13        484.55        459.73        38.12 o                         
   2  14  13        218.08        258.44        28.58 o                         
   3  14  13        196.75        221.17        35.83 o                         
   4  14  13        976.58        983.78        57.27 o                         
  -5  15  13         54.91         20.63        85.48 o                         
  -4  15  13         22.65         60.81        61.61 o                         
  -3  15  13        395.40        373.63       121.98 o                         
  -2  15  13        454.64        456.21        54.95 o                         
  -1  15  13        109.08        116.57        24.70 o                         
   0  15  13       1883.69       2074.20        55.23 o                         
   1  15  13       1485.10       1563.87        83.61 o                         
   2  15  13       1970.88       2103.13        60.55 o                         
   3  15  13        637.44        665.24        40.69 o                         
   4  15  13        184.95        137.68        33.84 o                         
  -5  16  13       1165.60       1103.22       192.60 o                         
  -4  16  13       1387.73       1501.43       100.55 o                         
  -3  16  13        190.97        109.51        72.81 o                         
  -2  16  13          4.59         21.14        41.22 o                         
  -1  16  13         13.59         41.27        28.84 o                         
   0  16  13        324.41        355.16        32.49 o                         
   1  16  13         43.85         44.21        23.38 o                         
   2  16  13         41.52         50.10        25.22 o                         
   3  16  13        279.50        251.99        32.11 o                         
  -4  17  13        138.08         91.04        64.29 o                         
  -3  17  13         12.68         46.20        49.02 o                         
  -2  17  13        233.71        235.66        57.93 o                         
  -1  17  13        263.54        222.34        36.93 o                         
   0  17  13        122.62        104.25        38.60 o                         
   1  17  13        167.39        175.73        28.51 o                         
   2  17  13        826.96        832.81        45.17 o                         
   3  17  13        181.79        156.94        31.02 o                         
  -3  18  13         10.10         -4.20        52.60 o                         
  -2  18  13          1.32        -16.89        46.51 o                         
  -1  18  13        581.11        462.16        51.74 o                         
   0  18  13          7.96         33.73        35.74 o                         
   1  18  13        156.81        127.88        32.60 o                         
   2  18  13          0.60         13.57        27.44 o                         
  -2  19  13          6.08        -44.33        44.33 o                         
  -1  19  13        137.73        122.28        42.44 o                         
   0  19  13        174.34        156.25        43.40 o                         
   1  19  13        318.07        310.31        49.23 o                         
  -8   0  14        116.33         50.54       103.50 o                         
  -7   0  14          5.34          9.84        43.90 o                         
  -6   0  14       2040.78       1984.08        95.05 o                         
  -5   0  14       4412.10       4516.01       110.53 o                         
  -4   0  14       1137.01       1164.48        49.69 o                         
  -3   0  14        682.09        725.70        65.69 o                         
  -2   0  14        218.30        242.64        24.25 o                         
  -1   0  14       4599.86       4592.59        81.23 o                         
   0   0  14        324.85        303.12        22.95 o                         
   1   0  14       8746.26       8536.19       117.44 o                         
   2   0  14       4927.86       4909.59       108.86 o                         
   3   0  14       3771.89       3794.23        68.25 o                         
   4   0  14        253.87        292.38        23.22 o                         
   5   0  14         19.67         25.75        26.03 o                         
   6   0  14        388.52        515.23        42.71 o                         
  -8   1  14        129.51        164.23        39.71 o                         
  -7   1  14        327.96        250.22        36.23 o                         
  -6   1  14         66.58         -0.89        26.15 o                         
  -5   1  14       2097.30       2093.17        47.31 o                         
  -4   1  14       2314.27       2416.84        45.39 o                         
  -3   1  14       2432.41       2517.52        45.21 o                         
  -2   1  14        565.88        586.18        23.80 o                         
  -1   1  14         17.32         20.03        12.51 o                         
   0   1  14        497.29        521.98        19.11 o                         
   1   1  14       1078.65       1025.74        23.71 o                         
   2   1  14         15.45         30.18        10.30 o                         
   3   1  14        256.89        284.42        19.87 o                         
   4   1  14       1422.71       1480.85        35.52 o                         
   5   1  14        119.13        116.74        22.93 o                         
   6   1  14         15.26        -14.90        23.06 o                         
  -8   2  14        199.54        196.52        40.70 o                         
  -7   2  14        314.60        308.35        39.01 o                         
  -6   2  14         94.39         96.58        27.87 o                         
  -5   2  14        136.96        133.00        23.04 o                         
  -4   2  14        167.81        170.58        17.77 o                         
  -3   2  14        174.65        154.81        16.37 o                         
  -2   2  14       2423.67       2432.14        44.18 o                         
  -1   2  14         10.91          8.97        11.84 o                         
   0   2  14       1201.24       1179.69        25.99 o                         
   1   2  14       3011.11       2995.13        40.14 o                         
   2   2  14        197.24        179.68        14.72 o                         
   3   2  14       1830.49       1852.76        37.94 o                         
   4   2  14       1617.59       1627.04        51.23 o                         
   5   2  14          0.84          4.26        18.27 o                         
   6   2  14        174.79        137.55        25.62 o                         
  -8   3  14        152.23         84.73        38.50 o                         
  -7   3  14        148.66        126.96        33.78 o                         
  -6   3  14        396.89        386.19        32.91 o                         
  -5   3  14       1056.15       1126.18        45.27 o                         
  -4   3  14          9.97         10.10        14.92 o                         
  -3   3  14        909.06        936.37        29.59 o                         
  -2   3  14       2644.03       2594.38        43.18 o                         
  -1   3  14        716.64        656.93        24.85 o                         
   0   3  14         42.03         36.96        11.26 o                         
   1   3  14       2798.21       2716.13        44.53 o                         
   2   3  14        402.18        375.82        19.70 o                         
   3   3  14        554.92        537.85        28.21 o                         
   4   3  14          5.13        -17.70        17.70 o                         
   5   3  14         73.82         25.83        19.35 o                         
   6   3  14         21.95         32.03        29.23 o                         
  -7   4  14        196.27        205.92        44.34 o                         
  -6   4  14        170.84        158.85        28.59 o                         
  -5   4  14        271.40        241.71        27.81 o                         
  -4   4  14        200.56        171.66        19.32 o                         
  -3   4  14        807.76        901.74        32.44 o                         
  -2   4  14       1795.79       1845.95        38.87 o                         
  -1   4  14       2985.13       2971.33        49.85 o                         
   0   4  14        164.75        171.02        14.82 o                         
   1   4  14         27.45         22.32        14.37 o                         
   2   4  14        220.38        229.76        16.75 o                         
   3   4  14         25.17         28.56        15.15 o                         
   4   4  14        221.51        261.94        23.39 o                         
   5   4  14        151.35        117.44        20.81 o                         
   6   4  14        205.13        128.38        28.75 o                         
  -7   5  14        265.67        252.46        55.70 o                         
  -6   5  14         32.63         17.31        27.27 o                         
  -5   5  14        124.88         58.73        25.70 o                         
  -4   5  14         45.44         71.70        18.22 o                         
  -3   5  14       1569.11       1569.05        40.12 o                         
  -2   5  14        101.08        101.45        15.59 o                         
  -1   5  14       1153.63       1213.70        32.42 o                         
   0   5  14        616.38        630.52        25.51 o                         
   1   5  14       1881.91       1832.92        36.38 o                         
   2   5  14         74.00         93.99        16.46 o                         
   3   5  14          2.48        -10.77        15.55 o                         
   4   5  14       1443.47       1361.91        40.06 o                         
   5   5  14       2939.81       3049.60        67.98 o                         
   6   5  14        441.28        530.34        40.88 o                         
  -7   6  14        841.67        822.07        61.21 o                         
  -6   6  14        273.18        267.17        35.13 o                         
  -5   6  14        311.60        259.41        32.43 o                         
  -4   6  14        219.92        205.88        26.04 o                         
  -3   6  14       1411.02       1418.40        41.58 o                         
  -2   6  14       7416.99       7591.01        95.31 o                         
  -1   6  14       1319.24       1408.67        37.16 o                         
   0   6  14        401.81        413.23        21.64 o                         
   1   6  14          6.08          5.86        13.85 o                         
   2   6  14        667.11        651.29        29.01 o                         
   3   6  14        709.08        787.98        38.93 o                         
   4   6  14         14.91         48.93        17.34 o                         
   5   6  14        911.27       1023.10        44.53 o                         
   6   6  14       1895.55       1946.06        71.60 o                         
  -7   7  14        410.93        428.34        49.50 o                         
  -6   7  14        197.34        183.11        34.54 o                         
  -5   7  14        251.93        244.05        36.84 o                         
  -4   7  14       1119.61       1067.66        49.71 o                         
  -3   7  14         69.98         86.01        18.32 o                         
  -2   7  14         15.94          5.34        14.73 o                         
  -1   7  14        695.15        748.82        30.41 o                         
   0   7  14       1638.36       1581.25        38.42 o                         
   1   7  14       2343.62       2294.51        48.48 o                         
   2   7  14        243.25        231.62        20.73 o                         
   3   7  14        822.48        876.67        48.25 o                         
   4   7  14        735.48        756.34        37.03 o                         
   5   7  14        184.61        183.55        26.53 o                         
   6   7  14       1031.08       1046.57        84.01 o                         
  -7   8  14         49.41         42.38        41.32 o                         
  -6   8  14          9.13          6.54        28.14 o                         
  -5   8  14        614.19        612.09        43.73 o                         
  -4   8  14         39.20         17.34        23.68 o                         
  -3   8  14        773.93        812.81        34.54 o                         
  -2   8  14          8.75        -10.15        15.85 o                         
  -1   8  14          3.26         11.19        14.37 o                         
   0   8  14       3943.67       3894.05        66.00 o                         
   1   8  14          0.65         -9.61        14.90 o                         
   2   8  14        614.52        632.23        40.07 o                         
   3   8  14         17.89          3.60        17.68 o                         
   4   8  14        871.78        874.71        40.77 o                         
   5   8  14         24.65         53.13        25.37 o                         
  -7   9  14          8.82        -12.02        40.47 o                         
  -6   9  14         45.46         -2.62        37.58 o                         
  -5   9  14         71.48         56.06        27.55 o                         
  -4   9  14        157.49        185.12        29.53 o                         
  -3   9  14        250.14        260.06        24.21 o                         
  -2   9  14        241.76        253.00        23.63 o                         
  -1   9  14        463.61        411.96        47.14 o                         
   0   9  14          4.24          0.99        14.91 o                         
   1   9  14        149.65        130.56        19.07 o                         
   2   9  14        145.81        160.32        21.40 o                         
   3   9  14         32.90         37.66        18.85 o                         
   4   9  14          5.30         28.45        20.37 o                         
   5   9  14        520.36        544.01        41.56 o                         
  -6  10  14       1472.08       1415.34        78.63 o                         
  -5  10  14        517.31        443.41        48.08 o                         
  -4  10  14         17.15         17.34        25.26 o                         
  -3  10  14        441.48        328.82        29.94 o                         
  -2  10  14         95.35         91.38        22.63 o                         
  -1  10  14        426.13        446.62        31.49 o                         
   0  10  14         31.34         30.97        18.33 o                         
   1  10  14         78.87         36.73        27.66 o                         
   2  10  14       3016.50       3000.04        69.50 o                         
   3  10  14        743.04        709.80        36.28 o                         
   4  10  14         64.97         77.29        23.94 o                         
   5  10  14         68.90         74.66        29.06 o                         
  -6  11  14          1.87        -35.65        35.65 o                         
  -5  11  14        655.60        573.47        76.39 o                         
  -4  11  14       2229.67       2222.49        87.86 o                         
  -3  11  14         23.83         39.25        24.52 o                         
  -2  11  14         47.19          3.16        20.13 o                         
  -1  11  14         60.94         84.98        21.98 o                         
   0  11  14       1460.21       1516.49        47.10 o                         
   1  11  14       2173.77       2252.04        54.25 o                         
   2  11  14          2.10        -18.03        18.03 o                         
   3  11  14        240.48        229.09        27.34 o                         
   4  11  14        576.74        546.52        37.19 o                         
   5  11  14        112.27        133.95        30.90 o                         
  -6  12  14        643.38        418.21        53.89 o                         
  -5  12  14        532.99        493.54        53.52 o                         
  -4  12  14         51.05         89.61        35.28 o                         
  -3  12  14         10.79         -4.06        28.51 o                         
  -2  12  14        992.39        945.52        44.10 o                         
  -1  12  14        968.37       1012.80        46.25 o                         
   0  12  14         27.92        -17.41        19.87 o                         
   1  12  14        984.20       1072.13        50.06 o                         
   2  12  14        840.40        850.66        39.97 o                         
   3  12  14        924.93        949.64        43.92 o                         
   4  12  14        104.28         82.46        26.45 o                         
  -6  13  14        301.52        284.46        70.03 o                         
  -5  13  14        170.48        140.20        43.17 o                         
  -4  13  14        540.82        523.42        63.54 o                         
  -3  13  14        378.31        351.13        47.11 o                         
  -2  13  14        140.50        156.50        26.41 o                         
  -1  13  14       1606.05       1586.04        63.13 o                         
   0  13  14       1017.08       1011.84        51.73 o                         
   1  13  14         47.22         61.42        24.01 o                         
   2  13  14         52.58         27.17        22.29 o                         
   3  13  14        321.27        277.76        30.59 o                         
   4  13  14       1519.44       1599.85        58.23 o                         
  -5  14  14          2.29        -30.06        75.49 o                         
  -4  14  14         83.80        136.02        50.60 o                         
  -3  14  14          0.58        -31.50        42.13 o                         
  -2  14  14         80.78         26.74        26.77 o                         
  -1  14  14         94.70         85.99        24.94 o                         
   0  14  14         73.39         64.83        24.31 o                         
   1  14  14         14.43         -1.76        21.59 o                         
   2  14  14          4.45        -21.49        21.49 o                         
   3  14  14          6.58         -6.63        23.16 o                         
   4  14  14         63.95         77.43        28.03 o                         
  -5  15  14         19.59        -47.63        47.63 o                         
  -4  15  14          2.48         24.31        55.28 o                         
  -3  15  14        401.02        392.98        61.44 o                         
  -2  15  14         11.39         35.42        42.85 o                         
  -1  15  14        164.06        166.71        28.07 o                         
   0  15  14        107.03         94.32        44.89 o                         
   1  15  14         22.75          1.67        22.82 o                         
   2  15  14          1.09        -18.69        22.88 o                         
   3  15  14         97.76         83.25        28.08 o                         
  -4  16  14        186.55         58.90        57.47 o                         
  -3  16  14          2.39        -22.19        44.00 o                         
  -2  16  14       1105.81       1008.22        96.43 o                         
  -1  16  14        632.42        676.88        55.82 o                         
   0  16  14        107.05         99.64        32.80 o                         
   1  16  14        259.56        226.60        32.61 o                         
   2  16  14         45.99         17.50        25.49 o                         
   3  16  14        568.98        585.06        41.64 o                         
  -3  17  14        471.14        499.13       135.64 o                         
  -2  17  14         52.12         40.01        46.59 o                         
  -1  17  14        379.92        392.00        66.46 o                         
   0  17  14        259.57        208.96        65.89 o                         
   1  17  14        425.14        460.79        37.00 o                         
   2  17  14         40.37         -2.35        26.65 o                         
  -2  18  14        747.72        641.67        74.47 o                         
  -1  18  14         26.64         90.27        49.77 o                         
   0  18  14        128.37        122.36        45.61 o                         
   1  18  14        298.94        294.52        40.90 o                         
  -7   1  15        198.05        207.28        36.81 o                         
  -6   1  15        206.07        163.25        30.78 o                         
  -5   1  15        808.38        799.87        33.37 o                         
  -4   1  15        153.74        151.23        19.72 o                         
  -3   1  15          0.96          4.68        13.59 o                         
  -2   1  15        267.27        309.61        20.61 o                         
  -1   1  15          7.89          9.31        11.73 o                         
   0   1  15       1118.21       1118.49        28.43 o                         
   1   1  15        338.24        333.98        16.59 o                         
   2   1  15       1489.58       1506.66        32.15 o                         
   3   1  15        665.16        628.07        23.41 o                         
   4   1  15         55.97         41.23        18.26 o                         
   5   1  15        296.15        364.95        39.37 o                         
   6   1  15        460.60        460.59        62.85 o                         
  -7   2  15        637.46        644.17        61.92 o                         
  -6   2  15        537.08        480.17        40.49 o                         
  -5   2  15        346.82        326.77        28.97 o                         
  -4   2  15       2738.60       2755.66        50.92 o                         
  -3   2  15       1540.71       1545.63        37.41 o                         
  -2   2  15        197.53        250.66        20.25 o                         
  -1   2  15        764.91        804.37        27.03 o                         
   0   2  15        317.54        320.01        18.79 o                         
   1   2  15       2216.00       2260.45        39.47 o                         
   2   2  15       1817.76       1865.71        36.88 o                         
   3   2  15          6.73         40.04        12.99 o                         
   4   2  15        122.60        129.88        24.22 o                         
   5   2  15        269.16        330.84        35.84 o                         
   6   2  15        404.05        421.64        93.34 o                         
  -7   3  15         31.01         33.49        32.10 o                         
  -6   3  15        159.87        165.87        28.79 o                         
  -5   3  15        537.50        520.40        34.46 o                         
  -4   3  15        646.09        652.26        27.90 o                         
  -3   3  15        386.37        414.28        24.35 o                         
  -2   3  15       2253.59       2290.19        45.06 o                         
  -1   3  15       2067.88       2093.49        42.39 o                         
   0   3  15        696.46        685.13        23.81 o                         
   1   3  15        563.29        573.47        22.58 o                         
   2   3  15       1244.55       1203.96        32.05 o                         
   3   3  15       3080.96       3231.65        60.67 o                         
   4   3  15       1083.90       1140.66        49.27 o                         
   5   3  15         54.98         87.69        28.41 o                         
   6   3  15       1079.73       1009.40        62.69 o                         
  -7   4  15        188.46        198.95        64.33 o                         
  -6   4  15         44.40         70.64        29.89 o                         
  -5   4  15        360.50        362.98        36.12 o                         
  -4   4  15        357.61        348.19        26.19 o                         
  -3   4  15       2104.67       2144.57        47.86 o                         
  -2   4  15       4177.25       4271.02        64.85 o                         
  -1   4  15         50.53         71.16        15.15 o                         
   0   4  15       2754.97       2802.82        44.42 o                         
   1   4  15         12.21         10.64        12.31 o                         
   2   4  15        422.18        477.51        24.83 o                         
   3   4  15        684.04        643.52        31.07 o                         
   4   4  15        533.68        523.05        36.34 o                         
   5   4  15       1545.06       1476.41        57.74 o                         
  -7   5  15         57.78         86.41        39.88 o                         
  -6   5  15        100.00        154.51        32.92 o                         
  -5   5  15         25.30         33.29        25.61 o                         
  -4   5  15        107.74        112.52        20.91 o                         
  -3   5  15          0.33         31.12        16.31 o                         
  -2   5  15         26.71         26.39        14.70 o                         
  -1   5  15        277.97        309.71        20.66 o                         
   0   5  15        398.92        403.35        21.37 o                         
   1   5  15          6.99         13.52        12.76 o                         
   2   5  15        502.27        474.71        26.85 o                         
   3   5  15       1307.15       1261.91        49.75 o                         
   4   5  15        135.90        112.94        25.72 o                         
   5   5  15         71.63         51.36        25.28 o                         
  -7   6  15        641.68        603.86        80.57 o                         
  -6   6  15        209.74        130.35        33.25 o                         
  -5   6  15        175.32        131.14        30.29 o                         
  -4   6  15         69.32         70.39        23.24 o                         
  -3   6  15         35.68         48.84        18.68 o                         
  -2   6  15         93.50         78.17        16.98 o                         
  -1   6  15        976.82        990.86        35.37 o                         
   0   6  15         54.48         30.40        14.51 o                         
   1   6  15          0.05        -11.95        23.36 o                         
   2   6  15        139.79        119.90        18.91 o                         
   3   6  15        456.76        397.34        32.79 o                         
   4   6  15          0.19          9.75        22.37 o                         
   5   6  15         11.12         34.65        22.93 o                         
  -7   7  15        359.06        323.89        49.77 o                         
  -6   7  15         74.75         -2.83        29.27 o                         
  -5   7  15        164.03        174.42        31.81 o                         
  -4   7  15         76.06         92.20        27.36 o                         
  -3   7  15          2.29          8.53        20.33 o                         
  -2   7  15       1581.25       1546.18        42.05 o                         
  -1   7  15       1228.14       1208.87        35.08 o                         
   0   7  15        628.86        681.73        30.53 o                         
   1   7  15          1.95         -6.78        14.82 o                         
   2   7  15        144.39        152.89        20.26 o                         
   3   7  15        289.37        316.91        30.95 o                         
   4   7  15          6.23         32.13        23.97 o                         
   5   7  15        310.47        336.16        32.19 o                         
  -6   8  15        827.92        893.32        55.18 o                         
  -5   8  15          4.36         -3.27        26.49 o                         
  -4   8  15        527.89        518.40        39.53 o                         
  -3   8  15        786.82        794.70        38.28 o                         
  -2   8  15         39.27         33.62        16.96 o                         
  -1   8  15        347.03        345.87        25.11 o                         
   0   8  15        723.76        750.24        32.80 o                         
   1   8  15       1682.22       1705.69        44.95 o                         
   2   8  15        842.68        792.83        34.39 o                         
   3   8  15         31.70         15.73        22.04 o                         
   4   8  15         77.91         90.18        26.43 o                         
   5   8  15        543.80        544.25        53.76 o                         
  -6   9  15        734.64        661.35        59.19 o                         
  -5   9  15       1914.21       1946.93        71.27 o                         
  -4   9  15         70.95         68.33        27.06 o                         
  -3   9  15        609.55        573.01        32.43 o                         
  -2   9  15        634.40        610.43        39.58 o                         
  -1   9  15        532.38        632.04        36.47 o                         
   0   9  15       4115.88       4205.58        72.03 o                         
   1   9  15        678.89        684.75        32.62 o                         
   2   9  15        549.35        609.08        36.13 o                         
   3   9  15       1051.32       1108.51        79.36 o                         
   4   9  15         80.17         47.77        25.86 o                         
   5   9  15          0.72         62.76        25.68 o                         
  -6  10  15        959.70        944.15        68.38 o                         
  -5  10  15        182.93        110.37        32.45 o                         
  -4  10  15        338.35        327.71        35.53 o                         
  -3  10  15        274.99        290.24        29.82 o                         
  -2  10  15        276.84        236.97        26.21 o                         
  -1  10  15        477.97        445.16        33.35 o                         
   0  10  15        551.89        578.00        36.21 o                         
   1  10  15       1678.00       1715.98        50.76 o                         
   2  10  15        319.64        274.24        30.76 o                         
   3  10  15         18.86         38.79        24.10 o                         
   4  10  15        242.92        220.34        29.23 o                         
  -6  11  15        343.03        306.31        51.59 o                         
  -5  11  15          8.74         14.94        35.98 o                         
  -4  11  15         75.44         89.43        29.31 o                         
  -3  11  15         23.14          9.59        34.17 o                         
  -2  11  15       1297.90       1311.10        51.47 o                         
  -1  11  15        677.40        718.17        39.96 o                         
   0  11  15          3.82         12.75        21.66 o                         
   1  11  15        763.86        733.78        37.90 o                         
   2  11  15        316.64        354.73        37.07 o                         
   3  11  15        161.19        184.76        29.81 o                         
   4  11  15        133.40         97.39        27.17 o                         
  -5  12  15        204.05        218.14        45.30 o                         
  -4  12  15        835.52        913.21        67.86 o                         
  -3  12  15        257.29        289.29        46.14 o                         
  -2  12  15        508.22        475.93        36.02 o                         
  -1  12  15        382.49        416.24        33.58 o                         
   0  12  15         78.93         62.98        23.99 o                         
   1  12  15         97.06         81.97        23.45 o                         
   2  12  15          9.55         24.43        24.42 o                         
   3  12  15         52.05         40.98        27.51 o                         
   4  12  15         41.54         -2.24        25.10 o                         
  -5  13  15        262.35        198.35        49.01 o                         
  -4  13  15         76.76         67.57        47.77 o                         
  -3  13  15        460.24        366.89        46.39 o                         
  -2  13  15          3.14         49.80        24.39 o                         
  -1  13  15        209.85        219.76        28.84 o                         
   0  13  15         25.24         19.57        23.71 o                         
   1  13  15        282.20        230.67        31.13 o                         
   2  13  15       1056.38       1029.36        52.62 o                         
   3  13  15       1396.97       1417.44        56.24 o                         
  -5  14  15         22.42         34.44        51.81 o                         
  -4  14  15        527.28        439.83        66.05 o                         
  -3  14  15       2264.67       2397.91       118.25 o                         
  -2  14  15       1746.26       1703.55        67.43 o                         
  -1  14  15         34.64         34.41        25.16 o                         
   0  14  15        597.96        529.36        44.61 o                         
   1  14  15        297.15        272.02        33.40 o                         
   2  14  15          7.29         15.39        26.98 o                         
   3  14  15        234.37        206.09        31.78 o                         
  -4  15  15        330.93        400.47        65.87 o                         
  -3  15  15        352.47        306.46        61.07 o                         
  -2  15  15        535.85        586.33        69.39 o                         
  -1  15  15       1184.03       1220.20        57.78 o                         
   0  15  15        135.31        134.14        29.84 o                         
   1  15  15        164.25        172.62        31.49 o                         
   2  15  15        371.88        338.18        38.52 o                         
  -3  16  15        375.38        374.26        67.56 o                         
  -2  16  15        250.55        202.41        55.61 o                         
  -1  16  15        220.57        166.28        46.78 o                         
   0  16  15         36.72         26.70        32.18 o                         
   1  16  15        726.06        708.05        47.58 o                         
   2  16  15         51.76         23.46        29.36 o                         
  -2  17  15        221.79        213.09        60.19 o                         
  -1  17  15         60.89        116.62        43.02 o                         
   0  17  15         21.75        -14.26        33.72 o                         
  -7   0  16        748.36        892.64        84.26 o                         
  -6   0  16         62.61         58.79        41.95 o                         
  -5   0  16       2224.71       2391.32        71.79 o                         
  -4   0  16       1175.51       1240.27        69.86 o                         
  -3   0  16         68.54         78.68        24.09 o                         
  -2   0  16       1781.15       1781.47        57.75 o                         
  -1   0  16         43.12         38.96        19.01 o                         
   0   0  16       1494.81       1468.10        47.68 o                         
   1   0  16        480.95        441.87        27.46 o                         
   2   0  16       1352.55       1315.85        41.87 o                         
   3   0  16       3656.88       3663.37        71.53 o                         
   4   0  16       2450.76       2657.55        78.05 o                         
  -7   1  16         19.88          1.49        32.80 o                         
  -6   1  16        159.02        168.96        37.04 o                         
  -5   1  16        252.64        250.37        24.49 o                         
  -4   1  16       1374.25       1398.68        39.23 o                         
  -3   1  16       2324.83       2387.04        47.82 o                         
  -2   1  16       1908.52       1979.21        42.91 o                         
  -1   1  16       2211.07       2244.59        42.73 o                         
   0   1  16        115.78         96.50        14.32 o                         
   1   1  16       1504.82       1537.37        32.40 o                         
   2   1  16       1290.69       1380.55        44.33 o                         
   3   1  16          6.39          8.87        13.76 o                         
   4   1  16        105.56        202.84        24.41 o                         
   5   1  16         86.44         87.22        35.07 o                         
  -7   2  16         11.74        -27.69        31.96 o                         
  -6   2  16         34.65         51.66        29.86 o                         
  -5   2  16          8.89          0.20        21.29 o                         
  -4   2  16        462.49        507.19        26.62 o                         
  -3   2  16        237.42        251.01        22.58 o                         
  -2   2  16        315.01        295.08        22.02 o                         
  -1   2  16        242.07        224.31        19.21 o                         
   0   2  16         16.82         12.02        13.35 o                         
   1   2  16         60.22         44.69        13.55 o                         
   2   2  16        168.49        166.85        16.72 o                         
   3   2  16        394.91        363.43        22.13 o                         
   4   2  16       2754.03       2816.27        65.69 o                         
   5   2  16       1066.50       1162.64        59.50 o                         
  -7   3  16         58.31         44.52        33.95 o                         
  -6   3  16        930.62        858.91        50.97 o                         
  -5   3  16         35.23         23.26        29.00 o                         
  -4   3  16          7.30        -17.47        17.47 o                         
  -3   3  16        369.86        355.68        25.26 o                         
  -2   3  16         78.61        110.00        18.82 o                         
  -1   3  16        305.20        251.50        20.24 o                         
   0   3  16          7.59         18.20        13.70 o                         
   1   3  16        393.43        389.70        20.57 o                         
   2   3  16        459.78        522.51        23.69 o                         
   3   3  16        703.14        751.71        34.12 o                         
   4   3  16        173.12        224.44        29.27 o                         
   5   3  16       1307.49       1533.64        68.19 o                         
  -7   4  16         13.32         28.96        39.38 o                         
  -6   4  16          0.86        -26.03        28.31 o                         
  -5   4  16        204.57        258.77        34.88 o                         
  -4   4  16        912.48        864.91        37.86 o                         
  -3   4  16          6.97        -16.31        16.31 o                         
  -2   4  16         20.20          6.52        15.16 o                         
  -1   4  16       1298.43       1370.44        37.22 o                         
   0   4  16       1248.06       1319.56        36.48 o                         
   1   4  16        382.75        387.75        20.95 o                         
   2   4  16        652.01        722.76        33.45 o                         
   3   4  16          5.95        -10.97        16.63 o                         
   4   4  16        172.19        175.23        28.63 o                         
   5   4  16        518.20        665.77        49.64 o                         
  -7   5  16       1488.04       1445.50       153.73 o                         
  -6   5  16        590.45        573.36        46.12 o                         
  -5   5  16        336.38        351.56        58.20 o                         
  -4   5  16        869.87        839.84        37.60 o                         
  -3   5  16       1973.74       1979.52        69.89 o                         
  -2   5  16       1385.39       1482.63        39.50 o                         
  -1   5  16        564.65        549.46        26.50 o                         
   0   5  16       2213.14       2312.76        47.72 o                         
   1   5  16        361.38        377.10        23.81 o                         
   2   5  16       1662.16       1692.73        45.75 o                         
   3   5  16       1358.51       1300.51        63.33 o                         
   4   5  16          7.35         10.19        24.02 o                         
   5   5  16       1168.54       1229.20        58.19 o                         
  -6   6  16        165.69        174.67        42.52 o                         
  -5   6  16        407.11        457.76        41.72 o                         
  -4   6  16        855.91        743.35        40.52 o                         
  -3   6  16        365.60        387.18        29.17 o                         
  -2   6  16        645.25        677.18        29.71 o                         
  -1   6  16       3196.09       3191.38        56.63 o                         
   0   6  16       1551.96       1602.82        40.56 o                         
   1   6  16       1094.31       1085.92        38.74 o                         
   2   6  16        547.83        571.58        30.59 o                         
   3   6  16         82.35         54.83        24.62 o                         
   4   6  16        610.84        627.93        42.41 o                         
   5   6  16         77.96         48.72        28.02 o                         
  -6   7  16       1537.54       1519.81        78.02 o                         
  -5   7  16        758.33        638.20        47.17 o                         
  -4   7  16          3.47        -13.14        24.67 o                         
  -3   7  16        701.30        701.65        35.50 o                         
  -2   7  16         86.67         88.22        19.09 o                         
  -1   7  16        108.95         97.11        18.39 o                         
   0   7  16        129.49         74.85        20.27 o
[truncated: 38,073 more chars]
