# Supplementary material for: Crystal structures and hydrogen-bonding analysis of a series of benzamide complexes of zinc(II) chloride
Source: Acta Crystallogr E Crystallogr Commun. 2021 Aug 17;77(Pt 9):880–6. doi: 10.1107/S2056989021008264 (PMC8423010; doi:10.1107/S2056989021008264)
Supplement: Supplementary file 10 [file e-77-00880-5sup11.mol]

5
  --CCDC--080921    3D                              

 37 38  0  0  0  0  0  0  0  0999 V2000
    3.0506   18.2156    2.5348 Zn     0
    4.5974   19.7149    1.9403 Cl     0
    1.0828   18.5624    1.5435 Cl     0
    2.8657   18.1539    4.5045 O      0
    3.6244   16.3881    2.1494 O      0
    2.3524   17.1664   10.6732 O      0
    2.5358   17.7007   11.2906 H      0
    4.6620   10.5950   -0.0043 O      0
    4.6739    9.9213    0.4371 H      0
    2.8777   20.3273    5.0983 N      0
    3.0097   20.5225    4.2753 H      0
    2.8899   21.0505    5.5866 H      0
    3.8248   15.4118    4.1665 N      0
    3.6841   16.1679    4.4992 H      0
    3.9896   14.6928    4.5631 H      0
    2.6348   18.6190    6.8021 C      0
    2.8576   19.4786    7.8778 C      0
    3.0760   20.3886    7.7148 H      0
    2.7634   19.0192    9.1785 C      0
    2.9176   19.6119    9.9046 H      0
    2.4429   17.6900    9.4205 C      0
    2.2165   16.8081    8.3522 C      0
    2.0014   15.8987    8.5231 H      0
    2.3075   17.2628    7.0643 C      0
    2.1509   16.6670    6.3411 H      0
    2.7940   19.0382    5.4075 C      0
    4.0827   14.0823    2.1547 C      0
    4.1913   12.8715    2.8296 C      0
    4.1376   12.8569    3.7777 H      0
    4.3793   11.6801    2.1344 C      0
    4.4383   10.8551    2.6017 H      0
    4.4799   11.7128    0.7378 C      0
    4.3754   12.9270    0.0490 C      0
    4.4427   12.9495   -0.8984 H      0
    4.1737   14.0966    0.7644 C      0
    4.0957   14.9213    0.2996 H      0
    3.8417   15.3679    2.8552 C      0
  1  2  1
  1  3  1
  1  4  1
  1  5  1
  4 26  1
  5 37  1
  6  7  1
  6 21  1
  8  9  1
  8 32  1
 10 11  1
 10 12  1
 10 26  1
 13 14  1
 13 15  1
 13 37  1
 16 17  1
 16 24  1
 16 26  1
 17 18  1
 17 19  1
 19 20  1
 19 21  1
 21 22  1
 22 23  1
 22 24  1
 24 25  1
 27 28  1
 27 35  1
 27 37  1
 28 29  1
 28 30  1
 30 31  1
 30 32  1
 32 33  1
 33 34  1
 33 35  1
 35 36  1
M  END
$$$$
