# Supplementary material for: Crystal structures and hydrogen-bonding analysis of a series of benzamide complexes of zinc(II) chloride
Source: Acta Crystallogr E Crystallogr Commun. 2021 Aug 17;77(Pt 9):880–6. doi: 10.1107/S2056989021008264 (PMC8423010; doi:10.1107/S2056989021008264)
Supplement: Supplementary file 11 [file e-77-00880-5sup6.hkl]

data_5                                                                          
_shelx_title ' ot329a_a.res in Cc'                                              
_shelx_refln_list_code          4                                               
_shelx_F_calc_maximum      387.47                                               
_exptl_crystal_F_000       832.00                                               
_reflns_d_resolution_high  0.7392                                               
                                                                                
loop_                                                                           
 _space_group_symop_operation_xyz                                               
 'x, y, z'                                                                      
 'x, -y, z+1/2'                                                                 
 'x+1/2, y+1/2, z'                                                              
 'x+1/2, -y+1/2, z+1/2'                                                         
                                                                                
_cell_length_a     7.0532                                                       
_cell_length_b    21.3776                                                       
_cell_length_c    11.1181                                                       
_cell_angle_alpha  90.000                                                       
_cell_angle_beta  106.477                                                       
_cell_angle_gamma  90.000                                                       
                                                                                
_shelx_F_squared_multiplier     1.000                                           
                                                                                
loop_                                                                           
 _refln_index_h                                                                 
 _refln_index_k                                                                 
 _refln_index_l                                                                 
 _refln_F_squared_calc                                                          
 _refln_F_squared_meas                                                          
 _refln_F_squared_sigma                                                         
 _refln_observed_status                                                         
   3   1 -15        615.44        554.45       123.69 o                         
   0   0 -14        577.09        727.40       178.05 o                         
   2   0 -14        314.74        182.61       112.61 o                         
   4   0 -14       1202.54       1326.82       238.92 o                         
   1   1 -14       1758.79       1599.33       291.42 o                         
   3   1 -14        247.94        218.04        90.88 o                         
   5   1 -14        741.75        639.36       131.23 o                         
   0   2 -14        181.85        144.17        83.70 o                         
   2   2 -14         34.70        132.26        75.30 o                         
   4   2 -14        140.26         66.21        78.53 o                         
   1   3 -14        787.18        721.12       124.94 o                         
   3   3 -14        392.73        262.85        93.54 o                         
   5   3 -14        672.43        633.54       133.22 o                         
   0   4 -14       1040.23       1300.95       234.35 o                         
   2   4 -14        215.77         76.09       108.05 o                         
   4   4 -14        456.70        453.51       113.52 o                         
   1   5 -14        350.59        321.09       138.48 o                         
   3   5 -14        175.85        178.05       126.31 o                         
   5   5 -14        260.49        112.47        89.91 o                         
   0   6 -14        997.84       1113.78       219.13 o                         
   2   6 -14        244.20         47.17       111.09 o                         
   4   6 -14       1588.52       1027.04       219.13 o                         
   1   7 -14       1229.11       1257.48       364.46 o                         
   3   7 -14       1060.51        751.75       187.18 o                         
   2   8 -14        364.07        220.12        87.46 o                         
   4   8 -14        688.92        677.18       210.00 o                         
   1   9 -14       1088.07       1169.44       149.92 o                         
   3   9 -14        164.68        175.81        96.63 o                         
   2  10 -14        704.39        628.01       122.75 o                         
  -1   1 -13         29.96         51.18        67.19 o                         
   1   1 -13       1825.85       1822.09       280.77 o                         
   3   1 -13        988.79       1057.95       138.24 o                         
   5   1 -13        341.50        178.28        85.50 o                         
  -2   2 -13        113.36         73.36        72.76 o                         
   0   2 -13       1045.55        902.66       131.05 o                         
   2   2 -13       1222.02       1190.61       143.01 o                         
   4   2 -13       1600.48       1526.63       167.61 o                         
   6   2 -13       1587.64       1141.18       157.64 o                         
  -1   3 -13        145.25         55.95        69.92 o                         
   1   3 -13       2126.33       2366.21       335.47 o                         
   3   3 -13       1532.22       1324.11       153.27 o                         
   5   3 -13        143.84        151.51        86.06 o                         
  -2   4 -13        443.11        166.65        84.42 o                         
   0   4 -13        685.86        515.88       149.13 o                         
   2   4 -13        225.43        162.94        76.80 o                         
   4   4 -13        941.82        879.33       181.01 o                         
   6   4 -13        111.38         91.73        87.92 o                         
  -1   5 -13        547.81        583.19       138.48 o                         
   1   5 -13       1171.00       1165.51       192.50 o                         
   3   5 -13       1494.78       1398.94       152.66 o                         
   5   5 -13        812.34        751.95       129.38 o                         
   0   6 -13        493.85        383.15        91.21 o                         
   2   6 -13        166.44        164.81        91.74 o                         
   4   6 -13       2103.25       1907.27       211.53 o                         
   6   6 -13        938.27       1011.87       149.56 o                         
  -1   7 -13        572.34        548.48       111.75 o                         
   1   7 -13         92.28        124.78        70.18 o                         
   3   7 -13        390.71        395.66       146.09 o                         
   5   7 -13        244.27         77.61       127.83 o                         
   0   8 -13       1426.86       1522.70       170.08 o                         
   2   8 -13       1458.24       1533.11       142.70 o                         
   4   8 -13       1670.43       1342.04       240.44 o                         
   6   8 -13        565.60        321.09       164.35 o                         
  -1   9 -13        652.63        596.06       115.82 o                         
   1   9 -13        651.91        691.21       118.29 o                         
   3   9 -13       1057.97       1008.78       206.96 o                         
   5   9 -13        922.84        733.49       203.92 o                         
   0  10 -13        818.70        776.17       100.10 o                         
   2  10 -13        643.64        694.95       123.17 o                         
   4  10 -13        771.03        439.79       173.48 o                         
   1  11 -13        532.49        508.24        93.62 o                         
   3  11 -13        451.67        341.04        96.83 o                         
   5  11 -13        622.78        727.40       213.05 o                         
   0  12 -13        949.81       1119.04       121.48 o                         
   2  12 -13       2254.21       2252.69       204.68 o                         
   4  12 -13        391.97        392.31       109.73 o                         
   1  13 -13        782.72        940.16       114.01 o                         
   3  13 -13        325.19        348.93       101.63 o                         
   2  14 -13        667.20        795.77       108.41 o                         
  -2   0 -12       1130.83       1149.08       146.09 o                         
   0   0 -12       2877.38       3136.05       272.40 o                         
   2   0 -12       3222.43       3160.40       267.83 o                         
   4   0 -12       1768.83       1507.91       223.70 o                         
   6   0 -12       1467.28       1460.74       237.39 o                         
  -3   1 -12       1305.33       1119.42       102.79 o                         
  -1   1 -12        119.12        105.98        50.77 o                         
   1   1 -12       1552.22       1897.31       160.28 o                         
   3   1 -12        789.08        743.34       111.80 o                         
   5   1 -12        519.62        682.65       132.32 o                         
   7   1 -12       1040.56       1024.33       157.51 o                         
  -2   2 -12         68.56         60.74        45.89 o                         
   0   2 -12        228.31        259.30       100.44 o                         
   2   2 -12        498.11        399.23        88.16 o                         
   4   2 -12       2053.25       2183.95       242.65 o                         
   6   2 -12        661.62        526.34       119.69 o                         
  -3   3 -12        832.28        824.49       103.99 o                         
  -1   3 -12        599.63        728.05        92.76 o                         
   1   3 -12       2429.23       2220.71       159.77 o                         
   3   3 -12       2304.51       2619.15       177.97 o                         
   5   3 -12        962.38       1082.76       146.85 o                         
   7   3 -12       1070.15        928.74       148.68 o                         
  -2   4 -12       1205.53       1363.59       246.53 o                         
   0   4 -12       1945.52       1911.31       125.29 o                         
   2   4 -12       1961.23       2148.69       158.14 o                         
   4   4 -12       1316.18       1419.08       157.73 o                         
   6   4 -12       1986.94       1924.84       187.86 o                         
  -3   5 -12         59.63        102.82        57.96 o                         
  -1   5 -12         84.33         27.24        55.41 o                         
   1   5 -12        456.39        567.70        99.53 o                         
   3   5 -12        704.15        674.41       105.39 o                         
   5   5 -12        402.60        423.13       101.39 o                         
   7   5 -12        265.15        216.03       104.91 o                         
  -2   6 -12       1671.38       1621.78       172.64 o                         
   0   6 -12       2965.64       3103.41       149.97 o                         
   2   6 -12        210.76        229.79       103.48 o                         
   4   6 -12       2991.15       2995.90       196.35 o                         
   6   6 -12        477.35        587.10       118.37 o                         
  -1   7 -12       1978.31       1958.09       295.98 o                         
   1   7 -12        640.51        670.00        78.11 o                         
   3   7 -12       3397.37       3776.71       313.48 o                         
   5   7 -12       1351.86       1324.43       157.31 o                         
   7   7 -12        755.34        605.39       134.39 o                         
  -2   8 -12        513.57        411.36       101.80 o                         
   0   8 -12        639.76        615.03        79.19 o                         
   2   8 -12         74.99          2.58        49.03 o                         
   4   8 -12        922.49        596.53       165.87 o                         
   6   8 -12        752.63        663.97       128.60 o                         
  -1   9 -12        808.31        845.58       127.43 o                         
   1   9 -12       1073.47       1331.14       107.05 o                         
   3   9 -12        722.84        998.12       194.79 o                         
   5   9 -12        212.61        140.00       129.35 o                         
  -2  10 -12       2643.10       2573.00       201.08 o                         
   0  10 -12       2907.15       3235.69       130.17 o                         
   2  10 -12        179.13        110.31        51.94 o                         
   4  10 -12       1335.99       1580.96       258.70 o                         
   6  10 -12        777.77        815.51       203.92 o                         
  -1  11 -12        328.00        313.64        69.27 o                         
   1  11 -12        588.14        498.41       134.41 o                         
   3  11 -12        959.98        954.56       132.34 o                         
   5  11 -12         91.32        100.44       136.96 o                         
   0  12 -12        612.49        623.75        77.56 o                         
   2  12 -12       1083.77       1206.81       115.66 o                         
   4  12 -12        333.20        263.21       118.70 o                         
   6  12 -12        354.05        319.57       168.92 o                         
  -1  13 -12        147.60        229.14        59.15 o                         
   1  13 -12        997.68        879.76       106.05 o                         
   3  13 -12        902.88        885.86       126.48 o                         
   5  13 -12        772.51        665.32       127.23 o                         
   0  14 -12        989.75        987.53        96.56 o                         
   2  14 -12        619.42        619.41        93.57 o                         
   4  14 -12        858.98        738.35       128.87 o                         
   1  15 -12        754.55        799.48       135.38 o                         
   3  15 -12        626.53        586.74       153.33 o                         
   0  16 -12         94.08        135.49        66.73 o                         
   2  16 -12       1205.30       1166.96       125.89 o                         
   4  16 -12       1071.25       1081.73       147.29 o                         
   1  17 -12       2281.10       2378.62       370.18 o                         
   3  17 -12        861.73        849.22       112.98 o                         
  -3   1 -11       2719.01       2627.91       179.16 o                         
  -1   1 -11        847.26        895.47        76.58 o                         
   1   1 -11       2175.51       2074.71       147.93 o                         
   3   1 -11       3523.82       3543.13       192.07 o                         
   5   1 -11        202.11        224.01        77.45 o                         
   7   1 -11        666.50        664.51       126.94 o                         
  -4   2 -11       1142.88       1215.70       147.95 o                         
  -2   2 -11       1755.57       1703.64       113.56 o                         
   0   2 -11       4018.16       4124.66       165.97 o                         
   2   2 -11       3275.26       3179.04       231.31 o                         
   4   2 -11        214.01        313.79        82.97 o                         
   6   2 -11       1902.80       2114.64       195.70 o                         
   8   2 -11        500.43        454.87       124.36 o                         
  -3   3 -11       1321.77       1413.48       150.84 o                         
  -1   3 -11        301.28        285.04        49.11 o                         
   1   3 -11       1882.91       1911.40       124.44 o                         
   3   3 -11       3503.35       3528.75       192.97 o                         
   5   3 -11        473.54        365.20        89.53 o                         
   7   3 -11        916.19        729.26       131.56 o                         
  -4   4 -11        295.27        257.22        68.98 o                         
  -2   4 -11        331.75        260.90        61.11 o                         
   0   4 -11       2331.58       2271.29       103.58 o                         
   2   4 -11        767.57        674.39        98.84 o                         
   4   4 -11        821.40        752.93       184.82 o                         
   6   4 -11        942.36       1099.93       147.61 o                         
   8   4 -11        143.74        118.37       203.92 o                         
  -3   5 -11       1248.97       1254.72       114.68 o                         
  -1   5 -11       2244.74       2177.86       156.56 o                         
   1   5 -11       3211.40       2812.52       125.58 o                         
   3   5 -11       4008.40       4213.01       527.21 o                         
   5   5 -11       3515.75       3548.11       208.54 o                         
   7   5 -11        467.08        360.39       110.90 o                         
  -2   6 -11       1297.04       1144.15        99.77 o                         
   0   6 -11       3898.31       3702.47       144.73 o                         
   2   6 -11        737.65        753.74       103.03 o                         
   4   6 -11       3408.29       3305.67       192.79 o                         
   6   6 -11        808.15       1049.80       145.30 o                         
  -3   7 -11         58.10         66.39        52.43 o                         
  -1   7 -11        446.51        532.96        96.84 o                         
   1   7 -11        768.56        792.26        76.47 o                         
   3   7 -11        210.92        249.37        72.34 o                         
   5   7 -11        996.67        884.18       125.45 o                         
   7   7 -11        302.83        279.04       100.40 o                         
  -2   8 -11        347.83        364.53        61.06 o                         
   0   8 -11       2813.45       2895.04       113.77 o                         
   2   8 -11        681.73        613.31       142.28 o                         
   4   8 -11       3471.79       3379.56       208.55 o                         
   6   8 -11       2094.88       1947.99       189.05 o                         
  -3   9 -11        554.04        519.47        72.91 o                         
  -1   9 -11       2104.09       2224.54        94.94 o                         
   1   9 -11        714.93        827.66        80.67 o                         
   3   9 -11       3134.16       3321.70       287.61 o                         
   5   9 -11       2522.88       2405.60       298.27 o                         
   7   9 -11          4.81         24.62        95.87 o                         
  -2  10 -11        978.82        840.95        84.82 o                         
   0  10 -11       1872.57       1860.26        99.73 o                         
   2  10 -11       1059.56        969.73        89.27 o                         
   4  10 -11        804.79        874.86       187.18 o                         
   6  10 -11        374.18        336.31       158.26 o                         
  -3  11 -11        840.69        750.90       102.00 o                         
  -1  11 -11        430.64        422.81        54.44 o                         
   1  11 -11       1439.52       1456.60       109.96 o                         
   3  11 -11       1065.23       1177.04       109.44 o                         
   5  11 -11        744.92        745.66       187.18 o                         
   7  11 -11        695.61        520.44       194.79 o                         
  -2  12 -11        573.28        475.76        70.62 o                         
   0  12 -11       1556.46       1499.70       102.17 o                         
   2  12 -11       1721.06       1912.75       171.76 o                         
   4  12 -11        615.61        476.72       100.18 o                         
   6  12 -11       2054.41       1766.61       278.48 o                         
  -1  13 -11        467.08        443.06        59.51 o                         
   1  13 -11        287.29        205.53        72.07 o                         
   3  13 -11       1182.27       1280.88       110.93 o                         
   5  13 -11        267.77        148.38       120.22 o                         
  -2  14 -11        405.84        315.50        66.83 o                         
   0  14 -11        104.80        227.27        54.60 o                         
   2  14 -11       1364.09       1295.75       118.43 o                         
   4  14 -11        599.10        485.74       106.30 o                         
   6  14 -11        386.77        379.25       112.61 o                         
  -1  15 -11        891.02        821.00        88.08 o                         
   1  15 -11       2580.21       2785.51       158.41 o                         
   3  15 -11       2819.13       2797.51       173.41 o                         
   5  15 -11        458.98        421.09       117.18 o                         
   0  16 -11        562.59        472.68        71.80 o                         
   2  16 -11       3760.89       3864.39       187.83 o                         
   4  16 -11        634.92        542.96        90.84 o                         
  -1  17 -11        985.47        893.54        94.37 o                         
   1  17 -11        552.64        522.26        90.33 o                         
   3  17 -11        376.30        415.13        85.62 o                         
   5  17 -11        463.56        536.74       134.68 o                         
   0  18 -11       1758.83       1860.05       209.30 o                         
   2  18 -11        759.03        725.94       105.84 o                         
   4  18 -11        495.13        265.64        84.28 o                         
   1  19 -11        900.95        844.54       119.04 o                         
   3  19 -11        899.86       1037.41       124.33 o                         
  -4   0 -10       3284.22       3321.63       198.51 o                         
  -2   0 -10       3846.39       4047.43       272.40 o                         
   0   0 -10        163.02        348.90        66.17 o                         
   2   0 -10       5418.73       5313.54       337.83 o                         
   4   0 -10       1000.05       1335.96       197.83 o                         
   6   0 -10       2220.60       2147.06       248.05 o                         
   8   0 -10        762.40        713.71       182.61 o                         
  -5   1 -10          8.78         17.72        46.33 o                         
  -3   1 -10       1594.15       1596.22       120.94 o                         
  -1   1 -10        915.82        949.50        77.12 o                         
   1   1 -10       1490.10       1478.48        95.08 o                         
   3   1 -10       2356.30       2480.53       153.59 o                         
   5   1 -10          6.19          2.06        51.52 o                         
   7   1 -10        932.54        902.07       135.02 o                         
  -4   2 -10        132.07         95.23        43.83 o                         
  -2   2 -10        212.74        218.91        43.51 o                         
   0   2 -10        302.56        363.31        45.96 o                         
   2   2 -10        315.97        374.44       116.41 o                         
   4   2 -10        248.79        352.67        84.46 o                         
   6   2 -10         23.24        -57.00        57.00 o                         
   8   2 -10         11.19         20.02        82.06 o                         
  -3   3 -10       3063.43       3265.67       153.69 o                         
  -1   3 -10       4399.02       4268.99       142.47 o                         
   1   3 -10       1389.37       1239.75        99.28 o                         
   3   3 -10       3707.29       3945.06       193.37 o                         
   5   3 -10        504.16        556.16       171.20 o                         
   7   3 -10        532.66        441.42       110.27 o                         
  -4   4 -10       1335.44       1348.88       121.00 o                         
  -2   4 -10        674.23        623.67        64.08 o                         
   0   4 -10       6325.75       6162.15       163.47 o                         
   2   4 -10       5108.65       5500.55       226.43 o                         
   4   4 -10        229.14        137.30        61.97 o                         
   6   4 -10       2793.75       2855.91       194.54 o                         
   8   4 -10        809.10        763.17       140.35 o                         
  -3   5 -10        813.86        731.67        86.51 o                         
  -1   5 -10        275.16        262.06        33.11 o                         
   1   5 -10         56.36         87.28        32.91 o                         
   3   5 -10         83.01        101.76        54.33 o                         
   5   5 -10        104.41         87.16        66.30 o                         
   7   5 -10        126.49        110.13        81.44 o                         
  -4   6 -10        212.37        220.45        66.97 o                         
  -2   6 -10       1723.64       1729.13        95.14 o                         
   0   6 -10       3617.33       3674.19       117.56 o                         
   2   6 -10        814.95        790.99       101.03 o                         
   4   6 -10       2801.36       2807.71       170.72 o                         
   6   6 -10       1871.71       1926.94       265.55 o                         
   8   6 -10        133.09        115.72        97.72 o                         
  -3   7 -10       1814.83       1632.59       107.18 o                         
  -1   7 -10       4191.29       4025.03       117.51 o                         
   1   7 -10       4122.92       4102.18       143.79 o                         
   3   7 -10       2550.70       2628.08       158.98 o                         
   5   7 -10       1034.44       1154.08       260.98 o                         
   7   7 -10        677.58        490.55       127.07 o                         
  -4   8 -10        902.64        837.07        87.43 o                         
  -2   8 -10         56.63         38.41        33.47 o                         
   0   8 -10       4000.10       4038.55       191.51 o                         
   2   8 -10       3554.60       3418.39       181.99 o                         
   4   8 -10       2241.58       2119.75       154.38 o                         
   6   8 -10       1007.66       1100.35       146.30 o                         
   8   8 -10         97.13         57.35        94.31 o                         
  -3   9 -10        488.97        451.69        62.35 o                         
  -1   9 -10        246.83        256.01        40.61 o                         
   1   9 -10       1089.22       1309.39       158.37 o                         
   3   9 -10       1547.63       1645.37       150.23 o                         
   5   9 -10          5.15        -53.48        59.80 o                         
   7   9 -10        822.36        576.85       121.98 o                         
  -4  10 -10        643.79        538.24        74.73 o                         
  -2  10 -10       1056.26        999.95        92.68 o                         
   0  10 -10       3171.23       3284.71       138.98 o                         
   2  10 -10       1672.76       1678.03       167.37 o                         
   4  10 -10       2459.58       2489.30       252.61 o                         
   6  10 -10        804.03        709.28       123.03 o                         
  -3  11 -10       1018.32       1092.83       107.64 o                         
  -1  11 -10       1750.96       1789.78       100.04 o                         
   1  11 -10        641.64        754.40        75.45 o                         
   3  11 -10        461.88        427.97        72.66 o                         
   5  11 -10       1083.54       1136.60       208.48 o                         
   7  11 -10        397.70        488.49       175.00 o                         
  -2  12 -10       1404.30       1265.28        84.30 o                         
   0  12 -10        350.75        420.10        63.19 o                         
   2  12 -10        226.81        330.02        61.48 o                         
   4  12 -10         65.87         46.14        69.92 o                         
   6  12 -10        217.73         47.17       127.83 o                         
  -3  13 -10       2036.70       1773.60       140.29 o                         
  -1  13 -10       1177.53       1098.16        85.01 o                         
   1  13 -10       2250.26       2153.08       119.98 o                         
   3  13 -10       1633.82       1546.73       124.68 o                         
   5  13 -10         26.71         82.18       117.18 o                         
   7  13 -10       1113.43       1281.17       249.57 o                         
  -2  14 -10       1113.05        940.51        83.86 o                         
   0  14 -10       1081.38       1256.11       119.28 o                         
   2  14 -10       2807.13       2607.10       148.90 o                         
   4  14 -10       1543.82       1573.37       126.58 o                         
   6  14 -10        385.34        450.67       110.42 o                         
  -3  15 -10        283.16        262.45        71.28 o                         
  -1  15 -10        264.03        225.90        56.15 o                         
   1  15 -10       1111.12       1045.39        97.09 o                         
   3  15 -10       2462.50       2338.54       134.57 o                         
   5  15 -10        536.79        663.52       196.23 o                         
  -2  16 -10       1397.69       1269.39        93.65 o                         
   0  16 -10         96.00        198.15        62.07 o                         
   2  16 -10        893.94        690.98        85.81 o                         
   4  16 -10       1302.77       1360.17       125.21 o                         
   6  16 -10         94.63        104.93        86.07 o                         
  -1  17 -10       1612.75       1455.17       112.26 o                         
   1  17 -10       1256.88       1277.58       119.57 o                         
   3  17 -10       2122.55       1961.93       145.82 o                         
   5  17 -10        853.41        826.02       108.22 o                         
   0  18 -10       1769.79       1787.61       145.91 o                         
   2  18 -10       1450.11       1580.00       135.28 o                         
   4  18 -10        146.15        169.14        70.56 o                         
  -1  19 -10       1133.82       1033.22       103.14 o                         
   1  19 -10       1774.23       1934.01       149.82 o                         
   3  19 -10        296.88        288.55        85.95 o                         
   5  19 -10       1077.66        936.53       143.01 o                         
   0  20 -10       1056.03        910.45       167.69 o                         
   2  20 -10        315.56        258.12        92.40 o                         
   4  20 -10       2185.75       1984.07       211.53 o                         
   1  21 -10        612.48        435.38       115.48 o                         
   3  21 -10        431.80        454.18       112.98 o                         
  -5   1  -9        444.44        392.28        65.91 o                         
  -3   1  -9       3194.64       3362.72       125.18 o                         
  -1   1  -9       5617.67       5585.81       140.52 o                         
   1   1  -9         36.87         73.69        24.60 o                         
   3   1  -9       4368.06       4306.06       201.21 o                         
   5   1  -9        281.69        286.60        73.42 o                         
   7   1  -9       1626.51       1420.85       160.65 o                         
  -4   2  -9       1455.53       1680.80       109.94 o                         
  -2   2  -9       2167.81       2193.02        92.67 o                         
   0   2  -9       1884.43       1845.78        67.80 o                         
   2   2  -9       4240.11       4186.86       191.96 o                         
   4   2  -9       1079.74       1081.86       116.57 o                         
   6   2  -9       2306.71       2351.48       170.49 o                         
   8   2  -9       1902.69       2206.09       205.11 o                         
  -5   3  -9        211.10        207.67        55.91 o                         
  -3   3  -9       2224.97       2097.51        90.59 o                         
  -1   3  -9       2292.00       2155.77        63.69 o                         
   1   3  -9       2532.05       2537.51       112.46 o                         
   3   3  -9       5066.21       5187.75       222.55 o                         
   5   3  -9        600.28        648.56       100.61 o                         
   7   3  -9        191.02        135.42        81.69 o                         
  -4   4  -9       1402.14       1534.01        91.02 o                         
  -2   4  -9        705.75        631.65        59.42 o                         
   0   4  -9       7290.07       7248.78       140.90 o                         
   2   4  -9       1793.48       1863.80        93.70 o                         
   4   4  -9       1488.12       1522.21       130.37 o                         
   6   4  -9        339.07        331.29        85.90 o                         
   8   4  -9        402.00        342.50       107.03 o                         
  -5   5  -9       1496.99       1553.60       100.57 o                         
  -3   5  -9       1507.14       1552.46        97.92 o                         
  -1   5  -9       6310.06       6189.39       122.11 o                         
   1   5  -9       1814.03       1820.36        90.87 o                         
   3   5  -9       2586.36       2558.09       154.85 o                         
   5   5  -9       5123.99       5052.60       308.08 o                         
   7   5  -9        805.07        760.65       125.40 o                         
  -4   6  -9       2114.45       2069.43        98.94 o                         
  -2   6  -9       1061.59       1055.18        70.85 o                         
   0   6  -9        632.03        613.24        53.85 o                         
   2   6  -9       3170.53       3208.93       131.13 o                         
   4   6  -9       1125.22       1153.35       212.29 o                         
   6   6  -9       1828.62       2003.14       167.66 o                         
   8   6  -9        148.66        145.32       119.46 o                         
  -5   7  -9        215.42        294.25        54.88 o                         
  -3   7  -9         95.37        104.01        45.87 o                         
  -1   7  -9        857.61        914.48        54.22 o                         
   1   7  -9        656.50        702.87        62.36 o                         
   3   7  -9        641.39        609.38        69.90 o                         
   5   7  -9       1182.03       1282.81       138.19 o                         
   7   7  -9        130.09        203.03        87.74 o                         
  -4   8  -9       2219.15       2333.09       145.68 o                         
  -2   8  -9        114.99         46.91        39.17 o                         
   0   8  -9       8252.70       7582.30       219.50 o                         
   2   8  -9       6129.18       5871.33       190.06 o                         
   4   8  -9        569.38        549.07       106.52 o                         
   6   8  -9        590.65        576.37       106.16 o                         
   8   8  -9        401.55        228.10       103.15 o                         
  -5   9  -9        886.98       1028.10       111.73 o                         
  -3   9  -9       1215.28       1361.98       104.13 o                         
  -1   9  -9       2336.23       2534.28       103.99 o                         
   1   9  -9        567.94        579.68        61.20 o                         
   3   9  -9       2238.84       2172.90       152.10 o                         
   5   9  -9       5751.95       5998.34       268.59 o                         
   7   9  -9        467.57        452.06       110.82 o                         
  -4  10  -9        840.51        793.43        94.29 o                         
  -2  10  -9        380.74        415.69        50.86 o                         
   0  10  -9        975.73       1154.49        87.02 o                         
   2  10  -9       1576.61       1624.38       103.90 o                         
   4  10  -9       2652.93       2852.83       169.27 o                         
   6  10  -9       2500.25       2710.62       201.63 o                         
   8  10  -9        712.93        585.80       127.56 o                         
  -3  11  -9       1795.16       1698.15       117.40 o                         
  -1  11  -9       1024.92        974.58        73.95 o                         
   1  11  -9        590.99        696.06        69.32 o                         
   3  11  -9        953.70       1173.69       127.35 o                         
   5  11  -9        811.22        902.25       182.61 o                         
   7  11  -9        427.04        464.82       114.59 o                         
  -4  12  -9       1545.17       1572.19       134.70 o                         
  -2  12  -9       1515.49       1621.32        95.78 o                         
   0  12  -9       3215.01       3179.10       135.90 o                         
   2  12  -9       3938.75       4197.83       150.54 o                         
   4  12  -9         76.17         48.86        59.80 o                         
   6  12  -9       1205.38       1066.60       206.96 o                         
  -3  13  -9        568.01        376.52        95.33 o                         
  -1  13  -9        941.70       1064.60        79.31 o                         
   1  13  -9         49.15         77.87        40.99 o                         
   3  13  -9       1472.13       1579.74       117.66 o                         
   5  13  -9       1009.04        920.52       123.73 o                         
   7  13  -9         15.58       -109.57       109.57 o                         
  -4  14  -9        188.31        191.81        69.59 o                         
  -2  14  -9       2345.90       2428.51       112.01 o                         
   0  14  -9        624.49        714.97        83.88 o                         
   2  14  -9        540.79        469.55        66.94 o                         
   4  14  -9        560.48        446.59        73.97 o                         
   6  14  -9        105.77         75.91        71.22 o                         
  -3  15  -9       2570.10       2446.97       156.26 o                         
  -1  15  -9        793.28        824.00        76.54 o                         
   1  15  -9       2123.46       2153.21       123.20 o                         
   3  15  -9       2165.17       2316.66       122.69 o                         
   5  15  -9        198.86        248.01        68.71 o                         
   7  15  -9       1974.83       1794.01       280.00 o                         
  -2  16  -9       1893.63       1768.48       117.38 o                         
   0  16  -9        410.30        330.72        64.38 o                         
   2  16  -9       1693.00       1859.54       169.13 o                         
   4  16  -9        401.43        427.22        79.39 o                         
   6  16  -9        669.05        746.42       126.11 o                         
  -3  17  -9        526.84        426.67        73.69 o                         
  -1  17  -9        525.87        504.74        69.01 o                         
   1  17  -9        650.89        484.83        72.35 o                         
   3  17  -9        241.88        212.96        62.02 o                         
   5  17  -9        435.59        410.33        81.78 o                         
  -2  18  -9        838.76        904.22        92.79 o                         
   0  18  -9       2099.19       2125.52       137.94 o                         
   2  18  -9       1009.01       1114.48       104.95 o                         
   4  18  -9        972.30       1082.75       137.04 o                         
   6  18  -9        346.39        273.84        89.86 o                         
  -1  19  -9       1631.00       1561.89       114.58 o                         
   1  19  -9       1268.50       1226.31       114.85 o                         
   3  19  -9        721.06        800.81       126.95 o                         
   5  19  -9        506.51        518.75       117.18 o                         
  -2  20  -9        416.14        421.92        72.58 o                         
   0  20  -9         62.24         57.22        57.45 o                         
   2  20  -9        300.11        228.18        84.65 o                         
   4  20  -9         69.70        108.42       102.72 o                         
  -1  21  -9        751.16        623.74        85.34 o                         
   1  21  -9       1511.41       1248.23       153.60 o                         
   3  21  -9          9.69          6.94        75.42 o                         
   0  22  -9       1457.76       1266.27       156.83 o                         
   2  22  -9        267.85         72.19        83.14 o                         
   1  23  -9        896.80       1005.61       153.18 o                         
  -6   0  -8        179.97        190.38        83.35 o                         
  -4   0  -8       4910.63       4830.00       227.49 o                         
  -2   0  -8       1685.64       1790.40       107.95 o                         
   0   0  -8       5409.09       5370.57       132.30 o                         
   2   0  -8       9493.23       9602.93       456.53 o                         
   4   0  -8       1914.56       1873.14       176.52 o                         
   6   0  -8        923.02        728.92       153.70 o                         
   8   0  -8       1565.94       2031.40       270.87 o                         
  -5   1  -8        295.44        373.60        60.37 o                         
  -3   1  -8        711.39        825.45        60.12 o                         
  -1   1  -8       2048.71       2225.93        57.82 o                         
   1   1  -8        370.01        491.38        41.85 o                         
   3   1  -8       3692.16       3730.95       174.80 o                         
   5   1  -8       1451.52       1505.21       135.38 o                         
   7   1  -8        300.84        230.66        85.36 o                         
   9   1  -8        651.51        553.14       126.43 o                         
  -6   2  -8        443.92        432.39        71.75 o                         
  -4   2  -8       2293.78       2240.90        93.20 o                         
  -2   2  -8       1625.94       1439.29        62.71 o                         
   0   2  -8        718.94        913.22        40.30 o                         
   2   2  -8        255.45        284.16        40.50 o                         
   4   2  -8        662.59        624.64        85.50 o                         
   6   2  -8        654.81        614.62       101.13 o                         
   8   2  -8         31.99        -33.97        69.35 o                         
  -5   3  -8       1269.42       1257.80        86.41 o                         
  -3   3  -8        615.43        669.08        54.77 o                         
  -1   3  -8       2660.50       2696.43        67.23 o                         
   1   3  -8       2874.17       3001.02        95.94 o                         
   3   3  -8       4462.75       4414.59       198.48 o                         
   5   3  -8       5731.48       5558.53       243.68 o                         
   7   3  -8         74.72         38.71        67.96 o                         
   9   3  -8        942.98        858.23       153.78 o                         
  -6   4  -8         64.81         68.07        45.08 o                         
  -4   4  -8       1949.73       1905.34        86.78 o                         
  -2   4  -8        519.20        610.51        45.56 o                         
   0   4  -8       3085.95       3084.04        98.13 o                         
   2   4  -8       5499.79       5234.65       170.06 o                         
   4   4  -8       1621.61       1541.38       127.61 o                         
   6   4  -8       2147.76       2315.12       161.94 o                         
   8   4  -8       1237.21       1246.49       165.11 o                         
  -5   5  -8        418.72        424.25        56.90 o                         
  -3   5  -8       1129.83       1274.15        82.07 o                         
  -1   5  -8       1314.57       1316.76        51.62 o                         
   1   5  -8        178.36        171.83        34.90 o                         
   3   5  -8        915.88        980.13        77.60 o                         
   5   5  -8        671.69        698.11        97.38 o                         
   7   5  -8        391.67        377.40       118.70 o                         
   9   5  -8        184.42        171.14        99.43 o                         
  -6   6  -8        421.28        396.10        62.63 o                         
  -4   6  -8       1883.90       1993.62       103.50 o                         
  -2   6  -8        305.57        297.62        34.48 o                         
   0   6  -8       3318.77       3345.49        91.91 o                         
   2   6  -8       1054.40       1109.93        81.23 o                         
   4   6  -8       2843.43       3005.51       165.66 o                         
   6   6  -8       4116.29       4157.06       217.88 o                         
   8   6  -8        407.20        475.37       114.90 o                         
  -5   7  -8       1644.82       1814.22       163.86 o                         
  -3   7  -8        220.68        191.53        38.21 o                         
  -1   7  -8       3450.65       3418.01       108.25 o                         
   1   7  -8       3511.27       3259.85       126.85 o                         
   3   7  -8       3057.57       3056.40       127.59 o                         
   5   7  -8       4495.89       4701.67       219.23 o                         
   7   7  -8        626.91        742.28       196.23 o                         
  -4   8  -8       1472.23       1601.67       128.05 o                         
  -2   8  -8        563.10        589.33        56.50 o                         
   0   8  -8       4080.34       4017.69       138.17 o                         
   2   8  -8       4522.61       4543.56       155.15 o                         
   4   8  -8        515.82        511.10        65.36 o                         
   6   8  -8        606.31        660.75       109.16 o                         
   8   8  -8        183.30        236.27       114.89 o                         
  -5   9  -8        267.13        248.91        57.25 o                         
  -3   9  -8        208.92        256.36        49.74 o                         
  -1   9  -8        795.94        921.39        75.06 o                         
   1   9  -8       7126.54       7288.88       202.88 o                         
   3   9  -8       3901.83       4111.68       149.64 o                         
   5   9  -8        450.69        462.70        88.22 o                         
   7   9  -8       1135.75       1355.11       159.64 o                         
  -4  10  -8       2094.30       2109.01       108.19 o                         
  -2  10  -8       7859.29       7530.06       189.32 o                         
   0  10  -8       3044.60       3073.71       115.81 o                         
   2  10  -8        599.12        747.91        93.02 o                         
   4  10  -8       1430.19       1454.52       103.50 o                         
   6  10  -8       3176.64       3216.93       198.42 o                         
   8  10  -8        830.17        942.15       145.22 o                         
  -5  11  -8        764.80        734.60        81.88 o                         
  -3  11  -8        342.42        416.62        66.55 o                         
  -1  11  -8       3808.10       3847.20       155.19 o                         
   1  11  -8       1903.21       2075.61        98.45 o                         
   3  11  -8        741.73        837.36       101.95 o                         
   5  11  -8        290.96        337.78        65.11 o                         
   7  11  -8        216.07        263.54        91.74 o                         
  -4  12  -8        277.51        251.13        61.42 o                         
  -2  12  -8       1749.85       1757.99        99.12 o                         
   0  12  -8       1673.20       1785.82       100.16 o                         
   2  12  -8        495.99        497.98        73.62 o                         
   4  12  -8        128.32        172.31        69.72 o                         
   6  12  -8        296.39        357.61       138.48 o                         
   8  12  -8        166.81        190.20        95.05 o                         
  -5  13  -8        291.87        215.00        69.10 o                         
  -3  13  -8       2657.70       2739.72       116.14 o                         
  -1  13  -8       3986.28       4195.07       131.21 o                         
   1  13  -8        585.83        636.26        68.23 o                         
   3  13  -8       3675.60       3786.46       161.52 o                         
   5  13  -8        308.33        403.56        92.00 o                         
   7  13  -8       1211.35       1014.86       214.57 o                         
  -4  14  -8       1062.11       1030.31       106.49 o                         
  -2  14  -8       1938.71       2093.18       112.10 o                         
   0  14  -8        226.74        226.56        48.63 o                         
   2  14  -8       4927.73       5027.32       171.77 o                         
   4  14  -8       1192.89       1178.57       133.28 o                         
   6  14  -8        998.47       1027.45       106.46 o                         
  -3  15  -8        432.46        361.99        60.41 o                         
  -1  15  -8        504.79        462.96        57.26 o                         
   1  15  -8        360.40        410.00        61.74 o                         
   3  15  -8       1532.88       1293.16       109.07 o                         
   5  15  -8        828.68        815.99        96.39 o                         
  -4  16  -8        403.84        423.13        82.74 o                         
  -2  16  -8       1145.00       1058.07        95.72 o                         
   0  16  -8        765.91        785.68        79.11 o                         
   2  16  -8        262.91        223.98        52.22 o                         
   4  16  -8       1150.76       1206.76       125.22 o                         
   6  16  -8        672.07        884.30       120.88 o                         
  -3  17  -8        835.91        705.99        80.45 o                         
  -1  17  -8        988.02       1038.03        84.19 o                         
   1  17  -8       1427.84       1425.59       104.39 o                         
   3  17  -8       2743.38       2974.42       140.70 o                         
   5  17  -8       1343.44       1339.00       217.61 o                         
  -2  18  -8        724.48        679.77        94.19 o                         
   0  18  -8         27.21         14.09        40.43 o                         
   2  18  -8       1051.76       1126.08       100.59 o                         
   4  18  -8        519.78        543.70       103.72 o                         
   6  18  -8        378.86        540.23       161.31 o                         
  -3  19  -8        563.26        722.66        85.29 o                         
  -1  19  -8        727.98        693.06        78.85 o                         
   1  19  -8       1698.83       1629.46       112.93 o                         
   3  19  -8         79.81         33.74        62.19 o                         
   5  19  -8        298.37        298.46        89.45 o                         
  -2  20  -8       1118.54       1175.75       108.73 o                         
   0  20  -8       3182.54       3292.36       166.28 o                         
   2  20  -8         34.38         96.82        66.23 o                         
   4  20  -8       3061.71       2936.03       203.60 o                         
  -1  21  -8        697.43        563.37       105.49 o                         
   1  21  -8       1363.82       1432.03       226.74 o                         
   3  21  -8          6.44        -46.20        68.27 o                         
   5  21  -8        924.60        939.81       171.20 o                         
   0  22  -8        236.34        230.82        90.64 o                         
   2  22  -8        634.99        804.81       129.39 o                         
   4  22  -8        546.53        422.44       172.72 o                         
  -1  23  -8         66.21        161.79        74.06 o                         
   1  23  -8       1030.36        801.99       131.46 o                         
   3  23  -8        408.70        332.12       101.55 o                         
   0  24  -8       1221.05        923.48       141.00 o                         
   2  24  -8        445.27        323.21       109.27 o                         
  -5   1  -7        230.80        258.53        45.60 o                         
  -3   1  -7       4405.16       4248.26       108.92 o                         
  -1   1  -7       8572.14       8623.87       139.09 o                         
   1   1  -7       3485.26       3497.28        98.39 o                         
   3   1  -7        436.81        501.77        66.69 o                         
   5   1  -7       2011.56       1805.96       131.65 o                         
   7   1  -7       1064.63        933.09       122.10 o                         
   9   1  -7        578.30        568.38       276.88 o                         
  -6   2  -7        368.19        417.44        58.91 o                         
  -4   2  -7       3549.51       3695.26       119.54 o                         
  -2   2  -7      11705.65      11532.35       197.56 o                         
   0   2  -7        177.49        237.29        24.52 o                         
   2   2  -7      16306.10      15933.96       397.34 o                         
   4   2  -7       3597.47       3736.60       164.07 o                         
   6   2  -7       1595.15       1387.25       139.32 o                         
   8   2  -7       3148.51       3317.12       218.93 o                         
  -5   3  -7        415.73        459.86        54.68 o                         
  -3   3  -7       2219.71       2102.55        81.11 o                         
  -1   3  -7       4413.10       4392.72        91.06 o                         
   1   3  -7       1223.95       1303.05        56.97 o                         
   3   3  -7       4582.56       4581.77       150.83 o                         
   5   3  -7        880.48        827.76       101.48 o                         
   7   3  -7        352.76        416.86        92.37 o                         
   9   3  -7        335.23        249.81       103.73 o                         
  -6   4  -7         62.32         42.09        38.75 o                         
  -4   4  -7        408.57        439.75        54.32 o                         
  -2   4  -7        263.92        288.16        30.65 o                         
   0   4  -7       3597.24       3727.05       104.49 o                         
   2   4  -7       2659.96       2629.45       100.84 o                         
   4   4  -7       1246.73       1242.79       108.07 o                         
   6   4  -7       2598.52       2852.20       170.53 o                         
   8   4  -7        170.85        258.21        97.02 o                         
  -5   5  -7        820.24        869.12        78.92 o                         
  -3   5  -7        984.67       1003.40        65.22 o                         
  -1   5  -7       5985.88       5773.81       117.62 o                         
   1   5  -7       7410.28       7237.69       174.45 o                         
   3   5  -7       3976.12       3968.04       139.05 o                         
   5   5  -7       7093.62       7004.61       279.20 o                         
   7   5  -7       1658.91       1602.54       158.69 o                         
   9   5  -7        251.69        289.54       105.89 o                         
  -6   6  -7          9.41        -39.15        39.15 o                         
  -4   6  -7       1088.81       1138.78        77.99 o                         
  -2   6  -7        377.51        460.08        37.91 o                         
   0   6  -7       3266.39       3150.67        95.42 o                         
   2   6  -7       5178.21       5084.35       161.86 o                         
   4   6  -7       1151.34       1267.85       133.34 o                         
   6   6  -7       1054.15       1104.24       123.40 o                         
   8   6  -7        652.63        716.07       123.62 o                         
  -5   7  -7        175.59        234.38        64.14 o                         
  -3   7  -7        726.34        669.83        56.21 o                         
  -1   7  -7        456.65        467.20        35.57 o                         
   1   7  -7        145.71        270.98        38.11 o                         
   3   7  -7         91.90        165.04        39.12 o                         
   5   7  -7        294.35        302.95        73.56 o                         
   7   7  -7        168.68        162.40        80.62 o                         
   9   7  -7         34.15         38.62        93.60 o                         
  -6   8  -7       1550.06       1605.43       116.99 o                         
  -4   8  -7       5794.01       5579.64       158.67 o                         
  -2   8  -7        953.46       1022.68        63.18 o                         
   0   8  -7       9475.92       9169.54       244.22 o                         
   2   8  -7       9571.60       9385.15       261.91 o                         
   4   8  -7       3521.25       3640.50       140.17 o                         
   6   8  -7       2863.19       2906.50       177.54 o                         
   8   8  -7        785.47        825.74       131.26 o                         
  -5   9  -7       1863.56       1704.55       111.69 o                         
  -3   9  -7        247.19        225.80        36.14 o                         
  -1   9  -7       8221.68       8048.61       215.82 o                         
   1   9  -7       6101.50       6016.97       165.94 o                         
   3   9  -7       1795.58       1696.14        94.83 o                         
   5   9  -7       7193.72       7533.36       237.49 o                         
   7   9  -7       1284.54       1392.02       154.23 o                         
  -6  10  -7        926.09        831.68        89.37 o                         
  -4  10  -7       1777.23       1817.62        97.75 o                         
  -2  10  -7        635.17        692.52        76.07 o                         
   0  10  -7        409.24        391.22        48.28 o                         
   2  10  -7       1992.74       1843.56        94.20 o                         
   4  10  -7       1589.43       1594.33        99.57 o                         
   6  10  -7        856.77       1009.08       128.58 o                         
   8  10  -7         88.44        109.59        87.57 o                         
  -5  11  -7        233.99        175.09        48.64 o                         
  -3  11  -7       1855.22       1902.98        82.90 o                         
  -1  11  -7       3385.86       3581.87       162.06 o                         
   1  11  -7        246.72        349.29        47.52 o                         
   3  11  -7       6762.62       6748.79       311.12 o                         
   5  11  -7        710.01        889.73        86.76 o                         
   7  11  -7       1303.50       1646.17       168.57 o                         
  -4  12  -7       2622.02       2421.14       109.12 o                         
  -2  12  -7       1324.06       1516.91       111.36 o                         
   0  12  -7       1026.65       1064.13        79.91 o                         
   2  12  -7       3768.27       3818.06       152.78 o                         
   4  12  -7       3878.03       3821.56       193.55 o                         
   6  12  -7       1573.72       1694.71       156.30 o                         
   8  12  -7       1964.16       2007.16       199.55 o                         
  -5  13  -7        503.65        534.62        72.03 o                         
  -3  13  -7        205.38        162.78        42.50 o                         
  -1  13  -7       3246.35       2997.42       123.25 o                         
   1  13  -7       1981.21       2120.80        99.86 o                         
   3  13  -7       1099.66       1228.75        98.13 o                         
   5  13  -7       2864.51       2955.46       176.71 o                         
   7  13  -7        261.80        240.90       143.81 o                         
  -4  14  -7        233.10        196.19        48.73 o                         
  -2  14  -7       1056.49       1125.52        89.26 o                         
   0  14  -7        760.54        754.51        70.06 o                         
   2  14  -7       2268.75       2330.34       110.68 o                         
   4  14  -7       3438.83       3492.94       151.40 o                         
   6  14  -7         98.72         83.12        53.17 o                         
  -5  15  -7        590.64        514.72        73.51 o                         
  -3  15  -7        762.04        718.85        73.70 o                         
  -1  15  -7       2017.35       2208.46        98.94 o                         
   1  15  -7       1984.50       1887.81       110.92 o                         
   3  15  -7       5661.54       5750.97       201.82 o                         
   5  15  -7        885.83       1029.43       147.59 o                         
   7  15  -7       1480.21       1433.35       232.83 o                         
  -4  16  -7        157.92        136.35        53.45 o                         
  -2  16  -7       1279.47       1217.54        96.84 o                         
   0  16  -7        361.57        348.06        55.28 o                         
   2  16  -7       3749.38       3924.15       160.74 o                         
   4  16  -7       2897.99       3157.57       146.01 o                         
   6  16  -7        432.44        421.53       136.96 o                         
  -3  17  -7        875.03        895.49        96.86 o                         
  -1  17  -7        483.03        506.72        62.24 o                         
   1  17  -7        635.50        693.09        80.81 o                         
   3  17  -7        518.79        466.97        65.84 o                         
   5  17  -7        831.16       1043.38       126.30 o                         
   7  17  -7        455.79        591.97       165.87 o                         
  -4  18  -7        480.15        489.01        73.13 o                         
  -2  18  -7        392.09        392.26        65.63 o                         
   0  18  -7       2441.80       2674.66       127.32 o                         
   2  18  -7       1046.88       1022.94        93.19 o                         
   4  18  -7       2191.92       2504.85       169.82 o                         
   6  18  -7       1637.52       1739.22       252.61 o                         
  -3  19  -7        950.13        860.80       102.68 o                         
  -1  19  -7        897.41        896.82        88.30 o                         
   1  19  -7       1613.32       1963.09       139.84 o                         
   3  19  -7       1771.11       1893.49       148.85 o                         
   5  19  -7       1542.83       1658.33       162.31 o                         
  -2  20  -7        357.70        361.53        74.16 o                         
   0  20  -7          3.72         41.67        53.71 o                         
   2  20  -7        548.07        619.46        98.05 o                         
   4  20  -7        427.44        409.54        99.04 o                         
   6  20  -7        338.33        346.96       141.52 o                         
  -3  21  -7       1105.98       1061.01       114.19 o                         
  -1  21  -7         79.49        122.08        60.28 o                         
   1  21  -7       2713.69       2740.11       173.87 o                         
   3  21  -7        315.90        438.90        90.60 o                         
   5  21  -7        980.51        883.99       200.87 o                         
  -2  22  -7        195.21        104.50        69.44 o                         
   0  22  -7       3568.59       3616.04       224.12 o                         
   2  22  -7       2037.12       2189.28       190.23 o                         
   4  22  -7        666.52        701.23       116.77 o                         
  -1  23  -7        454.45        581.70        91.21 o                         
   1  23  -7       1350.32       1620.98       389.57 o                         
   3  23  -7         13.69         31.53        78.17 o                         
   0  24  -7        314.82        261.01       101.14 o                         
   2  24  -7        132.85        144.73        87.28 o                         
   4  24  -7        240.10        318.85       104.36 o                         
   1  25  -7       2898.75       3485.07       248.81 o                         
  -6   0  -6       2664.99       2766.26       146.09 o                         
  -4   0  -6       2001.11       2078.16       102.24 o                         
  -2   0  -6      11601.60      11618.54       259.70 o                         
   0   0  -6       5514.92       5542.71       146.92 o                         
   2   0  -6       8746.79       8188.67       275.48 o                         
   4   0  -6       9786.33       9271.19       438.27 o                         
   6   0  -6        743.18        996.60       165.87 o                         
   8   0  -6       2429.78       2636.91       270.87 o                         
  -7   1  -6       1069.92       1109.30        80.42 o                         
  -5   1  -6       2601.97       2817.09        93.82 o                         
  -3   1  -6         59.24         58.83        18.53 o                         
  -1   1  -6       4205.35       4005.68        77.94 o                         
   3   1  -6       8137.57       8457.97       226.11 o                         
   5   1  -6       3013.52       2942.02       154.39 o                         
   7   1  -6        107.63        103.65        74.57 o                         
   9   1  -6        356.70        290.85       106.74 o                         
  -6   2  -6        300.95        273.95        45.03 o                         
  -4   2  -6        477.70        549.65        46.73 o                         
  -2   2  -6        181.59        217.26        22.09 o                         
   0   2  -6       2860.80       3155.71        67.87 o                         
   2   2  -6       5136.83       5227.26       150.43 o                         
   4   2  -6        730.86        749.51       124.71 o                         
   6   2  -6         94.40        128.52        64.02 o                         
   8   2  -6         44.60          4.30        68.84 o                         
  -7   3  -6       1253.55       1235.91        99.94 o                         
  -5   3  -6       4324.15       4471.47       131.68 o                         
  -3   3  -6       1046.23       1006.95        55.69 o                         
  -1   3  -6       8533.10       8201.22       141.32 o                         
   1   3  -6       2636.28       2570.88        79.00 o                         
   3   3  -6       7085.63       7422.88       206.16 o                         
   5   3  -6       6244.74       6220.57       244.26 o                         
   7   3  -6       1162.46       1411.27       151.18 o                         
   9   3  -6        379.32        372.15       109.63 o                         
  -6   4  -6         80.87        -22.77        35.31 o                         
  -4   4  -6       2911.00       2779.43        91.71 o                         
  -2   4  -6       4913.77       4649.63        95.86 o                         
   0   4  -6       1591.76       1509.06        58.17 o                         
   2   4  -6      10768.98      10329.74       268.87 o                         
   4   4  -6       5797.65       5705.05       168.49 o                         
   6   4  -6        926.38       1044.99       116.75 o                         
   8   4  -6       2160.73       2289.62       203.55 o                         
  -7   5  -6         72.95         57.54        50.55 o                         
  -5   5  -6        248.51        217.64        44.79 o                         
  -3   5  -6        669.43        650.21        51.13 o                         
  -1   5  -6       1707.61       1833.79        80.63 o                         
   1   5  -6       1793.44       1815.66        62.73 o                         
   3   5  -6       2282.10       2432.60        97.53 o                         
   5   5  -6       1441.82       1576.05       106.97 o                         
   7   5  -6        234.73        224.43        80.68 o                         
   9   5  -6         42.70        132.79        93.60 o                         
  -6   6  -6         25.87         10.05        37.65 o                         
  -4   6  -6       2318.30       2225.11        93.44 o                         
  -2   6  -6       2366.48       2227.98        69.07 o                         
   0   6  -6       4175.28       4168.04        95.82 o                         
   2   6  -6       6972.41       6952.01       199.02 o                         
   4   6  -6       2514.99       2508.65       106.64 o                         
   6   6  -6       2880.43       2807.80       166.78 o                         
   8   6  -6        222.02        302.01       144.57 o                         
  -7   7  -6        594.38        683.06        84.75 o                         
  -5   7  -6       2737.99       2772.94       113.80 o                         
  -3   7  -6        341.82        354.42        35.18 o                         
  -1   7  -6      12037.35      11745.05       225.25 o                         
   1   7  -6      21235.42      20466.59       483.75 o                         
   3   7  -6        988.91       1139.33        70.56 o                         
   5   7  -6       6224.90       6197.60       198.35 o                         
   7   7  -6       1689.08       1805.09       166.53 o                         
   9   7  -6        177.97        221.43       101.65 o                         
  -6   8  -6        645.29        647.75        75.65 o                         
  -4   8  -6       4969.51       4868.62       144.86 o                         
  -2   8  -6       3236.30       3035.30        84.86 o                         
   0   8  -6        739.80        670.35        44.62 o                         
   2   8  -6       3153.07       3040.17       110.15 o                         
   4   8  -6        422.16        433.00        55.99 o                         
   6   8  -6        313.90        342.29        66.38 o                         
   8   8  -6        292.40        334.53        99.64 o                         
  -5   9  -6        463.15        459.55        58.09 o                         
  -3   9  -6        953.53       1043.40        76.90 o                         
  -1   9  -6          8.09         52.12        24.60 o                         
   1   9  -6       1715.23       1678.10        65.08 o                         
   3   9  -6       3635.93       3746.54       134.75 o                         
   5   9  -6       1960.17       1979.27       107.15 o                         
   7   9  -6        295.97        382.41        88.22 o                         
  -6  10  -6        611.14        532.89        72.08 o                         
  -4  10  -6       1692.83       1725.68        94.54 o                         
  -2  10  -6       4700.47       4519.05       127.04 o                         
   0  10  -6       9938.82       9859.73       242.97 o                         
   2  10  -6       7260.80       7215.30       177.27 o                         
   4  10  -6       4061.03       3912.24       201.57 o                         
   6  10  -6        827.18        998.44        96.03 o                         
   8  10  -6        481.21        503.87       117.27 o                         
  -5  11  -6       2256.32       2338.48       110.60 o                         
  -3  11  -6       3053.83       3015.27        94.82 o                         
  -1  11  -6        329.56        404.15        61.06 o                         
   1  11  -6       4392.32       4545.06       140.31 o                         
   3  11  -6        694.06        682.59        57.62 o                         
   5  11  -6       2759.15       2831.38       130.89 o                         
   7  11  -6       1112.82       1203.80       140.17 o                         
  -6  12  -6          0.71         30.09        44.47 o                         
  -4  12  -6        237.15        229.88        44.66 o                         
  -2  12  -6       1948.36       1854.70        81.04 o                         
   0  12  -6       3302.12       3385.23       119.09 o                         
   2  12  -6       1024.98       1006.94        79.28 o                         
   4  12  -6       1178.51       1309.14        91.37 o                         
   6  12  -6        411.13        349.31        69.29 o                         
   8  12  -6         68.67         88.17        85.89 o                         
  -5  13  -6         80.28         39.23        41.33 o                         
  -3  13  -6       2724.76       2677.62        96.19 o                         
  -1  13  -6       4785.29       4657.74       180.56 o                         
   1  13  -6       4367.18       4363.42       141.50 o                         
   3  13  -6       3872.89       4137.12       151.58 o                         
   5  13  -6       1321.27       1275.70        98.45 o                         
   7  13  -6        519.23        515.93        83.38 o                         
  -6  14  -6        410.61        276.95        64.61 o                         
  -4  14  -6        870.14        914.60        69.83 o                         
  -2  14  -6       3834.87       3722.98       152.86 o                         
   0  14  -6       1316.67       1340.11        88.08 o                         
   2  14  -6       7979.29       7686.45       215.89 o                         
   4  14  -6       6132.01       6143.08       199.11 o                         
   6  14  -6        210.99        140.35        73.70 o                         
   8  14  -6        581.84        456.53       158.26 o                         
  -5  15  -6        637.73        609.23        79.95 o                         
  -3  15  -6        529.45        599.07        61.56 o                         
  -1  15  -6        775.11        757.07        82.12 o                         
   1  15  -6        109.00        172.37        56.41 o                         
   3  15  -6         88.20         90.49        39.63 o                         
   5  15  -6        416.64        437.68        71.18 o                         
   7  15  -6        201.90        270.87       118.70 o                         
  -4  16  -6        192.70        220.16        48.17 o                         
  -2  16  -6       2084.71       1800.89       117.95 o                         
   0  16  -6       9090.17       8685.76       285.72 o                         
   2  16  -6       2620.11       2588.81       114.88 o                         
   4  16  -6        504.66        494.08        83.37 o                         
   6  16  -6        702.99        786.60       167.39 o                         
  -5  17  -6        349.64        349.35        66.32 o                         
  -3  17  -6       1451.47       1534.78       110.52 o                         
  -1  17  -6       2225.68       2272.98       113.64 o                         
   1  17  -6       3002.38       2902.16       123.51 o                         
   3  17  -6       4241.87       4691.23       190.99 o                         
   5  17  -6       2057.11       1910.33       147.52 o                         
   7  17  -6        546.15        398.70       140.00 o                         
  -4  18  -6        545.66        512.34        67.92 o                         
  -2  18  -6       2057.06       1877.00       181.87 o                         
   0  18  -6         63.98        138.59        42.09 o                         
   2  18  -6       3149.48       3277.49       164.41 o                         
   4  18  -6       1716.66       1711.86       151.16 o                         
   6  18  -6          1.86        -28.91        92.83 o                         
  -3  19  -6        992.62        951.36       112.69 o                         
  -1  19  -6        520.44        479.05        58.12 o                         
   1  19  -6       2870.60       2733.58       158.12 o                         
   3  19  -6       1776.48       1779.05       138.21 o                         
   5  19  -6         10.44        101.96        98.91 o                         
  -4  20  -6       1137.42       1119.81       100.94 o                         
  -2  20  -6        751.45        639.43        81.92 o                         
   0  20  -6       2599.50       2399.49       154.86 o                         
   2  20  -6       1411.23       1356.50       121.76 o                         
   4  20  -6       1235.15       1065.97       125.39 o                         
   6  20  -6       4392.53       3974.39       353.05 o                         
  -3  21  -6        682.61        637.95       147.10 o                         
  -1  21  -6        674.54        659.24        81.76 o                         
   1  21  -6       2428.84       2398.14       239.24 o                         
   3  21  -6        378.63        451.25        87.14 o                         
   5  21  -6        963.22        709.14       176.52 o                         
  -2  22  -6        383.31        394.32        76.56 o                         
   0  22  -6        198.92         78.31        65.63 o                         
   2  22  -6          0.03        -44.08        53.98 o                         
   4  22  -6          8.71         19.71        61.89 o                         
  -3  23  -6       1525.60       1445.29       137.64 o                         
  -1  23  -6       1474.11       1410.94       127.90 o                         
   1  23  -6        601.86        558.02       102.45 o                         
   3  23  -6       1660.39       1720.33       165.20 o                         
   5  23  -6         43.78         68.48       112.61 o                         
  -2  24  -6        501.45        420.83        87.59 o                         
   0  24  -6       1893.04       1781.11       205.44 o                         
   2  24  -6       1166.96       1234.28       157.00 o                         
   4  24  -6        212.43        474.79       168.92 o                         
  -1  25  -6        188.72        319.74        83.46 o                         
   1  25  -6        571.77        633.20       125.66 o                         
   3  25  -6          7.61        -73.42        73.42 o                         
   0  26  -6       1677.56       1624.62       177.65 o                         
   2  26  -6        147.68         62.99       100.44 o                         
  -7   1  -5        609.89        774.72        67.85 o                         
  -5   1  -5       1471.81       1615.17        85.73 o                         
  -3   1  -5        925.11        912.69        46.47 o                         
  -1   1  -5      23782.13      24480.92       327.94 o                         
   1   1  -5      19700.30      20522.79       392.32 o                         
   3   1  -5       1909.38       1970.45        72.33 o                         
   5   1  -5       1741.01       1697.34       116.15 o                         
   7   1  -5        438.65        544.22       144.57 o                         
   9   1  -5         69.54         49.24        87.65 o                         
  -6   2  -5        938.08       1134.75        77.07 o                         
  -4   2  -5       2917.24       3005.33        89.23 o                         
  -2   2  -5      13546.19      12971.99       194.24 o                         
   0   2  -5       2731.04       2587.54        63.43 o                         
   2   2  -5      14977.49      14826.72       360.56 o                         
   4   2  -5      16388.32      15456.04       368.89 o                         
   6   2  -5        135.90        225.14        68.27 o                         
   8   2  -5       1974.70       2162.48       172.17 o                         
  -7   3  -5        682.23        630.99        77.08 o                         
  -5   3  -5        990.86       1188.07        89.45 o                         
  -3   3  -5        222.33        222.81        26.02 o                         
  -1   3  -5       1616.02       1753.69        48.24 o                         
   1   3  -5       2563.09       2682.48        92.60 o                         
   3   3  -5       1333.98       1394.94        71.29 o                         
   5   3  -5       1379.77       1305.27        77.20 o                         
   7   3  -5         55.73         34.34        59.54 o                         
   9   3  -5        209.22        215.45        99.45 o                         
  -6   4  -5        786.62        908.37        71.31 o                         
  -4   4  -5       5003.21       4940.41       121.05 o                         
  -2   4  -5       1113.76       1108.01        38.85 o                         
   0   4  -5       6672.60       7164.09       164.46 o                         
   2   4  -5       5260.92       5393.19       164.00 o                         
   4   4  -5         93.65        118.93        31.34 o                         
   6   4  -5       1761.90       1833.17       136.54 o                         
   8   4  -5        149.68        210.24        89.29 o                         
  -7   5  -5         58.36         62.43        47.13 o                         
  -5   5  -5       3530.15       3374.12       105.70 o                         
  -3   5  -5       4292.64       4173.62        91.58 o                         
  -1   5  -5       6905.94       6728.43       136.92 o                         
   1   5  -5      26103.83      25863.64       586.43 o                         
   3   5  -5       1567.62       1518.57       118.70 o                         
   5   5  -5       6469.83       6331.24       199.97 o                         
   7   5  -5       4135.15       4035.49       217.85 o                         
   9   5  -5         10.90         38.71        82.77 o                         
  -6   6  -5       1514.36       1482.08       188.68 o                         
  -4   6  -5        708.47        680.05        48.36 o                         
  -2   6  -5       3410.81       3215.28        72.97 o                         
   0   6  -5       1017.69        994.59        42.26 o                         
   2   6  -5       5692.65       5530.75       160.57 o                         
   4   6  -5       3613.07       3525.48       125.00 o                         
   6   6  -5         55.67         59.02        41.72 o                         
   8   6  -5       1554.46       1416.11       159.77 o                         
  -7   7  -5        318.93        291.97        61.81 o                         
  -5   7  -5         30.60         19.97        29.53 o                         
  -3   7  -5         77.86         69.96        21.41 o                         
  -1   7  -5        530.00        951.73        88.26 o                         
   1   7  -5       1674.34       1688.36        72.11 o                         
   3   7  -5       3409.36       3454.41       119.35 o                         
   5   7  -5        505.36        647.21        68.14 o                         
   7   7  -5        112.37        105.97        70.63 o                         
   9   7  -5         89.01         71.00        83.35 o                         
  -6   8  -5        868.94        786.04        73.96 o                         
  -4   8  -5       4472.37       4314.16       129.88 o                         
  -2   8  -5       2865.88       2858.20        85.88 o                         
   0   8  -5       8318.54       8531.28       163.27 o                         
   2   8  -5      12705.98      12750.50       306.06 o                         
   4   8  -5        650.03        621.04        60.54 o                         
   6   8  -5       1947.32       1941.56       114.27 o                         
   8   8  -5        486.54        468.08       105.44 o                         
  -7   9  -5        452.69        441.50        71.82 o                         
  -5   9  -5       2912.13       3119.71       159.35 o                         
  -3   9  -5       2436.87       2363.71        78.36 o                         
  -1   9  -5       4347.90       4245.94       126.80 o                         
   1   9  -5      20474.57      19889.06       399.60 o                         
   3   9  -5       1590.94       1563.34        76.45 o                         
   5   9  -5       4552.64       4577.98       166.14 o                         
   7   9  -5       1783.57       2228.17       129.04 o                         
   9   9  -5        149.44        149.52        94.04 o                         
  -6  10  -5        554.59        497.43        88.80 o                         
  -4  10  -5       1561.67       1506.96        75.40 o                         
  -2  10  -5       1403.55       1343.32        63.73 o                         
   0  10  -5         84.47         35.79        20.17 o                         
   2  10  -5        704.66        719.07        53.55 o                         
   4  10  -5        151.56        225.61        46.17 o                         
   6  10  -5        226.00        335.14        61.72 o                         
   8  10  -5        156.24        260.64        93.07 o                         
  -5  11  -5        133.90        148.18        41.92 o                         
  -3  11  -5       4230.23       4227.72       115.00 o                         
  -1  11  -5       6709.84       6922.77       176.94 o                         
   1  11  -5       1176.62       1316.92        67.97 o                         
   3  11  -5       3887.59       3934.57       117.14 o                         
   5  11  -5       1154.92       1245.35        96.34 o                         
   7  11  -5        142.22        190.36        61.54 o                         
  -6  12  -5        958.99       1055.09        93.67 o                         
  -4  12  -5       3724.03       3732.38       114.22 o                         
  -2  12  -5      10878.64      10708.63       231.08 o                         
   0  12  -5       4597.85       4836.13       121.91 o                         
   2  12  -5       4609.06       4687.96       151.48 o                         
   4  12  -5       1615.33       1563.36        76.19 o                         
   6  12  -5        599.85        673.55        85.49 o                         
   8  12  -5        976.99       1112.26       217.61 o                         
  -5  13  -5       1244.97       1211.91        86.04 o                         
  -3  13  -5        316.63        307.04        43.75 o                         
  -1  13  -5       4843.16       4875.21       148.53 o                         
   1  13  -5       2969.87       3213.44       129.28 o                         
   3  13  -5         92.31         72.92        35.00 o                         
   5  13  -5       1075.19       1179.85        80.05 o                         
   7  13  -5        237.21        250.25        80.43 o                         
  -6  14  -5       1337.54       1256.62       136.62 o                         
  -4  14  -5        962.76        951.48        66.02 o                         
  -2  14  -5       1961.41       1912.35        83.48 o                         
   0  14  -5       1560.19       1560.41        79.95 o                         
   2  14  -5        482.00        543.86        55.18 o                         
   4  14  -5        257.53        247.42        49.52 o                         
   6  14  -5        321.67        394.09        82.77 o                         
   8  14  -5         79.69        160.36        83.91 o                         
  -5  15  -5        552.38        613.98        74.58 o                         
  -3  15  -5       4515.30       4676.67       144.64 o                         
  -1  15  -5      10094.88       9890.40       247.06 o                         
   1  15  -5        372.39        465.03        52.59 o                         
   3  15  -5       5211.70       5187.02       178.09 o                         
   5  15  -5       1388.83       1495.77       145.16 o                         
   7  15  -5        690.17        625.44       158.26 o                         
  -6  16  -5        751.71        773.88        88.74 o                         
  -4  16  -5        132.45        177.03        40.47 o                         
  -2  16  -5       7558.41       7740.94       195.67 o                         
   0  16  -5       4535.88       4390.45       144.84 o                         
   2  16  -5       1756.12       1806.61        93.78 o                         
   4  16  -5       3556.78       3690.40       179.18 o                         
   6  16  -5         88.43         98.91        94.35 o                         
  -5  17  -5        372.58        405.43        59.48 o                         
  -3  17  -5        706.51        726.48        67.42 o                         
  -1  17  -5        195.33        219.51        56.61 o                         
   1  17  -5        687.00        741.17        67.99 o                         
   3  17  -5        235.12        200.81        59.49 o                         
   5  17  -5         57.52         45.65        86.74 o                         
   7  17  -5         28.70         19.78        94.35 o                         
  -4  18  -5       2334.67       2278.78       105.92 o                         
  -2  18  -5        539.94        486.11        58.26 o                         
   0  18  -5       1922.49       1975.50       137.60 o                         
   2  18  -5       2433.81       2664.55       142.75 o                         
   4  18  -5       1658.39       1791.88       140.99 o                         
   6  18  -5       1920.62       1713.35       245.00 o                         
  -5  19  -5        762.42        643.89        71.81 o                         
  -3  19  -5        967.50        952.01        78.80 o                         
  -1  19  -5       3028.31       3163.21       158.75 o                         
   1  19  -5       1946.82       1812.35       165.33 o                         
   3  19  -5       3005.86       3051.44       234.72 o                         
   5  19  -5        441.66        369.79       138.48 o                         
   7  19  -5        688.77        526.53       173.48 o                         
  -4  20  -5        238.32        155.67        50.16 o                         
  -2  20  -5       1286.27       1260.94       101.68 o                         
   0  20  -5        262.04        248.75        65.58 o                         
   2  20  -5        908.80       1178.04       114.67 o                         
   4  20  -5       1590.26       1589.52       130.77 o                         
   6  20  -5        647.69        497.62       158.26 o                         
  -3  21  -5       1426.84       1655.29       134.91 o                         
  -1  21  -5         63.33         65.37        45.78 o                         
   1  21  -5       1521.51       1389.82       123.29 o                         
   3  21  -5       1429.51       1531.40       164.12 o                         
   5  21  -5        443.39        372.83       136.96 o                         
  -4  22  -5       1522.59       1281.45       108.04 o                         
  -2  22  -5        260.81        168.01        61.89 o                         
   0  22  -5       4024.38       4107.72       198.27 o                         
   2  22  -5       2601.83       2569.71       162.61 o                         
   4  22  -5       1026.20        885.51       185.66 o                         
  -3  23  -5        583.72        472.87        88.48 o                         
  -1  23  -5        275.89        230.87        85.11 o                         
   1  23  -5       2504.50       2588.91       166.58 o                         
   3  23  -5        818.11        806.39       159.54 o                         
   5  23  -5         80.37        331.74       149.13 o                         
  -2  24  -5        382.81        262.34        73.26 o                         
   0  24  -5       1195.04        990.40       132.89 o                         
   2  24  -5         21.78         -9.17        62.54 o                         
   4  24  -5        460.99        156.74       123.26 o                         
  -1  25  -5       2041.58       1975.41       147.35 o                         
   1  25  -5        336.06        304.03        97.47 o                         
   3  25  -5       1732.92       1607.69       171.29 o                         
   0  26  -5       1090.46       1053.29       151.23 o                         
   2  26  -5        452.25        672.57       124.32 o                         
   1  27  -5        129.24        227.30       101.80 o                         
  -8   0  -4       1414.75       1617.53       167.16 o                         
  -6   0  -4       4490.78       4525.76       176.71 o                         
  -4   0  -4        208.46        166.54        37.26 o                         
  -2   0  -4      27094.73      26129.27       526.83 o                         
   0   0  -4      37247.47      37649.79       815.23 o                         
   2   0  -4       2986.41       2909.31       156.74 o                         
   4   0  -4      12195.63      11606.28       334.23 o                         
   6   0  -4        849.15        844.43       149.13 o                         
   8   0  -4       2782.84       3323.23       295.22 o                         
  -7   1  -4        396.43        393.47        51.24 o                         
  -5   1  -4       2185.21       2191.09        83.73 o                         
  -3   1  -4       2776.69       2832.57        70.10 o                         
  -1   1  -4       9677.59      10008.10       146.42 o                         
   1   1  -4       3201.62       3314.08        91.57 o                         
   3   1  -4       1203.79       1207.52        58.67 o                         
   5   1  -4       1631.53       1608.03        81.01 o                         
   7   1  -4        153.46         96.03        65.22 o                         
   9   1  -4        301.53        342.40       110.83 o                         
  -8   2  -4        439.40        409.40        57.74 o                         
  -6   2  -4         15.85         43.45        30.06 o                         
  -4   2  -4       2295.19       2347.15        73.67 o                         
  -2   2  -4       4338.24       4287.27        77.73 o                         
   0   2  -4        219.86        615.84        50.98 o                         
   2   2  -4        471.52        694.56        75.14 o                         
   4   2  -4        255.11        211.02        32.87 o                         
   6   2  -4        341.04        432.38        81.44 o                         
   8   2  -4        632.10        456.42       105.95 o                         
  -7   3  -4        916.48        941.58        77.38 o                         
  -5   3  -4       6058.37       5875.81       140.98 o                         
  -3   3  -4       7601.36       7707.06       127.01 o                         
  -1   3  -4       4574.17       4457.21        82.89 o                         
   1   3  -4      16747.29      16308.70       365.39 o                         
   3   3  -4       1446.05       1446.50        62.05 o                         
   5   3  -4       1882.72       1823.51        91.09 o                         
   7   3  -4       1610.74       1613.03       152.80 o                         
   9   3  -4        351.89        307.91       104.40 o                         
  -8   4  -4        452.02        353.03        61.60 o                         
  -6   4  -4       1118.84       1141.81        74.82 o                         
  -4   4  -4       1092.91       1133.26        56.54 o                         
  -2   4  -4      14226.85      13623.66       215.62 o                         
   0   4  -4       3811.77       3734.63       105.59 o                         
   2   4  -4       6818.24       6773.90       191.55 o                         
   4   4  -4       9349.34       8979.86       239.43 o                         
   6   4  -4       2273.28       2315.16       112.35 o                         
   8   4  -4        194.23        183.23        84.46 o                         
  -7   5  -4         93.17         72.93        40.48 o                         
  -5   5  -4       1001.32       1136.77        65.06 o                         
  -3   5  -4       2440.73       2486.71        64.20 o                         
  -1   5  -4       2074.05       2307.31        65.53 o                         
   1   5  -4         86.77        192.33        25.78 o                         
   3   5  -4        429.96        450.05        43.61 o                         
   5   5  -4        469.52        467.30        77.50 o                         
   7   5  -4        298.55        249.17        81.76 o                         
   9   5  -4         65.85         76.81        90.31 o                         
  -6   6  -4        400.01        387.73        47.23 o                         
  -4   6  -4       3887.27       3960.42       103.57 o                         
  -2   6  -4       5343.64       5507.19       101.38 o                         
   0   6  -4       1223.51       1214.00        47.00 o                         
   2   6  -4       3775.71       3667.78       113.96 o                         
   4   6  -4       1170.15       1217.58        58.42 o                         
   6   6  -4       3221.31       3197.65       137.55 o                         
   8   6  -4       2042.61       1990.29       182.20 o                         
  -7   7  -4        219.65        196.87        46.65 o                         
  -5   7  -4       4539.55       4472.45       122.13 o                         
  -3   7  -4       9224.11       9113.42       161.25 o                         
  -1   7  -4       1048.42       1227.48        64.95 o                         
   1   7  -4      12786.93      12347.99       266.68 o                         
   3   7  -4       6129.92       5829.21       163.29 o                         
   5   7  -4       3172.15       3246.54       131.53 o                         
   7   7  -4       3686.95       3550.83       158.98 o                         
   9   7  -4          1.43         49.63        84.42 o                         
  -6   8  -4        189.38        173.00        38.07 o                         
  -4   8  -4        984.65        956.43        50.75 o                         
  -2   8  -4       4466.82       4290.03        96.17 o                         
   0   8  -4         25.27         35.62        18.11 o                         
   2   8  -4       6172.76       6047.07       167.71 o                         
   4   8  -4        924.44        871.00        69.13 o                         
   6   8  -4        275.33        320.91        58.53 o                         
   8   8  -4         27.25         71.30        74.64 o                         
  -7   9  -4        491.79        468.60        74.43 o                         
  -5   9  -4         63.57         -6.41        26.26 o                         
  -3   9  -4       1706.16       1724.73        60.49 o                         
  -1   9  -4       5023.92       5405.72       142.96 o                         
   1   9  -4       1211.49       1315.50        44.73 o                         
   3   9  -4       1799.06       1916.29        92.67 o                         
   5   9  -4        252.21        258.63        48.46 o                         
   7   9  -4       1152.62       1184.01       107.78 o                         
   9   9  -4        863.96        737.17       133.87 o                         
  -6  10  -4       1327.01       1437.30        95.19 o                         
  -4  10  -4       3199.06       3246.37        97.86 o                         
  -2  10  -4      13115.56      12863.53       258.62 o                         
   0  10  -4       3972.29       4092.00       108.60 o                         
   2  10  -4       3896.93       4045.00       103.97 o                         
   4  10  -4       5300.40       5320.84       170.12 o                         
   6  10  -4       1433.61       1620.38       113.07 o                         
   8  10  -4        433.09        581.62       111.66 o                         
  -7  11  -4         65.05         -7.76        44.69 o                         
  -5  11  -4       2921.98       2912.65       115.16 o                         
  -3  11  -4       2986.28       2850.93        94.56 o                         
  -1  11  -4       2640.34       2592.86        94.98 o                         
   1  11  -4      17121.56      17392.40       324.81 o                         
   3  11  -4       5165.94       4982.81       129.72 o                         
   5  11  -4       1945.97       1960.63       108.64 o                         
   7  11  -4       2288.60       2280.51       134.66 o                         
  -6  12  -4        542.20        618.14        69.33 o                         
  -4  12  -4        878.20        819.04        57.41 o                         
  -2  12  -4        868.19        848.10        61.07 o                         
   0  12  -4       1869.35       1926.13        67.72 o                         
   2  12  -4        463.46        602.12        54.31 o                         
   4  12  -4        449.22        514.67        50.15 o                         
   6  12  -4        475.50        518.47        73.48 o                         
   8  12  -4        167.72        209.24        85.01 o                         
  -7  13  -4       1165.50       1170.48       102.21 o                         
  -5  13  -4       3103.82       3177.76       109.28 o                         
  -3  13  -4       1571.66       1565.36        75.64 o                         
  -1  13  -4       9125.31       9020.75       220.07 o                         
   1  13  -4       1193.45       1228.65        54.23 o                         
   3  13  -4       4143.25       3945.03       139.82 o                         
   5  13  -4       2723.21       2849.65       186.80 o                         
   7  13  -4         47.12         25.99        59.54 o                         
  -6  14  -4       1869.45       2175.84       126.39 o                         
  -4  14  -4        686.04        714.78        74.84 o                         
  -2  14  -4       4392.46       4259.93       124.80 o                         
   0  14  -4       4825.14       4850.43       122.13 o                         
   2  14  -4       1136.34       1181.09        74.08 o                         
   4  14  -4       5604.73       5484.54       180.91 o                         
   6  14  -4        107.33        193.67        68.77 o                         
   8  14  -4       1815.89       1928.28       190.98 o                         
  -5  15  -4        764.32        737.53        63.64 o                         
  -3  15  -4        995.45       1087.06        74.79 o                         
  -1  15  -4        948.23       1093.33       116.83 o                         
   1  15  -4        558.04        610.49        55.19 o                         
   3  15  -4        760.68        653.14        83.71 o                         
   5  15  -4       1356.95       1357.26       194.79 o                         
   7  15  -4        444.34        455.15        97.48 o                         
  -6  16  -4        984.84        829.69        88.80 o                         
  -4  16  -4       1379.23       1460.74        82.90 o                         
  -2  16  -4        140.96        100.81        33.59 o                         
   0  16  -4       3698.35       3620.27       110.29 o                         
   2  16  -4       3210.31       3371.95       143.90 o                         
   4  16  -4        103.00        146.31        53.75 o                         
   6  16  -4        897.11       1078.78       188.70 o                         
  -5  17  -4       2270.85       2329.00       111.24 o                         
  -3  17  -4        978.22        944.51        71.66 o                         
  -1  17  -4       3417.76       3415.92       129.81 o                         
   1  17  -4       3182.04       3178.61       143.02 o                         
   3  17  -4       1917.16       1887.12       120.94 o                         
   5  17  -4       2168.39       2124.23       225.22 o                         
   7  17  -4        331.05        442.83       152.18 o                         
  -6  18  -4        306.86        209.31        77.57 o                         
  -4  18  -4       1438.67       1360.80        84.60 o                         
  -2  18  -4       1712.01       1784.58        86.69 o                         
   0  18  -4       2274.29       2416.95       132.36 o                         
   2  18  -4       2032.24       1973.44       125.91 o                         
   4  18  -4       4802.47       4508.90       217.97 o                         
   6  18  -4        554.72        588.92       161.31 o                         
  -5  19  -4        154.11        105.51        47.76 o                         
  -3  19  -4       1764.08       1732.48        99.20 o                         
  -1  19  -4        669.57        620.96        65.74 o                         
   1  19  -4       1263.04       1256.78       110.57 o                         
   3  19  -4       1718.82       1632.67       117.13 o                         
   5  19  -4         74.80        -21.30        85.22 o                         
   7  19  -4        168.74        164.35       121.74 o                         
  -4  20  -4       3123.03       3266.57       140.63 o                         
  -2  20  -4         49.43         81.63        40.39 o                         
   0  20  -4       8239.13       8416.99       292.76 o                         
   2  20  -4       6776.89       6758.21       235.29 o                         
   4  20  -4         92.45        132.39        98.91 o                         
   6  20  -4       2083.05       1864.01       264.79 o                         
  -5  21  -4       1111.00        962.45        90.01 o                         
  -3  21  -4       2920.83       3032.06       168.62 o                         
  -1  21  -4        990.93        824.61        99.29 o                         
   1  21  -4       2194.69       2191.13       141.07 o                         
   3  21  -4        193.01        206.27        63.67 o                         
   5  21  -4        578.37        322.61       136.96 o                         
  -4  22  -4         89.76         83.84        54.86 o                         
  -2  22  -4        194.60        226.88        58.37 o                         
   0  22  -4        228.33        246.75        71.80 o                         
   2  22  -4         65.44         81.11        57.55 o                         
   4  22  -4        126.20        152.18       108.05 o                         
   6  22  -4        288.01        351.53       168.92 o                         
  -3  23  -4       2027.06       1940.31       131.83 o                         
  -1  23  -4       2149.82       2209.37       155.25 o                         
   1  23  -4        436.48        401.14        81.14 o                         
   3  23  -4       1269.88       1368.18       147.23 o                         
   5  23  -4        258.39        206.96       136.96 o                         
  -2  24  -4       1106.80       1088.53       110.84 o                         
   0  24  -4       1841.02       1731.37       173.90 o                         
   2  24  -4       3294.46       3121.25       199.43 o                         
   4  24  -4         19.23         41.09       120.22 o                         
  -3  25  -4        127.66         97.19        72.21 o                         
  -1  25  -4         92.60          1.36        66.39 o                         
   1  25  -4        888.54        782.95       108.62 o                         
   3  25  -4        236.22        267.83       136.96 o                         
  -2  26  -4        586.90        502.41        87.67 o                         
   0  26  -4       1779.57       1962.91       190.38 o                         
   2  26  -4        228.61        141.10        89.14 o                         
  -1  27  -4       2288.37       2103.67       156.28 o                         
   1  27  -4         43.06         53.40        79.71 o                         
  -7   1  -3        655.75        713.94        82.32 o                         
  -5   1  -3       3565.82       3381.86        99.08 o                         
  -3   1  -3       4397.73       4089.83        81.83 o                         
  -1   1  -3       3048.18       3107.19        60.66 o                         
   1   1  -3      12043.90      11604.79       326.57 o                         
   3   1  -3       1375.60       1305.86        57.56 o                         
   5   1  -3       2491.55       2435.49        85.80 o                         
   7   1  -3       1313.78       1420.63       145.16 o                         
   9   1  -3        430.96        459.01       161.31 o                         
  -8   2  -3        676.75        813.93        77.39 o                         
  -6   2  -3       3496.92       3497.03       107.02 o                         
  -4   2  -3        942.81        897.61        46.83 o                         
  -2   2  -3      20497.60      20226.56       287.50 o                         
   0   2  -3      25984.07      25677.16       922.04 o                         
   2   2  -3       1537.43       1701.18       126.31 o                         
   4   2  -3      14129.92      13355.43       281.51 o                         
   6   2  -3        620.07        697.37        69.50 o                         
   8   2  -3       3242.91       3717.92       223.18 o                         
  -7   3  -3        506.76        551.25        60.04 o                         
  -5   3  -3       3357.80       3195.21        93.16 o                         
  -3   3  -3       1387.74       1428.30        46.18 o                         
  -1   3  -3       4708.92       5082.01       108.86 o                         
   1   3  -3       3176.49       3214.61       107.46 o                         
   3   3  -3       2455.06       2596.67        91.75 o                         
   5   3  -3       1014.61       1054.06        88.32 o                         
   7   3  -3        373.89        361.13        85.50 o                         
   9   3  -3         82.80        162.27        83.75 o                         
  -8   4  -3        217.00        207.64        52.19 o                         
  -6   4  -3        270.90        290.44        38.76 o                         
  -4   4  -3       1889.45       1895.84        64.55 o                         
  -2   4  -3       1188.85       1225.19        36.01 o                         
   0   4  -3       7143.41       7115.78       193.46 o                         
   2   4  -3       6957.55       6965.17       172.19 o                         
   4   4  -3       2773.81       2738.94        74.52 o                         
   6   4  -3       3373.65       3554.59       139.43 o                         
   8   4  -3        287.38        249.04        88.38 o                         
  -7   5  -3        831.83        834.45        67.46 o                         
  -5   5  -3       4625.08       4712.95       119.71 o                         
  -3   5  -3       6506.59       6185.78       111.25 o                         
  -1   5  -3       2973.61       3169.63        84.57 o                         
   1   5  -3      26079.45      26060.85       720.85 o                         
   3   5  -3       4565.80       4323.33       105.30 o                         
   5   5  -3       4061.62       4024.03       123.27 o                         
   7   5  -3       5043.79       5210.46       231.05 o                         
   9   5  -3        578.50        635.01       246.45 o                         
  -8   6  -3        863.11        979.78        93.13 o                         
  -6   6  -3       1311.79       1439.66        82.91 o                         
  -4   6  -3        251.47        265.06        27.17 o                         
  -2   6  -3       5250.28       5057.79       106.03 o                         
   0   6  -3       5589.49       5530.24       150.61 o                         
   2   6  -3       4246.93       4437.12       136.38 o                         
   4   6  -3       5878.74       5782.57       141.33 o                         
   6   6  -3         91.86         94.88        41.75 o                         
   8   6  -3       1583.95       1757.95       220.66 o                         
  -7   7  -3        456.11        489.88        55.74 o                         
  -5   7  -3        253.61        305.45        36.38 o                         
  -3   7  -3        554.08        585.01        34.88 o                         
  -1   7  -3       1564.78       1731.69        61.95 o                         
   1   7  -3        730.98        804.76        47.43 o                         
   3   7  -3       3000.04       3038.46        88.47 o                         
   5   7  -3       3495.11       3512.81       111.77 o                         
   7   7  -3        345.90        422.57        70.47 o                         
   9   7  -3        113.54        167.34        92.12 o                         
  -8   8  -3       1099.08       1115.97       102.17 o                         
  -6   8  -3       1635.31       1733.88        81.68 o                         
  -4   8  -3       3246.77       3286.82        80.97 o                         
  -2   8  -3       1132.99       1076.42        46.44 o                         
   0   8  -3       5658.91       5956.18       151.40 o                         
   2   8  -3      14006.55      14260.05       257.63 o                         
   4   8  -3       1479.67       1436.28        67.21 o                         
   6   8  -3       1652.94       1688.30       106.48 o                         
   8   8  -3        975.38        979.73       105.81 o                         
  -7   9  -3         66.85         71.94        36.55 o                         
  -5   9  -3       4904.22       4873.20       127.60 o                         
  -3   9  -3       8682.85       8348.40       150.58 o                         
  -1   9  -3       1607.02       1746.26        67.49 o                         
   1   9  -3      10025.83      10065.29       210.27 o                         
   3   9  -3       3808.71       3645.37        94.75 o                         
   5   9  -3       1963.84       1974.22        92.25 o                         
   7   9  -3       3866.06       4133.73       175.30 o                         
   9   9  -3        142.94        254.27       105.30 o                         
  -6  10  -3         46.38         29.08        30.06 o                         
  -4  10  -3        979.05       1032.42        62.00 o                         
  -2  10  -3       2159.84       2141.90        62.39 o                         
   0  10  -3        929.76        977.40        52.95 o                         
   2  10  -3         29.56         57.75        22.28 o                         
   4  10  -3         91.35        103.48        26.68 o                         
   6  10  -3         30.73         21.87        41.27 o                         
   8  10  -3         12.20          7.12        53.58 o                         
  -7  11  -3       1207.99       1191.45        97.48 o                         
  -5  11  -3       2183.15       2256.44        79.18 o                         
  -3  11  -3        870.68        968.92        50.87 o                         
  -1  11  -3      10095.89      10089.13       199.88 o                         
   1  11  -3       1836.86       1947.86       103.02 o                         
   3  11  -3       3596.81       3609.92        95.05 o                         
   5  11  -3       2734.62       2857.24       123.70 o                         
   7  11  -3        182.18        275.71        66.14 o                         
  -6  12  -3       2303.38       2422.67       109.89 o                         
  -4  12  -3       1643.97       1552.63        69.08 o                         
  -2  12  -3       6545.01       6305.13       152.46 o                         
   0  12  -3       8682.21       8789.14       195.11 o                         
   2  12  -3       1333.95       1386.11        44.96 o                         
   4  12  -3       4414.81       4240.27       125.63 o                         
   6  12  -3       1619.44       1611.73       121.91 o                         
   8  12  -3        243.69        250.70        90.78 o                         
  -7  13  -3         16.86          3.44        52.19 o                         
  -5  13  -3       1032.19       1027.18        77.15 o                         
  -3  13  -3       2791.10       2732.32        95.70 o                         
  -1  13  -3        182.17        327.38        62.39 o                         
   1  13  -3       4477.48       4649.36       116.96 o                         
   3  13  -3       1547.16       1484.89        50.34 o                         
   5  13  -3        297.94        367.64        73.81 o                         
   7  13  -3        495.71        519.23       100.72 o                         
  -6  14  -3        755.29        798.55        79.30 o                         
  -4  14  -3       1444.29       1466.90        77.22 o                         
  -2  14  -3        514.96        537.88        47.38 o                         
   0  14  -3       1941.33       2027.20        72.66 o                         
   2  14  -3        441.09        484.82        40.72 o                         
   4  14  -3        689.30        748.83       114.68 o                         
   6  14  -3         55.42         -5.25        53.00 o                         
   8  14  -3         22.17        -36.25        91.31 o                         
  -7  15  -3       1513.39       1633.97       140.84 o                         
  -5  15  -3        968.83        967.34        69.21 o                         
  -3  15  -3       2256.91       2139.06        91.40 o                         
  -1  15  -3       6166.06       5852.59       164.93 o                         
   1  15  -3       1140.79       1170.29        57.54 o                         
   3  15  -3       3583.38       3452.83       166.12 o                         
   5  15  -3       1770.00       1846.32       136.20 o                         
   7  15  -3       1102.96       1061.25       139.10 o                         
  -6  16  -3       3418.78       3367.15       168.63 o                         
  -4  16  -3        417.56        323.54        45.34 o                         
  -2  16  -3       1307.02       1485.28        77.88 o                         
   0  16  -3        643.53        711.36        52.80 o                         
   2  16  -3       2408.11       2397.73       103.24 o                         
   4  16  -3       7148.15       7419.35       423.05 o                         
   6  16  -3       2446.62       2480.17       240.44 o                         
  -5  17  -3         39.59         88.04        42.07 o                         
  -3  17  -3        443.69        429.76        52.18 o                         
  -1  17  -3       1210.91       1305.73       104.77 o                         
   1  17  -3        886.30        893.17        85.21 o                         
   3  17  -3        265.75        358.90        58.09 o                         
   5  17  -3         81.33        144.57       101.96 o                         
   7  17  -3        207.68         22.83       101.96 o                         
  -6  18  -3         52.22         79.89        53.95 o                         
  -4  18  -3       4151.51       4188.99       143.95 o                         
  -2  18  -3       4138.03       4202.02       160.29 o                         
   0  18  -3        344.37        307.45        48.52 o                         
   2  18  -3       3072.89       2964.25       141.40 o                         
   4  18  -3         39.76         62.39        85.22 o                         
   6  18  -3       2328.79       2215.53       281.53 o                         
  -5  19  -3        696.22        709.54        73.31 o                         
  -3  19  -3       2192.32       2136.32       100.90 o                         
  -1  19  -3        506.86        484.18        60.89 o                         
   1  19  -3       2602.76       2635.59       140.88 o                         
   3  19  -3       1761.41       1820.38       119.52 o                         
   5  19  -3       1828.74       1827.48       245.00 o                         
   7  19  -3        816.23       1122.91       225.22 o                         
  -4  20  -3        358.81        325.18        58.86 o                         
  -2  20  -3        720.09        711.53        66.09 o                         
   0  20  -3        145.68        132.93        42.76 o                         
   2  20  -3        327.72        308.65        59.98 o                         
   4  20  -3        470.94        407.83       129.35 o                         
   6  20  -3         69.86        133.92       117.18 o                         
  -5  21  -3         79.94         25.37        52.76 o                         
  -3  21  -3       1106.46       1200.56        88.44 o                         
  -1  21  -3       1149.49       1034.44        88.71 o                         
   1  21  -3         93.55        196.06        59.48 o                         
   3  21  -3        584.28        700.90       100.53 o                         
   5  21  -3       1499.20       1007.25       197.83 o                         
  -4  22  -3       3006.56       2989.08       142.30 o                         
  -2  22  -3       2526.67       2507.18       111.60 o                         
   0  22  -3       1528.80       1514.19       127.70 o                         
   2  22  -3       5812.47       6101.14       261.26 o                         
   4  22  -3        286.15        149.13       114.13 o                         
   6  22  -3       1370.25       1445.52       251.09 o                         
  -3  23  -3       1447.68       1223.43        99.77 o                         
  -1  23  -3         35.56          5.34        37.74 o                         
   1  23  -3       2041.63       2034.55       147.08 o                         
   3  23  -3       1431.94       1559.65       237.39 o                         
   5  23  -3         72.18        135.44       124.78 o                         
  -4  24  -3        296.37        256.21        76.33 o                         
  -2  24  -3         16.57        -30.46        44.35 o                         
   0  24  -3        782.61        676.27        99.14 o                         
   2  24  -3        395.42        397.49        90.35 o                         
   4  24  -3         18.63        -13.70       100.44 o                         
  -3  25  -3        440.49        425.49        75.44 o                         
  -1  25  -3       2478.66       2484.53       138.16 o                         
   1  25  -3        650.48        593.23       117.94 o                         
   3  25  -3       1367.86       1287.26       228.26 o                         
  -2  26  -3        690.20        676.52       101.31 o                         
   0  26  -3       1142.04       1012.59       136.94 o                         
   2  26  -3         30.57         16.01        72.07 o                         
   4  26  -3        905.09        812.47       200.87 o                         
  -1  27  -3        436.09        515.23        89.85 o                         
   1  27  -3        497.76        525.46       114.05 o                         
   3  27  -3        280.48        103.48       127.83 o                         
   0  28  -3        819.37        958.32       140.40 o                         
  -8   0  -2        658.38        628.12        92.06 o                         
  -6   0  -2       7366.81       7212.26       238.29 o                         
  -4   0  -2       3137.34       2895.69       108.82 o                         
  -2   0  -2      12477.56      12321.12       299.34 o                         
   4   0  -2      19644.30      19125.62       577.37 o                         
   6   0  -2      10575.66      10242.16       354.14 o                         
   8   0  -2        403.31        315.00       130.87 o                         
  -7   1  -2        171.31        218.37        48.15 o                         
  -5   1  -2       1661.71       1639.90        67.57 o                         
  -3   1  -2        899.33        965.61        37.42 o                         
  -1   1  -2       2322.11       2660.55        97.16 o                         
   3   1  -2       2041.34       1896.50        60.01 o                         
   5   1  -2       1633.77       1543.07        67.78 o                         
   7   1  -2        426.74        511.78        83.10 o                         
   9   1  -2        697.48        633.37       124.60 o                         
  -8   2  -2        379.30        416.74        58.01 o                         
  -6   2  -2        243.73        275.42        37.57 o                         
  -4   2  -2       1229.52       1277.29        45.09 o                         
  -2   2  -2       4287.14       4437.37        76.20 o                         
   2   2  -2      34546.66      33750.20       877.41 o                         
   4   2  -2      11170.43      10954.00       234.86 o                         
   6   2  -2       2645.81       2760.38       104.04 o                         
   8   2  -2        750.72        808.52       124.60 o                         
  -7   3  -2        294.37        301.04        44.70 o                         
  -5   3  -2       2337.95       2152.60        69.98 o                         
  -3   3  -2      12594.43      12416.77       186.65 o                         
  -1   3  -2       3972.65       3756.77        76.46 o                         
   3   3  -2      10560.85       9928.67       207.16 o                         
   5   3  -2       2800.69       2849.46        95.42 o                         
   7   3  -2       2201.06       2313.86       124.65 o                         
   9   3  -2        131.61        267.76        98.10 o                         
  -8   4  -2        724.53        695.09        70.37 o                         
  -6   4  -2       4096.46       4101.75       114.44 o                         
  -4   4  -2       1120.52       1138.85        42.14 o                         
  -2   4  -2       5515.92       5326.36        98.76 o                         
   0   4  -2      16188.18      15711.60       468.62 o                         
   2   4  -2       2355.30       2643.95        84.62 o                         
   4   4  -2      18243.71      17934.39       341.67 o                         
   6   4  -2       6399.30       6604.58       209.94 o                         
   8   4  -2        454.72        617.21       116.41 o                         
  -7   5  -2         33.25         30.54        32.20 o                         
  -5   5  -2        437.34        426.00        38.99 o                         
  -3   5  -2       1602.72       1560.64        42.87 o                         
  -1   5  -2       1163.02       1785.13        91.88 o                         
   1   5  -2        590.40        757.43        53.19 o                         
   3   5  -2       3495.45       3373.14        93.29 o                         
   5   5  -2       1505.60       1436.77        67.30 o                         
   7   5  -2         27.39         33.85        43.22 o                         
   9   5  -2        139.65         25.11        81.78 o                         
  -8   6  -2       1201.81       1342.02       105.67 o                         
  -6   6  -2        395.27        417.89        50.39 o                         
  -4   6  -2       3523.16       3465.10        83.59 o                         
  -2   6  -2      12741.47      12634.91       212.99 o                         
   0   6  -2        508.27        801.83        78.16 o                         
   2   6  -2      12853.04      12491.55       262.22 o                         
   4   6  -2       1426.59       1375.03        53.67 o                         
   6   6  -2       3068.98       2942.17       112.29 o                         
   8   6  -2       1358.69       1361.06       123.75 o                         
  -7   7  -2       1938.17       1992.14        91.98 o                         
  -5   7  -2       1637.00       1620.74        61.16 o                         
  -3   7  -2      12733.09      11993.39       196.50 o                         
  -1   7  -2        668.24        821.49        42.76 o                         
   1   7  -2      31197.55      30820.25       700.69 o                         
   3   7  -2      12710.03      12031.65       217.16 o                         
   5   7  -2       1370.08       1317.08        68.85 o                         
   7   7  -2       6065.79       5903.38       182.67 o                         
   9   7  -2        831.18        951.33       150.84 o                         
  -8   8  -2        484.75        517.95        75.23 o                         
  -6   8  -2        426.24        439.76        47.09 o                         
  -4   8  -2        893.90        853.68        44.89 o                         
  -2   8  -2       1937.38       1843.52        62.61 o                         
   0   8  -2       1097.73       1186.22        50.10 o                         
   2   8  -2        500.83        715.10        76.77 o                         
   4   8  -2       3087.27       3092.23        86.84 o                         
   6   8  -2        588.99        627.79        59.97 o                         
   8   8  -2         99.87         39.24        56.40 o                         
  -7   9  -2        306.37        366.49        50.17 o                         
  -5   9  -2       1907.03       1849.52        65.55 o                         
  -3   9  -2       1454.82       1527.19        49.01 o                         
  -1   9  -2        602.78       1050.55        51.02 o                         
   1   9  -2       3865.45       4483.05       110.12 o                         
   3   9  -2       5537.47       5717.80       112.58 o                         
   5   9  -2       1764.09       1579.11        75.15 o                         
   7   9  -2        278.72        274.43        60.62 o                         
  -8  10  -2       1181.84       1231.81       102.74 o                         
  -6  10  -2       1142.98       1150.63        70.39 o                         
  -4  10  -2       1233.88       1283.64        54.36 o                         
  -2  10  -2       7821.10       7877.95       154.92 o                         
   0  10  -2      11118.28      11248.34       207.97 o                         
   2  10  -2       2344.95       2341.61        60.02 o                         
   4  10  -2       7701.07       7708.33       164.76 o                         
   6  10  -2       2200.46       2205.95        97.57 o                         
   8  10  -2        818.48        873.90       130.37 o                         
  -7  11  -2        313.01        274.88        54.46 o                         
  -5  11  -2       1695.88       1688.09        72.83 o                         
  -3  11  -2       7503.19       7162.18       146.76 o                         
  -1  11  -2        484.20        614.55        44.85 o                         
   1  11  -2       6562.96       6472.76       130.06 o                         
   3  11  -2       6137.97       5922.98       117.61 o                         
   5  11  -2        172.65        181.27        37.25 o                         
   7  11  -2       2439.80       2568.07       174.66 o                         
  -6  12  -2        648.71        601.19        54.31 o                         
  -4  12  -2       1588.40       1579.89        60.74 o                         
  -2  12  -2        301.02        280.17        27.54 o                         
   0  12  -2        873.97        839.71        38.28 o                         
   2  12  -2         61.18         59.35        33.48 o                         
   4  12  -2        393.32        405.30        38.19 o                         
   6  12  -2         45.35         91.18        58.71 o                         
   8  12  -2         17.98        -19.95        88.26 o                         
  -7  13  -2        624.83        467.97        94.87 o                         
  -5  13  -2       3233.61       3312.74        93.38 o                         
  -3  13  -2         95.11        120.75        24.98 o                         
  -1  13  -2      15486.40      15211.49       299.47 o                         
   1  13  -2       6812.29       6506.72       124.95 o                         
   3  13  -2       4531.80       4596.69       114.16 o                         
   5  13  -2       6692.96       6494.58       207.85 o                         
   7  13  -2        187.21         78.30       118.70 o                         
  -6  14  -2       1971.21       1961.73       145.45 o                         
  -4  14  -2        521.56        473.29        45.71 o                         
  -2  14  -2       5978.48       5960.56       135.49 o                         
   0  14  -2       9711.97       9746.52       180.04 o                         
   2  14  -2       1545.15       1460.43        60.29 o                         
   4  14  -2       5391.35       5298.47       146.09 o                         
   6  14  -2        408.06        457.05       114.89 o                         
   8  14  -2        833.16        912.95       140.76 o                         
  -7  15  -2         40.71         59.32        61.64 o                         
  -5  15  -2        234.06        196.29        39.01 o                         
  -3  15  -2          2.89          8.79        25.45 o                         
  -1  15  -2        336.62        371.55        43.82 o                         
   1  15  -2        479.93        578.54        52.07 o                         
   3  15  -2        507.80        545.52        47.43 o                         
   5  15  -2       1010.53       1024.29       117.23 o                         
   7  15  -2       1073.41       1127.93       296.74 o                         
  -6  16  -2        394.52        340.88        61.54 o                         
  -4  16  -2       1901.99       1974.12        90.42 o                         
  -2  16  -2         57.70         12.51        24.62 o                         
   0  16  -2       5327.28       5395.15       159.31 o                         
   2  16  -2       4563.57       4779.13       138.39 o                         
   4  16  -2         26.92         17.27        46.41 o                         
   6  16  -2       1492.57       1669.71       156.74 o                         
  -5  17  -2       2568.46       2636.64       114.26 o                         
  -3  17  -2        272.54        282.23        48.16 o                         
  -1  17  -2       4086.07       3974.36       134.46 o                         
   1  17  -2       1546.55       1687.33        85.55 o                         
   3  17  -2       4232.47       4260.81       139.24 o                         
   5  17  -2       3332.49       3673.23       287.61 o                         
   7  17  -2        319.93        388.74       102.72 o                         
  -6  18  -2        744.29        764.33        83.04 o                         
  -4  18  -2        434.53        408.67        53.97 o                         
  -2  18  -2       5826.75       5606.87       156.35 o                         
   0  18  -2       5963.44       6399.88       176.99 o                         
   2  18  -2         30.96         17.32        30.96 o                         
   4  18  -2       2506.10       2302.12       225.22 o                         
   6  18  -2        834.95        735.01       161.31 o                         
  -5  19  -2        569.34        506.87        69.86 o                         
  -3  19  -2         95.67         86.53        39.29 o                         
  -1  19  -2        142.91        154.93        42.58 o                         
   1  19  -2       1792.01       1912.53        97.07 o                         
   3  19  -2       1903.93       1787.92       199.35 o                         
   5  19  -2        381.65        167.39       114.13 o                         
   7  19  -2         11.93         82.18       114.13 o                         
  -6  20  -2        630.76        525.43        76.21 o                         
  -4  20  -2       2846.18       2901.50       148.81 o                         
  -2  20  -2       3223.21       3325.73       115.36 o                         
   0  20  -2        223.98        286.96        49.60 o                         
   2  20  -2       3694.52       3888.77       150.72 o                         
   4  20  -2       1036.47        931.17       176.52 o                         
   6  20  -2       2948.90       2664.30       289.13 o                         
  -5  21  -2        431.06        330.45        65.91 o                         
  -3  21  -2       1752.38       1720.20       102.42 o                         
  -1  21  -2        910.65        907.28        84.41 o                         
   1  21  -2       2452.80       2590.87       119.41 o                         
   3  21  -2       2515.01       2687.13       246.53 o                         
   5  21  -2         20.88        -85.22        85.22 o                         
  -4  22  -2         15.09         70.24        54.94 o                         
  -2  22  -2        232.05        171.20        45.60 o                         
   0  22  -2        404.37        450.81        60.91 o                         
   2  22  -2        261.00        197.87        65.57 o                         
   4  22  -2        256.40        108.05       109.57 o                         
   6  22  -2        389.37        330.22       150.65 o                         
  -5  23  -2        261.34        172.35        66.67 o                         
  -3  23  -2       1344.36       1324.59        98.29 o                         
  -1  23  -2       2227.15       2255.99       107.31 o                         
   1  23  -2        463.48        435.97        84.68 o                         
   3  23  -2       1483.59       1135.08       199.35 o                         
   5  23  -2       1185.01       1094.00       214.57 o                         
  -4  24  -2       1893.02       1909.60       146.36 o                         
  -2  24  -2       1564.97       1600.53       102.30 o                         
   0  24  -2       1037.61        919.80        90.41 o                         
   2  24  -2       4449.31       4676.97       228.74 o                         
   4  24  -2        467.96        190.22       124.78 o                         
  -3  25  -2        987.89        934.98       104.70 o                         
  -1  25  -2        243.07        260.60        55.07 o                         
   1  25  -2        195.16        201.24        81.76 o                         
   3  25  -2        226.27        171.96       124.78 o                         
  -2  26  -2        567.84        556.66        79.81 o                         
   0  26  -2        378.22        377.80        96.56 o                         
   2  26  -2        131.34        191.74       124.78 o                         
   4  26  -2        409.82        120.22       127.83 o                         
  -1  27  -2       2830.30       2803.25       206.57 o                         
   1  27  -2        819.58        719.72       139.93 o                         
   3  27  -2       1368.88       1395.30       241.96 o                         
   0  28  -2        659.20        627.27       118.81 o                         
   2  28  -2        841.98        824.64       190.22 o                         
  -7   1  -1        213.56        198.17        40.94 o                         
  -5   1  -1       3068.51       2920.71        86.64 o                         
  -3   1  -1       1850.31       1781.79        46.65 o                         
  -1   1  -1      17723.53      17718.26       485.17 o                         
   3   1  -1      13501.65      13461.32       241.61 o                         
   5   1  -1        743.62        817.04        58.24 o                         
   7   1  -1       2099.05       2139.03       102.23 o                         
   9   1  -1        360.32        334.20       106.46 o                         
  -8   2  -1        216.82        246.98        50.04 o                         
  -6   2  -1       6624.16       6880.25       159.91 o                         
  -4   2  -1       4099.63       4054.95        82.09 o                         
  -2   2  -1       9315.19       8999.94       164.46 o                         
   0   2  -1       3415.81       3761.49       179.57 o                         
   2   2  -1      42200.85      43033.61       946.73 o                         
   4   2  -1      33380.94      32856.82       571.40 o                         
   6   2  -1       6883.45       6634.97       174.52 o                         
   8   2  -1         61.76         51.99        66.61 o                         
  -7   3  -1        130.38        111.59        33.88 o                         
  -5   3  -1        880.05        903.16        55.91 o                         
  -3   3  -1         42.33         44.88        12.35 o                         
  -1   3  -1       2072.01       2911.62       108.98 o                         
   3   3  -1       1308.66       1184.31        42.34 o                         
   5   3  -1       1588.26       1547.22        61.54 o                         
   7   3  -1        198.93        255.16        56.71 o                         
   9   3  -1         37.44        -15.98        85.01 o                         
  -8   4  -1        136.92        160.23        48.18 o                         
  -6   4  -1        455.74        517.99        46.39 o                         
  -4   4  -1       2187.27       2126.05        54.62 o                         
  -2   4  -1       7323.39       7423.75       114.01 o                         
   0   4  -1       3778.35       3627.58       185.66 o                         
   2   4  -1       5895.59       5719.35       118.77 o                         
   4   4  -1       4098.83       4088.42       100.74 o                         
   6   4  -1       1095.05       1198.99        69.02 o                         
   8   4  -1        541.69        596.01        87.95 o                         
  -7   5  -1       1245.14       1338.52        85.11 o                         
  -5   5  -1       1616.10       1639.25        54.89 o                         
  -3   5  -1      18489.14      17498.33       254.01 o                         
  -1   5  -1       8446.52       8197.28       145.40 o                         
   1   5  -1      15058.12      14408.20       643.71 o                         
   3   5  -1      23184.49      22674.34       397.97 o                         
   5   5  -1        333.87        394.34        37.34 o                         
   7   5  -1       3966.22       4123.95       175.34 o                         
   9   5  -1       1396.36       1556.14       183.07 o                         
  -8   6  -1        366.55        327.25        61.18 o                         
  -6   6  -1       2899.97       2895.84        94.60 o                         
  -4   6  -1        547.26        519.93        30.83 o                         
  -2   6  -1       3225.66       3174.72        67.43 o                         
   0   6  -1      15690.08      16070.15       324.64 o                         
   2   6  -1       4664.10       4554.96        92.00 o                         
   4   6  -1       2382.68       2212.49        69.81 o                         
   6   6  -1       2653.81       2650.17       105.51 o                         
   8   6  -1         60.08         58.80        53.77 o                         
  -7   7  -1        505.20        494.26        74.36 o                         
  -5   7  -1        566.56        600.55        40.19 o                         
  -3   7  -1        746.83        836.94        34.61 o                         
  -1   7  -1       3340.53       3932.15        87.11 o                         
   1   7  -1        331.21        527.95        46.57 o                         
   3   7  -1       1718.85       1602.88        47.89 o                         
   5   7  -1        802.61        834.94        52.72 o                         
   7   7  -1        201.12        240.92        51.77 o                         
   9   7  -1        103.39         39.59        66.93 o                         
  -8   8  -1        586.05        716.99        81.17 o                         
  -6   8  -1       1745.66       1754.55        75.51 o                         
  -4   8  -1       2726.13       2699.13        72.79 o                         
  -2   8  -1       1643.08       1532.01        46.67 o                         
   0   8  -1      13243.35      13370.24       254.30 o                         
   2   8  -1      12272.80      11918.57       195.87 o                         
   4   8  -1       3231.04       3112.39        86.50 o                         
   6   8  -1       2190.73       2167.70        97.85 o                         
   8   8  -1        918.32       1029.79       112.09 o                         
  -7   9  -1       1150.35       1173.93        84.41 o                         
  -5   9  -1       1194.11       1266.85        58.07 o                         
  -3   9  -1      14172.72      13474.10       220.68 o                         
  -1   9  -1        489.67        537.09        29.43 o                         
   1   9  -1      26810.56      27408.70       481.99 o                         
   3   9  -1      14483.79      13793.79       228.85 o                         
   5   9  -1        247.43        237.36        46.13 o                         
   7   9  -1       1644.06       1685.19       110.92 o                         
  -8  10  -1         31.03         77.28        50.58 o                         
  -6  10  -1         10.08         29.96        24.18 o                         
  -4  10  -1        442.60        446.88        34.46 o                         
  -2  10  -1       1743.30       1844.65        61.36 o                         
   0  10  -1         89.24        152.78        19.40 o                         
   2  10  -1        396.07        538.41        35.96 o                         
   4  10  -1        388.71        326.54        30.13 o                         
   6  10  -1        342.91        328.52        48.63 o                         
   8  10  -1        293.80        309.30        92.52 o                         
  -7  11  -1        416.53        450.63        59.58 o                         
  -5  11  -1        278.23        279.09        32.07 o                         
  -3  11  -1       2528.78       2397.40        72.22 o                         
  -1  11  -1      14219.50      14165.66       246.34 o                         
   1  11  -1      11898.19      12257.94       207.17 o                         
   3  11  -1        303.31        286.22        28.47 o                         
   5  11  -1       3394.00       3286.49       122.64 o                         
   7  11  -1         75.79         64.97        49.39 o                         
  -8  12  -1         25.50         67.70        53.44 o                         
  -6  12  -1       1816.27       1739.20        82.19 o                         
  -4  12  -1       3609.93       3635.36        91.65 o                         
  -2  12  -1       4411.90       4066.86        89.34 o                         
   0  12  -1      16510.05      16422.33       257.97 o                         
   2  12  -1       4315.09       4313.77        87.82 o                         
   4  12  -1       6226.11       5877.70       160.88 o                         
   6  12  -1       3128.27       3206.09       140.67 o                         
   8  12  -1        131.07        138.28        85.14 o                         
  -7  13  -1        290.40        285.49        59.18 o                         
  -5  13  -1        779.00        744.76        63.30 o                         
  -3  13  -1       2323.92       2221.60        71.70 o                         
  -1  13  -1         70.54        163.63        33.19 o                         
   1  13  -1       3796.97       3665.41        87.80 o                         
   3  13  -1       2779.42       2633.97        77.01 o                         
   5  13  -1        332.59        399.51        66.19 o                         
   7  13  -1        447.11        537.62       104.71 o                         
  -6  14  -1         87.48         70.26        35.36 o                         
  -4  14  -1       2135.77       2210.01        73.36 o                         
  -2  14  -1       3634.17       3603.09        91.93 o                         
   0  14  -1       1109.77       1232.74        53.72 o                         
   2  14  -1       1560.30       1578.63        58.12 o                         
   4  14  -1        560.21        585.07        54.52 o                         
   6  14  -1         60.53         40.89        43.87 o                         
   8  14  -1        278.28        291.37        99.45 o                         
  -7  15  -1        235.90        224.39        67.02 o                         
  -5  15  -1       2170.53       2188.74        88.14 o                         
  -3  15  -1       1887.18       1893.88        87.78 o                         
  -1  15  -1       7167.39       7038.36       148.63 o                         
   1  15  -1       9457.16       9405.81       196.58 o                         
   3  15  -1       1098.87       1093.43        60.01 o                         
   5  15  -1       2536.27       2568.98       106.51 o                         
   7  15  -1        380.91        350.40        95.61 o                         
  -6  16  -1       2094.67       2131.32       120.96 o                         
  -4  16  -1       2438.46       2332.72        84.79 o                         
  -2  16  -1       2046.17       1978.44        70.52 o                         
   0  16  -1      11943.90      11674.63       236.35 o                         
   2  16  -1       1980.83       1910.93        71.24 o                         
   4  16  -1       5448.05       5320.40       168.50 o                         
   6  16  -1       3052.48       3071.51       192.58 o                         
  -7  17  -1         88.31         47.67        61.92 o                         
  -5  17  -1        621.89        606.57        63.36 o                         
  -3  17  -1       1590.30       1534.02        81.65 o                         
  -1  17  -1       2177.49       2119.17        81.40 o                         
   1  17  -1       2098.57       2109.71        76.69 o                         
   3  17  -1       1230.60       1255.42        97.89 o                         
   5  17  -1        904.90        926.29       108.36 o                         
   7  17  -1        345.34        361.07        98.45 o                         
  -6  18  -1        130.13        165.63        54.45 o                         
  -4  18  -1       2527.74       2577.40       155.93 o                         
  -2  18  -1       3365.47       3341.91       108.18 o                         
   0  18  -1       1694.12       1777.78        91.11 o                         
   2  18  -1      12606.79      12875.53       294.98 o                         
   4  18  -1       4408.46       4385.64       164.85 o                         
   6  18  -1        320.57        240.44       124.78 o                         
  -5  19  -1        712.84        829.16       110.28 o                         
  -3  19  -1       1669.40       1726.92        92.30 o                         
  -1  19  -1       2715.16       2790.61       114.83 o                         
   1  19  -1       1395.56       1425.03        96.86 o                         
   3  19  -1       2603.17       2614.68       126.14 o                         
   5  19  -1       1776.54       1564.75       143.65 o                         
   7  19  -1       1044.49        984.43       206.96 o                         
  -6  20  -1        377.74        379.37        68.22 o                         
  -4  20  -1        146.30        119.25        50.87 o                         
  -2  20  -1        750.26        859.27        68.21 o                         
   0  20  -1       3013.27       2753.83       117.07 o                         
   2  20  -1       1037.87        919.90        81.65 o                         
   4  20  -1         78.41         47.17        86.74 o                         
   6  20  -1         23.12         77.61       114.13 o                         
  -5  21  -1        606.78        609.68        76.26 o                         
  -3  21  -1        190.72        148.10        43.18 o                         
  -1  21  -1       2459.18       2428.59       116.54 o                         
   1  21  -1        710.05        720.83        76.82 o                         
   3  21  -1        485.79        589.24        96.68 o                         
   5  21  -1        803.19        707.62       170.44 o                         
  -4  22  -1       1105.43        991.70       126.66 o                         
  -2  22  -1       2008.97       2110.29       101.63 o                         
   0  22  -1       1432.07       1527.08       103.79 o                         
   2  22  -1       7976.29       8054.11       265.01 o                         
   4  22  -1       1888.67       1696.61       235.87 o                         
   6  22  -1        856.23        786.60       193.26 o                         
  -5  23  -1         53.55        109.16        55.64 o                         
  -3  23  -1       1040.49        987.60        93.76 o                         
  -1  23  -1         28.99        128.99        42.80 o                         
   1  23  -1       2073.97       2008.02       121.15 o                         
   3  23  -1       1620.62       1603.79       231.31 o                         
   5  23  -1         42.78         54.78       111.09 o                         
  -4  24  -1        484.80        487.22        85.21 o                         
  -2  24  -1        305.39        137.94        56.72 o                         
   0  24  -1       1006.94       1034.29       103.37 o                         
   2  24  -1        415.59        431.60        97.85 o                         
   4  24  -1         44.94         42.61       118.70 o                         
  -3  25  -1         74.81         18.05        83.32 o                         
  -1  25  -1       4363.26       4286.67       187.55 o                         
   1  25  -1       2520.49       2529.09       138.33 o                         
   3  25  -1        303.79        133.92       109.57 o                         
  -2  26  -1       1319.70       1153.97       143.63 o                         
   0  26  -1        502.91        556.72        85.14 o                         
   2  26  -1        876.68       1020.95       208.48 o                         
   4  26  -1        490.11        404.79       165.87 o                         
  -3  27  -1        547.47        429.82       106.97 o                         
  -1  27  -1        749.13        749.79        98.50 o                         
   1  27  -1        311.16        283.03        91.45 o                         
   3  27  -1         62.66         56.31       111.09 o                         
  -2  28  -1        254.22         98.91       117.18 o                         
   0  28  -1        355.11        396.35        94.04 o                         
   2  28  -1        918.82        623.92       179.57 o                         
  -8   0   0        324.65        289.88        76.93 o                         
  -6   0   0       2791.47       2645.54       130.18 o                         
  -4   0   0       2552.34       2584.29        77.35 o                         
  -2   0   0     143323.54     141476.42      3107.77 o                         
   2   0   0     150131.68     150456.58      3104.29 o                         
   4   0   0       1762.16       1699.31       101.48 o                         
   6   0   0       3132.80       2880.34       191.74 o                         
   8   0   0        171.38        252.76        85.58 o                         
  -9   1   0        634.73        689.02        82.82 o                         
  -7   1   0        113.10        129.19        35.36 o                         
  -5   1   0       3910.89       3840.87       102.67 o                         
  -3   1   0       8384.02       8064.68       135.21 o                         
  -1   1   0       4022.75       4154.98       132.30 o                         
   3   1   0       8112.41       7958.44       158.63 o                         
   5   1   0       4374.87       4394.13       125.87 o                         
   7   1   0         66.98         39.30        35.89 o                         
   9   1   0        582.81        596.45       131.79 o                         
  -8   2   0        221.77        228.46        51.12 o                         
  -6   2   0         21.18         13.13        23.54 o                         
  -4   2   0       1493.55       1381.82        45.01 o                         
  -2   2   0       2604.39       2924.12        68.99 o                         
   0   2   0       3577.61       3645.08       108.68 o                         
   2   2   0       2660.98       2913.52        66.09 o                         
   4   2   0       1610.34       1434.07        53.70 o                         
   6   2   0          6.64        -10.67        25.64 o                         
   8   2   0        218.48        242.23        68.66 o                         
  -9   3   0        970.80       1000.02        96.48 o                         
  -7   3   0       1366.12       1555.18        79.90 o                         
  -5   3   0       1800.18       1801.29        59.83 o                         
  -3   3   0      10564.14       9787.50       161.32 o                         
  -1   3   0      17033.12      16944.11       469.49 o                         
   3   3   0      10693.82       9812.88       188.33 o                         
   5   3   0       2162.12       2282.16        75.20 o                         
   7   3   0       1140.96       1282.72        92.80 o                         
   9   3   0       1034.85       1123.18       166.04 o                         
  -8   4   0         58.75         26.40        40.12 o                         
  -6   4   0       3158.20       3122.46        89.82 o                         
  -4   4   0       6438.86       6076.50       107.34 o                         
  -2   4   0       2717.38       2909.26        56.91 o                         
   0   4   0      38214.07      40431.60      1073.79 o                         
   2   4   0       3315.21       3471.03        66.20 o                         
   4   4   0       6078.84       5776.58       132.69 o                         
   6   4   0       3516.10       3316.97       105.38 o                         
   8   4   0         13.26        -29.17        50.69 o                         
  -9   5   0        147.93        112.38        59.99 o                         
  -7   5   0         30.24         16.80        32.79 o                         
  -5   5   0        254.21        244.87        25.07 o                         
  -3   5   0        628.34        646.24        28.98 o                         
  -1   5   0        932.89       1337.29        91.74 o                         
   1   5   0        966.87       1337.58       132.02 o                         
   3   5   0        615.10        699.69        34.75 o                         
   5   5   0        229.97        210.71        30.76 o                         
   7   5   0         28.36         28.50        37.27 o                         
   9   5   0        151.93         64.24        70.45 o                         
  -8   6   0       1262.87       1446.10       100.39 o                         
  -6   6   0       1110.28       1203.50        64.38 o                         
  -4   6   0       2355.79       2322.13        59.00 o                         
  -2   6   0      11677.70      11546.35       182.11 o                         
   0   6   0       1791.86       1682.81        47.57 o                         
   2   6   0      11517.62      11569.07       193.13 o                         
   4   6   0       2739.80       2685.69        76.67 o                         
   6   6   0        887.08        949.35        65.39 o                         
   8   6   0       1279.26       1304.53       123.93 o                         
  -7   7   0       2709.98       2789.25       113.47 o                         
  -5   7   0        831.10        890.00        45.09 o                         
  -3   7   0      18520.84      17914.44       258.42 o                         
  -1   7   0      13627.13      13696.79       188.12 o                         
   1   7   0      11841.45      12040.02       260.13 o                         
   3   7   0      18670.71      17594.87       294.00 o                         
   5   7   0        900.79       1019.20        58.43 o                         
   7   7   0       2610.33       2696.53       121.46 o                         
  -8   8   0        156.79        129.35        52.23 o                         
  -6   8   0        693.15        730.14        48.90 o                         
  -4   8   0         44.12         52.07        15.31 o                         
  -2   8   0       4304.87       4386.05        77.96 o                         
   0   8   0       2951.83       3928.55        81.24 o                         
   2   8   0       4477.66       4393.64        87.57 o                         
   4   8   0         93.81        120.68        20.82 o                         
   6   8   0        644.81        648.15        64.19 o                         
   8   8   0        188.80        200.83        67.76 o                         
  -7   9   0        577.50        500.81        58.48 o                         
  -5   9   0       2911.33       2834.66        78.00 o                         
  -3   9   0        238.79        282.26        20.96 o                         
  -1   9   0       4430.92       4843.64        91.50 o                         
   1   9   0       4693.62       5177.63        97.84 o                         
   3   9   0        155.62        191.40        25.54 o                         
   5   9   0       2854.32       2799.10        91.15 o                         
   7   9   0        724.60        722.17        85.92 o                         
  -8  10   0        436.16        286.97        77.54 o                         
  -6  10   0       2782.93       2889.85        95.07 o                         
  -4  10   0       2131.90       2139.93        66.36 o                         
  -2  10   0      14052.78      13619.38       203.44 o                         
   0  10   0       5388.35       5011.28       102.67 o                         
   2  10   0      14111.72      13761.41       253.48 o                         
   4  10   0       2360.49       2385.20        69.08 o                         
   6  10   0       2771.75       2775.33       132.91 o                         
   8  10   0        556.80        482.62        86.95 o                         
  -7  11   0       1576.80       1814.59       105.66 o                         
  -5  11   0       1028.64       1005.54        54.38 o                         
  -3  11   0      17013.10      16619.50       273.64 o                         
  -1  11   0       9551.13       9829.09       172.60 o                         
   1  11   0       8830.07       8778.99       165.01 o                         
   3  11   0      17850.12      17568.08       292.97 o                         
   5  11   0       1300.41       1329.28        82.88 o                         
   7  11   0       1361.75       1502.77       126.45 o                         
  -8  12   0        196.49        177.15        59.49 o                         
  -6  12   0        397.19        433.92        46.26 o                         
  -4  12   0        773.50        828.12        46.69 o                         
  -2  12   0        540.90        614.21        30.61 o                         
   0  12   0         40.73        156.55        21.25 o                         
   2  12   0        493.31        545.57        36.31 o                         
   4  12   0        777.59        767.25        58.80 o                         
   6  12   0        431.58        474.01        70.78 o                         
   8  12   0        167.58         92.34        65.28 o                         
  -7  13   0       1591.62       1569.93       106.95 o                         
  -5  13   0       6902.85       6853.79       158.03 o                         
  -3  13   0       2182.92       2271.87        70.04 o                         
  -1  13   0       5372.36       5151.24       111.59 o                         
   1  13   0       5384.49       4893.60       105.02 o                         
   3  13   0       1993.83       1946.76        79.83 o                         
   5  13   0       6846.23       6801.76       190.75 o                         
   7  13   0       1974.21       1754.51       135.23 o                         
  -8  14   0        388.94        414.53       103.28 o                         
  -6  14   0       3207.55       3345.06       111.91 o                         
  -4  14   0       2138.67       2139.24        68.48 o                         
  -2  14   0       2585.44       2574.16        71.20 o                         
   0  14   0      11313.70      10895.73       202.91 o                         
   2  14   0       3002.57       3046.09        76.77 o                         
   4  14   0       1755.81       1706.68        81.75 o                         
   6  14   0       3136.87       3209.12       153.28 o                         
   8  14   0        462.70        684.79       185.66 o                         
  -7  15   0        358.57        312.77        54.48 o                         
  -5  15   0         59.79         43.71        29.14 o                         
  -3  15   0        129.92        144.33        38.34 o                         
  -1  15   0        146.66        245.72        33.91 o                         
   1  15   0        163.22        252.07        47.22 o                         
   3  15   0        151.43        140.33        33.21 o                         
   5  15   0         69.75        111.92        38.43 o                         
   7  15   0        328.90        254.98        85.57 o                         
  -6  16   0        355.92        325.68        48.77 o                         
  -4  16   0        764.53        819.97        61.93 o                         
  -2  16   0       3021.54       3076.88        87.54 o                         
   0  16   0       2320.38       2499.01        76.83 o                         
   2  16   0       3164.79       3083.57       101.68 o                         
   4  16   0        866.67        918.13        72.15 o                         
   6  16   0        337.68        403.61        84.93 o                         
  -7  17   0        750.70        920.51        93.37 o                         
  -5  17   0       2551.73       2677.92        98.36 o                         
  -3  17   0       1418.36       1441.62        68.21 o                         
  -1  17   0       4531.22       4668.62       116.60 o                         
   1  17   0       4817.58       4753.09       124.04 o                         
   3  17   0       1287.80       1424.78        94.73 o                         
   5  17   0       2445.73       2496.34       122.54 o                         
   7  17   0        818.39        969.20       143.65 o                         
  -6  18   0       1600.34       1699.12       112.78 o                         
  -4  18   0       3185.24       3261.84       115.51 o                         
  -2  18   0        335.29        341.25        38.23 o                         
   0  18   0        439.57        475.94        43.08 o                         
   2  18   0        212.74        251.24        41.03 o                         
   4  18   0       3040.69       2960.85       137.69 o                         
   6  18   0       1750.83       1653.71       138.37 o                         
  -5  19   0        377.34        328.00        55.61 o                         
  -3  19   0       1862.96       1781.90        85.89 o                         
  -1  19   0        987.16       1072.99        67.72 o                         
   1  19   0        787.31        778.11        61.96 o                         
   3  19   0       1770.94       1864.16       108.84 o                         
   5  19   0        444.93        429.03        71.47 o                         
  -6  20   0        320.84        316.23        76.56 o                         
  -4  20   0       2260.62       2431.09       128.07 o                         
  -2  20   0       5613.80       5580.92       153.87 o                         
   0  20   0       2395.06       2389.33        90.39 o                         
   2  20   0       5748.72       5499.80       190.85 o                         
   4  20   0       2778.14       2885.71       138.23 o                         
   6  20   0        157.53        138.48       115.65 o                         
  -5  21   0        407.69        440.31       101.26 o                         
  -3  21   0       3662.71       3612.34       144.81 o                         
  -1  21   0       1942.80       1917.51        88.68 o                         
   1  21   0       1767.52       1829.56       105.64 o                         
   3  21   0       3840.18       3700.24       156.24 o                         
   5  21   0        609.25        571.29       104.11 o                         
  -4  22   0        586.94        626.76        79.72 o                         
  -2  22   0        712.08        682.33        81.19 o                         
   0  22   0        574.21        576.86        74.17 o                         
   2  22   0        701.65        750.29       106.97 o                         
   4  22   0        596.19        677.08       146.77 o                         
  -5  23   0        758.78        581.85       116.76 o                         
  -3  23   0        332.02        390.48        81.93 o                         
  -1  23   0       3176.50       3288.57       151.58 o                         
   1  23   0       3466.36       3249.50       147.75 o                         
   3  23   0        353.55        403.49       114.89 o                         
   5  23   0        782.53        841.38       190.22 o                         
  -4  24   0       2386.85       2370.97       188.33 o                         
  -2  24   0       4185.63       4347.47       198.77 o                         
   0  24   0        206.33        253.85        62.02 o                         
   2  24   0       3928.36       4246.50       410.04 o                         
   4  24   0       2725.78       2513.65       302.83 o                         
  -3  25   0        955.58        647.03       118.90 o                         
  -1  25   0        739.24        730.97        95.86 o                         
   1  25   0        630.54        699.97        95.80 o                         
   3  25   0       1024.51        878.48       187.10 o                         
  -2  26   0        585.82        791.58       122.61 o                         
   0  26   0       1498.60       1707.24       133.08 o                         
   2  26   0        652.48        548.00       108.62 o                         
  -3  27   0        478.98        493.15       112.42 o                         
  -1  27   0       1709.70       1943.96       181.85 o                         
   1  27   0       1869.59       2353.35       186.48 o                         
   3  27   0        391.34        374.35       152.18 o                         
  -2  28   0        239.65        133.34        90.08 o                         
   0  28   0        204.53        191.90        83.18 o                         
   2  28   0        207.52        241.96       133.92 o                         
  -9   1   1        247.88        171.34        58.31 o                         
  -7   1   1       2094.70       2269.42        91.74 o                         
  -5   1   1        713.14        659.25        34.64 o                         
  -3   1   1      12992.45      13000.88       191.97 o                         
  -1   1   1      12301.07      12122.73       343.26 o                         
   3   1   1       2047.15       1916.58        52.23 o                         
   5   1   1       3122.41       3042.28        93.09 o                         
   7   1   1        264.11        208.25        48.78 o                         
  -8   2   1         45.28         52.12        38.96 o                         
  -6   2   1       5988.68       5656.01       142.40 o                         
  -4   2   1      32491.10      32648.08       453.63 o                         
  -2   2   1      44993.71      44019.21       672.30 o                         
   0   2   1       3910.16       4015.48       179.57 o                         
   2   2   1      10777.70      10236.18       164.60 o                         
   4   2   1       3200.21       3088.96        91.26 o                         
   6   2   1       6521.32       6539.06       189.09 o                         
   8   2   1        311.92        381.32        66.81 o                         
  -9   3   1         43.69         66.30        49.82 o                         
  -7   3   1        163.66        114.39        34.89 o                         
  -5   3   1       1607.12       1662.44        56.60 o                         
  -3   3   1       1411.83       1301.23        34.35 o                         
  -1   3   1       1207.51       1668.88        75.30 o                         
   1   3   1       2202.97       2766.14       108.28 o                         
   3   3   1         60.68         84.31        16.85 o                         
   5   3   1        750.97        832.65        55.47 o                         
   7   3   1        141.22        203.11        48.16 o                         
  -8   4   1        439.70        429.44        59.32 o                         
  -6   4   1       1075.53       1083.02        56.41 o                         
  -4   4   1       4103.97       4220.48        75.43 o                         
  -2   4   1       6800.16       6544.73       104.79 o                         
   0   4   1       3188.17       3436.78       117.85 o                         
   2   4   1       7287.45       7294.51       130.72 o                         
   4   4   1       2247.13       2067.38        68.41 o                         
   6   4   1        514.85        591.02        54.02 o                         
   8   4   1        174.80        183.61        65.10 o                         
  -9   5   1       1240.24       1555.09       118.77 o                         
  -7   5   1       4313.35       4672.32       140.93 o                         
  -5   5   1        248.06        309.46        27.28 o                         
  -3   5   1      22957.34      22579.48       298.02 o                         
  -1   5   1      17127.41      17156.73       328.81 o                         
   1   5   1       7108.98       6980.93       131.05 o                         
   3   5   1      18565.28      17526.74       318.72 o                         
   5   5   1       1961.23       1949.40        72.27 o                         
   7   5   1       1074.40       1146.77        81.33 o                         
  -8   6   1         31.40         -1.22        38.09 o                         
  -6   6   1       2563.91       2590.35        81.38 o                         
  -4   6   1       2711.92       2577.82        53.90 o                         
  -2   6   1       4185.69       4120.48        79.29 o                         
   0   6   1      16185.73      16602.41       264.10 o                         
   2   6   1       3784.99       3688.16        73.81 o                         
   4   6   1        337.16        351.61        30.72 o                         
   6   6   1       2721.00       2776.67       100.30 o                         
   8   6   1        436.59        396.85        82.04 o                         
  -9   7   1         85.93         29.20        64.27 o                         
  -7   7   1        195.87        269.43        46.27 o                         
  -5   7   1        794.51        843.09        43.09 o                         
  -3   7   1       1851.32       1843.33        41.34 o                         
  -1   7   1        257.60        387.64        34.06 o                         
   1   7   1       3453.25       3854.84        89.24 o                         
   3   7   1        835.05        836.74        37.42 o                         
   5   7   1        482.95        467.58        44.02 o                         
   7   7   1        476.10        486.64        88.96 o                         
  -8   8   1        907.66        911.95       110.02 o                         
  -6   8   1       2201.19       2228.84        80.04 o                         
  -4   8   1       3312.39       3256.12        71.41 o                         
  -2   8   1      11964.27      11501.54       173.69 o                         
   0   8   1      14442.92      14317.36       231.28 o                         
   2   8   1       1573.78       1432.47        49.76 o                         
   4   8   1       2631.52       2602.34        73.47 o                         
   6   8   1       1653.51       1613.89        79.28 o                         
   8   8   1        657.82        689.69        97.51 o                         
  -7   9   1       1764.65       1765.88        96.57 o                         
  -5   9   1        178.15        192.47        26.26 o                         
  -3   9   1      13573.28      13162.94       202.59 o                         
  -1   9   1      27572.86      27974.14       381.78 o                         
   1   9   1        424.78        498.18        26.54 o                         
   3   9   1      14433.55      13476.07       235.02 o                         
   5   9   1       1640.72       1609.95        68.57 o                         
   7   9   1        899.29       1042.00       109.02 o                         
  -8  10   1        278.88        170.68        57.18 o                         
  -6  10   1        304.49        322.26        39.55 o                         
  -4  10   1        378.33        349.52        27.67 o                         
  -2  10   1        414.06        540.95        34.39 o                         
   0  10   1         68.74        119.56        14.99 o                         
   2  10   1       1717.45       1801.85        56.62 o                         
   4  10   1        469.02        523.96        42.64 o                         
   6  10   1         15.22        -28.92        28.92 o                         
   8  10   1         44.16        113.05        65.18 o                         
  -7  11   1         90.77         79.04        40.61 o                         
  -5  11   1       3376.08       3424.31        97.06 o                         
  -3  11   1        460.80        424.73        26.97 o                         
  -1  11   1      11158.87      11684.29       194.52 o                         
   1  11   1      14580.12      14453.53       227.91 o                         
   3  11   1       2956.73       2873.06        92.02 o                         
   5  11   1        272.45        327.64        41.69 o                         
   7  11   1        406.08        321.61        72.30 o                         
  -8  12   1        272.18        383.73        77.88 o                         
  -6  12   1       2634.82       2602.80        94.04 o                         
  -4  12   1       6527.21       6330.42       122.37 o                         
  -2  12   1       3807.73       3896.26        80.36 o                         
   0  12   1      16816.18      16499.89       258.25 o                         
   2  12   1       4646.82       4372.50        94.55 o                         
   4  12   1       3711.65       3755.58       108.32 o                         
   6  12   1       2095.49       2086.35       121.77 o                         
   8  12   1        102.88         86.64        68.77 o                         
  -7  13   1        411.15        387.50        61.20 o                         
  -5  13   1        317.39        313.99        38.41 o                         
  -3  13   1       2768.43       2535.26        63.50 o                         
  -1  13   1       4090.93       4101.73        86.72 o                         
   1  13   1         89.23        168.64        29.96 o                         
   3  13   1       2124.87       2123.45        84.39 o                         
   5  13   1        898.22        966.21        66.11 o                         
   7  13   1        207.37        255.99        70.60 o                         
  -8  14   1        285.07        290.90        79.06 o                         
  -6  14   1         56.58         65.34        32.31 o                         
  -4  14   1        516.42        550.52        44.80 o                         
  -2  14   1       1474.24       1583.28        49.32 o                         
   0  14   1       1066.55       1119.33        50.94 o                         
   2  14   1       3598.23       3606.52        96.16 o                         
   4  14   1       2450.07       2324.69        96.81 o                         
   6  14   1         85.63        116.13        52.33 o                         
  -7  15   1        443.85        452.17        80.01 o                         
  -5  15   1       2584.48       2592.56        91.24 o                         
  -3  15   1       1089.04       1074.11        52.11 o                         
  -1  15   1       9071.10       9220.12       183.37 o                         
   1  15   1       7710.88       7357.53       150.19 o                         
   3  15   1       1860.75       1883.77        83.30 o                         
   5  15   1       2344.85       2408.44       108.57 o                         
   7  15   1        296.48        265.70        99.57 o                         
  -6  16   1       2989.01       3081.07       121.27 o                         
  -4  16   1       6227.45       6181.48       157.38 o                         
  -2  16   1       1674.34       1678.98        55.48 o                         
   0  16   1      11367.32      11261.54       217.29 o                         
   2  16   1       2429.95       2317.30       103.16 o                         
   4  16   1       2160.04       2082.12        97.11 o                         
   6  16   1       2308.63       2508.14       144.63 o                         
  -7  17   1        336.44        299.87        61.74 o                         
  -5  17   1        951.86        879.73        66.15 o                         
  -3  17   1       1222.85       1314.14        70.03 o                         
  -1  17   1       2045.96       2062.03        98.98 o                         
   1  17   1       2226.83       2142.93        84.97 o                         
   3  17   1       1651.80       1728.87       100.16 o                         
   5  17   1        587.75        635.39        69.75 o                         
   7  17   1         87.54         79.41        65.81 o                         
  -6  18   1        369.01        356.84        60.29 o                         
  -4  18   1       4009.62       4250.88       133.75 o                         
  -2  18   1      13370.76      13230.68       247.82 o                         
   0  18   1       2288.01       2310.57        78.12 o                         
   2  18   1       2814.51       2977.53       129.70 o                         
   4  18   1       2752.56       2571.63       129.56 o                         
   6  18   1         44.20         27.22        49.32 o                         
  -7  19   1        962.58       1001.55        94.54 o                         
  -5  19   1       1804.39       1858.93       101.46 o                         
  -3  19   1       2822.73       2838.03       103.76 o                         
  -1  19   1       1462.05       1493.24        70.18 o                         
   1  19   1       2679.71       2778.94       140.57 o                         
   3  19   1       1712.27       1805.71       124.01 o                         
   5  19   1        745.82        751.97       118.74 o                         
  -6  20   1         29.99         14.29        53.31 o                         
  -4  20   1        125.51        140.40        48.09 o                         
  -2  20   1        948.93        828.87       100.99 o                         
   0  20   1       2994.30       3013.38       102.94 o                         
   2  20   1        842.27        962.30        89.54 o                         
   4  20   1        116.56        122.28        52.24 o                         
   6  20   1        381.93        382.42        83.70 o                         
  -5  21   1        888.17        783.81       183.30 o                         
  -3  21   1        539.61        646.64        71.73 o                         
  -1  21   1        622.69        668.05        64.41 o                         
   1  21   1       2551.57       2575.48       104.75 o                         
   3  21   1        333.26        282.76        60.64 o                         
   5  21   1        493.17        536.81        87.54 o                         
  -6  22   1       1049.74       1049.99       142.92 o                         
  -4  22   1       1477.08       1392.38       125.94 o                         
  -2  22   1       8062.50       8091.57       236.58 o                         
   0  22   1       1795.86       1745.49        87.97 o                         
   2  22   1       1984.74       2156.95       121.61 o                         
   4  22   1       1332.45       1314.15       116.06 o                         
  -5  23   1         44.00         39.66        72.63 o                         
  -3  23   1       1474.16       1436.74       131.83 o                         
  -1  23   1       2226.51       2062.46       130.58 o                         
   1  23   1         29.09         70.50        47.13 o                         
   3  23   1       1020.99       1121.14       106.60 o                         
   5  23   1         89.42        137.64        67.76 o                         
  -4  24   1         39.59         -2.42        60.70 o                         
  -2  24   1        375.18        261.41        79.54 o                         
   0  24   1       1049.37       1043.97        99.64 o                         
   2  24   1        376.69        411.91        93.78 o                         
   4  24   1        395.41        387.51       100.09 o                         
  -3  25   1        413.57        255.28        98.91 o                         
  -1  25   1       2182.12       2259.34       175.93 o                         
   1  25   1       4636.07       4478.49       381.20 o                         
   3  25   1        193.59        198.63        87.69 o                         
  -4  26   1        519.45        647.08       122.35 o                         
  -2  26   1        917.29        831.08       125.66 o                         
   0  26   1        481.38        511.07        85.40 o                         
   2  26   1       1314.76       1355.16       250.33 o                         
  -3  27   1         63.25        122.44        82.52 o                         
  -1  27   1        327.81        370.98       100.44 o                         
   1  27   1        740.60        763.35       125.84 o                         
   3  27   1        524.07        512.81       118.31 o                         
  -2  28   1       1041.99        858.34       134.72 o                         
   0  28   1        452.94        620.88       165.87 o                         
   2  28   1        223.63        246.75       100.05 o                         
  -8   0   2        395.01        387.51        76.34 o                         
  -6   0   2      10487.36      10571.31       300.95 o                         
  -4   0   2      22089.17      20982.84       414.90 o                         
  -2   0   2       3459.07       4824.99       150.11 o                         
   0   0   2      31528.77      33215.21      1250.74 o                         
   2   0   2      12948.50      12886.40       258.66 o                         
   4   0   2       2611.81       2429.18       145.41 o                         
   6   0   2       7381.53       7289.32       288.80 o                         
   8   0   2        889.90        951.67       135.53 o                         
  -9   1   2        696.09        622.22        77.70 o                         
  -7   1   2        476.75        545.97        52.15 o                         
  -5   1   2       1677.98       1645.18        49.83 o                         
  -3   1   2       1950.40       1939.97        43.80 o                         
  -1   1   2      11584.91      11419.76       332.49 o                         
   1   1   2       2803.70       2999.78        55.50 o                         
   3   1   2        739.25        785.74        36.65 o                         
   5   1   2       1607.79       1529.26        68.34 o                         
   7   1   2        151.37        171.64        48.31 o                         
  -8   2   2        771.20        798.39        67.27 o                         
  -6   2   2       2889.73       2833.55        81.45 o                         
  -4   2   2      10800.44      10643.50       167.60 o                         
  -2   2   2      33831.07      32260.91       468.82 o                         
   0   2   2       7674.97       7430.01       327.18 o                         
   2   2   2       4446.91       4526.45        82.85 o                         
   4   2   2       1426.07       1374.71        56.39 o                         
   6   2   2        191.90        139.55        36.88 o                         
   8   2   2        366.43        428.28        71.65 o                         
  -9   3   2        152.04         85.25        53.12 o                         
  -7   3   2       2044.70       2082.46        88.35 o                         
  -5   3   2       2994.47       2977.08        68.51 o                         
  -3   3   2      10069.37       9583.82       148.03 o                         
  -1   3   2      20027.95      20722.88       437.27 o                         
   1   3   2       3351.37       3126.57        68.24 o                         
   3   3   2      12684.73      12227.94       215.33 o                         
   5   3   2       2764.65       2653.79        89.77 o                         
   7   3   2        159.67        155.69        47.40 o                         
  -8   4   2        446.48        392.58        56.30 o                         
  -6   4   2       6229.96       6290.89       135.86 o                         
  -4   4   2      19817.24      19561.75       276.54 o                         
  -2   4   2       2619.54       2801.73        56.70 o                         
   0   4   2      15368.21      15104.81       341.33 o                         
   2   4   2       6128.95       5950.43       108.94 o                         
   4   4   2        794.86        864.17        52.44 o                         
   6   4   2       3866.95       3888.46       123.51 o                         
   8   4   2        850.82        989.61        96.57 o                         
  -9   5   2        135.41        130.34       103.53 o                         
  -7   5   2         25.99         29.28        30.48 o                         
  -5   5   2       1501.63       1549.08        50.03 o                         
  -3   5   2       3555.06       3594.92        67.52 o                         
  -1   5   2        549.65        675.27        25.87 o                         
   1   5   2       1221.72       1697.31        51.02 o                         
   3   5   2       1587.44       1552.62        50.14 o                         
   5   5   2        457.52        481.61        56.53 o                         
   7   5   2         37.29         62.39        38.28 o                         
  -8   6   2       1249.53       1303.76        91.83 o                         
  -6   6   2       3362.90       3281.48        88.95 o                         
  -4   6   2       1337.18       1230.72        36.76 o                         
  -2   6   2      13736.88      13352.92       203.48 o                         
   0   6   2        493.55        748.78        26.61 o                         
   2   6   2      12156.34      12064.94       210.56 o                         
   4   6   2       4001.17       3857.29        92.97 o                         
   6   6   2        224.57        237.90        41.61 o                         
   8   6   2       1123.81       1330.17       133.55 o                         
  -9   7   2        610.25        737.54        99.07 o                         
  -7   7   2       6104.11       6226.44       160.96 o                         
  -5   7   2       1786.22       1659.98        57.79 o                         
  -3   7   2      12010.21      11264.14       163.90 o                         
  -1   7   2      32912.39      32240.52       462.38 o                         
   1   7   2        906.51       1030.57        37.35 o                         
   3   7   2      12070.78      11553.49       210.13 o                         
   5   7   2       2122.44       2108.78        79.36 o                         
   7   7   2       1526.68       1610.78        99.59 o                         
  -8   8   2         98.47         81.65        51.56 o                         
  -6   8   2        501.85        419.16        39.75 o                         
  -4   8   2       3146.20       3139.97        63.93 o                         
  -2   8   2        634.56        953.24        45.08 o                         
   0   8   2       1074.30       1078.76        32.36 o                         
   2   8   2       1790.28       1675.15        61.34 o                         
   4   8   2        971.88       1013.80        51.90 o                         
   6   8   2        356.80        399.43        52.79 o                         
   8   8   2        526.52        482.59        91.39 o                         
  -7   9   2        257.05        234.14        41.55 o                         
  -5   9   2       1707.33       1611.95        59.46 o                         
  -3   9   2       5697.45       5800.74       101.68 o                         
  -1   9   2       4435.67       5002.96        79.08 o                         
   1   9   2        870.28       1330.33        52.63 o                         
   3   9   2       1161.49       1183.56        47.08 o                         
   5   9   2       1816.53       1850.66        78.69 o                         
   7   9   2        318.01        444.38        70.59 o                         
  -8  10   2        736.01        837.20        95.79 o                         
  -6  10   2       2129.02       2103.81        80.05 o                         
  -4  10   2       7900.97       7825.57       135.87 o                         
  -2  10   2       2807.89       2853.50        58.54 o                         
   0  10   2      10537.18      10422.00       163.31 o                         
   2  10   2       8335.82       8387.80       191.53 o                         
   4  10   2       1429.81       1429.16        63.44 o                         
   6  10   2        890.95        956.24        81.81 o                         
   8  10   2       1125.34       1214.16       145.61 o                         
  -7  11   2       2511.56       2699.56       120.08 o                         
  -5  11   2        226.59        170.63        28.24 o                         
  -3  11   2       6081.33       5934.43       107.03 o                         
  -1  11   2       7303.51       7219.21       108.79 o                         
   1  11   2        295.62        389.79        29.45 o                         
   3  11   2       7079.96       6849.58       159.14 o                         
   5  11   2       1898.48       1993.28        82.78 o                         
   7  11   2        235.42        240.29        68.99 o                         
  -8  12   2         25.39         70.10        55.62 o                         
  -6  12   2         31.98         13.80        30.73 o                         
  -4  12   2        390.85        388.15        33.96 o                         
  -2  12   2         53.81         94.95        21.18 o                         
   0  12   2        913.96        968.96        36.82 o                         
   2  12   2        289.65        287.61        35.35 o                         
   4  12   2       1583.26       1502.07        72.13 o                         
   6  12   2        707.43        849.92        78.58 o                         
  -7  13   2         78.82        128.12        46.99 o                         
  -5  13   2       6256.10       6111.96       144.94 o                         
  -3  13   2       5107.55       5154.04       106.07 o                         
  -1  13   2       6084.73       5801.03       100.22 o                         
   1  13   2      16379.60      16082.45       274.58 o                         
   3  13   2        262.31        259.45        39.54 o                         
   5  13   2       2930.49       2807.85       105.93 o                         
   7  13   2        734.08        755.57       102.41 o                         
  -8  14   2        991.28       1057.54       115.15 o                         
  -6  14   2        268.74        306.00        48.43 o                         
  -4  14   2       5211.69       5016.59       115.18 o                         
  -2  14   2       1696.11       1684.86        50.99 o                         
   0  14   2       9425.81       9430.86       156.67 o                         
   2  14   2       6788.04       6874.98       170.06 o                         
   4  14   2        272.48        363.43        49.89 o                         
   6  14   2       1852.67       2030.16       140.56 o                         
  -7  15   2       1099.70       1201.68        93.35 o                         
  -5  15   2       1086.02       1003.88        70.32 o                         
  -3  15   2        429.47        414.38        35.68 o                         
  -1  15   2        444.63        543.33        32.43 o                         
   1  15   2        336.23        350.80        32.82 o                         
   3  15   2         12.50         33.81        29.35 o                         
   5  15   2        211.04        193.33        48.37 o                         
   7  15   2         48.49         39.63        68.52 o                         
  -6  16   2       1707.85       1602.17        97.59 o                         
  -4  16   2         17.90         14.37        27.56 o                         
  -2  16   2       4212.72       4236.51        93.06 o                         
   0  16   2       5777.72       5860.66       141.98 o                         
   2  16   2         33.88         50.83        27.49 o                         
   4  16   2       1659.19       1770.93       103.82 o                         
   6  16   2        381.05        501.68        70.25 o                         
  -7  17   2        291.37        401.85        67.54 o                         
  -5  17   2       3207.21       3250.01       118.02 o                         
  -3  17   2       4666.40       4593.97       118.82 o                         
  -1  17   2       1635.32       1762.88        63.46 o                         
   1  17   2       4269.27       4146.70       117.52 o                         
   3  17   2        297.88        339.73        50.38 o                         
   5  17   2       2302.82       2343.89       171.50 o                         
  -6  18   2        647.57        683.46        80.11 o                         
  -4  18   2       2457.29       2356.76       115.32 o                         
  -2  18   2         78.54         51.32        25.93 o                         
   0  18   2       5602.31       5539.24       148.74 o                         
   2  18   2       6264.00       6245.96       201.51 o                         
   4  18   2        360.01        412.87        58.09 o                         
   6  18   2        757.43        713.44        86.05 o                         
  -7  19   2         26.36          0.52        58.85 o                         
  -5  19   2        315.02        296.08        59.91 o                         
  -3  19   2       1912.14       1905.54       109.82 o                         
  -1  19   2       2029.33       1954.15        83.64 o                         
   1  19   2        116.03        145.65        35.29 o                         
   3  19   2         87.31        146.78        49.31 o                         
   5  19   2        475.19        475.64        80.79 o                         
  -6  20   2       3002.18       3070.82       163.25 o                         
  -4  20   2       1238.44       1204.81        94.44 o                         
  -2  20   2       4148.05       4327.86       147.02 o                         
   0  20   2        506.75        640.16        59.69 o                         
   2  20   2       2666.69       2542.52       131.76 o                         
   4  20   2       2758.92       2683.64       145.61 o                         
   6  20   2        677.75        614.08        96.18 o                         
  -5  21   2         87.77        108.56        53.05 o                         
  -3  21   2       2200.61       2348.10       118.01 o                         
  -1  21   2       2603.04       2801.43       119.71 o                         
   1  21   2        843.28        798.22        82.94 o                         
   3  21   2       1785.37       1861.70       154.06 o                         
   5  21   2        498.21        543.29        86.19 o                         
  -6  22   2        392.73        339.47        83.01 o                         
  -4  22   2        258.86        153.00        55.93 o                         
  -2  22   2        258.30        242.35        58.77 o                         
   0  22   2        419.00        333.53        57.65 o                         
   2  22   2        229.20        253.01        63.48 o                         
   4  22   2         15.43        -45.84        45.84 o                         
  -5  23   2       1080.28       1103.52       142.21 o                         
  -3  23   2       1548.49       1368.15       111.24 o                         
  -1  23   2        529.03        573.25        75.41 o                         
   1  23   2       2026.69       2281.74       126.40 o                         
   3  23   2       1547.26       1518.10       125.12 o                         
   5  23   2        175.71        143.09        70.85 o                         
  -4  24   2        284.78        154.67        76.93 o                         
  -2  24   2       4372.97       4339.83       182.95 o                         
   0  24   2       1387.90       1486.93       110.33 o                         
   2  24   2       1251.48       1376.29       121.22 o                         
   4  24   2       1979.34       2234.76       162.74 o                         
  -3  25   2        230.23        222.33        81.12 o                         
  -1  25   2        257.32        440.21        91.62 o                         
   1  25   2        192.75        263.66        66.53 o                         
   3  25   2        967.99        958.56       110.53 o                         
  -4  26   2        447.27        353.61       101.80 o                         
  -2  26   2        157.05         81.38        73.41 o                         
   0  26   2        310.19        426.09       138.48 o                         
   2  26   2        534.43        571.70       114.76 o                         
  -3  27   2       1756.45       1728.34       213.05 o                         
  -1  27   2        551.64        548.90       104.20 o                         
   1  27   2       2888.59       3203.01       293.70 o                         
  -2  28   2        882.35        866.05       131.57 o                         
   0  28   2        884.01        999.65       200.87 o                         
  -9   1   3        385.77        471.02        82.22 o                         
  -7   1   3       1352.06       1451.14        78.73 o                         
  -5   1   3       2667.32       2621.08        63.45 o                         
  -3   1   3       1255.91       1186.18        34.36 o                         
  -1   1   3      11821.80      11380.67       190.39 o                         
   1   1   3       3138.47       3278.80        51.81 o                         
   3   1   3       4079.88       3883.88        83.74 o                         
   5   1   3       3497.95       3499.48       108.45 o                         
   7   1   3        705.95        813.96        82.53 o                         
  -8   2   3       3725.02       3590.68       123.39 o                         
  -6   2   3        327.32        325.51        33.90 o                         
  -4   2   3      14111.71      13405.17       203.07 o                         
  -2   2   3       2264.08       2313.55        49.73 o                         
   0   2   3      23787.72      23826.71       378.06 o                         
   2   2   3      20705.89      20823.88       288.16 o                         
   4   2   3        972.63        936.54        70.08 o                         
   6   2   3       3373.67       3473.20       118.92 o                         
   8   2   3        817.52        880.18        94.70 o                         
  -9   3   3         76.04         73.39        60.15 o                         
  -7   3   3        386.88        396.10        46.30 o                         
  -5   3   3       1063.75       1055.34        50.34 o                         
  -3   3   3       2760.12       2730.82        55.28 o                         
  -1   3   3       2782.60       2724.58        61.51 o                         
   1   3   3       4936.07       5342.05        86.61 o                         
   3   3   3       1255.18       1226.75        48.37 o                         
   5   3   3       3255.24       3236.92       104.19 o                         
   7   3   3        590.37        749.28        79.41 o                         
  -8   4   3        241.71        188.37        50.25 o                         
  -6   4   3       3015.07       3107.34        86.75 o                         
  -4   4   3       3003.47       3036.35        64.06 o                         
  -2   4   3       6710.34       6543.97       113.81 o                         
   0   4   3       7833.36       7915.85       136.49 o                         
   2   4   3        906.97        910.68        33.43 o                         
   4   4   3       1848.34       1837.68        63.14 o                         
   6   4   3        260.06        266.23        44.88 o                         
   8   4   3        179.36        162.25        61.27 o                         
  -9   5   3        444.31        417.55        79.01 o                         
  -7   5   3       5036.13       5115.21       126.34 o                         
  -5   5   3       4634.36       4464.88        89.99 o                         
  -3   5   3       4167.93       3976.95        75.09 o                         
  -1   5   3      26938.77      26520.06       386.70 o                         
   1   5   3       4017.37       4203.61        76.13 o                         
   3   5   3       5322.21       5118.91       116.76 o                         
   5   5   3       4479.96       4611.63       130.52 o                         
   7   5   3        700.06        719.54        71.03 o                         
  -8   6   3       1759.13       1789.91       110.95 o                         
  -6   6   3        169.40        164.88        27.92 o                         
  -4   6   3       5476.51       5396.00       100.72 o                         
  -2   6   3       4895.58       5243.66        92.85 o                         
   0   6   3       4957.68       5119.23        92.42 o                         
   2   6   3       5631.39       5401.16        99.04 o                         
   4   6   3        186.76        167.35        26.60 o                         
   6   6   3       1187.21       1217.54        95.90 o                         
   8   6   3        927.94       1155.29       126.39 o                         
  -9   7   3        129.42        192.78        67.99 o                         
  -7   7   3        296.60        252.97        40.57 o                         
  -5   7   3       3547.03       3516.98        79.54 o                         
  -3   7   3       3256.80       3277.72        65.40 o                         
  -1   7   3        743.83        799.88        31.92 o                         
   1   7   3       1387.97       1648.56        46.64 o                         
   3   7   3        571.29        588.59        38.65 o                         
   5   7   3        210.91        188.55        35.86 o                         
   7   7   3        458.81        451.58        68.90 o                         
  -8   8   3       1056.73        983.11        99.07 o                         
  -6   8   3       1886.04       1808.21        76.80 o                         
  -4   8   3       1296.63       1219.98        42.50 o                         
  -2   8   3      13962.07      13915.87       219.48 o                         
   0   8   3       6676.69       6767.59       114.69 o                         
   2   8   3        819.63        680.55        35.05 o                         
   4   8   3       2846.48       2706.79        83.20 o                         
   6   8   3       1506.97       1690.11       113.78 o                         
   8   8   3       1078.89       1178.22       128.07 o                         
  -9   9   3        106.02         76.74        66.71 o                         
  -7   9   3       3963.95       4141.67       126.19 o                         
  -5   9   3       2525.39       2580.98        84.28 o                         
  -3   9   3       3123.90       2982.63        66.37 o                         
  -1   9   3       9761.21       9649.76       151.39 o                         
   1   9   3       1548.68       1647.70        46.72 o                         
   3   9   3       8060.69       7709.60       218.32 o                         
   5   9   3       5209.82       5025.43       141.44 o                         
   7   9   3         49.42        101.60        50.28 o                         
  -8  10   3         10.57         -8.73        48.62 o                         
  -6  10   3         40.87         25.58        28.12 o                         
  -4  10   3         72.12         71.49        17.16 o                         
  -2  10   3         32.59        117.08        38.88 o                         
   0  10   3        890.16        997.76        37.59 o                         
   2  10   3       2144.66       2084.21        66.33 o                         
   4  10   3       1001.12       1015.63        65.52 o                         
   6  10   3         38.43         28.79        39.07 o                         
  -7  11   3        214.24        238.42        46.40 o                         
  -5  11   3       2711.84       2677.56        88.62 o                         
  -3  11   3       4184.37       4173.23        89.10 o                         
  -1  11   3       1337.99       1454.97        42.57 o                         
   1  11   3       9675.53       9707.36       169.03 o                         
   3  11   3        994.33        979.74        59.24 o                         
   5  11   3       1970.59       2105.41        90.93 o                         
   7  11   3       1295.31       1307.23       110.17 o                         
  -8  12   3        317.46        407.86        66.99 o                         
  -6  12   3       1496.39       1442.24        87.24 o                         
  -4  12   3       4620.13       4373.09       100.01 o                         
  -2  12   3       1397.66       1431.55        40.62 o                         
   0  12   3       8028.09       8180.61       148.60 o                         
   2  12   3       6751.22       6430.23       154.09 o                         
   4  12   3       1501.41       1354.98        74.77 o                         
   6  12   3       2300.43       2284.15       116.30 o                         
  -7  13   3        505.64        648.58        69.00 o                         
  -5  13   3        396.37        361.86        41.72 o                         
  -3  13   3       1354.31       1264.55        52.10 o                         
  -1  13   3       4745.61       4822.98        92.54 o                         
   1  13   3        213.23        273.67        33.32 o                         
   3  13   3       2613.34       2595.39       101.20 o                         
   5  13   3       1122.90       1169.31        78.80 o                         
   7  13   3         24.91        -34.84        57.80 o                         
  -8  14   3         40.41         58.96        56.45 o                         
  -6  14   3         51.02        -16.20        33.60 o                         
  -4  14   3        618.25        684.01        51.14 o                         
  -2  14   3        463.99        561.80        37.06 o                         
   0  14   3       1781.75       1890.68        58.15 o                         
   2  14   3        551.14        601.11        52.20 o                         
   4  14   3       1396.27       1315.14        88.22 o                         
   6  14   3        891.87        908.75        87.21 o                         
  -7  15   3       1214.38       1109.03        90.04 o                         
  -5  15   3       1803.01       1885.24        90.47 o                         
  -3  15   3       3835.39       3814.87       103.34 o                         
  -1  15   3       1091.33       1232.36        51.91 o                         
   1  15   3       5805.03       5591.71       127.47 o                         
   3  15   3       2494.60       2541.21       101.83 o                         
   5  15   3        739.77        756.45        77.14 o                         
   7  15   3       1410.99       1468.51       138.77 o                         
  -6  16   3       2153.52       1972.99       187.95 o                         
  -4  16   3       7344.88       7367.28       190.89 o                         
  -2  16   3       2810.21       2806.57        85.48 o                         
   0  16   3        750.13        786.38        48.90 o                         
   2  16   3       1446.66       1539.47        78.23 o                         
   4  16   3        266.07        266.53        53.09 o                         
   6  16   3       3079.04       3044.32       145.86 o                         
  -7  17   3        203.15        166.90        61.86 o                         
  -5  17   3         91.07         98.33        45.58 o                         
  -3  17   3        303.81        296.17        38.79 o                         
  -1  17   3        907.45        923.91        54.71 o                         
   1  17   3       1189.57       1175.51        83.16 o                         
   3  17   3        442.26        497.69        57.65 o                         
   5  17   3         39.19         30.39        42.74 o                         
  -6  18   3       2640.84       2689.22       147.14 o                         
  -4  18   3         95.18        121.99        43.43 o                         
  -2  18   3       3070.29       3218.48        98.54 o                         
   0  18   3        542.94        526.96        49.09 o                         
   2  18   3       3589.27       3502.43       150.50 o                         
   4  18   3       4409.17       4356.84       154.52 o                         
   6  18   3        145.90        109.01        56.16 o                         
  -7  19   3        694.32        680.17       101.49 o                         
  -5  19   3       1919.80       1759.99       116.90 o                         
  -3  19   3       1800.10       1798.57        81.40 o                         
  -1  19   3       2949.73       2864.78       115.16 o                         
   1  19   3        363.69        374.10        55.08 o                         
   3  19   3       2077.76       2274.43       125.28 o                         
   5  19   3        592.80        745.52        83.56 o                         
  -6  20   3         49.93         83.31        58.95 o                         
  -4  20   3        424.89        454.67        65.47 o                         
  -2  20   3        331.82        293.89        44.95 o                         
   0  20   3        142.09        189.40        39.64 o                         
   2  20   3        757.22        727.74        81.12 o                         
   4  20   3        380.43        368.43        72.00 o                         
  -5  21   3       1620.90       1533.47       179.23 o                         
  -3  21   3        828.12        826.85        74.89 o                         
  -1  21   3         37.12         62.17        39.22 o                         
   1  21   3        984.08        992.12        85.82 o                         
   3  21   3       1111.28       1163.36       109.00 o                         
   5  21   3         69.33         58.16        62.54 o                         
  -6  22   3       1714.70       1699.96       141.08 o                         
  -4  22   3        117.47         92.26        48.72 o                         
  -2  22   3       5479.30       5543.07       230.18 o                         
   0  22   3       1913.00       2066.17       105.04 o                         
   2  22   3       2083.19       2080.40       190.35 o                         
   4  22   3       3189.94       3199.72       166.48 o                         
  -5  23   3        140.79         70.94        59.56 o                         
  -3  23   3       1214.61       1092.58       103.45 o                         
  -1  23   3       2151.37       2211.22       115.48 o                         
   1  23   3         17.30         -7.28        45.53 o                         
   3  23   3       1376.28       1380.89       123.02 o                         
  -4  24   3         16.38         51.13        54.59 o                         
  -2  24   3        333.43        373.03        70.40 o                         
   0  24   3        825.00        886.16       105.56 o                         
   2  24   3         34.35         31.46        70.90 o                         
   4  24   3        265.42        222.19        76.48 o                         
  -3  25   3       1489.35       1612.42       130.01 o                         
  -1  25   3        539.41        456.64        72.98 o                         
   1  25   3       2510.03       2730.41       182.32 o                         
   3  25   3        581.51        662.91        95.90 o                         
  -4  26   3       1105.69       1069.77       144.65 o                         
  -2  26   3         70.30         18.08        55.25 o                         
   0  26   3        943.55       1130.95       142.97 o                         
   2  26   3        688.37        725.50       100.26 o                         
  -3  27   3        283.90        240.97        98.91 o                         
  -1  27   3        504.47        452.53        99.06 o                         
   1  27   3        430.00        575.93       113.82 o                         
   0  28   3        844.37        549.36       164.35 o                         
  -8   0   4       3294.65       3159.17       220.32 o                         
  -6   0   4        617.28        585.80        54.93 o                         
  -4   0   4      11232.58      10531.68       241.21 o                         
  -2   0   4       2617.58       2489.21        86.25 o                         
   0   0   4      35778.39      37007.42       575.86 o                         
   2   0   4      28394.70      27867.23       472.78 o                         
   4   0   4        447.02        440.44        53.35 o                         
   6   0   4       4110.93       4210.63       220.56 o                         
   8   0   4       1661.82       2075.62       204.38 o                         
  -9   1   4        340.64        223.15        79.25 o                         
  -7   1   4        178.98        165.64        35.89 o                         
  -5   1   4       1586.04       1560.59        49.61 o                         
  -3   1   4       1406.65       1411.83        38.14 o                         
  -1   1   4       2619.78       2744.44        59.71 o                         
   1   1   4       9182.11       9689.20       119.52 o                         
   3   1   4       2795.69       2908.92        70.75 o                         
   5   1   4       2294.18       2375.74       108.72 o                         
   7   1   4        543.33        449.48        69.15 o                         
  -8   2   4        634.35        555.90        66.21 o                         
  -6   2   4        431.32        415.92        33.58 o                         
  -4   2   4        218.81        178.71        19.19 o                         
  -2   2   4        542.70        615.13        26.94 o                         
   2   2   4       4093.59       4171.12        77.98 o                         
   4   2   4       2379.85       2368.91        83.54 o                         
   6   2   4          7.41         21.45        32.66 o                         
   8   2   4        463.63        484.41        83.69 o                         
  -9   3   4        405.59        266.40        87.46 o                         
  -7   3   4       1719.33       1736.61        77.57 o                         
  -5   3   4       2176.27       2003.34        54.70 o                         
  -3   3   4       1053.31       1037.92        38.03 o                         
  -1   3   4      15876.99      15611.70       224.88 o                         
   1   3   4       4623.15       4572.71        70.50 o                         
   3   3   4       7026.18       6999.66       146.98 o                         
   5   3   4       6190.91       6042.94       158.85 o                         
   7   3   4       1156.63       1432.00       110.42 o                         
  -8   4   4        165.43        240.70        51.47 o                         
  -6   4   4       2060.61       2112.69        70.54 o                         
  -4   4   4       9533.63       8990.31       146.52 o                         
  -2   4   4       7760.38       7650.96       128.10 o                         
   0   4   4       2948.35       2969.44        55.08 o                         
   2   4   4      13985.92      13407.94       203.82 o                         
   4   4   4       1324.20       1276.51        56.57 o                         
   6   4   4        983.85       1108.92        79.93 o                         
   8   4   4        407.00        329.58        74.49 o                         
  -9   5   4         72.96         63.02        59.36 o                         
  -7   5   4        288.26        284.80        42.05 o                         
  -5   5   4        475.19        494.81        33.34 o                         
  -3   5   4        424.41        423.12        27.56 o                         
  -1   5   4         83.83        132.48        19.19 o                         
   1   5   4       2071.91       2307.45        51.88 o                         
   3   5   4       2444.61       2421.24        71.05 o                         
   5   5   4        944.06        973.42        69.79 o                         
   7   5   4         94.48        149.80        48.34 o                         
  -8   6   4       1883.95       1928.83       114.90 o                         
  -6   6   4       3491.65       3281.99        99.45 o                         
  -4   6   4       1336.70       1374.50        42.90 o                         
  -2   6   4       3827.47       3596.62        76.58 o                         
   0   6   4       1412.48       1431.72        36.43 o                         
   2   6   4       4761.32       4837.00        94.33 o                         
   4   6   4       4035.65       3936.19       103.41 o                         
   6   6   4        285.91        278.87        49.09 o                         
  -9   7   4         14.96        -42.97        55.18 o                         
  -7   7   4       3465.39       3371.80       111.02 o                         
  -5   7   4       3600.10       3608.70        88.07 o                         
  -3   7   4       5684.91       5369.13       106.06 o                         
  -1   7   4      13926.26      13295.60       207.58 o                         
   1   7   4        639.76        765.20        28.93 o                         
   3   7   4       8741.86       8606.26       173.32 o                         
   5   7   4       4722.83       4683.95       123.96 o                         
   7   7   4        294.03        302.58        64.78 o                         
  -8   8   4          8.88         24.40        47.08 o                         
  -6   8   4        305.27        349.64        41.33 o                         
  -4   8   4        715.93        708.79        52.11 o                         
  -2   8   4       6069.16       5951.68       113.42 o                         
   0   8   4         39.67         19.36        12.96 o                         
   2   8   4       4427.11       4218.18        85.21 o                         
   4   8   4       1174.11       1283.13        76.65 o                         
   6   8   4        130.77        116.35        45.68 o                         
  -9   9   4        817.66        696.09        97.36 o                         
  -7   9   4       1329.68       1402.14        81.68 o                         
  -5   9   4        138.75        135.22        25.44 o                         
  -3   9   4       1687.29       1701.49        52.76 o                         
  -1   9   4       1051.91       1106.77        36.54 o                         
   1   9   4       4931.94       5355.12       104.31 o                         
   3   9   4       1898.71       1880.94        71.92 o                         
   5   9   4         38.30         25.56        29.10 o                         
   7   9   4        455.79        572.90        78.82 o                         
  -8  10   4        434.55        450.00        66.34 o                         
  -6  10   4       1318.59       1406.28        84.96 o                         
  -4  10   4       5254.02       5307.94       112.87 o                         
  -2  10   4       4484.30       4317.75        82.96 o                         
   0  10   4       3042.84       3164.35        74.42 o                         
   2  10   4      12635.46      12675.40       218.71 o                         
   4  10   4       3393.63       3376.94       108.34 o                         
   6  10   4       1269.82       1247.92        98.97 o                         
  -7  11   4       2177.03       2181.64        97.79 o                         
  -5  11   4       2416.96       2438.77        76.12 o                         
  -3  11   4       4396.27       4350.96        97.36 o                         
  -1  11   4      16680.67      17102.10       254.37 o                         
   1  11   4       2970.34       2998.38        71.44 o                         
   3  11   4       2750.89       2657.50        91.12 o                         
   5  11   4       3187.86       3186.17       114.07 o                         
   7  11   4         92.88         20.87        52.20 o                         
  -8  12   4        146.62         80.92        50.58 o                         
  -6  12   4        480.75        477.29        50.77 o                         
  -4  12   4        512.71        542.48        39.15 o                         
  -2  12   4        429.33        487.29        34.28 o                         
   0  12   4       1813.83       1849.16        55.98 o                         
   2  12   4        931.25        952.59        61.70 o                         
   4  12   4        807.88        918.24        67.48 o                         
   6  12   4        544.02        591.95        75.02 o                         
  -7  13   4        142.41        152.28        46.14 o                         
  -5  13   4       2393.58       2480.88       105.52 o                         
  -3  13   4       4402.27       4093.42       105.77 o                         
  -1  13   4        854.01        952.83        40.16 o                         
   1  13   4       8767.58       8501.17       175.96 o                         
   3  13   4       1602.58       1569.16        83.11 o                         
   5  13   4       2986.95       3004.03       115.37 o                         
   7  13   4       1399.88       1343.78       115.75 o                         
  -8  14   4       2002.17       2144.23       221.32 o                         
  -6  14   4         50.55         38.44        41.74 o                         
  -4  14   4       5590.24       5521.93       136.28 o                         
  -2  14   4       1516.91       1464.70        54.93 o                         
   0  14   4       4298.05       4265.75        97.58 o                         
   2  14   4       4521.86       4440.23       127.67 o                         
   4  14   4        607.58        712.86        70.90 o                         
   6  14   4       1712.67       1812.66       110.20 o                         
  -7  15   4        416.15        422.60        77.20 o                         
  -5  15   4       1377.17       1476.14        92.38 o                         
  -3  15   4        821.20        778.50        54.13 o                         
  -1  15   4        505.32        553.90        41.51 o                         
   1  15   4       1071.96       1071.30        70.56 o                         
   3  15   4        930.96       1112.50        82.09 o                         
   5  15   4        776.29        781.43        81.34 o                         
  -6  16   4        934.50        941.45        91.35 o                         
  -4  16   4        105.20        126.33        33.00 o                         
  -2  16   4       2954.28       2998.49        92.26 o                         
   0  16   4       3897.93       3849.37        92.84 o                         
   2  16   4        256.43        211.50        40.20 o                         
   4  16   4       1115.29       1192.48        93.99 o                         
   6  16   4        968.65        983.47        99.28 o                         
  -7  17   4        434.47        395.93        78.44 o                         
  -5  17   4       2073.09       2244.30       116.81 o                         
  -3  17   4       2218.39       2243.69        85.20 o                         
  -1  17   4       2851.62       2953.89       100.39 o                         
   1  17   4       3777.61       3883.54       118.74 o                         
   3  17   4        721.32        769.33        85.18 o                         
   5  17   4       2157.42       2110.59       121.80 o                         
  -6  18   4        465.45        494.29        74.53 o                         
  -4  18   4       5136.10       5027.96       155.64 o                         
  -2  18   4       2372.92       2316.77        92.27 o                         
   0  18   4       1915.42       2111.52        78.30 o                         
   2  18   4       1515.07       1418.18        90.94 o                         
   4  18   4       1422.20       1401.09       104.14 o                         
   6  18   4        399.91        280.14        80.61 o                         
  -7  19   4        216.51        134.24        65.77 o                         
  -5  19   4         65.33         67.25        45.88 o                         
  -3  19   4       1591.23       1744.09        90.94 o                         
  -1  19   4       1433.30       1594.00        85.22 o                         
   1  19   4        537.20        494.86        62.85 o                         
   3  19   4       1810.92       1610.59       106.81 o                         
   5  19   4        198.01        126.86        56.46 o                         
  -6  20   4       2163.89       2239.44       153.94 o                         
  -4  20   4        249.02        220.02        54.81 o                         
  -2  20   4       5882.05       5914.17       166.18 o                         
   0  20   4       8677.48       8852.07       284.89 o                         
   2  20   4         23.56         -5.51        52.95 o                         
   4  20   4       2945.85       2948.50       159.94 o                         
  -5  21   4        706.19        725.06        86.55 o                         
  -3  21   4        113.47         99.85        38.80 o                         
  -1  21   4       1934.71       2037.80        94.99 o                         
   1  21   4        908.42        799.26        78.52 o                         
   3  21   4       2799.29       2801.41       152.01 o                         
   5  21   4       1345.14       1269.26       127.94 o                         
  -6  22   4        281.58        253.49        75.24 o                         
  -4  22   4        131.96        125.87        56.18 o                         
  -2  22   4         67.83         91.99        41.19 o                         
   0  22   4        245.99        339.47        73.37 o                         
   2  22   4        196.77        250.24        63.73 o                         
   4  22   4         82.51         50.73        60.59 o                         
  -5  23   4        145.24        196.72        68.22 o                         
  -3  23   4       1202.07       1349.86        98.46 o                         
  -1  23   4        405.28        383.47        62.76 o                         
   1  23   4       1892.55       1664.16       141.21 o                         
   3  23   4       2148.22       2048.40       150.08 o                         
  -4  24   4          7.97        -17.12        52.17 o                         
  -2  24   4       2912.06       3120.88       156.87 o                         
   0  24   4       1996.80       2023.17       152.91 o                         
   2  24   4        929.13        921.63       106.53 o                         
  -3  25   4        192.29        173.26        60.23 o                         
  -1  25   4        970.38        884.57        92.31 o                         
   1  25   4        123.18         97.68        74.22 o                         
   3  25   4         99.27        180.70        76.60 o                         
  -2  26   4        131.29        147.41        63.60 o                         
   0  26   4       1624.07       1751.79       176.31 o                         
   2  26   4        655.52        489.88       140.00 o                         
  -1  27   4        106.43         45.22        79.04 o                         
   1  27   4       2010.88       2134.09       197.96 o                         
  -9   1   5        114.30         58.33        68.17 o                         
  -7   1   5        394.80        364.19        43.58 o                         
  -5   1   5       1572.29       1541.69        65.93 o                         
  -3   1   5       1654.43       1489.38        45.99 o                         
  -1   1   5      18350.61      19624.24       236.54 o                         
   1   1   5      24412.56      25536.75       284.64 o                         
   3   1   5       1253.68       1282.53        47.03 o                         
   5   1   5       1365.11       1433.80        86.92 o                         
   7   1   5        586.22        743.20        87.88 o                         
  -8   2   5       2083.89       2015.53       130.22 o                         
  -6   2   5         31.48         49.04        20.84 o                         
  -4   2   5      15493.33      14873.95       226.42 o                         
  -2   2   5      15842.87      15462.25       222.33 o                         
   0   2   5       2380.56       2249.12        41.90 o                         
   2   2   5      13273.38      12720.90       174.26 o                         
   4   2   5       3357.84       3352.91       104.52 o                         
   6   2   5        670.95        842.83        74.18 o                         
  -9   3   5        185.23         84.53        69.11 o                         
  -7   3   5         58.01         35.86        28.55 o                         
  -5   3   5       1336.01       1354.33        51.65 o                         
  -3   3   5       1353.29       1323.83        43.17 o                         
  -1   3   5       2697.09       2909.44        58.70 o                         
   1   3   5       1888.59       2058.31        38.89 o                         
   3   3   5        293.06        281.04        30.67 o                         
   5   3   5        848.40        896.89        68.91 o                         
   7   3   5        695.79        574.35       114.63 o                         
  -8   4   5         94.97        122.99        53.54 o                         
  -6   4   5       1910.84       1833.91        66.33 o                         
  -4   4   5        101.38        107.63        21.63 o                         
  -2   4   5       4667.15       4787.23        96.24 o                         
   0   4   5       6556.07       7170.28       109.18 o                         
   2   4   5        994.76        986.90        38.69 o                         
   4   4   5       4995.64       4884.78       121.56 o                         
   6   4   5        978.18       1132.38        84.87 o                         
  -9   5   5         12.14          7.90        64.93 o                         
  -7   5   5       3758.91       3916.58       118.89 o                         
  -5   5   5       7027.09       6681.46       133.20 o                         
  -3   5   5       1117.17       1030.58        39.44 o                         
  -1   5   5      25564.40      25808.36       360.57 o                         
   1   5   5       7800.77       7847.38       115.83 o                         
   3   5   5       3927.10       3775.78        98.59 o                         
   5   5   5       3887.38       3876.30       122.86 o                         
   7   5   5         29.95         -2.31        49.27 o                         
  -8   6   5       1725.43       1724.37       100.22 o                         
  -6   6   5         23.13         13.74        20.12 o                         
  -4   6   5       3484.27       3338.17        80.40 o                         
  -2   6   5       5809.20       5670.68       108.74 o                         
   0   6   5       1236.30       1309.92        37.16 o                         
   2   6   5       3215.83       3076.75        70.48 o                         
   4   6   5        839.32        910.36        57.05 o                         
   6   6   5       1310.15       1384.73       104.72 o                         
  -9   7   5        109.38          1.96        67.38 o                         
  -7   7   5         81.42         86.98        33.60 o                         
  -5   7   5        441.76        436.58        39.06 o                         
  -3   7   5       3386.47       3352.47        76.67 o                         
  -1   7   5       1778.18       1848.74        46.16 o                         
   1   7   5        606.38        989.28        69.16 o                         
   3   7   5        126.34        112.10        24.22 o                         
   5   7   5         32.72          4.12        30.69 o                         
   7   7   5        276.66        231.64        64.31 o                         
  -8   8   5        527.27        593.50        75.46 o                         
  -6   8   5       2092.07       2050.30        78.30 o                         
  -4   8   5        520.08        449.74        33.14 o                         
  -2   8   5      12006.20      11902.03       203.61 o                         
   0   8   5       8870.39       9055.64       142.36 o                         
   2   8   5       2658.85       2669.74        67.03 o                         
   4   8   5       4501.66       4324.84       127.87 o                         
   6   8   5       1062.72       1084.71       108.90 o                         
  -9   9   5        236.26        209.43        95.19 o                         
  -7   9   5       1510.54       1582.18        85.81 o                         
  -5   9   5       4944.04       4801.33       110.09 o                         
  -3   9   5       1098.50       1070.23        52.06 o                         
  -1   9   5      19881.43      19522.67       285.04 o                         
   1   9   5       4869.38       4558.57       105.26 o                         
   3   9   5       2193.45       2188.01        83.55 o                         
   5   9   5       2913.11       2841.24       110.53 o                         
   7   9   5        549.29        504.26        78.88 o                         
  -8  10   5        143.96        144.68        47.60 o                         
  -6  10   5        235.00        166.50        37.02 o                         
  -4  10   5        139.70        162.02        28.11 o                         
  -2  10   5        633.83        622.83        37.67 o                         
   0  10   5         97.98         64.99        16.76 o                         
   2  10   5       1359.20       1323.88        56.09 o                         
   4  10   5       1615.91       1568.01        81.94 o                         
   6  10   5        559.34        630.94        77.99 o                         
  -7  11   5        189.86        170.66        56.94 o                         
  -5  11   5        975.70        994.86        61.78 o                         
  -3  11   5       3757.47       3759.41       100.35 o                         
  -1  11   5       1191.81       1350.78        44.81 o                         
   1  11   5       6286.18       6326.47       141.35 o                         
   3  11   5       4599.89       4596.16       127.64 o                         
   5  11   5         89.69         79.00        37.30 o                         
  -8  12   5       1055.08       1075.84       163.59 o                         
  -6  12   5        744.93        909.88        74.95 o                         
  -4  12   5       1371.49       1334.42        70.63 o                         
  -2  12   5       4276.98       4248.43        98.57 o                         
   0  12   5       4082.25       4339.07        97.33 o                         
   2  12   5      10555.03      10378.67       210.27 o                         
   4  12   5       4032.86       4043.02       127.57 o                         
   6  12   5       1175.79       1268.92       106.91 o                         
  -7  13   5        192.34        135.23        51.52 o                         
  -5  13   5       1082.89       1155.55        69.42 o                         
  -3  13   5        129.68        147.94        28.91 o                         
  -1  13   5       2679.40       2861.59        83.18 o                         
   1  13   5       5028.62       4981.95       121.23 o                         
   3  13   5        368.94        368.28        49.97 o                         
   5  13   5       1071.41       1226.32        86.71 o                         
  -8  14   5        102.34        120.45        64.88 o                         
  -6  14   5        332.56        387.10        59.41 o                         
  -4  14   5        364.99        386.95        42.33 o                         
  -2  14   5        348.26        372.73        34.81 o                         
   0  14   5       1344.65       1332.45        53.49 o                         
   2  14   5       1815.05       1780.08        83.06 o                         
   4  14   5        975.38       1080.79        77.22 o                         
   6  14   5       1435.04       1489.65       104.28 o                         
  -7  15   5        824.53        861.13        98.52 o                         
  -5  15   5       1155.52       1132.42        82.49 o                         
  -3  15   5       5348.23       5255.59       132.01 o                         
  -1  15   5        297.13        373.94        41.79 o                         
   1  15   5       9369.58       9374.20       198.18 o                         
   3  15   5       4968.07       4951.34       160.42 o                         
   5  15   5        512.83        632.56        76.39 o                         
  -6  16   5        170.67        146.01        52.86 o                         
  -4  16   5       3268.09       3324.41       107.67 o                         
  -2  16   5       2155.09       2207.54        78.16 o                         
   0  16   5       3930.95       4031.23       108.99 o                         
   2  16   5       7978.65       7968.04       198.46 o                         
   4  16   5        271.14        307.28        57.06 o                         
   6  16   5        669.21        631.86        83.28 o                         
  -7  17   5         20.03         33.62        57.77 o                         
  -5  17   5         57.91         60.00        39.73 o                         
  -3  17   5        202.93        240.30        41.20 o                         
  -1  17   5        668.28        676.65        56.63 o                         
   1  17   5        183.66        227.62        36.40 o                         
   3  17   5        725.51        768.39        75.36 o                         
   5  17   5        394.65        334.04        80.62 o                         
  -6  18   5       1797.31       1705.49       122.24 o                         
  -4  18   5       1689.08       1554.29        84.74 o                         
  -2  18   5       2545.15       2491.42       100.32 o                         
   0  18   5       2165.97       2302.17       109.94 o                         
   2  18   5        413.21        457.60        57.31 o                         
   4  18   5       2264.31       2195.13       126.95 o                         
  -7  19   5        720.71        698.30       101.01 o                         
  -5  19   5        359.79        301.91        58.85 o                         
  -3  19   5       2875.51       2759.04       109.58 o                         
  -1  19   5       1958.99       2050.97        91.05 o                         
   1  19   5       3041.38       2796.38       126.98 o                         
   3  19   5       1078.08       1115.96        93.13 o                         
   5  19   5        775.34        692.29        85.99 o                         
  -6  20   5        664.81        636.78        90.83 o                         
  -4  20   5       1417.88       1475.50        94.11 o                         
  -2  20   5        921.95        996.50        75.66 o                         
   0  20   5        219.59        212.76        49.02 o                         
   2  20   5       1350.38       1507.94       121.07 o                         
   4  20   5        295.19        316.44        67.61 o                         
  -5  21   5        384.62        282.51        69.15 o                         
  -3  21   5       1389.67       1361.17        89.00 o                         
  -1  21   5       1630.43       1593.04        92.26 o                         
   1  21   5         92.66        108.04        61.00 o                         
   3  21   5       1321.22       1364.51       122.92 o                         
  -4  22   5        956.36        972.43       132.28 o                         
  -2  22   5       2412.99       2510.19       112.41 o                         
   0  22   5       4196.44       4315.48       208.45 o                         
   2  22   5        370.75        343.25        72.66 o                         
   4  22   5       1362.83       1076.19       119.42 o                         
  -5  23   5        128.98        225.24        74.96 o                         
  -3  23   5        647.62        629.88        74.05 o                         
  -1  23   5       2521.38       2668.68       131.92 o                         
   1  23   5        400.10        377.36        94.03 o                         
   3  23   5        460.56        585.50       118.78 o                         
  -4  24   5        434.74        432.59        81.85 o                         
  -2  24   5         15.13        -16.72        39.69 o                         
   0  24   5       1159.29       1119.41       139.90 o                         
   2  24   5        477.41        486.37       110.58 o                         
  -3  25   5       1810.40       1975.93       125.14 o                         
  -1  25   5        281.82        276.92        84.68 o                         
   1  25   5       1830.97       1560.05       169.27 o                         
  -2  26   5        406.55        396.46        82.36 o                         
   0  26   5       1195.95       1429.28       162.07 o                         
  -1  27   5        126.26         76.83        83.32 o                         
  -8   0   6       2472.99       2613.83       201.64 o                         
  -6   0   6        833.24        970.49        85.12 o                         
  -4   0   6       9531.12       8836.47       249.55 o                         
  -2   0   6       9968.46       9540.04       207.47 o                         
   0   0   6       4540.01       4881.15       101.95 o                         
   2   0   6      11752.74      11614.96       258.28 o                         
   4   0   6       1847.41       1856.69       104.39 o                         
   6   0   6       2800.69       2679.79       187.15 o                         
  -9   1   6        369.58        405.47        97.02 o                         
  -7   1   6        112.81        105.09        32.87 o                         
  -5   1   6       2742.38       2641.82        81.51 o                         
  -3   1   6       8419.33       8602.79       149.42 o                         
  -1   1   6        307.18        785.07        51.35 o                         
   1   1   6       4233.29       4082.38        63.23 o                         
   3   1   6        131.52         93.38        21.53 o                         
   5   1   6       2425.33       2524.15       105.10 o                         
   7   1   6       1244.20       1465.89       120.58 o                         
  -8   2   6         67.35         19.80        42.26 o                         
  -6   2   6        133.55         97.70        28.24 o                         
  -4   2   6        659.08        650.06        36.95 o                         
  -2   2   6       4936.66       5053.47        91.51 o                         
   0   2   6       2928.84       3295.78        52.29 o                         
   2   2   6        231.97        284.26        21.27 o                         
   4   2   6        429.66        436.92        48.05 o                         
   6   2   6        331.61        363.19        57.80 o                         
  -9   3   6        454.95        469.23       151.42 o                         
  -7   3   6        943.96        974.56        66.57 o                         
  -5   3   6       6083.64       5850.36       123.68 o                         
  -3   3   6       7478.77       7574.78       136.09 o                         
  -1   3   6       2657.42       2789.88        55.36 o                         
   1   3   6       8449.48       8198.59       108.41 o                         
   3   3   6       1070.95       1111.78        58.30 o                         
   5   3   6       4139.30       4176.22       137.30 o                         
   7   3   6       1545.96       1678.43       127.39 o                         
  -8   4   6       2031.25       2083.48       182.58 o                         
  -6   4   6       1073.15       1021.02        61.41 o                         
  -4   4   6       5421.85       5157.49       109.30 o                         
  -2   4   6      11268.15      10604.10       164.65 o                         
   0   4   6       1724.42       1573.92        38.33 o                         
   2   4   6       4796.41       4599.01        93.35 o                         
   4   4   6       3140.69       3165.27        96.50 o                         
   6   4   6        169.05        161.95        48.75 o                         
  -9   5   6         49.77        -65.44        66.72 o                         
  -7   5   6        236.64        188.43        43.91 o                         
  -5   5   6       1426.07       1454.24        56.60 o                         
  -3   5   6       2352.35       2371.59        61.68 o                         
  -1   5   6       1779.77       1824.07        44.29 o                         
   1   5   6       1745.60       1878.72        46.59 o                         
   3   5   6        695.85        761.33        49.38 o                         
   5   5   6        230.58        225.59        43.71 o                         
   7   5   6         71.05         82.52        59.20 o                         
  -8   6   6        131.08        171.95        52.35 o                         
  -6   6   6       2677.77       2514.48        81.70 o                         
  -4   6   6       2508.40       2519.96        68.85 o                         
  -2   6   6       7047.53       7221.90       133.66 o                         
   0   6   6       4481.07       4459.92        79.01 o                         
   2   6   6       2362.67       2295.04        61.96 o                         
   4   6   6       2651.47       2660.29        87.79 o                         
   6   6   6         80.18         93.02        50.95 o                         
  -9   7   6        254.96        369.76        96.27 o                         
  -7   7   6       1413.92       1359.14        81.78 o                         
  -5   7   6       6304.36       6073.21       129.61 o                         
  -3   7   6        886.20        960.98        51.16 o                         
  -1   7   6      20658.17      20516.24       279.09 o                         
   1   7   6      13342.03      13157.77       199.60 o                         
   3   7   6        175.60        134.70        30.19 o                         
   5   7   6       2587.74       2776.31       114.50 o                         
   7   7   6        687.89        677.70        89.40 o                         
  -8   8   6        259.92        273.52        60.58 o                         
  -6   8   6        384.05        360.92        38.10 o                         
  -4   8   6        327.76        295.40        34.06 o                         
  -2   8   6       3125.32       2905.47        74.24 o                         
   0   8   6        927.98        937.97        36.45 o                         
   2   8   6       2904.25       2818.19        92.38 o                         
   4   8   6       5043.63       5009.82       143.77 o                         
   6   8   6        742.18        789.37        85.46 o                         
  -7   9   6        264.37        152.25        46.63 o                         
  -5   9   6       1880.67       2008.54        79.27 o                         
  -3   9   6       3852.84       3814.57        91.67 o                         
  -1   9   6       1970.27       1883.93        57.13 o                         
   1   9   6         44.66         83.49        21.62 o                         
   3   9   6        805.59        920.72        63.68 o                         
   5   9   6        454.39        564.05        61.82 o                         
  -8  10   6        554.20        596.34        86.98 o                         
  -6  10   6        645.57        622.09        55.47 o                         
  -4  10   6       3835.94       3831.01       105.84 o                         
  -2  10   6       6843.81       6797.80       135.94 o                         
   0  10   6      10147.77       9817.90       174.18 o                         
   2  10   6       5066.83       4806.33       110.99 o                         
   4  10   6       2263.74       2240.74        93.48 o                         
   6  10   6        345.26        362.73        68.28 o                         
  -7  11   6        932.17        961.63        83.90 o                         
  -5  11   6       2816.01       2797.25        95.70 o                         
  -3  11   6        668.85        722.78        45.76 o                         
  -1  11   6       4549.82       4532.53       109.67 o                         
   1  11   6        463.73        549.15        42.49 o                         
   3  11   6       2741.61       2732.63       143.33 o                         
   5  11   6       2454.82       2386.32       108.06 o                         
  -8  12   6         85.47         34.69        57.32 o                         
  -6  12   6        377.56        351.78        65.61 o                         
  -4  12   6       1227.26       1264.83        69.46 o                         
  -2  12   6       1056.21       1109.56        59.70 o                         
   0  12   6       3243.76       3143.98        80.59 o                         
   2  12   6       1995.70       1939.17        93.45 o                         
   4  12   6        235.87        255.74        45.79 o                         
   6  12   6          1.30         17.50        50.59 o                         
  -7  13   6        738.51        848.81        86.49 o                         
  -5  13   6       1017.45        887.76        64.18 o                         
  -3  13   6       3678.14       3787.16        99.01 o                         
  -1  13   6       4157.37       4206.00       108.51 o                         
   1  13   6       4923.70       4774.40       121.54 o                         
   3  13   6       3021.29       2893.05       118.18 o                         
   5  13   6         77.55         72.33        41.76 o                         
  -8  14   6        747.57        836.37       128.98 o                         
  -6  14   6         81.38         61.10        43.81 o                         
  -4  14   6       5598.73       5483.63       143.57 o                         
  -2  14   6       8197.52       8195.87       172.83 o                         
   0  14   6       1525.39       1571.10        75.86 o                         
   2  14   6       3853.95       3805.32       111.82 o                         
   4  14   6       1162.21       1198.37        86.09 o                         
   6  14   6        268.13        271.55        59.73 o                         
  -7  15   6        183.19        101.49        62.60 o                         
  -5  15   6        443.68        473.24        51.69 o                         
  -3  15   6         95.77        119.52        34.77 o                         
  -1  15   6        114.63        161.01        32.40 o                         
   1  15   6        815.89        859.28        67.47 o                         
   3  15   6        575.30        611.29        69.69 o                         
   5  15   6        574.56        651.32        83.51 o                         
  -6  16   6        632.67        580.08        71.51 o                         
  -4  16   6        612.71        628.31        54.97 o                         
  -2  16   6       2181.71       2042.58        80.27 o                         
   0  16   6       9186.51       8776.36       209.94 o                         
   2  16   6       2548.81       2547.77       104.16 o                         
   4  16   6         98.77         45.83        46.32 o                         
  -7  17   6        463.14        582.09        89.05 o                         
  -5  17   6       1925.26       1835.15        94.59 o                         
  -3  17   6       4233.48       4202.53       133.81 o                         
  -1  17   6       3278.51       3300.06       100.07 o                         
   1  17   6       2278.44       2343.49        94.10 o                         
   3  17   6       1640.34       1702.07       112.88 o                         
   5  17   6        327.00        353.45        71.82 o                         
  -6  18   6          9.47          5.22        46.52 o                         
  -4  18   6       1527.00       1539.96        93.28 o                         
  -2  18   6       3303.94       3432.40       119.48 o                         
   0  18   6         76.04         86.55        36.48 o                         
   2  18   6       1920.05       1868.97       106.72 o                         
   4  18   6        673.07        783.38        91.70 o                         
  -5  19   6         20.79         56.45        53.81 o                         
  -3  19   6       1707.43       1723.25       111.16 o                         
  -1  19   6       3130.93       3229.37       115.25 o                         
   1  19   6        555.81        469.16        56.99 o                         
   3  19   6        880.53        858.76        87.81 o                         
  -6  20   6       4435.18       4541.23       204.68 o                         
  -4  20   6       1627.72       1614.75        97.34 o                         
  -2  20   6       1230.33       1348.18        86.85 o                         
   0  20   6       2652.85       2834.58       132.90 o                         
   2  20   6        795.70        787.78        93.42 o                         
   4  20   6       1080.11       1112.13       104.18 o                         
  -5  21   6       1124.14       1122.91       182.93 o                         
  -3  21   6        252.90        193.37        48.70 o                         
  -1  21   6       2381.76       2213.56       120.65 o                         
   1  21   6        766.93        680.45        97.66 o                         
   3  21   6        616.59        638.29        93.96 o                         
  -4  22   6         11.51          9.52        42.87 o                         
  -2  22   6          0.21         -1.87        38.09 o                         
   0  22   6        190.02        240.32        58.86 o                         
   2  22   6        376.98        276.34        91.21 o                         
  -5  23   6        103.22         63.74        69.63 o                         
  -3  23   6       1517.78       1621.87       105.00 o                         
  -1  23   6        730.11        699.22        83.54 o                         
   1  23   6       1272.80       1372.74       155.93 o                         
   3  23   6       1688.45       1795.81       256.42 o                         
  -4  24   6        383.07        340.32        81.53 o                         
  -2  24   6        935.58       1011.52       125.18 o                         
   0  24   6       1898.11       1761.66       190.22 o                         
   2  24   6        474.22        312.62        97.28 o                         
  -3  25   6          9.91        -13.72        48.58 o                         
  -1  25   6        527.23        554.42       114.57 o                         
   1  25   6        216.92        410.96       107.03 o                         
  -2  26   6        244.95        202.62        88.53 o                         
   0  26   6       1395.79       1515.27       197.83 o                         
  -9   1   7        577.94        484.31       101.20 o                         
  -7   1   7       1108.12       1120.94        76.50 o                         
  -5   1   7       2366.55       2419.17        79.62 o                         
  -3   1   7        341.08        311.23        28.92 o                         
  -1   1   7       3128.85       3292.17        54.66 o                         
   1   1   7       8184.66       8037.66       111.52 o                         
   3   1   7       4905.67       4886.08       113.25 o                         
   5   1   7         96.37        141.47        43.47 o                         
  -8   2   7       3191.78       3428.97       154.29 o                         
  -6   2   7       2022.87       2118.38        81.17 o                         
  -4   2   7       2955.51       2820.63        83.76 o                         
  -2   2   7      16626.42      16591.85       230.77 o                         
   0   2   7        369.81        436.68        21.14 o                         
   2   2   7      11210.53      11074.15       172.82 o                         
   4   2   7       4280.47       4278.19       129.96 o                         
   6   2   7        191.42        195.22        53.17 o                         
  -9   3   7        285.19        247.57        88.77 o                         
  -7   3   7        358.13        277.62        43.00 o                         
  -5   3   7        833.94        781.87        51.13 o                         
  -3   3   7       4802.43       4756.07        97.58 o                         
  -1   3   7       1279.13       1417.83        40.88 o                         
   1   3   7       4160.95       4109.01        75.20 o                         
   3   3   7       2403.75       2419.19        79.66 o                         
   5   3   7        339.87        313.63        51.86 o                         
  -8   4   7        106.38         99.71        50.59 o                         
  -6   4   7       2488.88       2547.79        91.28 o                         
  -4   4   7       1439.45       1439.34        58.03 o                         
  -2   4   7       2481.44       2428.61        60.99 o                         
   0   4   7       3862.08       4106.01        72.37 o                         
   2   4   7        304.02        289.93        27.14 o                         
   4   4   7        439.95        488.69        47.60 o                         
   6   4   7         30.24         37.74        52.60 o                         
  -9   5   7        303.10        378.35       130.11 o                         
  -7   5   7       1406.63       1432.06        83.29 o                         
  -5   5   7       7129.27       7140.88       159.01 o                         
  -3   5   7       4199.79       4071.72        93.44 o                         
  -1   5   7       7558.50       7421.52       119.20 o                         
   1   5   7       6478.64       6237.18       114.21 o                         
   3   5   7       1183.32       1169.31        64.13 o                         
   5   5   7        763.17        895.69        86.00 o                         
  -8   6   7        616.95        732.90        84.84 o                         
  -6   6   7       1121.50       1077.77        76.23 o                         
  -4   6   7       1061.59       1074.86        60.00 o                         
  -2   6   7       5192.99       5252.20       108.89 o                         
   0   6   7       3551.87       3433.82        69.36 o                         
   2   6   7        415.16        447.94        47.21 o                         
   4   6   7       1132.03       1377.94        84.41 o                         
   6   6   7         20.75         14.80        49.72 o                         
  -9   7   7         28.29         22.54        68.48 o                         
  -7   7   7        165.90        212.09        44.91 o                         
  -5   7   7        307.33        337.92        39.27 o                         
  -3   7   7        114.74        119.10        23.39 o                         
  -1   7   7        139.96        225.95        23.82 o                         
   1   7   7        421.87        441.61        31.32 o                         
   3   7   7        803.11        787.64        61.51 o                         
   5   7   7        223.80        278.56        50.66 o                         
  -8   8   7        642.60        629.88       104.23 o                         
  -6   8   7       2806.82       2989.65       115.75 o                         
  -4   8   7       3454.46       3429.95        99.26 o                         
  -2   8   7       9780.95       9789.56       176.52 o                         
   0   8   7      10758.46      10509.09       166.93 o                         
   2   8   7        915.33        898.45        52.00 o                         
   4   8   7       5053.59       4898.69       149.81 o                         
   6   8   7       1691.57       1810.06       127.98 o                         
  -7   9   7       1063.64       1020.20       128.25 o                         
  -5   9   7       7394.39       7539.83       172.31 o                         
  -3   9   7       2397.55       2366.80        70.83 o                         
  -1   9   7       5151.29       5366.89       125.77 o                         
   1   9   7       8492.84       8429.61       161.59 o                         
   3   9   7        228.31        224.41        35.17 o                         
   5   9   7       1827.52       1881.88       106.68 o                         
  -8  10   7         76.67         56.27        65.86 o                         
  -6  10   7        876.70        980.35        68.18 o                         
  -4  10   7       1604.73       1500.35        71.74 o                         
  -2  10   7       1822.33       1783.06        66.93 o                         
   0  10   7        376.56        459.61        35.26 o                         
   2  10   7        633.61        676.56        49.19 o                         
   4  10   7       1837.83       1838.91        96.18 o                         
   6  10   7        972.17       1014.92       102.23 o                         
  -7  11   7       1447.12       1577.83       110.93 o                         
  -5  11   7        525.32        529.85        50.17 o                         
  -3  11   7       7068.52       6927.10       144.29 o                         
  -1  11   7        478.11        559.30        42.89 o                         
   1  11   7       3066.42       3311.37        97.90 o                         
   3  11   7       1948.60       2030.13        90.54 o                         
   5  11   7        276.47        222.83        52.02 o                         
  -8  12   7       1784.59       1760.77       172.99 o                         
  -6  12   7       1702.55       1757.32        90.79 o                         
  -4  12   7       3875.27       3869.41       112.29 o                         
  -2  12   7       4358.15       4549.64       114.01 o                         
   0  12   7       1056.95       1176.31        73.99 o                         
   2  12   7       1110.34       1257.16        73.25 o                         
   4  12   7       2374.24       2339.13       106.30 o                         
  -7  13   7        190.81        175.31        58.76 o                         
  -5  13   7       2921.97       2894.22       104.96 o                         
  -3  13   7       1361.08       1454.50        71.69 o                         
  -1  13   7       1689.29       1782.17        71.45 o                         
   1  13   7       3345.66       3248.20        99.55 o                         
   3  13   7        308.69        322.04        55.06 o                         
   5  13   7        413.83        413.91        63.26 o                         
  -8  14   7        189.09        201.05        84.01 o                         
  -6  14   7         53.44         99.37        50.87 o                         
  -4  14   7       3291.33       3436.00       109.80 o                         
  -2  14   7       2558.98       2433.23        84.66 o                         
   0  14   7        579.41        600.14        57.16 o                         
   2  14   7       1169.92       1308.86        76.20 o                         
   4  14   7        183.15        203.22        54.95 o                         
  -7  15   7       1589.51       1240.51       116.46 o                         
  -5  15   7        746.77        785.33        65.30 o                         
  -3  15   7       5726.67       5733.95       144.27 o                         
  -1  15   7       2258.84       2150.45        80.32 o                         
   1  15   7       2138.61       2244.45        98.54 o                         
   3  15   7        821.62        822.57        78.96 o                         
   5  15   7        514.04        525.97        78.44 o                         
  -6  16   7        409.77        400.13        64.29 o                         
  -4  16   7       2814.14       2816.19       112.55 o                         
  -2  16   7       4074.73       4245.11       118.45 o                         
   0  16   7        475.46        437.78        53.20 o                         
   2  16   7       1353.29       1309.23        78.75 o                         
   4  16   7        270.32        236.34        60.92 o                         
  -7  17   7        443.19        450.98        86.41 o                         
  -5  17   7        856.37        960.20        78.84 o                         
  -3  17   7        488.75        478.68        52.82 o                         
  -1  17   7        619.43        708.21        57.64 o                         
   1  17   7        497.35        443.78        55.98 o                         
   3  17   7        842.35        763.60        81.85 o                         
  -6  18   7       1478.29       1473.65       129.27 o                         
  -4  18   7       2358.46       2258.95       115.39 o                         
  -2  18   7       1052.23        899.34        72.69 o                         
   0  18   7       2643.48       2642.49       110.85 o                         
   2  18   7        543.19        567.89        76.09 o                         
   4  18   7        364.24        287.45        67.13 o                         
  -5  19   7       1504.94       1410.43        99.34 o                         
  -3  19   7       1856.71       1785.97       140.42 o                         
  -1  19   7       1781.66       2064.32       119.78 o                         
   1  19   7        892.75        976.10        82.27 o                         
   3  19   7        991.17        969.74        93.50 o                         
  -6  20   7        392.24        345.19        90.81 o                         
  -4  20   7        355.86        311.46        55.87 o                         
  -2  20   7        534.01        508.22        62.57 o                         
   0  20   7         11.33         15.44        45.90 o                         
   2  20   7        311.21        393.10        77.81 o                         
  -5  21   7       1111.90        911.99       119.19 o                         
  -3  21   7        189.55        138.03        63.59 o                         
  -1  21   7       2777.64       2737.69       136.84 o                         
   1  21   7        165.60        125.30        75.58 o                         
   3  21   7       1026.50        828.92       119.32 o                         
  -4  22   7        820.98        824.91        86.73 o                         
  -2  22   7       1681.40       1733.74       131.79 o                         
   0  22   7       3815.00       3934.40       267.08 o                         
   2  22   7        281.67        243.21        90.22 o                         
  -3  23   7          0.81        -39.94        44.26 o                         
  -1  23   7       1256.82       1223.25       116.21 o                         
   1  23   7        591.77        707.07       127.48 o                         
  -4  24   7        237.00        288.42        66.66 o                         
  -2  24   7        111.07        105.75        65.49 o                         
   0  24   7        344.99        300.57        94.03 o                         
  -3  25   7       1766.09       1623.57       229.79 o                         
  -1  25   7       3164.67       3161.57       175.29 o                         
  -8   0   8       1630.66       1876.25       148.54 o                         
  -6   0   8       1152.92       1246.42        98.82 o                         
  -4   0   8       1690.47       1746.24        94.22 o                         
  -2   0   8       9112.57       9208.83       221.57 o                         
   0   0   8       6201.71       6089.97       122.38 o                         
   2   0   8       1098.90       1184.66        70.96 o                         
   4   0   8       4757.90       4776.08       189.69 o                         
   6   0   8        243.03        115.20        83.71 o                         
  -9   1   8        681.07        726.56       113.52 o                         
  -7   1   8        436.95        384.73        47.33 o                         
  -5   1   8       1232.99       1357.58        64.89 o                         
  -3   1   8       3848.97       3832.29        96.69 o                         
  -1   1   8        396.81        526.83        29.67 o                         
   1   1   8       2023.47       2001.03        53.86 o                         
   3   1   8        787.80        913.67        54.49 o                         
   5   1   8        211.36        231.59        52.91 o                         
  -8   2   8         29.26         49.17        39.86 o                         
  -6   2   8        666.48        770.08        58.09 o                         
  -4   2   8        775.25        740.17        48.18 o                         
  -2   2   8        202.06        210.61        26.21 o                         
   0   2   8        883.57       1049.64        36.48 o                         
   2   2   8       1495.41       1425.61        56.88 o                         
   4   2   8       2204.25       2223.17        99.85 o                         
   6   2   8        480.36        450.42        75.95 o                         
  -9   3   8       1062.15       1279.82       175.00 o                         
  -7   3   8         59.44         76.43        33.19 o                         
  -5   3   8       5436.18       5663.17       156.04 o                         
  -3   3   8       5011.07       4841.49       117.79 o                         
  -1   3   8       2802.25       2927.46        64.45 o                         
   1   3   8       3000.27       2954.87        66.63 o                         
   3   3   8        491.41        549.82        48.38 o                         
   5   3   8       1018.01       1161.10        89.37 o                         
  -8   4   8       1085.93        999.13       118.90 o                         
  -6   4   8       2225.05       2124.74       124.50 o                         
  -4   4   8       1641.69       1608.17        75.80 o                         
  -2   4   8       5572.38       5455.47       106.29 o                         
   0   4   8       3493.99       3590.60        72.84 o                         
   2   4   8        434.75        441.77        39.28 o                         
   4   4   8       1893.05       1887.87        88.86 o                         
   6   4   8        114.00         83.49        58.70 o                         
  -9   5   8        190.04        132.43        81.68 o                         
  -7   5   8        407.20        392.67        56.72 o                         
  -5   5   8        641.42        686.57        59.40 o                         
  -3   5   8        892.41        907.92        55.17 o                         
  -1   5   8        186.04        216.59        24.97 o                         
   1   5   8       1351.59       1344.63        50.96 o                         
   3   5   8       1194.15       1259.04        71.60 o                         
   5   5   8        415.20        494.75        72.45 o                         
  -8   6   8        329.96        297.18        83.26 o                         
  -6   6   8       4125.84       4206.20       138.69 o                         
  -4   6   8       3352.81       3269.51       108.35 o                         
  -2   6   8        867.49        887.14        46.05 o                         
   0   6   8       3496.46       3423.01        73.00 o                         
   2   6   8        225.01        227.86        28.83 o                         
   4   6   8       1778.22       1785.80       100.82 o                         
   6   6   8        452.42        527.73        83.95 o                         
  -7   7   8        503.26        399.81        59.62 o                         
  -5   7   8       4513.40       4383.73       137.73 o                         
  -3   7   8       3251.55       3327.13        87.50 o                         
  -1   7   8       3633.76       3487.92        85.06 o                         
   1   7   8       3804.24       3788.44        94.06 o                         
   3   7   8        198.92        236.70        42.53 o                         
   5   7   8       1406.52       1512.83       101.77 o                         
  -8   8   8        183.41        207.83        76.80 o                         
  -6   8   8        751.49        677.13        65.55 o                         
  -4   8   8        458.55        461.76        45.45 o                         
  -2   8   8       4324.33       4163.27       108.02 o                         
   0   8   8       4344.67       4299.82       113.15 o                         
   2   8   8        580.87        593.11        46.09 o                         
   4   8   8       1285.93       1371.04        90.47 o                         
  -7   9   8       1170.32       1140.22        87.34 o                         
  -5   9   8        598.51        613.77        60.53 o                         
  -3   9   8       3432.46       3529.74        95.56 o                         
  -1   9   8       7317.89       7337.28       157.98 o                         
   1   9   8       1044.18       1143.25        64.42 o                         
   3   9   8        126.09        113.27        37.98 o                         
   5   9   8        246.08        184.57        51.29 o                         
  -8  10   8        794.69        739.07       121.33 o                         
  -6  10   8       3400.73       3448.27       131.57 o                         
  -4  10   8       1821.97       1755.30        76.13 o                         
  -2  10   8        839.61        951.65        60.10 o                         
   0  10   8       2197.53       2213.30        91.44 o                         
   2  10   8       7555.64       7375.50       158.65 o                         
   4  10   8       2370.63       2219.78       105.92 o                         
  -7  11   8        326.50        268.97       111.09 o                         
  -5  11   8        265.90        268.52        41.75 o                         
  -3  11   8        649.67        671.15        73.14 o                         
  -1  11   8       1685.91       1709.27        70.58 o                         
   1  11   8       3835.12       3655.24       107.79 o                         
   3  11   8        501.07        497.56        58.19 o                         
   5  11   8        608.96        546.09        71.01 o                         
  -8  12   8        147.05         73.13        75.23 o                         
  -6  12   8        301.03        254.63        50.81 o                         
  -4  12   8        176.66        181.07        37.10 o                         
  -2  12   8        575.32        571.53        49.03 o                         
   0  12   8       1598.83       1675.76       113.63 o                         
   2  12   8       1758.78       1708.19        81.10 o                         
   4  12   8        294.88        307.36        56.20 o                         
  -7  13   8       1290.46       1195.91       137.12 o                         
  -5  13   8        374.83        420.55        50.24 o                         
  -3  13   8       3720.38       3871.45       112.62 o                         
  -1  13   8        974.00       1144.92        65.89 o                         
   1  13   8       3358.63       3215.32       120.76 o                         
   3  13   8       2837.02       2514.82       123.86 o                         
   5  13   8        245.02        233.63        57.92 o                         
  -6  14   8       1303.73       1338.54        86.95 o                         
  -4  14   8        910.17        936.19        87.99 o                         
  -2  14   8       5116.12       5219.74       155.03 o                         
   0  14   8        404.18        529.23        56.91 o                         
   2  14   8       1648.97       1652.86        88.27 o                         
   4  14   8        983.71        888.42        89.42 o                         
  -7  15   8          9.16         27.78        67.62 o                         
  -5  15   8        787.21        851.71        75.11 o                         
  -3  15   8       1596.76       1663.04        88.81 o                         
  -1  15   8        375.04        354.98        48.15 o                         
   1  15   8        439.05        480.46        57.40 o                         
   3  15   8        460.98        488.98        71.65 o                         
  -6  16   8        656.17        570.75        72.57 o                         
  -4  16   8       1282.14       1339.47        89.12 o                         
  -2  16   8        379.40        392.57        46.78 o                         
   0  16   8        595.49        523.59        60.23 o                         
   2  16   8       1104.72       1106.31        87.46 o                         
   4  16   8        379.23        396.22        72.39 o                         
  -7  17   8        746.28        672.62       164.35 o                         
  -5  17   8       1302.40       1281.21        91.81 o                         
  -3  17   8       2885.49       2896.03       105.27 o                         
  -1  17   8       1660.18       1735.39        99.43 o                         
   1  17   8        961.09       1015.73        82.38 o                         
   3  17   8        849.94        784.09        84.84 o                         
  -6  18   8        413.52        509.00        86.83 o                         
  -4  18   8        533.67        541.61        64.73 o                         
  -2  18   8       1225.50       1318.71        78.88 o                         
   0  18   8         64.74         50.87        38.72 o                         
   2  18   8        608.02        678.31        95.12 o                         
  -5  19   8        306.02        282.16        60.55 o                         
  -3  19   8         52.10         52.81        39.65 o                         
  -1  19   8       1689.44       1792.60       109.24 o                         
   1  19   8        858.05        734.14        78.62 o                         
   3  19   8        462.91        536.86       107.53 o                         
  -4  20   8       3384.46       3312.05       140.68 o                         
  -2  20   8         15.40         -0.28        38.42 o                         
   0  20   8       2962.19       3140.72       159.46 o                         
   2  20   8       1297.26       1392.22       126.63 o                         
  -5  21   8       1084.12        990.83        92.91 o                         
  -3  21   8         51.20         57.05        81.49 o                         
  -1  21   8       1163.18       1066.01       106.21 o                         
   1  21   8        742.91        703.21        94.35 o                         
  -4  22   8        543.29        453.02        72.06 o                         
  -2  22   8        645.31        645.86        90.28 o                         
   0  22   8        226.74        163.15        67.78 o                         
  -3  23   8        444.51        477.07        75.13 o                         
  -1  23   8       1072.77        882.88       141.55 o                         
   1  23   8        151.81        183.78        85.78 o                         
  -2  24   8        425.09        253.63        73.44 o                         
   0  24   8       1285.75       1217.83       155.42 o                         
  -7   1   9       1868.93       1968.96        93.03 o                         
  -5   1   9        176.16        174.18        37.18 o                         
  -3   1   9       4581.81       4418.78       114.99 o                         
  -1   1   9        103.07        161.51        22.70 o                         
   1   1   9       4980.43       5023.97       137.71 o                         
   3   1   9       3236.23       3138.94       104.02 o                         
   5   1   9        472.42        423.66        64.35 o                         
  -8   2   9       1750.90       1830.18       134.28 o                         
  -6   2   9       2682.36       2769.54       113.11 o                         
  -4   2   9        897.91        936.22        73.23 o                         
  -2   2   9       4354.42       4299.16       102.10 o                         
   0   2   9       1768.88       1655.92        54.23 o                         
   2   2   9       2122.27       2152.43        79.19 o                         
   4   2   9       1305.78       1444.98        96.26 o                         
  -7   3   9        172.65        102.76        43.18 o                         
  -5   3   9        517.70        448.27        51.10 o                         
  -3   3   9       5085.93       5038.23       127.29 o                         
  -1   3   9       2796.25       2670.96        79.89 o                         
   1   3   9       2031.60       1925.77        62.17 o                         
   3   3   9       2351.03       2278.77        88.38 o                         
   5   3   9        204.63        251.92        63.96 o                         
  -8   4   9        501.11        351.19        69.78 o                         
  -6   4   9        307.04        315.68        50.68 o                         
  -4   4   9       1749.86       1702.60        86.27 o                         
  -2   4   9       1500.49       1598.02        61.87 o                         
   0   4   9       6852.99       6712.84       120.34 o                         
   2   4   9        852.95        862.73        57.61 o                         
   4   4   9       1302.49       1319.07        87.97 o                         
  -7   5   9        706.37        673.88        97.34 o                         
  -5   5   9       5231.33       5578.43       158.48 o                         
  -3   5   9       3277.34       3336.72        97.86 o                         
  -1   5   9       1258.03       1200.48        54.41 o                         
   1   5   9       6026.86       5845.38       121.02 o                         
   3   5   9       1543.71       1663.78        91.44 o                         
   5   5   9       1430.97       1425.35       115.58 o                         
  -8   6   9         76.41        101.93        54.46 o                         
  -6   6   9       1708.64       1721.30       100.32 o                         
  -4   6   9       1145.73       1246.13        78.90 o                         
  -2   6   9       3396.64       3360.63        95.89 o                         
   0   6   9        981.70       1075.10        59.63 o                         
   2   6   9        788.02        733.05        56.85 o                         
   4   6   9       1956.11       1982.43       110.69 o                         
  -7   7   9        112.02         59.34        45.39 o                         
  -5   7   9       1105.03       1179.66        81.11 o                         
  -3   7   9        718.13        721.35        54.05 o                         
  -1   7   9        552.09        652.21        43.12 o                         
   1   7   9        906.96        912.61        54.41 o                         
   3   7   9         67.87         51.84        36.99 o                         
   5   7   9        221.34        273.01        66.94 o                         
  -8   8   9        567.55        493.14        99.53 o                         
  -6   8   9        530.72        532.70        70.92 o                         
  -4   8   9        534.21        575.53        57.69 o                         
  -2   8   9       5493.80       5248.62       130.28 o                         
   0   8   9       8763.87       8332.77       193.93 o                         
   2   8   9        256.60        227.16        37.01 o                         
   4   8   9       1996.04       2038.06       112.94 o                         
  -7   9   9        284.90        273.53        63.26 o                         
  -5   9   9       5683.91       5957.81       173.12 o                         
  -3   9   9       2756.28       2764.69        95.37 o                         
  -1   9   9        419.43        393.14        39.90 o                         
   1   9   9       2068.32       2245.13        85.96 o                         
   3   9   9       1166.34       1168.57        84.19 o                         
   5   9   9        799.07        834.38       100.65 o                         
  -8  10   9        693.94        421.53        95.70 o                         
  -6  10   9       2516.22       2652.07       152.76 o                         
  -4  10   9       2729.13       2700.54       118.10 o                         
  -2  10   9       1468.57       1607.49        74.31 o                         
   0  10   9        944.74       1016.73        69.82 o                         
   2  10   9        395.00        405.40        44.47 o                         
   4  10   9        803.88        749.63        75.12 o                         
  -7  11   9        439.10        425.03        74.09 o                         
  -5  11   9        829.01        933.52        77.65 o                         
  -3  11   9       1040.64       1177.34       101.86 o                         
  -1  11   9        689.14        750.96        60.55 o                         
   1  11   9        770.71        837.41        68.15 o                         
   3  11   9       1765.52       1797.58       102.05 o                         
  -6  12   9       1402.48       1499.07       104.48 o                         
  -4  12   9        129.75        112.49        39.40 o                         
  -2  12   9       3363.74       3495.74       109.26 o                         
   0  12   9       3330.75       3169.17       118.73 o                         
   2  12   9       1387.41       1469.83        83.72 o                         
   4  12   9       1600.39       1713.98       108.85 o                         
  -7  13   9         26.66         18.69        66.20 o                         
  -5  13   9        887.09        857.88        82.93 o                         
  -3  13   9       1554.63       1658.55        83.82 o                         
  -1  13   9         57.19         83.68        34.68 o                         
   1  13   9        898.57        962.43        77.07 o                         
   3  13   9        636.99        613.32        75.54 o                         
  -6  14   9        142.23         87.25        53.76 o                         
  -4  14   9        487.65        500.01        59.34 o                         
  -2  14   9        648.02        594.05        61.72 o                         
   0  14   9        489.04        444.62        56.91 o                         
   2  14   9       2275.41       2251.52       116.02 o                         
   4  14   9        266.75        295.46        88.30 o                         
  -7  15   9       2132.34       1922.42       212.29 o                         
  -5  15   9        379.96        338.25        55.21 o                         
  -3  15   9       1867.37       1972.68        89.26 o                         
  -1  15   9       2337.74       2294.98       102.80 o                         
   1  15   9        551.38        585.80        66.36 o                         
   3  15   9       2452.56       2553.72       132.14 o                         
  -6  16   9        863.82        876.46       100.68 o                         
  -4  16   9        263.63        187.02        81.13 o                         
  -2  16   9       1648.81       1916.04        89.76 o                         
   0  16   9        396.76        365.91        56.44 o                         
   2  16   9       1691.18       1646.85       112.12 o                         
  -5  17   9        450.55        465.39        67.88 o                         
  -3  17   9        248.61        227.93        44.30 o                         
  -1  17   9        682.82        558.71        64.71 o                         
   1  17   9        574.90        547.77        71.87 o                         
   3  17   9        507.08        523.30        92.19 o                         
  -6  18   9        328.09        302.98        65.30 o                         
  -4  18   9        927.70        907.62        85.90 o                         
  -2  18   9        943.60        979.54        81.73 o                         
   0  18   9       2123.29       2144.96       134.18 o                         
   2  18   9       1067.63       1008.91       113.01 o                         
  -5  19   9        500.94        494.94        70.68 o                         
  -3  19   9        726.51        743.00        79.70 o                         
  -1  19   9       1097.80       1117.55        94.69 o                         
   1  19   9       1623.14       1531.38       115.53 o                         
  -4  20   9         52.51         51.65        51.86 o                         
  -2  20   9        276.87        171.39        62.44 o                         
   0  20   9         94.99        135.83        53.57 o                         
   2  20   9        355.67        169.50        76.72 o                         
  -3  21   9          5.01         -9.72        45.47 o                         
  -1  21   9       1374.94       1219.56       128.59 o                         
   1  21   9        919.29        860.74        96.63 o                         
  -2  22   9        262.94        316.09        76.30 o                         
   0  22   9       1337.68       1508.03       137.80 o                         
  -1  23   9        868.66        702.55       100.38 o                         
  -8   0  10        655.10        654.36       158.26 o                         
  -6   0  10       2392.67       2511.68       188.96 o                         
  -4   0  10        873.01        983.63       137.72 o                         
  -2   0  10       5692.35       5875.83       234.72 o                         
   0   0  10        340.57        498.39        58.80 o                         
   2   0  10       3189.39       2968.62       182.69 o                         
   4   0  10       3235.45       3011.66       165.27 o                         
  -7   1  10       1001.44        863.55       111.85 o                         
  -5   1  10         37.56          5.89        36.83 o                         
  -3   1  10       2111.45       2266.11        88.09 o                         
  -1   1  10       1580.47       1589.71        66.44 o                         
   1   1  10        808.78        861.35        90.74 o                         
   3   1  10       1711.94       1728.78        92.36 o                         
   5   1  10         10.63         69.39        56.95 o                         
  -8   2  10         21.95        -13.16        47.06 o                         
  -6   2  10         16.85        -27.44        31.56 o                         
  -4   2  10        192.14        214.21        45.84 o                         
  -2   2  10        332.19        271.45        37.83 o                         
   0   2  10        267.16        359.28        41.38 o                         
   2   2  10        238.21        212.11        44.22 o                         
   4   2  10         96.20         67.75        46.12 o                         
  -7   3  10        675.26        707.17       108.90 o                         
  -5   3  10        385.93        391.41        51.30 o                         
  -3   3  10       3468.56       3567.22       107.40 o                         
  -1   3  10       1402.48       1401.66        72.44 o                         
   1   3  10       4017.14       3976.74       140.97 o                         
   3   3  10       3313.47       3397.65       124.94 o                         
  -8   4  10        687.86        681.61        89.58 o                         
  -6   4  10       2951.38       2918.73       123.27 o                         
  -4   4  10        459.72        356.78        46.68 o                         
  -2   4  10       4351.29       4501.54       120.68 o                         
   0   4  10       6471.85       6297.10       149.64 o                         
   2   4  10        726.16        720.14        63.73 o                         
   4   4  10       1343.18       1448.73       111.92 o                         
  -7   5  10        145.17        177.90        59.70 o                         
  -5   5  10        109.35        154.73        44.20 o                         
  -3   5  10         98.42        109.02        31.24 o                         
  -1   5  10         58.27         94.73        27.95 o                         
   1   5  10        261.12        312.41        34.45 o                         
   3   5  10        816.74        809.87        80.51 o                         
  -8   6  10         64.80         30.93        53.92 o                         
  -6   6  10       1640.76       1783.97       115.87 o                         
  -4   6  10       2795.15       2780.06       109.86 o                         
  -2   6  10        839.71        917.65        72.72 o                         
   0   6  10       3454.04       3483.76       105.29 o                         
   2   6  10       1971.30       2021.21        93.43 o                         
   4   6  10        156.13        122.67        50.99 o                         
  -7   7  10        976.07        746.47        90.72 o                         
  -5   7  10        710.09        807.13        72.50 o                         
  -3   7  10       2272.12       2504.21        98.93 o                         
  -1   7  10       3860.04       3755.83       110.12 o                         
   1   7  10       4234.62       4083.78       118.52 o                         
   3   7  10       2018.94       2120.91       105.47 o                         
  -8   8  10        117.17        130.97        63.54 o                         
  -6   8  10       1048.56       1197.62       100.75 o                         
  -4   8  10       2562.91       2473.65       114.04 o                         
  -2   8  10       3217.72       3311.85       115.17 o                         
   0   8  10       3886.75       3793.96       123.65 o                         
   2   8  10         83.58        107.40        37.09 o                         
   4   8  10        885.97        975.78        85.39 o                         
  -7   9  10        844.57        851.83       141.60 o                         
  -5   9  10         33.41        -31.92        31.92 o                         
  -3   9  10       1406.91       1391.10        97.58 o                         
  -1   9  10       1194.56       1255.02        78.25 o                         
   1   9  10        228.92        263.83        46.69 o                         
   3   9  10        469.74        471.38        74.45 o                         
  -6  10  10        675.26        761.36        81.98 o                         
  -4  10  10       2417.56       2453.30       117.65 o                         
  -2  10  10       1643.24       1783.74        89.09 o                         
   0  10  10       3155.06       3304.96       118.07 o                         
   2  10  10       1168.84       1225.25        90.03 o                         
   4  10  10        563.40        465.74        67.39 o                         
  -7  11  10        425.60        529.87        95.70 o                         
  -5  11  10       1179.51       1251.25       105.43 o                         
  -3  11  10        689.40        777.11        73.51 o                         
  -1  11  10        426.41        410.02        50.78 o                         
   1  11  10       1603.25       1657.84        97.18 o                         
   3  11  10        996.72       1089.23        86.65 o                         
  -6  12  10        221.85        302.09        67.76 o                         
  -4  12  10         51.29         96.45        44.44 o                         
  -2  12  10        255.34        248.17        42.29 o                         
   0  12  10        348.88        317.08        52.25 o                         
   2  12  10       1370.02       1303.28        91.56 o                         
  -7  13  10       1325.25       1213.16       117.30 o                         
  -5  13  10        116.50        194.01        61.33 o                         
  -3  13  10       1287.40       1295.75        82.64 o                         
  -1  13  10       2114.47       2187.19       101.99 o                         
   1  13  10       1076.97       1098.29        99.53 o                         
   3  13  10       1964.38       1886.08       146.57 o                         
  -6  14  10        351.12        393.93        77.70 o                         
  -4  14  10       1320.89       1254.77       102.14 o                         
  -2  14  10       2886.95       2769.45       102.26 o                         
   0  14  10       1096.67       1150.01        86.50 o                         
   2  14  10       1144.55       1043.39        92.89 o                         
  -5  15  10        491.45        437.88        75.30 o                         
  -3  15  10       2433.43       2641.28       104.78 o                         
  -1  15  10       1187.40       1081.84        84.63 o                         
   1  15  10        227.45        184.79        62.82 o                         
   3  15  10        328.04        373.62        84.32 o                         
  -6  16  10         38.83        -28.66        55.00 o                         
  -4  16  10       1214.81       1222.26        97.96 o                         
  -2  16  10       1013.66        918.91        81.47 o                         
   0  16  10         59.63         26.17        46.40 o                         
   2  16  10       1193.92       1327.71       105.76 o                         
  -5  17  10        735.61        730.43        94.99 o                         
  -3  17  10       2067.93       2064.05       109.24 o                         
  -1  17  10       1276.87       1278.46       102.08 o                         
   1  17  10       1587.04       1576.83       113.44 o                         
  -4  18  10         81.43        128.01        52.16 o                         
  -2  18  10       1287.47       1383.60       105.59 o                         
   0  18  10       1777.09       1827.45       120.89 o                         
  -5  19  10       1098.27       1115.85       105.52 o                         
  -3  19  10        342.72        374.41        65.54 o                         
  -1  19  10       1638.26       1739.37       120.11 o                         
   1  19  10       1246.59       1228.95       111.36 o                         
  -4  20  10       2299.10       2401.43       149.10 o                         
  -2  20  10        456.83        490.18       137.69 o                         
   0  20  10        889.81        790.34        88.53 o                         
  -3  21  10        528.91        641.64        96.72 o                         
  -1  21  10        521.89        507.09        93.97 o                         
  -7   1  11        759.48        717.48       108.43 o                         
  -5   1  11        161.76        148.33        47.72 o                         
  -3   1  11       3319.33       3266.62       110.06 o                         
  -1   1  11       2533.06       2395.05       101.32 o                         
   1   1  11        581.64        664.32        87.40 o                         
   3   1  11       2681.73       2776.73       138.78 o                         
  -8   2  11        438.27        285.08        90.08 o                         
  -6   2  11       2057.09       2123.94       129.19 o                         
  -4   2  11        277.93        252.97        56.01 o                         
  -2   2  11       2829.72       2807.55       106.21 o                         
   0   2  11       3947.16       3842.17       137.33 o                         
   2   2  11       1834.27       1696.05       145.19 o                         
   4   2  11       1173.75       1261.21       111.48 o                         
  -7   3  11        971.51       1113.62       130.08 o                         
  -5   3  11        455.09        447.43        69.17 o                         
  -3   3  11       3396.97       3323.02       132.79 o                         
  -1   3  11       2078.38       2028.77        89.27 o                         
   1   3  11        232.72        265.28        51.75 o                         
   3   3  11       1281.42       1358.11       115.16 o                         
  -8   4  11        181.75        134.24        67.83 o                         
  -6   4  11        902.32        949.88        95.96 o                         
  -4   4  11       1037.21       1108.96        98.84 o                         
  -2   4  11        588.13        550.24        57.02 o                         
   0   4  11       2391.17       2434.36       135.43 o                         
   2   4  11        439.60        390.21        73.53 o                         
   4   4  11        218.59        260.49        66.91 o                         
  -7   5  11        268.85        185.57        74.59 o                         
  -5   5  11       3191.72       3230.03       130.72 o                         
  -3   5  11       4036.23       3906.71       147.38 o                         
  -1   5  11       3250.19       3043.90       109.50 o                         
   1   5  11       2445.71       2189.02       418.41 o                         
   3   5  11       1299.81       1455.02       111.35 o                         
  -6   6  11        557.05        592.33        76.02 o                         
  -4   6  11       3152.51       3114.64       130.57 o                         
  -2   6  11        783.98        770.11        66.58 o                         
   0   6  11       3859.87       3933.57       173.86 o                         
   2   6  11       1611.17       1746.16       112.88 o                         
  -7   7  11        264.51        277.00        70.33 o                         
  -5   7  11       1027.44        952.94        79.76 o                         
  -3   7  11        237.35        256.72        44.34 o                         
  -1   7  11        713.43        671.68        71.94 o                         
   1   7  11        459.62        398.04        71.73 o                         
   3   7  11         74.93         62.81        52.08 o                         
  -6   8  11       1810.93       1982.75       129.30 o                         
  -4   8  11       3655.61       3727.98       188.44 o                         
  -2   8  11        694.46        710.92        63.26 o                         
   0   8  11       2868.82       2718.51       127.29 o                         
   2   8  11        422.63        505.64        69.98 o                         
  -7   9  11         45.00         16.16        57.43 o                         
  -5   9  11       2173.03       2369.10       175.91 o                         
  -3   9  11       3373.57       3457.38       124.78 o                         
  -1   9  11        622.24        640.53        72.84 o                         
   1   9  11       2163.12       2298.87       104.84 o                         
   3   9  11        576.54        480.66        67.46 o                         
  -6  10  11        348.80        338.06        71.04 o                         
  -4  10  11        846.94        886.35        84.30 o                         
  -2  10  11       1034.61       1078.22        78.55 o                         
   0  10  11       1839.93       2007.07       103.63 o                         
   2  10  11       1031.43       1017.79       107.22 o                         
  -7  11  11        565.47        612.68        91.35 o                         
  -5  11  11        750.72        781.24        90.64 o                         
  -3  11  11       1016.35        940.80        77.76 o                         
  -1  11  11       1498.25       1484.22       106.37 o                         
   1  11  11        445.05        371.48        58.32 o                         
   3  11  11        847.68        880.36       110.31 o                         
  -6  12  11       2159.54       2383.02       146.62 o                         
  -4  12  11        762.18        722.62        87.68 o                         
  -2  12  11       1596.97       1735.47       170.89 o                         
   0  12  11       1700.32       1783.38       105.39 o                         
   2  12  11        475.84        293.92        74.12 o                         
  -5  13  11        188.71        204.12        64.35 o                         
  -3  13  11       1160.31       1213.88        90.43 o                         
  -1  13  11        381.01        416.42        58.62 o                         
   1  13  11        368.38        339.84        62.49 o                         
  -6  14  11        490.60        513.69        90.25 o                         
  -4  14  11        469.97        396.41        72.72 o                         
  -2  14  11       1353.56       1313.38       117.53 o                         
   0  14  11        142.89        110.74        51.21 o                         
   2  14  11        380.46        429.94        84.64 o                         
  -5  15  11        405.98        351.08        71.93 o                         
  -3  15  11       2573.11       2584.31       129.83 o                         
  -1  15  11       2786.97       2885.02       132.72 o                         
   1  15  11        879.84        759.34        84.76 o                         
  -4  16  11        485.27        535.44        86.84 o                         
  -2  16  11       3830.67       3823.69       181.01 o                         
   0  16  11        833.38        909.60        90.26 o                         
  -5  17  11        415.38        510.64        89.94 o                         
  -3  17  11        374.00        334.39        67.30 o                         
  -1  17  11        525.06        455.91        71.12 o                         
   1  17  11       1016.71       1023.01        99.28 o                         
  -4  18  11        452.70        522.24        88.33 o                         
  -2  18  11        643.84        661.50        81.05 o                         
   0  18  11       1619.45       1762.31       124.74 o                         
  -3  19  11        792.60        771.47        91.77 o                         
  -1  19  11       1016.13        881.70        94.16 o                         
  -6   0  12       1247.87       1422.70       213.05 o                         
  -4   0  12       1752.06       1747.98       211.53 o                         
  -2   0  12       3108.21       3357.22       183.06 o                         
   0   0  12       3135.02       3320.18       280.00 o                         
   2   0  12       1301.93       1405.94       149.97 o                         
  -7   1  12        964.68        877.20       125.27 o                         
  -5   1  12        626.97        566.18        80.06 o                         
  -3   1  12        664.41        736.74        69.25 o                         
  -1   1  12       1648.04       1813.97       108.07 o                         
   1   1  12         66.87        120.27        47.54 o                         
   3   1  12       1294.99       1238.26       118.17 o                         
  -6   2  12        580.54        597.23        99.01 o                         
  -4   2  12       2120.79       2002.41       164.08 o                         
  -2   2  12        574.71        525.63        61.30 o                         
   0   2  12        173.81        230.46        78.01 o                         
   2   2  12         69.42          3.11        45.23 o                         
  -7   3  12       1121.86       1121.49       140.96 o                         
  -5   3  12        948.45        894.07        96.84 o                         
  -3   3  12       2281.98       2289.67       117.79 o                         
  -1   3  12       2622.24       2476.68       132.46 o                         
   1   3  12        677.26        584.75        92.27 o                         
   3   3  12        882.14        956.61       114.09 o                         
  -6   4  12       1859.51       1965.11       157.40 o                         
  -4   4  12       1337.81       1418.13       118.87 o                         
  -2   4  12       1942.82       1997.49        97.38 o                         
   0   4  12       2039.24       2145.06       130.27 o                         
   2   4  12       1413.69       1638.58       137.68 o                         
  -7   5  12        250.85        262.79        89.16 o                         
  -5   5  12        404.65        337.16        75.97 o                         
  -3   5  12        673.14        694.61        75.42 o                         
  -1   5  12        468.03        522.65        69.69 o                         
   1   5  12         83.92        -41.79        70.00 o                         
   3   5  12         61.80         59.69        64.57 o                         
  -6   6  12        310.19        188.72        72.15 o                         
  -4   6  12       2953.11       2896.99       158.22 o                         
  -2   6  12        274.19        266.03        49.36 o                         
   0   6  12       2797.66       2704.70       238.16 o                         
   2   6  12       1937.03       2326.48       233.51 o                         
  -7   7  12        795.29        828.41       101.29 o                         
  -5   7  12       1228.75       1240.83       120.41 o                         
  -3   7  12       3542.40       3463.53       149.25 o                         
  -1   7  12        766.97        894.25       103.83 o                         
   1   7  12       1948.15       1564.22       235.87 o                         
  -6   8  12        733.27        803.10        94.46 o                         
  -4   8  12       1011.98       1015.81       102.55 o                         
  -2   8  12        118.60        159.72        49.13 o                         
   0   8  12        573.37        700.04       101.48 o                         
   2   8  12        628.66        534.67       117.65 o                         
  -5   9  12        139.07        160.35        59.44 o                         
  -3   9  12        670.16        689.88        69.02 o                         
  -1   9  12       1050.40       1065.38        94.69 o                         
   1   9  12        951.29        896.17       194.79 o                         
  -6  10  12        893.86        962.99       175.69 o                         
  -4  10  12       1455.66       1514.33       191.61 o                         
  -2  10  12        274.75        210.98        56.88 o                         
   0  10  12       2424.15       2550.09       136.86 o                         
  -5  11  12        162.13        146.11        57.61 o                         
  -3  11  12        880.76        906.81        84.41 o                         
  -1  11  12        681.99        638.73        80.91 o                         
   1  11  12        259.09        275.10        92.95 o                         
  -6  12  12        382.02        351.95        78.96 o                         
  -4  12  12        314.56        298.61        69.13 o                         
  -2  12  12       1084.79        967.99       101.20 o                         
   0  12  12        651.20        616.44        89.31 o                         
  -5  13  12        970.31        982.87       108.44 o                         
  -3  13  12        903.78       1013.54       106.53 o                         
  -1  13  12       1189.62        952.25       101.83 o                         
   1  13  12        125.50        155.74        59.40 o                         
  -4  14  12       1003.80       1057.72       111.02 o                         
  -2  14  12        587.20        650.27        99.79 o                         
   0  14  12       1015.12        955.25       111.13 o                         
  -3  15  12        585.35        471.99       121.90 o                         
  -1  15  12        782.08        703.76        96.65 o                         
  -4  16  12       1026.56       1008.14       110.09 o                         
  -2  16  12       1366.29       1283.16       123.86 o                         
   0  16  12        178.15        153.14       105.76 o                         
  -3  17  12        818.03        641.86        96.61 o                         
  -1  17  12       2298.41       2617.13       267.83 o                         
  -5   1  13        473.13        533.11        87.01 o                         
  -3   1  13        915.55        994.06       117.05 o                         
  -1   1  13       2029.54       1872.63       172.70 o                         
   1   1  13        105.47        114.19       140.00 o                         
  -6   2  13       1617.46       1561.10       160.23 o                         
  -4   2  13       1747.09       1869.59       142.82 o                         
  -2   2  13       1343.80       1322.35        95.45 o                         
   0   2  13       1276.14       1285.94       150.08 o                         
   2   2  13         92.69        189.15        91.45 o                         
  -5   3  13        197.54        197.74       132.39 o                         
  -3   3  13       1394.98       1427.79       107.69 o                         
  -1   3  13       2240.04       2361.76       141.77 o                         
   1   3  13        150.01        236.19        89.04 o                         
  -6   4  13        160.22        123.98        71.66 o                         
  -4   4  13        977.65       1220.87       120.70 o                         
  -2   4  13        348.83        451.80        63.95 o                         
   0   4  13        549.08        579.79       155.22 o                         
   2   4  13        490.41        472.66       111.34 o                         
  -5   5  13        826.94        917.47       123.18 o                         
  -3   5  13       1527.65       1500.29       110.07 o                         
  -1   5  13       1272.15       1182.97       133.43 o                         
   1   5  13        516.17        679.10       123.95 o                         
  -6   6  13        792.21        876.64       127.18 o                         
  -4   6  13       2262.37       2332.00       162.81 o                         
  -2   6  13        286.79        303.82        75.42 o                         
   0   6  13        395.83        558.49       156.74 o                         
  -5   7  13        224.08        246.68        79.90 o                         
  -3   7  13        424.09        429.64        71.94 o                         
  -1   7  13         74.46        132.30        72.32 o                         
   1   7  13        547.49        462.62       153.70 o                         
  -6   8  13        435.54        405.49        98.45 o                         
  -4   8  13       1579.84       1561.05       151.88 o                         
  -2   8  13       1476.98       1318.02       130.70 o                         
   0   8  13       1506.30       1593.47       171.92 o                         
  -5   9  13        889.64        882.19       126.02 o                         
  -3   9  13       1130.06       1018.32       105.62 o                         
  -1   9  13        719.53        789.29       122.04 o                         
   1   9  13        639.64        610.23       173.48 o                         
  -4  10  13        803.74        816.80       117.16 o                         
  -2  10  13        671.26        748.85       143.73 o                         
   0  10  13        790.57        740.28       121.24 o                         
  -5  11  13        762.33        859.49       103.00 o                         
  -3  11  13        391.77        307.34        63.65 o                         
  -1  11  13        654.12        594.24       110.82 o                         
  -4  12  13        277.71        253.57        91.24 o                         
  -2  12  13       2181.61       2211.96       236.56 o                         
   0  12  13       1083.91       1189.97       193.71 o                         
  -3  13  13        286.72        285.51        82.09 o                         
  -1  13  13        771.11        834.81       104.00 o                         
  -2  14  13        670.05        640.98        96.31 o                         
  -4   0  14       1474.80       1832.05       240.44 o                         
  -2   0  14        568.13        499.96       101.35 o                         
   0   0  14        291.67        258.70       140.00 o                         
  -5   1  14        881.14        851.86       125.36 o                         
  -3   1  14        146.23         83.29        52.29 o                         
  -1   1  14       1711.13       1612.10       173.58 o                         
  -4   2  14        138.92        162.52        74.22 o                         
  -2   2  14         56.03         96.57        60.85 o                         
   0   2  14        149.95          6.28        83.85 o                         
  -5   3  14        810.09        795.28       123.40 o                         
  -3   3  14        417.45        376.49        73.94 o                         
  -1   3  14        633.93        538.23       114.40 o                         
  -4   4  14        483.62        471.97        97.85 o                         
  -2   4  14        208.54        131.91        67.17 o                         
   0   4  14        823.76       1011.82       211.53 o                         
  -5   5  14        259.91        221.00        90.54 o                         
  -3   5  14        162.07        153.75        62.32 o                         
  -1   5  14        349.26        455.17       103.32 o                         
  -4   6  14       1589.34       1741.46       321.09 o                         
  -2   6  14        393.13        333.87        93.60 o                         
   0   6  14        779.60        413.92       159.79 o                         
  -5   7  14        320.49        269.35       123.26 o                         
  -3   7  14        991.18       1114.76       112.59 o                         
  -1   7  14       1238.07       1146.43       145.32 o                         
  -4   8  14        727.65        979.37       240.36 o                         
  -2   8  14        469.91        469.47       101.13 o                         
  -3   9  14        106.13         87.67        85.11 o                         
  -1   9  14       1093.13        966.38       221.34 o                         
  -2  10  14        923.14       1045.78       141.25 o                         
  -3   1  15        515.27        525.37        88.46 o                         
                                                                                
